# Supplementary material for: Trimodal single-cell profiling reveals a novel pediatric CD8αα+ T cell subset and broad age-related molecular reprogramming across the T cell compartment
Source: Nat Immunol. 2023 Oct 16;24(11):1947–59. doi: 10.1038/s41590-023-01641-8 (PMC10602854; doi:10.1038/s41590-023-01641-8)
Supplement: Supplementary file 3 — Supplementary Tables 1–5. [file 41590_2023_1641_MOESM3_ESM.xlsx]

## Sheet: Supp Table 1 - T subset ADTs
Supplemental Table 1: T cell subset markers for ADT-based identification
Cell Subset	ADT Markers used to define T cell subset
CD4 Naïve	CD4+ / CD8- / CD197+ / CD27+ / CD45RA+
CD4 CM	CD4+ / CD8- / CD197+ / CD27+ / CD45RA-
CD4 EM1	CD4+ / CD8- / CD197- / CD27+ / CD45RA-
CD4 EM2	CD4+ / CD8- / CD197- / CD27- / CD45RA-
CD4 TEMRA	CD4+ / CD8- / CD197- / CD27- / CD45RA+
Treg	CD4+ / CD8- / CD127-/low / CD25+
CD8 Naïve	CD4- / CD8+ / CD197+ / CD27+ / CD45RA+
CD8 CM	CD4- / CD8+ / CD197+ / CD27+ / CD45RA-
CD8 EM1	CD4- / CD8+ / CD197- / CD27+ / CD45RA-
CD8 EM2	CD4- / CD8+ / CD197- / CD27- / CD45RA-
CD8 TEMRA	CD4- / CD8+ / CD197- / CD27- / CD45RA+

## Sheet: Supp Table 2 - NaCD8 DEGs 
Supplemental Table 2. Differentially expressed genes between naive CD8 T cell subsets
	p_val*	avg_log2FC	pct.1	pct.2	p_val_adj**	cluster	gene	*p_val determined by two-tailed Wilcoxon's rank sum
NRCAM	0	1.33783	0.594	0.081	0	CD8 Naive	NRCAM	**p_val adjusted using Bonferronis correction
PCSK5	0	1.16773	0.754	0.244	0	CD8 Naive	PCSK5
PTPRK	0	1.03226	0.548	0.113	0	CD8 Naive	PTPRK
LEF1	0	0.987492	0.987	0.715	0	CD8 Naive	LEF1
BACH2	0	0.945653	0.989	0.756	0	CD8 Naive	BACH2
TGFBR2	0	0.897018	0.939	0.724	0	CD8 Naive	TGFBR2
CERS6	0	0.884457	0.807	0.401	0	CD8 Naive	CERS6
IGF1R	0	0.835693	0.65	0.294	0	CD8 Naive	IGF1R
PDK1	0	0.808698	0.663	0.264	0	CD8 Naive	PDK1
THEMIS	0	0.795132	0.97	0.703	0	CD8 Naive	THEMIS
CCR7	0	0.785903	0.778	0.337	0	CD8 Naive	CCR7
IL6ST	0	0.743454	0.738	0.378	0	CD8 Naive	IL6ST
ABLIM1	0	0.713224	0.79	0.467	0	CD8 Naive	ABLIM1
OXNAD1	0	0.710815	0.881	0.634	0	CD8 Naive	OXNAD1
PRKCA	0	0.677052	0.958	0.67	0	CD8 Naive	PRKCA
ITGA6	0	0.67013	0.68	0.356	0	CD8 Naive	ITGA6
APBA2	0	0.666045	0.799	0.487	0	CD8 Naive	APBA2
AK5	0	0.645434	0.375	0.096	0	CD8 Naive	AK5
FOXP1	0	0.607097	0.998	0.963	0	CD8 Naive	FOXP1
LEF1-AS1	0	0.600972	0.455	0.152	0	CD8 Naive	LEF1-AS1
PDE3B	0	0.597031	0.995	0.917	0	CD8 Naive	PDE3B
TXK	0	0.596717	0.893	0.634	0	CD8 Naive	TXK
NAA16	0	0.585852	0.673	0.392	0	CD8 Naive	NAA16
MAML2	0	0.579	0.984	0.891	0	CD8 Naive	MAML2
NDFIP1	0	0.573455	0.844	0.64	0	CD8 Naive	NDFIP1
TRABD2A	0	0.558851	0.571	0.25	0	CD8 Naive	TRABD2A
CD55	0	0.540999	0.835	0.606	0	CD8 Naive	CD55
TTN	0	0.536175	0.557	0.26	0	CD8 Naive	TTN
RAPGEF6	0	0.525959	0.908	0.744	0	CD8 Naive	RAPGEF6
ACTN1	0	0.519467	0.521	0.208	0	CD8 Naive	ACTN1
PDE7A	0	0.515196	0.946	0.808	0	CD8 Naive	PDE7A
SERINC5	0	0.492081	0.915	0.68	0	CD8 Naive	SERINC5
CYTOR	0	-0.261775	0.013	0.14	0	CD8 Naive	CYTOR
TBK1	0	-0.264278	0.035	0.164	0	CD8 Naive	TBK1
PTGDR	0	-0.272987	0.007	0.161	0	CD8 Naive	PTGDR
APMAP	0	-0.291402	0.074	0.244	0	CD8 Naive	APMAP
PRF1	0	-0.298289	0.046	0.191	0	CD8 Naive	PRF1
TPRG1	0	-0.298577	0.01	0.131	0	CD8 Naive	TPRG1
HIP1	0	-0.298805	0.027	0.138	0	CD8 Naive	HIP1
GAS7	0	-0.300447	0.009	0.135	0	CD8 Naive	GAS7
SLC4A4	0	-0.308146	0.009	0.129	0	CD8 Naive	SLC4A4
MAP3K8	0	-0.31054	0.006	0.151	0	CD8 Naive	MAP3K8
DTHD1	0	-0.327591	0.003	0.104	0	CD8 Naive	DTHD1
TENT5C	0	-0.329728	0.044	0.221	0	CD8 Naive	TENT5C
GAB3	0	-0.341286	0.043	0.203	0	CD8 Naive	GAB3
AGO4	0	-0.341545	0.063	0.218	0	CD8 Naive	AGO4
AC006369.1	0	-0.349342	0.049	0.226	0	CD8 Naive	AC006369.1
A2M-AS1	0	-0.350532	0.013	0.218	0	CD8 Naive	A2M-AS1
KLRC3	0	-0.356337	0.046	0.188	0	CD8 Naive	KLRC3
AGAP1	0	-0.359318	0.013	0.138	0	CD8 Naive	AGAP1
AUTS2	0	-0.359998	0.029	0.153	0	CD8 Naive	AUTS2
FCRL3	0	-0.361943	0.003	0.195	0	CD8 Naive	FCRL3
KLRC2	0	-0.389945	0.017	0.154	0	CD8 Naive	KLRC2
RAB27A	0	-0.433307	0.133	0.331	0	CD8 Naive	RAB27A
MCOLN2	0	-0.433622	0.017	0.23	0	CD8 Naive	MCOLN2
NR4A2	0	-0.438345	0.154	0.373	0	CD8 Naive	NR4A2
ARL4C	0	-0.442746	0.183	0.413	0	CD8 Naive	ARL4C
KLRG1	0	-0.445008	0.073	0.293	0	CD8 Naive	KLRG1
CD99	0	-0.44704	0.129	0.374	0	CD8 Naive	CD99
PLEKHA2	0	-0.478736	0.164	0.375	0	CD8 Naive	PLEKHA2
ERN1	0	-0.490616	0.11	0.347	0	CD8 Naive	ERN1
IL10RA	0	-0.491483	0.136	0.425	0	CD8 Naive	IL10RA
LINC00612	0	-0.494733	0.019	0.272	0	CD8 Naive	LINC00612
TRGC2	0	-0.512379	0.033	0.296	0	CD8 Naive	TRGC2
B4GALT1	0	-0.51526	0.205	0.454	0	CD8 Naive	B4GALT1
ATP2B4	0	-0.52315	0.083	0.333	0	CD8 Naive	ATP2B4
NPC1	0	-0.53339	0.178	0.427	0	CD8 Naive	NPC1
C1orf21	0	-0.559382	0.011	0.207	0	CD8 Naive	C1orf21
CLDND1	0	-0.564392	0.172	0.446	0	CD8 Naive	CLDND1
REL	0	-0.567117	0.241	0.481	0	CD8 Naive	REL
JAZF1	0	-0.573809	0.129	0.323	0	CD8 Naive	JAZF1
MACF1	0	-0.580516	0.591	0.801	0	CD8 Naive	MACF1
EPS15	0	-0.588889	0.47	0.708	0	CD8 Naive	EPS15
MCTP2	0	-0.599884	0.167	0.414	0	CD8 Naive	MCTP2
IFI16	0	-0.60342	0.252	0.523	0	CD8 Naive	IFI16
RNF19A	0	-0.607834	0.291	0.554	0	CD8 Naive	RNF19A
ANXA1	0	-0.615148	0.103	0.34	0	CD8 Naive	ANXA1
LRIG1	0	-0.616118	0.099	0.362	0	CD8 Naive	LRIG1
PTPRJ	0	-0.616514	0.219	0.487	0	CD8 Naive	PTPRJ
KLRD1	0	-0.619211	0.017	0.292	0	CD8 Naive	KLRD1
PDGFD	0	-0.626599	0.005	0.177	0	CD8 Naive	PDGFD
RAPGEF1	0	-0.627895	0.259	0.55	0	CD8 Naive	RAPGEF1
GPRIN3	0	-0.629351	0.209	0.501	0	CD8 Naive	GPRIN3
SLCO3A1	0	-0.631375	0.182	0.463	0	CD8 Naive	SLCO3A1
KLF6	0	-0.635383	0.17	0.485	0	CD8 Naive	KLF6
GZMA	0	-0.63883	0.051	0.322	0	CD8 Naive	GZMA
RAP1GAP2	0	-0.646386	0.065	0.315	0	CD8 Naive	RAP1GAP2
SMAD3	0	-0.660824	0.059	0.372	0	CD8 Naive	SMAD3
PIP4K2A	0	-0.661269	0.802	0.91	0	CD8 Naive	PIP4K2A
CHST11	0	-0.662267	0.458	0.722	0	CD8 Naive	CHST11
ARID5B	0	-0.670655	0.268	0.539	0	CD8 Naive	ARID5B
RUNX3	0	-0.67201	0.284	0.573	0	CD8 Naive	RUNX3
DNAJC1	0	-0.672159	0.167	0.435	0	CD8 Naive	DNAJC1
DUSP2	0	-0.687574	0.096	0.409	0	CD8 Naive	DUSP2
AHNAK	0	-0.689921	0.127	0.479	0	CD8 Naive	AHNAK
UTRN	0	-0.700346	0.905	0.97	0	CD8 Naive	UTRN
ZFP36L2	0	-0.700566	0.66	0.842	0	CD8 Naive	ZFP36L2
ST8SIA1	0	-0.703275	0.015	0.212	0	CD8 Naive	ST8SIA1
CBLB	0	-0.704348	0.896	0.962	0	CD8 Naive	CBLB
NKG7	0	-0.70947	0.08	0.356	0	CD8 Naive	NKG7
EML4	0	-0.711615	0.79	0.902	0	CD8 Naive	EML4
SRGN	0	-0.715808	0.303	0.619	0	CD8 Naive	SRGN
RABGAP1L	0	-0.720849	0.812	0.925	0	CD8 Naive	RABGAP1L
MAP3K5	0	-0.721766	0.261	0.558	0	CD8 Naive	MAP3K5
EZR	0	-0.724616	0.281	0.579	0	CD8 Naive	EZR
ARHGAP26	0	-0.729146	0.511	0.745	0	CD8 Naive	ARHGAP26
AKT3	0	-0.735174	0.772	0.865	0	CD8 Naive	AKT3
MBP	0	-0.736198	0.479	0.755	0	CD8 Naive	MBP
FYN	0	-0.755157	0.856	0.955	0	CD8 Naive	FYN
SIK3	0	-0.765469	0.683	0.865	0	CD8 Naive	SIK3
PPP1R16B	0	-0.776801	0.176	0.49	0	CD8 Naive	PPP1R16B
SAMD3	0	-0.793642	0.281	0.594	0	CD8 Naive	SAMD3
LPP	0	-0.803384	0.454	0.75	0	CD8 Naive	LPP
IQGAP2	0	-0.807142	0.619	0.869	0	CD8 Naive	IQGAP2
LYST	0	-0.810078	0.322	0.624	0	CD8 Naive	LYST
PPP2R5C	0	-0.816855	0.754	0.917	0	CD8 Naive	PPP2R5C
SYNE2	0	-0.847499	0.706	0.896	0	CD8 Naive	SYNE2
MYO1F	0	-0.847618	0.036	0.446	0	CD8 Naive	MYO1F
PPP2R2B	0	-0.849121	0.019	0.294	0	CD8 Naive	PPP2R2B
UST	0	-0.86484	0.063	0.407	0	CD8 Naive	UST
TOX	0	-0.924976	0.121	0.4	0	CD8 Naive	TOX
NIBAN1	0	-0.937721	0.019	0.386	0	CD8 Naive	NIBAN1
PAM	0	-0.94355	0.155	0.53	0	CD8 Naive	PAM
GNLY	0	-0.95031	0.073	0.235	0	CD8 Naive	GNLY
TGFBR3	0	-0.957447	0.052	0.338	0	CD8 Naive	TGFBR3
PZP	0	-0.98738	0.033	0.425	0	CD8 Naive	PZP
GZMK	0	-0.990039	0.031	0.435	0	CD8 Naive	GZMK
EPHA4	0	-1.00462	0.057	0.442	0	CD8 Naive	EPHA4
ARAP2	0	-1.05226	0.359	0.752	0	CD8 Naive	ARAP2
ATXN1	0	-1.07923	0.412	0.738	0	CD8 Naive	ATXN1
PARP8	0	-1.09359	0.771	0.944	0	CD8 Naive	PARP8
PYHIN1	0	-1.12628	0.064	0.581	0	CD8 Naive	PYHIN1
PIK3R1	0	-1.1548	0.316	0.705	0	CD8 Naive	PIK3R1
PHACTR2	0	-1.15953	0.144	0.485	0	CD8 Naive	PHACTR2
A2M	0	-1.18794	0.048	0.491	0	CD8 Naive	A2M
ITGB1	0	-1.19357	0.123	0.495	0	CD8 Naive	ITGB1
VAV3	0	-1.39511	0.138	0.604	0	CD8 Naive	VAV3
MYBL1	0	-1.39669	0.12	0.622	0	CD8 Naive	MYBL1
ZEB2	0	-1.40224	0.019	0.37	0	CD8 Naive	ZEB2
CCL5	0	-1.44491	0.086	0.628	0	CD8 Naive	CCL5
IFNG-AS1	0	-2.15458	0.108	0.566	0	CD8 Naive	IFNG-AS1
SLC16A10	1.18997e-306	0.578537	0.404	0.128	4.35543e-302	CD8 Naive	SLC16A10
ITGAL	4.43454e-305	-0.481952	0.292	0.525	1.62309e-300	CD8 Naive	ITGAL
AL590006.1	1.69555e-302	0.612243	0.347	0.086	6.20589e-298	CD8 Naive	AL590006.1
SYTL3	3.09386e-300	-0.51321	0.18	0.39	1.13238e-295	CD8 Naive	SYTL3
RETREG1	9.45782e-300	0.542325	0.576	0.296	3.46166e-295	CD8 Naive	RETREG1
ELOVL5	2.58452e-295	-0.46674	0.246	0.473	9.45962e-291	CD8 Naive	ELOVL5
SH3RF3	9.55998e-295	0.563242	0.356	0.096	3.49905e-290	CD8 Naive	SH3RF3
CA6	1.14343e-294	0.46136	0.372	0.111	4.18508e-290	CD8 Naive	CA6
PDZD8	2.94672e-293	-0.433038	0.15	0.35	1.07853e-288	CD8 Naive	PDZD8
RPS21	2.60453e-287	0.421324	0.968	0.901	9.53285e-283	CD8 Naive	RPS21
FAM117B	1.24778e-282	0.545715	0.744	0.5	4.56699e-278	CD8 Naive	FAM117B
FHIT	1.1285e-281	0.772981	0.564	0.302	4.13042e-277	CD8 Naive	FHIT
ITGA4	3.62244e-276	-0.607278	0.859	0.927	1.32585e-271	CD8 Naive	ITGA4
MLLT3	2.50646e-274	0.607987	0.825	0.626	9.17391e-270	CD8 Naive	MLLT3
LRRN3	2.03306e-272	0.493746	0.341	0.096	7.4412e-268	CD8 Naive	LRRN3
FLNA	5.92544e-270	-0.36425	0.176	0.372	2.16877e-265	CD8 Naive	FLNA
SAMSN1	8.14272e-269	-0.405355	0.126	0.305	2.98032e-264	CD8 Naive	SAMSN1
RUNX2	2.93658e-265	0.636857	0.561	0.303	1.07482e-260	CD8 Naive	RUNX2
GBP5	1.18617e-263	-0.343911	0.127	0.306	4.3415e-259	CD8 Naive	GBP5
PRMT2	1.18895e-261	0.460028	0.819	0.621	4.35168e-257	CD8 Naive	PRMT2
NBEA	5.26009e-261	0.587314	0.397	0.146	1.92525e-256	CD8 Naive	NBEA
RASSF1	3.67575e-260	-0.260513	0.084	0.237	1.34536e-255	CD8 Naive	RASSF1
LITAF	1.42938e-259	-0.54472	0.324	0.536	5.23166e-255	CD8 Naive	LITAF
NELL2	2.61035e-258	0.451158	0.967	0.755	9.55414e-254	CD8 Naive	NELL2
PICALM	2.68285e-252	-0.529039	0.641	0.802	9.81952e-248	CD8 Naive	PICALM
SYNE1	4.04933e-252	-0.764355	0.525	0.683	1.4821e-247	CD8 Naive	SYNE1
SATB1	8.7394e-252	0.421369	0.566	0.316	3.19871e-247	CD8 Naive	SATB1
KCNQ5	1.64516e-251	0.704048	0.598	0.346	6.02145e-247	CD8 Naive	KCNQ5
CD84	9.30049e-251	-0.328512	0.148	0.331	3.40407e-246	CD8 Naive	CD84
RCAN3	3.94432e-249	0.466636	0.686	0.443	1.44366e-244	CD8 Naive	RCAN3
INPP5D	1.57407e-246	-0.532727	0.424	0.628	5.76125e-242	CD8 Naive	INPP5D
OSBPL3	1.35171e-245	-0.37866	0.13	0.305	4.9474e-241	CD8 Naive	OSBPL3
CAST	3.37227e-243	-0.517569	0.37	0.576	1.23428e-238	CD8 Naive	CAST
SNED1	5.82976e-243	0.590832	0.468	0.226	2.13375e-238	CD8 Naive	SNED1
DIAPH2	2.8241e-240	-0.515476	0.308	0.525	1.03365e-235	CD8 Naive	DIAPH2
CACHD1	2.98497e-237	0.454168	0.215	0.02	1.09253e-232	CD8 Naive	CACHD1
NCOA7	6.58248e-237	-0.452831	0.247	0.449	2.40925e-232	CD8 Naive	NCOA7
LDLRAD4	1.39387e-236	0.523089	0.606	0.366	5.1017e-232	CD8 Naive	LDLRAD4
JAKMIP2	5.47365e-232	-0.33007	0.068	0.2	2.00341e-227	CD8 Naive	JAKMIP2
CDC14A	1.49795e-231	-0.656475	0.763	0.86	5.48265e-227	CD8 Naive	CDC14A
CNOT6L	4.74894e-231	-0.604689	0.839	0.92	1.73816e-226	CD8 Naive	CNOT6L
SP140	9.83577e-230	-0.335844	0.144	0.318	3.59999e-225	CD8 Naive	SP140
MAPKAPK2	1.88763e-229	-0.267626	0.076	0.213	6.90892e-225	CD8 Naive	MAPKAPK2
MAP3K1	6.07356e-227	-0.71725	0.401	0.585	2.22299e-222	CD8 Naive	MAP3K1
PTPN22	9.46834e-227	-0.385044	0.13	0.294	3.46551e-222	CD8 Naive	PTPN22
NEAT1	1.14108e-226	-0.507099	0.646	0.801	4.17648e-222	CD8 Naive	NEAT1
GPR183	6.24915e-226	-0.264495	0.088	0.23	2.28725e-221	CD8 Naive	GPR183
EMB	9.38707e-226	-0.487958	0.512	0.694	3.43576e-221	CD8 Naive	EMB
ATP1B3	3.713e-224	-0.381174	0.122	0.281	1.359e-219	CD8 Naive	ATP1B3
TIPARP	1.90907e-223	-0.296116	0.103	0.254	6.98739e-219	CD8 Naive	TIPARP
CEMIP2	3.06543e-223	-0.738566	0.49	0.658	1.12198e-218	CD8 Naive	CEMIP2
PCNX2	1.61874e-221	-0.457794	0.376	0.585	5.92476e-217	CD8 Naive	PCNX2
MAML3	1.26193e-220	0.608689	0.321	0.104	4.61879e-216	CD8 Naive	MAML3
UBE2E2	4.79538e-220	0.625436	0.391	0.16	1.75516e-215	CD8 Naive	UBE2E2
SATB1-AS1	8.60607e-220	0.514747	0.533	0.296	3.14991e-215	CD8 Naive	SATB1-AS1
GSE1	1.24592e-219	-0.268571	0.103	0.254	4.56021e-215	CD8 Naive	GSE1
CEP128	2.57692e-217	-0.366205	0.11	0.265	9.4318e-213	CD8 Naive	CEP128
PRKCB	1.7098e-215	-0.500659	0.734	0.859	6.25805e-211	CD8 Naive	PRKCB
TMEM123	2.30145e-213	0.426757	0.67	0.447	8.42353e-209	CD8 Naive	TMEM123
ROBO1	4.38923e-212	0.588425	0.204	0.024	1.6065e-207	CD8 Naive	ROBO1
AOAH	1.41589e-210	-0.918173	0.491	0.62	5.18232e-206	CD8 Naive	AOAH
RAPGEF2	7.47476e-210	-0.444842	0.144	0.308	2.73584e-205	CD8 Naive	RAPGEF2
PIK3IP1	1.15669e-209	0.380583	0.743	0.55	4.23362e-205	CD8 Naive	PIK3IP1
MAL	4.05308e-208	0.402513	0.377	0.16	1.48347e-203	CD8 Naive	MAL
LPGAT1	1.90387e-202	-0.296836	0.1	0.243	6.96835e-198	CD8 Naive	LPGAT1
NCALD	6.82666e-201	-0.583693	0.424	0.613	2.49863e-196	CD8 Naive	NCALD
ANK3	4.09879e-199	-0.752407	0.403	0.583	1.5002e-194	CD8 Naive	ANK3
CDYL2	9.30954e-199	-0.264788	0.069	0.191	3.40739e-194	CD8 Naive	CDYL2
TESPA1	1.80868e-198	0.407306	0.619	0.397	6.61996e-194	CD8 Naive	TESPA1
CAMK4	3.43981e-198	0.357814	0.982	0.866	1.259e-193	CD8 Naive	CAMK4
TPST2	5.91612e-198	-0.253253	0.093	0.229	2.16536e-193	CD8 Naive	TPST2
TGFB1	8.4218e-198	-0.364516	0.2	0.375	3.08246e-193	CD8 Naive	TGFB1
RRAS2	1.21312e-197	-0.458029	0.206	0.383	4.44014e-193	CD8 Naive	RRAS2
MAN1C1	1.02214e-196	0.390783	0.409	0.191	3.74115e-192	CD8 Naive	MAN1C1
CCDC141	8.85425e-194	0.370209	0.322	0.117	3.24075e-189	CD8 Naive	CCDC141
ZNF831	1.08427e-192	-0.409853	0.365	0.56	3.96852e-188	CD8 Naive	ZNF831
SLAMF6	2.00308e-190	-0.286184	0.118	0.264	7.33148e-186	CD8 Naive	SLAMF6
SLC12A6	1.56266e-189	0.396405	0.571	0.346	5.71947e-185	CD8 Naive	SLC12A6
ESR2	2.97925e-188	-0.293668	0.139	0.295	1.09044e-183	CD8 Naive	ESR2
STK39	1.16788e-187	-0.455486	0.408	0.594	4.27456e-183	CD8 Naive	STK39
JUNB	4.20788e-185	-0.482206	0.519	0.677	1.54012e-180	CD8 Naive	JUNB
FBXO34	9.49972e-182	-0.331639	0.156	0.315	3.47699e-177	CD8 Naive	FBXO34
CHRM3-AS2	1.41852e-181	0.305035	0.276	0.088	5.19194e-177	CD8 Naive	CHRM3-AS2
PRKCQ-AS1	2.45276e-180	0.372625	0.511	0.298	8.97734e-176	CD8 Naive	PRKCQ-AS1
TAGAP	8.01796e-180	-0.32895	0.195	0.361	2.93465e-175	CD8 Naive	TAGAP
ELL2	3.70554e-179	-0.266455	0.069	0.185	1.35626e-174	CD8 Naive	ELL2
TRG-AS1	1.0747e-178	-0.35647	0.168	0.325	3.93352e-174	CD8 Naive	TRG-AS1
CSGALNACT1	1.44543e-178	0.465748	0.311	0.117	5.29044e-174	CD8 Naive	CSGALNACT1
PSMA1	1.89633e-178	0.449861	0.715	0.529	6.94076e-174	CD8 Naive	PSMA1
IKZF1	2.22663e-176	0.373171	0.912	0.798	8.1497e-172	CD8 Naive	IKZF1
PRAG1	2.28474e-176	0.374489	0.289	0.101	8.36238e-172	CD8 Naive	PRAG1
ARHGAP35	2.9843e-175	-0.287004	0.131	0.278	1.09229e-170	CD8 Naive	ARHGAP35
PIK3CD	6.70938e-175	0.413512	0.707	0.52	2.4557e-170	CD8 Naive	PIK3CD
DUSP1	1.37932e-172	-0.272819	0.181	0.342	5.04845e-168	CD8 Naive	DUSP1
CHD9	1.12581e-170	-0.434965	0.293	0.47	4.12057e-166	CD8 Naive	CHD9
SELL	1.51895e-170	0.347179	0.67	0.459	5.55949e-166	CD8 Naive	SELL
ATP2B1	1.53337e-170	-0.489761	0.48	0.645	5.61229e-166	CD8 Naive	ATP2B1
PLCL1	2.10986e-169	0.520231	0.542	0.334	7.72231e-165	CD8 Naive	PLCL1
CYBA	2.798e-169	-0.359806	0.416	0.585	1.02409e-164	CD8 Naive	CYBA
HIVEP3	7.93633e-168	-0.452673	0.252	0.426	2.90477e-163	CD8 Naive	HIVEP3
TULP4	2.31137e-167	-0.31115	0.217	0.386	8.45986e-163	CD8 Naive	TULP4
CFLAR	5.59127e-165	-0.355643	0.35	0.527	2.04646e-160	CD8 Naive	CFLAR
PRKN	1.03666e-164	0.487663	0.53	0.319	3.7943e-160	CD8 Naive	PRKN
FAM102A	3.54451e-164	0.334874	0.494	0.297	1.29733e-159	CD8 Naive	FAM102A
P2RY8	1.12347e-163	-0.465727	0.521	0.675	4.11202e-159	CD8 Naive	P2RY8
AF165147.1	3.60211e-163	-0.365979	0.118	0.253	1.31841e-158	CD8 Naive	AF165147.1
BCL2	1.26643e-162	0.575966	0.818	0.686	4.63525e-158	CD8 Naive	BCL2
GRAP2	5.60042e-162	0.364867	0.69	0.489	2.04981e-157	CD8 Naive	GRAP2
BICDL1	7.16951e-162	-0.330484	0.187	0.345	2.62411e-157	CD8 Naive	BICDL1
SLFN12L	1.65584e-161	-0.389574	0.579	0.744	6.06052e-157	CD8 Naive	SLFN12L
AL163932.1	2.97673e-161	0.556577	0.214	0.054	1.08951e-156	CD8 Naive	AL163932.1
OPTN	6.1618e-161	-0.270789	0.175	0.33	2.25528e-156	CD8 Naive	OPTN
NR3C2	4.04927e-160	0.400979	0.819	0.635	1.48207e-155	CD8 Naive	NR3C2
TMEM181	2.57883e-158	-0.34426	0.255	0.419	9.43878e-154	CD8 Naive	TMEM181
PRKCH	6.84447e-158	-0.378224	0.967	0.986	2.50514e-153	CD8 Naive	PRKCH
RASGRF2	1.11747e-157	0.354636	0.662	0.44	4.09004e-153	CD8 Naive	RASGRF2
NFATC2	1.12681e-157	-0.307994	0.224	0.387	4.12425e-153	CD8 Naive	NFATC2
SNX9	4.45627e-157	0.341422	0.462	0.258	1.63104e-152	CD8 Naive	SNX9
ITK	2.89075e-156	0.343942	0.922	0.815	1.05804e-151	CD8 Naive	ITK
OGDH	1.43854e-155	-0.279961	0.164	0.312	5.2652e-151	CD8 Naive	OGDH
RNF157	1.5017e-155	0.362174	0.442	0.244	5.49636e-151	CD8 Naive	RNF157
USP36	5.5523e-155	-0.359553	0.24	0.398	2.0322e-150	CD8 Naive	USP36
IL21R	1.65425e-154	-0.327629	0.156	0.298	6.05471e-150	CD8 Naive	IL21R
GTDC1	4.00175e-154	-0.417637	0.285	0.458	1.46468e-149	CD8 Naive	GTDC1
LCP1	2.22096e-153	-0.326943	0.273	0.436	8.12893e-149	CD8 Naive	LCP1
DGKH	7.35916e-153	-0.340768	0.139	0.277	2.69353e-148	CD8 Naive	DGKH
TENM1	1.64501e-152	-0.328085	0.226	0.388	6.02089e-148	CD8 Naive	TENM1
FOXO1	5.88919e-152	0.384358	0.776	0.613	2.1555e-147	CD8 Naive	FOXO1
TNFAIP3	1.87585e-151	-0.45827	0.438	0.593	6.86581e-147	CD8 Naive	TNFAIP3
LINC01550	4.89181e-150	0.345257	0.36	0.176	1.79045e-145	CD8 Naive	LINC01550
KLF7	9.90324e-147	0.342754	0.389	0.203	3.62468e-142	CD8 Naive	KLF7
CMIP	3.3537e-144	-0.374497	0.26	0.415	1.22749e-139	CD8 Naive	CMIP
CHPT1	4.02509e-144	-0.259408	0.083	0.192	1.47322e-139	CD8 Naive	CHPT1
ABHD17B	6.6268e-144	-0.273208	0.119	0.245	2.42547e-139	CD8 Naive	ABHD17B
TSPAN5	3.27218e-143	-0.275402	0.104	0.225	1.19765e-138	CD8 Naive	TSPAN5
TBC1D5	7.54695e-142	-0.423904	0.623	0.766	2.76226e-137	CD8 Naive	TBC1D5
AKNA	8.57353e-142	-0.359744	0.444	0.596	3.138e-137	CD8 Naive	AKNA
MYO5A	3.87321e-141	-0.324945	0.227	0.383	1.41763e-136	CD8 Naive	MYO5A
KIAA1109	2.70648e-140	-0.398702	0.611	0.743	9.906e-136	CD8 Naive	KIAA1109
KIF21A	1.06686e-139	-0.252179	0.089	0.202	3.90483e-135	CD8 Naive	KIF21A
CARMIL1	1.61602e-139	0.392343	0.363	0.183	5.91478e-135	CD8 Naive	CARMIL1
TCF7	2.21675e-139	0.313796	0.848	0.73	8.11352e-135	CD8 Naive	TCF7
FLNB	6.69714e-139	0.28121	0.384	0.199	2.45122e-134	CD8 Naive	FLNB
PCNX1	9.68736e-138	-0.382013	0.799	0.888	3.54567e-133	CD8 Naive	PCNX1
CNKSR2	2.04464e-137	0.361789	0.349	0.173	7.48357e-133	CD8 Naive	CNKSR2
KMT2E	1.2467e-136	-0.353659	0.766	0.86	4.56306e-132	CD8 Naive	KMT2E
KCNQ1	2.36566e-135	0.283231	0.304	0.136	8.65857e-131	CD8 Naive	KCNQ1
GPR155	3.10333e-135	0.354775	0.589	0.406	1.13585e-130	CD8 Naive	GPR155
ST6GALNAC3	4.27895e-135	0.473786	0.181	0.044	1.56614e-130	CD8 Naive	ST6GALNAC3
PPP3CC	1.76734e-134	-0.394878	0.534	0.676	6.46866e-130	CD8 Naive	PPP3CC
NAA50	3.15526e-134	-0.297691	0.185	0.326	1.15486e-129	CD8 Naive	NAA50
DIAPH1	3.27151e-134	-0.347986	0.342	0.497	1.19741e-129	CD8 Naive	DIAPH1
RBL2	6.63393e-132	0.304945	0.87	0.76	2.42808e-127	CD8 Naive	RBL2
IL32	2.57467e-130	-0.310425	0.345	0.496	9.42354e-126	CD8 Naive	IL32
RAB8B	1.12881e-129	-0.356591	0.195	0.334	4.13157e-125	CD8 Naive	RAB8B
HIVEP1	3.00112e-129	0.376338	0.529	0.352	1.09844e-124	CD8 Naive	HIVEP1
PREX1	4.44426e-129	-0.285251	0.322	0.478	1.62665e-124	CD8 Naive	PREX1
CMC1	2.15924e-128	-0.358609	0.232	0.378	7.90303e-124	CD8 Naive	CMC1
ATF7IP2	2.64473e-128	0.379212	0.525	0.347	9.67996e-124	CD8 Naive	ATF7IP2
GLCCI1	6.41335e-128	-0.417033	0.342	0.496	2.34735e-123	CD8 Naive	GLCCI1
PRKX	1.2942e-126	-0.345714	0.27	0.418	4.73689e-122	CD8 Naive	PRKX
TANK	2.41316e-126	-0.387325	0.29	0.442	8.83239e-122	CD8 Naive	TANK
PCED1B	2.06774e-125	0.334723	0.887	0.786	7.56815e-121	CD8 Naive	PCED1B
MGAT4A	2.61805e-125	0.285206	0.842	0.686	9.58231e-121	CD8 Naive	MGAT4A
TRERF1	6.51676e-125	-0.377414	0.442	0.589	2.3852e-120	CD8 Naive	TRERF1
EPHA1-AS1	8.9568e-125	0.350553	0.2	0.063	3.27828e-120	CD8 Naive	EPHA1-AS1
GPR174	5.23339e-121	-0.316769	0.26	0.405	1.91547e-116	CD8 Naive	GPR174
PLAG1	1.942e-120	0.255298	0.186	0.054	7.10792e-116	CD8 Naive	PLAG1
LEPROTL1	1.19596e-118	0.300342	0.751	0.604	4.37734e-114	CD8 Naive	LEPROTL1
H3F3B	3.8739e-118	-0.306487	0.719	0.811	1.41789e-113	CD8 Naive	H3F3B
RPS7	5.65479e-118	0.279614	0.751	0.62	2.06971e-113	CD8 Naive	RPS7
FKBP5	4.60372e-117	0.397259	0.703	0.557	1.68501e-112	CD8 Naive	FKBP5
DENND5A	1.08065e-116	0.288388	0.326	0.168	3.95528e-112	CD8 Naive	DENND5A
MAP4	1.68099e-116	-0.273835	0.179	0.311	6.1526e-112	CD8 Naive	MAP4
ETV6	3.20264e-116	-0.3218	0.236	0.378	1.1722e-111	CD8 Naive	ETV6
RPS6KA3	5.09848e-115	-0.366134	0.533	0.675	1.8661e-110	CD8 Naive	RPS6KA3
ODF2L	7.00703e-115	-0.333047	0.353	0.499	2.56464e-110	CD8 Naive	ODF2L
TRPS1	8.23452e-115	-0.373788	0.319	0.47	3.01392e-110	CD8 Naive	TRPS1
KLF3	1.82718e-113	-0.342478	0.516	0.649	6.68766e-109	CD8 Naive	KLF3
DENND1B	1.29536e-112	-0.33926	0.297	0.445	4.74113e-108	CD8 Naive	DENND1B
ALPK1	2.0333e-112	0.294418	0.214	0.08	7.4421e-108	CD8 Naive	ALPK1
HELZ	6.01021e-112	-0.346892	0.547	0.675	2.1998e-107	CD8 Naive	HELZ
ITCH	1.1863e-111	-0.348721	0.415	0.554	4.34199e-107	CD8 Naive	ITCH
FBXW7	6.45811e-111	-0.36762	0.522	0.666	2.36373e-106	CD8 Naive	FBXW7
CCSER2	2.55426e-110	-0.335277	0.817	0.898	9.34885e-106	CD8 Naive	CCSER2
PABPC1	6.06997e-109	-0.420151	0.858	0.898	2.22167e-104	CD8 Naive	PABPC1
2023-03-03	1.42708e-108	0.315486	0.258	0.115	5.22326e-104	CD8 Naive	2023-03-03
SH3KBP1	4.11597e-108	-0.337448	0.624	0.743	1.50649e-103	CD8 Naive	SH3KBP1
RPL37	3.37841e-107	0.2723	0.824	0.724	1.23653e-102	CD8 Naive	RPL37
SAT1	4.7476e-107	-0.287417	0.216	0.344	1.73767e-102	CD8 Naive	SAT1
PPP1R12A	8.3818e-107	-0.316919	0.636	0.757	3.06782e-102	CD8 Naive	PPP1R12A
PSME4	9.72257e-107	-0.363892	0.491	0.622	3.55856e-102	CD8 Naive	PSME4
BAZ2B	2.96093e-106	-0.310366	0.305	0.449	1.08373e-101	CD8 Naive	BAZ2B
AC079793.1	1.13142e-105	-0.35397	0.891	0.917	4.14113e-101	CD8 Naive	AC079793.1
KLF12	2.62885e-104	-0.329878	0.9	0.946	9.62185e-100	CD8 Naive	KLF12
AAK1	3.66287e-104	0.252027	0.944	0.892	1.34065e-99	CD8 Naive	AAK1
SMCHD1	7.4246e-104	-0.345014	0.961	0.974	2.71748e-99	CD8 Naive	SMCHD1
BORCS5	1.68698e-102	-0.32743	0.254	0.384	6.17451e-98	CD8 Naive	BORCS5
TRAPPC10	1.88999e-102	-0.291632	0.404	0.546	6.91755e-98	CD8 Naive	TRAPPC10
FNBP1	2.56397e-102	-0.334822	0.718	0.807	9.3844e-98	CD8 Naive	FNBP1
IQGAP1	9.1605e-102	-0.29137	0.422	0.555	3.35283e-97	CD8 Naive	IQGAP1
IGF2R	1.33777e-101	-0.272354	0.321	0.457	4.89637e-97	CD8 Naive	IGF2R
ARHGAP15	2.57194e-100	-0.323848	0.998	0.998	9.41354e-96	CD8 Naive	ARHGAP15
RBM26	1.42576e-99	0.278197	0.788	0.672	5.21841e-95	CD8 Naive	RBM26
SRPK2	2.21918e-99	-0.3705	0.583	0.704	8.12243e-95	CD8 Naive	SRPK2
CEP85L	2.43675e-99	0.287948	0.843	0.738	8.91873e-95	CD8 Naive	CEP85L
GNG2	2.01189e-98	-0.376538	0.413	0.545	7.36372e-94	CD8 Naive	GNG2
LPIN2	3.13813e-98	-0.282746	0.274	0.407	1.14859e-93	CD8 Naive	LPIN2
SNHG14	3.35202e-98	0.297786	0.776	0.661	1.22687e-93	CD8 Naive	SNHG14
TMEM243	2.05375e-97	0.257514	0.494	0.346	7.51694e-93	CD8 Naive	TMEM243
ECPAS	4.21127e-97	-0.255709	0.174	0.293	1.54137e-92	CD8 Naive	ECPAS
GNAQ	1.73e-96	0.30596	0.63	0.474	6.33199e-92	CD8 Naive	GNAQ
CYFIP2	1.91521e-96	0.279935	0.786	0.684	7.00986e-92	CD8 Naive	CYFIP2
NCOA1	3.24589e-96	-0.381248	0.553	0.675	1.18803e-91	CD8 Naive	NCOA1
TENT4B	6.09484e-96	-0.299134	0.233	0.359	2.23077e-91	CD8 Naive	TENT4B
AFF1	6.49827e-96	-0.328803	0.414	0.55	2.37843e-91	CD8 Naive	AFF1
SEPTIN7	2.30964e-95	-0.312007	0.547	0.668	8.4535e-91	CD8 Naive	SEPTIN7
SNTG2	5.2375e-95	0.319568	0.201	0.081	1.91698e-90	CD8 Naive	SNTG2
ZNRF2	7.78202e-95	-0.303993	0.321	0.458	2.8483e-90	CD8 Naive	ZNRF2
AC093865.1	1.71972e-94	-0.464041	0.142	0.245	6.29436e-90	CD8 Naive	AC093865.1
CALM1	3.09892e-93	-0.267701	0.502	0.627	1.13423e-88	CD8 Naive	CALM1
CXCR4	3.12306e-93	-0.307745	0.559	0.664	1.14307e-88	CD8 Naive	CXCR4
DNAJB6	1.64452e-92	-0.263098	0.309	0.437	6.01912e-88	CD8 Naive	DNAJB6
HSP90AA1	6.75694e-91	-0.279798	0.453	0.584	2.47311e-86	CD8 Naive	HSP90AA1
YWHAZ	8.28843e-91	-0.311411	0.666	0.761	3.03365e-86	CD8 Naive	YWHAZ
NFKBIZ	1.53005e-89	0.275128	0.441	0.299	5.60015e-85	CD8 Naive	NFKBIZ
PACS1	1.73496e-89	0.283928	0.879	0.783	6.35011e-85	CD8 Naive	PACS1
PPP1CB	3.768e-89	-0.287322	0.323	0.449	1.37912e-84	CD8 Naive	PPP1CB
CD8B	8.19424e-88	0.254695	0.445	0.304	2.99917e-83	CD8 Naive	CD8B
GNB1	1.6205e-87	-0.260637	0.363	0.495	5.93118e-83	CD8 Naive	GNB1
SSBP2	4.54958e-87	0.369004	0.53	0.384	1.66519e-82	CD8 Naive	SSBP2
EIF3A	5.27787e-87	-0.277267	0.419	0.545	1.93175e-82	CD8 Naive	EIF3A
LRRFIP1	3.27314e-86	-0.318021	0.541	0.658	1.198e-81	CD8 Naive	LRRFIP1
ARHGAP25	3.30258e-86	-0.294966	0.484	0.612	1.20878e-81	CD8 Naive	ARHGAP25
SLC4A7	4.01007e-86	-0.316817	0.577	0.689	1.46773e-81	CD8 Naive	SLC4A7
CD69	2.17598e-85	-0.322471	0.478	0.601	7.9643e-81	CD8 Naive	CD69
CSNK1G3	2.63615e-85	-0.263532	0.276	0.402	9.64858e-81	CD8 Naive	CSNK1G3
SYTL2	2.80972e-85	-0.339301	0.198	0.308	1.02839e-80	CD8 Naive	SYTL2
ATP10A	8.86124e-85	0.275906	0.588	0.441	3.2433e-80	CD8 Naive	ATP10A
CASK	3.49919e-83	-0.371266	0.754	0.805	1.28074e-78	CD8 Naive	CASK
PLPP1	5.12733e-83	0.313688	0.375	0.242	1.87665e-78	CD8 Naive	PLPP1
AC233976.1	1.27481e-82	0.283905	0.368	0.231	4.66594e-78	CD8 Naive	AC233976.1
WIPF1	1.75757e-82	-0.29771	0.671	0.761	6.43287e-78	CD8 Naive	WIPF1
TTC39C	5.26541e-82	-0.364223	0.533	0.635	1.92719e-77	CD8 Naive	TTC39C
SUCLG2	1.28118e-81	0.26035	0.8	0.697	4.68926e-77	CD8 Naive	SUCLG2
AGTPBP1	2.59477e-81	-0.317484	0.678	0.769	9.49711e-77	CD8 Naive	AGTPBP1
SPAG9	1.15946e-80	-0.256601	0.333	0.459	4.24373e-76	CD8 Naive	SPAG9
IRF1	1.34049e-80	-0.251353	0.304	0.428	4.90634e-76	CD8 Naive	IRF1
CDK17	1.58254e-80	-0.320255	0.604	0.7	5.79225e-76	CD8 Naive	CDK17
SUPT3H	9.57209e-80	0.298689	0.681	0.539	3.50348e-75	CD8 Naive	SUPT3H
BMP2K	1.01382e-79	0.259492	0.247	0.128	3.71068e-75	CD8 Naive	BMP2K
SLF1	4.40902e-79	-0.251857	0.167	0.27	1.61375e-74	CD8 Naive	SLF1
UBR2	4.94955e-79	-0.273731	0.502	0.617	1.81158e-74	CD8 Naive	UBR2
ADGRE5	5.11128e-79	-0.27657	0.298	0.416	1.87078e-74	CD8 Naive	ADGRE5
ZNF609	1.06711e-77	0.283352	0.593	0.459	3.90574e-73	CD8 Naive	ZNF609
PHF21A	1.24589e-77	-0.281542	0.347	0.474	4.56008e-73	CD8 Naive	PHF21A
ST6GAL1	1.63155e-77	-0.299036	0.445	0.563	5.97162e-73	CD8 Naive	ST6GAL1
PIK3IP1-AS1	1.79064e-77	0.258399	0.329	0.204	6.55391e-73	CD8 Naive	PIK3IP1-AS1
PCED1B-AS1	1.17187e-76	0.25277	0.58	0.456	4.28918e-72	CD8 Naive	PCED1B-AS1
CCND3	1.17674e-76	0.258012	0.864	0.766	4.30697e-72	CD8 Naive	CCND3
PPP3CA	1.91024e-76	-0.380559	0.443	0.556	6.99167e-72	CD8 Naive	PPP3CA
NCOA2	2.93473e-76	-0.312855	0.639	0.731	1.07414e-71	CD8 Naive	NCOA2
FUT8	2.12383e-74	0.257533	0.743	0.624	7.77341e-70	CD8 Naive	FUT8
AC008014.1	2.77719e-74	0.347398	0.297	0.176	1.01648e-69	CD8 Naive	AC008014.1
SLC38A1	3.31778e-74	-0.275371	0.81	0.87	1.21434e-69	CD8 Naive	SLC38A1
SIPA1L1	1.63798e-73	-0.34774	0.469	0.584	5.99516e-69	CD8 Naive	SIPA1L1
AL589693.1	9.13535e-72	0.473309	0.145	0.056	3.34363e-67	CD8 Naive	AL589693.1
NFAT5	1.59359e-71	-0.279128	0.32	0.435	5.8327e-67	CD8 Naive	NFAT5
GSPT1	1.61687e-71	-0.320764	0.306	0.412	5.9179e-67	CD8 Naive	GSPT1
NEK7	1.78397e-69	-0.332418	0.565	0.661	6.5295e-65	CD8 Naive	NEK7
ANKRD12	6.66186e-69	-0.262689	0.864	0.911	2.43831e-64	CD8 Naive	ANKRD12
GPCPD1	6.73652e-64	-0.315529	0.674	0.748	2.46563e-59	CD8 Naive	GPCPD1
GOLGA4	8.9201e-64	-0.255644	0.616	0.71	3.26484e-59	CD8 Naive	GOLGA4
KIAA0825	1.12575e-61	-0.264035	0.091	0.164	4.12036e-57	CD8 Naive	KIAA0825
DLG2	2.69238e-61	0.409247	0.225	0.127	9.85436e-57	CD8 Naive	DLG2
HLA-C	5.7732e-59	-0.260724	0.901	0.928	2.11305e-54	CD8 Naive	HLA-C
IKZF2	6.70239e-58	-0.659101	0.275	0.352	2.45314e-53	CD8 Naive	IKZF2
INPP4B	7.16683e-58	-0.442577	0.665	0.733	2.62313e-53	CD8 Naive	INPP4B
TAOK3	4.15966e-57	-0.252221	0.599	0.689	1.52248e-52	CD8 Naive	TAOK3
BRD7	3.70744e-56	-0.250185	0.301	0.397	1.35696e-51	CD8 Naive	BRD7
LRRC7	1.17287e-54	0.327976	0.13	0.056	4.29284e-50	CD8 Naive	LRRC7
FAM49B	1.67928e-52	-0.257461	0.545	0.638	6.14633e-48	CD8 Naive	FAM49B
AP001011.1	8.7311e-51	-0.256749	0.723	0.781	3.19567e-46	CD8 Naive	AP001011.1
ZNF331	1.96575e-49	-0.32697	0.316	0.402	7.19484e-45	CD8 Naive	ZNF331
MDFIC	4.30622e-48	-0.291871	0.394	0.486	1.57612e-43	CD8 Naive	MDFIC
CRYBG1	1.99371e-47	-0.250724	0.358	0.447	7.29717e-43	CD8 Naive	CRYBG1
EIF4G3	5.59068e-47	-0.26729	0.361	0.454	2.04624e-42	CD8 Naive	EIF4G3
PLCB1	2.48035e-45	-0.490177	0.238	0.315	9.07831e-41	CD8 Naive	PLCB1
DLEU1	3.13727e-45	-0.40878	0.111	0.174	1.14827e-40	CD8 Naive	DLEU1
MAN2A1	3.2554e-38	-0.251444	0.672	0.74	1.19151e-33	CD8 Naive	MAN2A1
CDK6	2.62077e-34	0.425169	0.456	0.398	9.5923e-30	CD8 Naive	CDK6
TAFA1	6.4446e-31	-0.271395	0.196	0.262	2.35879e-26	CD8 Naive	TAFA1
PDE4D	1.90402e-30	-0.275573	0.371	0.438	6.96891e-26	CD8 Naive	PDE4D
EDA	9.27403e-30	-0.263239	0.072	0.117	3.39439e-25	CD8 Naive	EDA
IFNG-AS1.1	0	1.80833	0.592	0.14	0	CD8 MNP-1	IFNG-AS1
ITGB1.1	0	1.67536	0.65	0.142	0	CD8 MNP-1	ITGB1
ATXN1.1	0	1.08127	0.811	0.432	0	CD8 MNP-1	ATXN1
CCL5.1	0	1.05637	0.574	0.127	0	CD8 MNP-1	CCL5
ST8SIA1.1	0	0.993769	0.32	0.025	0	CD8 MNP-1	ST8SIA1
MYBL1.1	0	0.902944	0.522	0.16	0	CD8 MNP-1	MYBL1
EPHA4.1	0	0.901857	0.455	0.084	0	CD8 MNP-1	EPHA4
MAP3K5.1	0	0.876517	0.681	0.277	0	CD8 MNP-1	MAP3K5
GZMK.1	0	0.856496	0.416	0.061	0	CD8 MNP-1	GZMK
PYHIN1.1	0	0.823102	0.558	0.102	0	CD8 MNP-1	PYHIN1
CLDND1.1	0	0.739057	0.558	0.186	0	CD8 MNP-1	CLDND1
UST.1	0	0.710008	0.362	0.09	0	CD8 MNP-1	UST
NIBAN1.1	0	0.618197	0.293	0.049	0	CD8 MNP-1	NIBAN1
SMAD3.1	0	0.614971	0.382	0.081	0	CD8 MNP-1	SMAD3
MCOLN2.1	0	0.519991	0.297	0.029	0	CD8 MNP-1	MCOLN2
NRCAM.1	0	-1.37211	0.061	0.559	0	CD8 MNP-1	NRCAM
LRIG1.1	6.42704e-306	0.633749	0.4	0.116	2.35236e-301	CD8 MNP-1	LRIG1
ANK3.1	5.75646e-284	1.21247	0.743	0.409	2.10692e-279	CD8 MNP-1	ANK3
KLF6.1	4.14891e-280	0.639712	0.506	0.192	1.51854e-275	CD8 MNP-1	KLF6
PAM.1	4.97821e-279	0.778831	0.505	0.183	1.82207e-274	CD8 MNP-1	PAM
ITGA4.1	2.60071e-259	0.896844	0.944	0.863	9.51886e-255	CD8 MNP-1	ITGA4
AHNAK.1	1.04122e-257	0.528107	0.44	0.153	3.81098e-253	CD8 MNP-1	AHNAK
ANXA1.1	6.22665e-256	0.731381	0.374	0.118	2.27902e-251	CD8 MNP-1	ANXA1
SYNE2.1	1.89528e-248	0.852827	0.931	0.718	6.93692e-244	CD8 MNP-1	SYNE2
GPRIN3.1	2.64179e-248	0.686764	0.549	0.227	9.66923e-244	CD8 MNP-1	GPRIN3
PCSK5.1	1.96292e-240	-0.944676	0.341	0.714	7.1845e-236	CD8 MNP-1	PCSK5
ARHGAP15.1	1.23772e-238	0.638128	1	0.998	4.53017e-234	CD8 MNP-1	ARHGAP15
AC139720.1	4.31545e-233	0.555151	0.178	0.032	1.5795e-228	CD8 MNP-1	AC139720.1
CDC14A.1	7.2008e-229	0.912977	0.929	0.767	2.63557e-224	CD8 MNP-1	CDC14A
BACH2.1	2.0093e-223	-0.712395	0.863	0.968	7.35424e-219	CD8 MNP-1	BACH2
ARAP2.1	3.11553e-223	0.812826	0.699	0.389	1.14032e-218	CD8 MNP-1	ARAP2
GPR183.1	1.70154e-217	0.399578	0.313	0.094	6.22781e-213	CD8 MNP-1	GPR183
AC006369.1.1	1.17192e-211	0.362819	0.243	0.061	4.28936e-207	CD8 MNP-1	AC006369.1
IL10RA.1	9.75057e-205	0.432811	0.416	0.157	3.56881e-200	CD8 MNP-1	IL10RA
MYO1F.1	1.24494e-199	0.32809	0.267	0.073	4.5566e-195	CD8 MNP-1	MYO1F
IGF1R.1	1.77597e-199	-0.873628	0.257	0.626	6.50023e-195	CD8 MNP-1	IGF1R
PTPRK.1	2.49991e-198	-0.916042	0.154	0.515	9.14992e-194	CD8 MNP-1	PTPRK
INPP4B.1	4.85862e-188	1.02444	0.851	0.665	1.7783e-183	CD8 MNP-1	INPP4B
PHACTR2.1	1.95774e-182	0.747529	0.418	0.171	7.16551e-178	CD8 MNP-1	PHACTR2
PIK3R1.1	2.42585e-182	0.688177	0.632	0.346	8.87886e-178	CD8 MNP-1	PIK3R1
PARP8.1	2.3105e-180	0.762784	0.913	0.785	8.45666e-176	CD8 MNP-1	PARP8
SLCO3A1.1	3.91166e-172	0.577703	0.462	0.202	1.43171e-167	CD8 MNP-1	SLCO3A1
PDK1.1	1.39536e-171	-0.700139	0.318	0.633	5.10715e-167	CD8 MNP-1	PDK1
AC079793.1.1	6.46182e-166	0.617849	0.961	0.891	2.36509e-161	CD8 MNP-1	AC079793.1
ALCAM	2.43504e-164	0.311529	0.129	0.024	8.91249e-160	CD8 MNP-1	ALCAM
LEF1.1	1.93356e-157	-0.625284	0.881	0.96	7.07702e-153	CD8 MNP-1	LEF1
TTC39C.1	1.14841e-154	0.668164	0.768	0.534	4.20329e-150	CD8 MNP-1	TTC39C
IQGAP2.1	3.40908e-147	0.611948	0.852	0.638	1.24776e-142	CD8 MNP-1	IQGAP2
ABLIM1.1	3.08342e-141	-0.587096	0.522	0.765	1.12856e-136	CD8 MNP-1	ABLIM1
SESN3	6.06465e-139	0.778865	0.703	0.456	2.21972e-134	CD8 MNP-1	SESN3
TGFBR2.1	5.00604e-135	-0.628686	0.813	0.92	1.83226e-130	CD8 MNP-1	TGFBR2
CHST11.1	2.02578e-134	0.574153	0.729	0.477	7.41455e-130	CD8 MNP-1	CHST11
EZR.1	2.22801e-134	0.540829	0.543	0.303	8.15474e-130	CD8 MNP-1	EZR
UBE2E2.1	1.32698e-132	-0.831769	0.097	0.378	4.85688e-128	CD8 MNP-1	UBE2E2
SP140.1	5.18917e-130	0.391516	0.359	0.154	1.89929e-125	CD8 MNP-1	SP140
FYN.1	1.29393e-129	0.545963	0.953	0.863	4.73592e-125	CD8 MNP-1	FYN
ZC3H12D	9.70738e-129	0.265552	0.224	0.073	3.553e-124	CD8 MNP-1	ZC3H12D
IL6ST.1	4.64168e-128	-0.561819	0.452	0.709	1.6989e-123	CD8 MNP-1	IL6ST
VAV3.1	1.13574e-127	0.550558	0.396	0.18	4.15692e-123	CD8 MNP-1	VAV3
AKT3.1	1.38704e-126	0.633984	0.89	0.777	5.07671e-122	CD8 MNP-1	AKT3
UTRN.1	4.86302e-125	0.569852	0.965	0.91	1.77992e-120	CD8 MNP-1	UTRN
CDYL2.1	6.99579e-123	0.310928	0.227	0.076	2.56053e-118	CD8 MNP-1	CDYL2
IFI16.1	3.33746e-122	0.48995	0.498	0.272	1.22154e-117	CD8 MNP-1	IFI16
MDFIC.1	2.09541e-120	0.645374	0.626	0.394	7.66942e-116	CD8 MNP-1	MDFIC
THEMIS.1	7.19292e-120	-0.543885	0.872	0.943	2.63268e-115	CD8 MNP-1	THEMIS
ZNF831.1	1.02213e-118	0.490641	0.617	0.377	3.74111e-114	CD8 MNP-1	ZNF831
PCNX1.1	1.25324e-118	0.529388	0.918	0.804	4.58699e-114	CD8 MNP-1	PCNX1
A2M.1	5.00975e-118	0.336813	0.25	0.09	1.83362e-113	CD8 MNP-1	A2M
CERS6.1	2.47596e-117	-0.571333	0.533	0.773	9.06226e-113	CD8 MNP-1	CERS6
GBP5.1	1.69943e-114	0.388486	0.321	0.139	6.22009e-110	CD8 MNP-1	GBP5
KCNQ5.1	5.12599e-114	-0.791389	0.32	0.581	1.87617e-109	CD8 MNP-1	KCNQ5
SMCHD1.1	9.28284e-114	0.514616	0.985	0.962	3.39761e-109	CD8 MNP-1	SMCHD1
MACF1.1	4.95331e-113	0.516589	0.795	0.606	1.81296e-108	CD8 MNP-1	MACF1
PPP2R5C.1	5.93016e-113	0.48629	0.888	0.766	2.1705e-108	CD8 MNP-1	PPP2R5C
PTPRJ.1	1.06571e-112	0.496189	0.457	0.239	3.90061e-108	CD8 MNP-1	PTPRJ
RAPGEF1.1	6.28368e-111	0.485521	0.5	0.281	2.29989e-106	CD8 MNP-1	RAPGEF1
PCNX2.1	9.61892e-110	0.48519	0.621	0.389	3.52062e-105	CD8 MNP-1	PCNX2
NAA16.1	4.38754e-109	-0.532467	0.419	0.652	1.60588e-104	CD8 MNP-1	NAA16
ACTN1.1	2.56688e-108	-0.450892	0.241	0.498	9.39504e-104	CD8 MNP-1	ACTN1
SRGN.1	1.8253e-106	0.442974	0.55	0.329	6.68079e-102	CD8 MNP-1	SRGN
NR4A2.1	1.18747e-105	0.35952	0.359	0.171	4.34626e-101	CD8 MNP-1	NR4A2
MBP.1	2.49495e-102	0.493457	0.705	0.501	9.13176e-98	CD8 MNP-1	MBP
ITGA6.1	3.61312e-102	-0.523805	0.426	0.654	1.32244e-97	CD8 MNP-1	ITGA6
CBLB.1	3.88436e-101	0.584979	0.956	0.901	1.42171e-96	CD8 MNP-1	CBLB
SLC16A10.1	1.18087e-100	-0.510651	0.134	0.384	4.32209e-96	CD8 MNP-1	SLC16A10
LYST.1	1.05376e-99	0.560366	0.559	0.347	3.85687e-95	CD8 MNP-1	LYST
AOAH.1	2.48707e-99	-0.640421	0.256	0.515	9.10294e-95	CD8 MNP-1	AOAH
SLFN12L.1	6.09159e-99	0.483697	0.781	0.589	2.22958e-94	CD8 MNP-1	SLFN12L
NBEA.1	1.86092e-98	-0.58145	0.14	0.38	6.81117e-94	CD8 MNP-1	NBEA
SIK3.1	5.76935e-97	0.533742	0.836	0.697	2.11164e-92	CD8 MNP-1	SIK3
MAP3K1.1	4.62909e-96	0.618561	0.607	0.413	1.6943e-91	CD8 MNP-1	MAP3K1
CD99.1	7.36122e-96	0.290789	0.323	0.149	2.69428e-91	CD8 MNP-1	CD99
CCR7.1	9.14127e-95	-0.428563	0.547	0.737	3.3458e-90	CD8 MNP-1	CCR7
PLCL1.1	3.6147e-94	-0.684983	0.294	0.529	1.32302e-89	CD8 MNP-1	PLCL1
CACHD1.1	2.49594e-93	-0.451764	0.01	0.201	9.13539e-89	CD8 MNP-1	CACHD1
PRKCB.1	6.14279e-93	0.479881	0.878	0.742	2.24832e-88	CD8 MNP-1	PRKCB
AK5.1	1.11738e-92	-0.530392	0.124	0.354	4.08971e-88	CD8 MNP-1	AK5
PZP.1	1.40853e-92	0.269108	0.198	0.071	5.15537e-88	CD8 MNP-1	PZP
TRABD2A.1	4.46198e-92	-0.428576	0.308	0.546	1.63313e-87	CD8 MNP-1	TRABD2A
MAML3.1	6.13434e-92	-0.631557	0.087	0.306	2.24523e-87	CD8 MNP-1	MAML3
LPP.1	8.50524e-91	0.500658	0.691	0.478	3.113e-86	CD8 MNP-1	LPP
ELOVL5.1	1.9514e-90	0.37432	0.462	0.262	7.1423e-86	CD8 MNP-1	ELOVL5
TAGAP.1	4.60258e-90	0.352273	0.39	0.205	1.68459e-85	CD8 MNP-1	TAGAP
TNFAIP3.1	1.86792e-89	0.560595	0.626	0.448	6.83677e-85	CD8 MNP-1	TNFAIP3
RNF19A.1	1.25948e-88	0.489135	0.508	0.312	4.60984e-84	CD8 MNP-1	RNF19A
ARID5B.1	1.75982e-87	0.483373	0.485	0.289	6.44113e-83	CD8 MNP-1	ARID5B
AP000787.1	2.28401e-87	0.434002	0.464	0.267	8.35969e-83	CD8 MNP-1	AP000787.1
SH3RF3.1	1.97577e-86	-0.488855	0.118	0.336	7.23151e-82	CD8 MNP-1	SH3RF3
SAMSN1.1	2.55698e-85	0.375291	0.295	0.139	9.35879e-81	CD8 MNP-1	SAMSN1
TIPARP.1	5.88253e-85	0.283803	0.258	0.113	2.15307e-80	CD8 MNP-1	TIPARP
ZFP36L2.1	1.92746e-84	0.454104	0.797	0.675	7.05471e-80	CD8 MNP-1	ZFP36L2
SESTD1	3.25175e-84	0.292535	0.143	0.045	1.19017e-79	CD8 MNP-1	SESTD1
ATP2B1.1	1.9838e-83	0.547295	0.663	0.491	7.26092e-79	CD8 MNP-1	ATP2B1
ROBO1.1	2.71529e-82	-0.589282	0.017	0.192	9.93824e-78	CD8 MNP-1	ROBO1
ACVR1	3.72938e-82	0.336358	0.291	0.137	1.36499e-77	CD8 MNP-1	ACVR1
FHIT.1	9.43813e-82	-0.682974	0.331	0.544	3.45445e-77	CD8 MNP-1	FHIT
EML4.1	4.86658e-81	0.458287	0.888	0.799	1.78122e-76	CD8 MNP-1	EML4
LPIN2.1	1.65797e-80	0.384111	0.47	0.281	6.06833e-76	CD8 MNP-1	LPIN2
LEF1-AS1.1	3.60388e-79	-0.449542	0.211	0.431	1.31906e-74	CD8 MNP-1	LEF1-AS1
CEP128.1	1.8651e-78	0.361017	0.265	0.121	6.82645e-74	CD8 MNP-1	CEP128
SAMD3.1	5.30338e-78	0.445402	0.496	0.307	1.94109e-73	CD8 MNP-1	SAMD3
CAST.1	7.71654e-78	0.419224	0.572	0.385	2.82433e-73	CD8 MNP-1	CAST
ATP2B4.1	4.67996e-77	0.255006	0.239	0.105	1.71291e-72	CD8 MNP-1	ATP2B4
GPR174.1	5.42918e-76	0.384266	0.448	0.269	1.98713e-71	CD8 MNP-1	GPR174
NEAT1.1	2.03118e-75	0.42001	0.802	0.657	7.43433e-71	CD8 MNP-1	NEAT1
PIP4K2A.1	4.00836e-75	0.478163	0.902	0.81	1.4671e-70	CD8 MNP-1	PIP4K2A
CD84.1	7.97647e-74	0.26987	0.318	0.162	2.91947e-69	CD8 MNP-1	CD84
AL590006.1.1	2.75988e-73	-0.476845	0.128	0.327	1.01014e-68	CD8 MNP-1	AL590006.1
AL353660.1	9.23322e-72	0.372669	0.369	0.202	3.37945e-67	CD8 MNP-1	AL353660.1
ESR2.1	1.58793e-71	0.287725	0.299	0.15	5.81199e-67	CD8 MNP-1	ESR2
OXNAD1.1	3.52415e-71	-0.401334	0.762	0.858	1.28988e-66	CD8 MNP-1	OXNAD1
ERN1.1	7.09912e-71	0.296938	0.27	0.13	2.59835e-66	CD8 MNP-1	ERN1
LDLRAD4.1	2.84711e-70	-0.388387	0.38	0.589	1.04207e-65	CD8 MNP-1	LDLRAD4
VOPP1	1.32905e-69	0.403181	0.547	0.367	4.86444e-65	CD8 MNP-1	VOPP1
CASK.1	4.24086e-69	0.480189	0.862	0.755	1.5522e-64	CD8 MNP-1	CASK
DIAPH2.1	4.49197e-68	0.438354	0.505	0.324	1.64411e-63	CD8 MNP-1	DIAPH2
ETV6.1	6.52399e-68	0.374591	0.414	0.245	2.38785e-63	CD8 MNP-1	ETV6
EPS15.1	3.3938e-67	0.392578	0.662	0.489	1.24216e-62	CD8 MNP-1	EPS15
RUNX2.1	1.15443e-66	-0.540194	0.352	0.54	4.22534e-62	CD8 MNP-1	RUNX2
RUNX3.1	1.30809e-65	0.345978	0.476	0.309	4.78773e-61	CD8 MNP-1	RUNX3
EIF3A.1	1.86714e-65	0.374615	0.596	0.426	6.83392e-61	CD8 MNP-1	EIF3A
LRRN3.1	2.6053e-65	-0.384583	0.137	0.321	9.53564e-61	CD8 MNP-1	LRRN3
DNAJC1.1	2.97807e-65	0.363659	0.344	0.19	1.09e-60	CD8 MNP-1	DNAJC1
ANKRD12.1	3.11413e-65	0.381332	0.941	0.866	1.1398e-60	CD8 MNP-1	ANKRD12
EMB.1	1.86809e-64	0.390292	0.679	0.525	6.83738e-60	CD8 MNP-1	EMB
AP001011.1.1	3.20015e-64	0.413582	0.835	0.725	1.17129e-59	CD8 MNP-1	AP001011.1
PPP3CC.1	3.74517e-63	0.41355	0.693	0.543	1.37077e-58	CD8 MNP-1	PPP3CC
APBA2.1	4.57301e-63	-0.390161	0.621	0.771	1.67377e-58	CD8 MNP-1	APBA2
JUNB.1	4.64471e-63	0.406411	0.68	0.53	1.70001e-58	CD8 MNP-1	JUNB
AFF1.1	5.9454e-63	0.432374	0.587	0.422	2.17608e-58	CD8 MNP-1	AFF1
EDA.1	2.0406e-62	0.645773	0.175	0.073	7.46878e-58	CD8 MNP-1	EDA
AMMECR1	1.74466e-61	0.33618	0.384	0.227	6.38562e-57	CD8 MNP-1	AMMECR1
CCSER2.1	2.68338e-61	0.379476	0.915	0.822	9.82143e-57	CD8 MNP-1	CCSER2
MGAT5	3.16166e-61	0.425912	0.716	0.562	1.1572e-56	CD8 MNP-1	MGAT5
PPP1R16B.1	1.42272e-60	0.355632	0.355	0.204	5.20731e-56	CD8 MNP-1	PPP1R16B
PREX1.1	9.70476e-60	0.303293	0.497	0.332	3.55204e-55	CD8 MNP-1	PREX1
RABGAP1L.1	1.13209e-59	0.384028	0.91	0.821	4.14356e-55	CD8 MNP-1	RABGAP1L
SATB1.1	1.70866e-59	-0.319244	0.36	0.546	6.25388e-55	CD8 MNP-1	SATB1
SLC4A7.1	5.84532e-59	0.381889	0.733	0.583	2.13944e-54	CD8 MNP-1	SLC4A7
TSPAN5.1	1.36383e-58	0.293474	0.233	0.112	4.99176e-54	CD8 MNP-1	TSPAN5
PDE3B.1	2.45692e-58	-0.321096	0.976	0.987	8.99257e-54	CD8 MNP-1	PDE3B
ATP1B3.1	1.16294e-57	0.320759	0.258	0.134	4.25649e-53	CD8 MNP-1	ATP1B3
OPTN.1	5.71967e-57	0.254456	0.329	0.186	2.09346e-52	CD8 MNP-1	OPTN
CD69.1	1.97558e-55	0.432568	0.633	0.486	7.23083e-51	CD8 MNP-1	CD69
NCOA7.1	2.80487e-55	0.336813	0.416	0.262	1.02661e-50	CD8 MNP-1	NCOA7
B4GALT1.1	5.74203e-55	0.287678	0.375	0.226	2.10164e-50	CD8 MNP-1	B4GALT1
RETREG1.1	1.12807e-54	-0.354075	0.371	0.553	4.12884e-50	CD8 MNP-1	RETREG1
NSD3	3.73512e-54	0.366301	0.679	0.532	1.36709e-49	CD8 MNP-1	NSD3
RAB27A.1	6.06022e-54	0.250359	0.279	0.15	2.2181e-49	CD8 MNP-1	RAB27A
OSBPL3.1	7.016e-54	0.274549	0.271	0.144	2.56793e-49	CD8 MNP-1	OSBPL3
PDZD8.1	8.356e-54	0.289335	0.3	0.166	3.05838e-49	CD8 MNP-1	PDZD8
CA6.1	1.40344e-53	-0.318238	0.183	0.351	5.13671e-49	CD8 MNP-1	CA6
PRAG1.1	4.37225e-53	-0.326514	0.117	0.275	1.60029e-48	CD8 MNP-1	PRAG1
TANK.1	4.46282e-53	0.382932	0.455	0.301	1.63344e-48	CD8 MNP-1	TANK
BORCS5.1	1.03233e-52	0.304947	0.413	0.263	3.77844e-48	CD8 MNP-1	BORCS5
SATB1-AS1.1	4.43189e-52	-0.383251	0.335	0.514	1.62212e-47	CD8 MNP-1	SATB1-AS1
TTN.1	5.97553e-52	-0.290337	0.351	0.532	2.1871e-47	CD8 MNP-1	TTN
DGKH.1	5.83816e-51	0.322958	0.272	0.149	2.13682e-46	CD8 MNP-1	DGKH
CASP8	7.22804e-50	0.297723	0.507	0.353	2.64554e-45	CD8 MNP-1	CASP8
FLNB.1	1.25422e-49	-0.283166	0.202	0.371	4.59057e-45	CD8 MNP-1	FLNB
SH3KBP1.1	3.90686e-48	0.317483	0.763	0.632	1.42995e-43	CD8 MNP-1	SH3KBP1
ST6GALNAC3.1	1.0458e-47	-0.445806	0.045	0.172	3.82774e-43	CD8 MNP-1	ST6GALNAC3
ADK	1.3138e-47	0.368431	0.874	0.808	4.80865e-43	CD8 MNP-1	ADK
INPP5D.1	3.74173e-47	0.37044	0.577	0.441	1.36951e-42	CD8 MNP-1	INPP5D
RPS6KA3.1	9.75016e-47	0.369581	0.681	0.543	3.56866e-42	CD8 MNP-1	RPS6KA3
PDE7A.1	5.10541e-46	-0.293786	0.875	0.933	1.86863e-41	CD8 MNP-1	PDE7A
JAK2	5.47979e-46	0.273529	0.334	0.2	2.00566e-41	CD8 MNP-1	JAK2
CD28	1.03401e-45	0.284695	0.471	0.325	3.78457e-41	CD8 MNP-1	CD28
STK4	1.57756e-45	0.308064	0.896	0.829	5.77404e-41	CD8 MNP-1	STK4
AC087854.1	2.20525e-45	0.26251	0.376	0.239	8.07145e-41	CD8 MNP-1	AC087854.1
ARHGAP26.1	2.62692e-45	0.384608	0.664	0.531	9.61478e-41	CD8 MNP-1	ARHGAP26
LRRC8C	3.66037e-45	0.330433	0.822	0.711	1.33973e-40	CD8 MNP-1	LRRC8C
SNED1.1	3.19224e-44	-0.40343	0.298	0.448	1.16839e-39	CD8 MNP-1	SNED1
KLF7.1	3.31545e-44	-0.285266	0.215	0.375	1.21349e-39	CD8 MNP-1	KLF7
NPC1.1	5.91864e-44	0.262931	0.327	0.2	2.16628e-39	CD8 MNP-1	NPC1
TBC1D5.1	7.53552e-44	0.389088	0.749	0.634	2.75807e-39	CD8 MNP-1	TBC1D5
P2RY8.1	1.14029e-43	0.369147	0.661	0.533	4.17358e-39	CD8 MNP-1	P2RY8
MAN1C1.1	1.15485e-43	-0.28367	0.234	0.392	4.22686e-39	CD8 MNP-1	MAN1C1
PRMT2.1	7.34876e-43	-0.288404	0.688	0.802	2.68972e-38	CD8 MNP-1	PRMT2
PABPC1.1	1.84242e-42	0.34952	0.902	0.86	6.74343e-38	CD8 MNP-1	PABPC1
BICDL1.1	1.91459e-42	0.272719	0.323	0.199	7.00761e-38	CD8 MNP-1	BICDL1
CDC42SE2	2.99393e-42	0.308184	0.968	0.947	1.09581e-37	CD8 MNP-1	CDC42SE2
REL.1	5.89034e-42	0.258832	0.397	0.262	2.15592e-37	CD8 MNP-1	REL
NDFIP1.1	6.88021e-42	-0.312145	0.728	0.826	2.51823e-37	CD8 MNP-1	NDFIP1
CSGALNACT1.1	8.71647e-42	-0.337486	0.15	0.295	3.19031e-37	CD8 MNP-1	CSGALNACT1
KMT2E.1	3.66938e-40	0.276186	0.859	0.773	1.34303e-35	CD8 MNP-1	KMT2E
RAPGEF6.1	5.12128e-40	-0.310101	0.834	0.892	1.87444e-35	CD8 MNP-1	RAPGEF6
ABCC1	1.07202e-39	0.284139	0.611	0.478	3.9237e-35	CD8 MNP-1	ABCC1
CNOT6L.1	5.08635e-39	0.367917	0.903	0.845	1.86166e-34	CD8 MNP-1	CNOT6L
PDE4B	9.40051e-39	0.273984	0.338	0.216	3.44068e-34	CD8 MNP-1	PDE4B
CD226	1.0207e-38	0.301149	0.429	0.297	3.73585e-34	CD8 MNP-1	CD226
JUN	1.05731e-38	0.330772	0.702	0.605	3.86987e-34	CD8 MNP-1	JUN
IL7R	1.22062e-38	0.295923	0.927	0.889	4.46759e-34	CD8 MNP-1	IL7R
RORA	8.8319e-38	0.372021	0.844	0.775	3.23256e-33	CD8 MNP-1	RORA
CARMIL1.1	1.07966e-37	-0.327184	0.206	0.349	3.95165e-33	CD8 MNP-1	CARMIL1
LINC00513	7.06187e-37	0.290426	0.56	0.43	2.58472e-32	CD8 MNP-1	LINC00513
BMP2K.1	1.3114e-36	-0.277417	0.114	0.239	4.79985e-32	CD8 MNP-1	BMP2K
IKZF2.1	2.14843e-36	-0.356808	0.155	0.289	7.86347e-32	CD8 MNP-1	IKZF2
FAM117B.1	2.16902e-36	-0.306341	0.603	0.723	7.93884e-32	CD8 MNP-1	FAM117B
ARHGAP25.1	4.47408e-36	0.305251	0.615	0.493	1.63756e-31	CD8 MNP-1	ARHGAP25
CRYBG1.1	2.89228e-35	0.327823	0.485	0.363	1.0586e-30	CD8 MNP-1	CRYBG1
MYO5A.1	3.03006e-35	0.264611	0.36	0.239	1.10903e-30	CD8 MNP-1	MYO5A
AL163932.1.1	3.46797e-35	-0.43128	0.088	0.202	1.26931e-30	CD8 MNP-1	AL163932.1
HSP90AA1.1	4.15767e-35	0.265685	0.589	0.462	1.52175e-30	CD8 MNP-1	HSP90AA1
NELL2.1	1.12791e-34	0.28877	0.968	0.943	4.12828e-30	CD8 MNP-1	NELL2
KLF12.1	1.26665e-34	0.287799	0.944	0.904	4.63606e-30	CD8 MNP-1	KLF12
SLC38A1.1	1.64341e-34	0.280082	0.878	0.814	6.01505e-30	CD8 MNP-1	SLC38A1
VMP1	1.88533e-34	0.261619	0.463	0.334	6.90048e-30	CD8 MNP-1	VMP1
RNF144A	4.831e-34	-0.26518	0.24	0.372	1.76819e-29	CD8 MNP-1	RNF144A
CXCR4.1	2.40321e-33	0.268217	0.672	0.567	8.79601e-29	CD8 MNP-1	CXCR4
ARHGAP32	5.12058e-33	-0.263714	0.058	0.16	1.87418e-28	CD8 MNP-1	ARHGAP32
FOSB	6.4559e-33	0.266366	0.586	0.472	2.36292e-28	CD8 MNP-1	FOSB
PIK3CD.1	6.90756e-33	-0.297092	0.581	0.691	2.52823e-28	CD8 MNP-1	PIK3CD
HIVEP3.1	2.36543e-32	0.319751	0.384	0.266	8.6577e-28	CD8 MNP-1	HIVEP3
MAL.1	4.54211e-32	-0.260457	0.233	0.359	1.66246e-27	CD8 MNP-1	MAL
YWHAZ.1	5.1487e-32	0.29777	0.757	0.673	1.88448e-27	CD8 MNP-1	YWHAZ
MLLT3.1	1.95211e-31	-0.332131	0.727	0.807	7.1449e-27	CD8 MNP-1	MLLT3
FBXW7.1	4.44146e-31	0.31188	0.646	0.533	1.62562e-26	CD8 MNP-1	FBXW7
PCAT1	1.00632e-30	0.372565	0.547	0.432	3.68324e-26	CD8 MNP-1	PCAT1
MSN	3.00552e-30	0.264307	0.447	0.335	1.10005e-25	CD8 MNP-1	MSN
TAB2	4.31192e-30	0.294187	0.752	0.654	1.57821e-25	CD8 MNP-1	TAB2
PRKN.1	6.332e-30	-0.305051	0.37	0.513	2.31758e-25	CD8 MNP-1	PRKN
GPCPD1.1	8.08466e-30	0.282212	0.767	0.679	2.95907e-25	CD8 MNP-1	GPCPD1
PICALM.1	9.11094e-30	0.258153	0.755	0.654	3.33469e-25	CD8 MNP-1	PICALM
ELMO1	3.14249e-29	0.252119	0.853	0.803	1.15018e-24	CD8 MNP-1	ELMO1
ARID4B	1.03718e-28	0.267023	0.813	0.748	3.79619e-24	CD8 MNP-1	ARID4B
EPHA1-AS1.1	1.94993e-28	-0.270742	0.09	0.189	7.13692e-24	CD8 MNP-1	EPHA1-AS1
DENND1B.1	1.68155e-27	0.255316	0.418	0.309	6.15463e-23	CD8 MNP-1	DENND1B
ATF7IP2.1	2.09724e-27	-0.275478	0.388	0.511	7.67611e-23	CD8 MNP-1	ATF7IP2
KIAA1109.1	2.2269e-27	0.256921	0.717	0.621	8.15068e-23	CD8 MNP-1	KIAA1109
ZNRF2.1	2.45683e-27	0.252647	0.445	0.332	8.99224e-23	CD8 MNP-1	ZNRF2
TRPS1.1	7.10249e-27	0.27002	0.442	0.331	2.59958e-22	CD8 MNP-1	TRPS1
CNKSR2.1	7.99154e-27	-0.254528	0.217	0.335	2.92498e-22	CD8 MNP-1	CNKSR2
MAN2A1.1	9.87199e-27	0.364151	0.74	0.677	3.61325e-22	CD8 MNP-1	MAN2A1
TNIK	1.27257e-26	0.281845	0.851	0.79	4.65774e-22	CD8 MNP-1	TNIK
GTDC1.1	2.73397e-26	0.265705	0.409	0.299	1.00066e-21	CD8 MNP-1	GTDC1
USP25	9.8575e-26	0.251796	0.819	0.738	3.60795e-21	CD8 MNP-1	USP25
WIPF1.1	1.7381e-25	0.264753	0.749	0.678	6.36161e-21	CD8 MNP-1	WIPF1
CHD9.1	1.77697e-25	0.264922	0.413	0.308	6.50387e-21	CD8 MNP-1	CHD9
SSBP2.1	3.9193e-25	-0.315748	0.397	0.519	1.4345e-20	CD8 MNP-1	SSBP2
ATF7IP	1.19761e-24	0.258984	0.767	0.707	4.38337e-20	CD8 MNP-1	ATF7IP
KIAA0825.1	3.7429e-24	0.283367	0.165	0.096	1.36994e-19	CD8 MNP-1	KIAA0825
NEK7.1	3.43683e-23	0.290874	0.667	0.572	1.25791e-18	CD8 MNP-1	NEK7
GLCCI1.1	1.22221e-21	0.253259	0.452	0.354	4.4734e-17	CD8 MNP-1	GLCCI1
LRRFIP1.1	1.56059e-21	0.250173	0.637	0.55	5.71193e-17	CD8 MNP-1	LRRFIP1
HIVEP2	3.94792e-21	0.254007	0.827	0.763	1.44498e-16	CD8 MNP-1	HIVEP2
TMEM245	7.49013e-21	0.252344	0.581	0.489	2.74146e-16	CD8 MNP-1	TMEM245
SIPA1L1.1	6.30954e-20	0.266479	0.568	0.478	2.30935e-15	CD8 MNP-1	SIPA1L1
AL589693.1.1	1.09584e-19	-0.350915	0.067	0.139	4.01089e-15	CD8 MNP-1	AL589693.1
DLG2.1	3.93929e-19	-0.343288	0.135	0.218	1.44182e-14	CD8 MNP-1	DLG2
SLC2A3	4.86765e-19	0.278958	0.5	0.414	1.78161e-14	CD8 MNP-1	SLC2A3
FKBP5.1	4.9359e-19	-0.25396	0.608	0.69	1.80659e-14	CD8 MNP-1	FKBP5
LRRC7.1	1.88377e-17	-0.272313	0.061	0.125	6.89478e-13	CD8 MNP-1	LRRC7
TAFA1.1	1.88812e-15	0.322157	0.27	0.2	6.9107e-11	CD8 MNP-1	TAFA1
ANTXR2	8.09416e-14	0.289397	0.247	0.188	2.96254e-09	CD8 MNP-1	ANTXR2
CEMIP2.1	8.77641e-13	0.252839	0.568	0.506	3.21226e-08	CD8 MNP-1	CEMIP2
LINC01934	2.34054e-12	0.301599	0.624	0.567	8.56662e-08	CD8 MNP-1	LINC01934
ZEB2.1	0	2.39413	0.796	0.03	0	CD8 SCM	ZEB2
CCL5.2	0	1.80776	0.835	0.119	0	CD8 SCM	CCL5
TGFBR3.1	0	1.70225	0.663	0.062	0	CD8 SCM	TGFBR3
A2M.2	0	1.48845	0.673	0.075	0	CD8 SCM	A2M
PYHIN1.2	0	1.48812	0.763	0.096	0	CD8 SCM	PYHIN1
MYBL1.2	0	1.48581	0.731	0.154	0	CD8 SCM	MYBL1
SYNE1.1	0	1.4845	0.897	0.529	0	CD8 SCM	SYNE1
GNLY.1	0	1.43608	0.368	0.08	0	CD8 SCM	GNLY
AOAH.2	0	1.41688	0.843	0.492	0	CD8 SCM	AOAH
ATXN1.2	0	1.40692	0.902	0.431	0	CD8 SCM	ATXN1
PPP2R2B.1	0	1.36276	0.53	0.031	0	CD8 SCM	PPP2R2B
VAV3.2	0	1.32442	0.705	0.169	0	CD8 SCM	VAV3
PHACTR2.2	0	1.28006	0.579	0.166	0	CD8 SCM	PHACTR2
PZP.2	0	1.26545	0.608	0.056	0	CD8 SCM	PZP
PAM.2	0	1.25408	0.713	0.177	0	CD8 SCM	PAM
NKG7.1	0	1.24327	0.638	0.091	0	CD8 SCM	NKG7
TOX.1	0	1.23701	0.576	0.136	0	CD8 SCM	TOX
PIK3R1.2	0	1.17489	0.759	0.343	0	CD8 SCM	PIK3R1
ARAP2.2	0	1.16893	0.836	0.386	0	CD8 SCM	ARAP2
MYO1F.2	0	1.15086	0.63	0.06	0	CD8 SCM	MYO1F
NIBAN1.2	0	1.14143	0.536	0.041	0	CD8 SCM	NIBAN1
RABGAP1L.2	0	1.13983	0.975	0.819	0	CD8 SCM	RABGAP1L
PARP8.2	0	1.12553	0.969	0.783	0	CD8 SCM	PARP8
GZMA.1	0	1.12418	0.621	0.061	0	CD8 SCM	GZMA
SGCD	0	1.09323	0.199	0.009	0	CD8 SCM	SGCD
SAMD3.2	0	1.08181	0.734	0.299	0	CD8 SCM	SAMD3
RAP1GAP2.1	0	1.07717	0.524	0.076	0	CD8 SCM	RAP1GAP2
JAZF1.1	0	1.06671	0.524	0.136	0	CD8 SCM	JAZF1
C1orf21.1	0	1.06505	0.424	0.018	0	CD8 SCM	C1orf21
PPP1R16B.2	0	1.05752	0.635	0.194	0	CD8 SCM	PPP1R16B
GZMK.2	0	1.05707	0.52	0.058	0	CD8 SCM	GZMK
ARHGAP26.2	0	1.04121	0.864	0.524	0	CD8 SCM	ARHGAP26
SYNE2.2	0	0.999215	0.953	0.718	0	CD8 SCM	SYNE2
MCTP2.1	0	0.994625	0.608	0.178	0	CD8 SCM	MCTP2
PDGFD.1	0	0.989655	0.317	0.013	0	CD8 SCM	PDGFD
PPP2R5C.2	0	0.948668	0.941	0.765	0	CD8 SCM	PPP2R5C
DNAJC1.2	0	0.909063	0.551	0.183	0	CD8 SCM	DNAJC1
KLRD1.1	0	0.865675	0.442	0.033	0	CD8 SCM	KLRD1
SMAD3.2	0	0.858239	0.509	0.078	0	CD8 SCM	SMAD3
MAP3K5.2	0	0.853386	0.677	0.279	0	CD8 SCM	MAP3K5
SYTL3.1	0	0.852563	0.582	0.189	0	CD8 SCM	SYTL3
PTPRJ.2	0	0.841194	0.622	0.234	0	CD8 SCM	PTPRJ
IFI16.2	0	0.826786	0.66	0.268	0	CD8 SCM	IFI16
NPC1.2	0	0.823126	0.602	0.19	0	CD8 SCM	NPC1
AHNAK.2	0	0.815297	0.576	0.15	0	CD8 SCM	AHNAK
RAPGEF1.2	0	0.799042	0.662	0.277	0	CD8 SCM	RAPGEF1
ITGAL.1	0	0.796682	0.684	0.304	0	CD8 SCM	ITGAL
KLRG1.1	0	0.745266	0.461	0.084	0	CD8 SCM	KLRG1
ATP2B4.2	0	0.713087	0.453	0.097	0	CD8 SCM	ATP2B4
AUTS2.1	0	0.709501	0.302	0.032	0	CD8 SCM	AUTS2
LINC00612.1	0	0.701004	0.406	0.033	0	CD8 SCM	LINC00612
DTHD1.1	0	0.696804	0.246	0.005	0	CD8 SCM	DTHD1
RAB27A.2	0	0.690197	0.472	0.143	0	CD8 SCM	RAB27A
ST8SIA1.2	0	0.678207	0.247	0.029	0	CD8 SCM	ST8SIA1
DUSP2.1	0	0.670707	0.464	0.118	0	CD8 SCM	DUSP2
GAB3.1	0	0.639577	0.358	0.049	0	CD8 SCM	GAB3
PRF1.1	0	0.583798	0.364	0.051	0	CD8 SCM	PRF1
SLC4A4.1	0	0.580844	0.248	0.014	0	CD8 SCM	SLC4A4
MCOLN2.2	0	0.560457	0.324	0.03	0	CD8 SCM	MCOLN2
TPRG1.1	0	0.552751	0.265	0.014	0	CD8 SCM	TPRG1
MSC-AS1	0	0.548994	0.176	0.003	0	CD8 SCM	MSC-AS1
GZMH	0	0.546496	0.257	0.021	0	CD8 SCM	GZMH
AGAP1.1	0	0.526448	0.226	0.019	0	CD8 SCM	AGAP1
A2M-AS1.1	0	0.512375	0.338	0.024	0	CD8 SCM	A2M-AS1
CYTOR.1	0	0.494201	0.272	0.017	0	CD8 SCM	CYTOR
APMAP.1	0	0.491347	0.382	0.081	0	CD8 SCM	APMAP
AC243829.2	0	0.487407	0.124	0.001	0	CD8 SCM	AC243829.2
MAP3K8.1	0	0.476253	0.251	0.013	0	CD8 SCM	MAP3K8
TRGC2.1	0	0.469431	0.316	0.052	0	CD8 SCM	TRGC2
PTPRM	0	0.460323	0.158	0.018	0	CD8 SCM	PTPRM
HDAC9	0	0.454293	0.127	0.008	0	CD8 SCM	HDAC9
TENT5C.1	0	0.454138	0.302	0.055	0	CD8 SCM	TENT5C
FCRL3.1	0	0.445166	0.265	0.015	0	CD8 SCM	FCRL3
CST7	0	0.416546	0.276	0.024	0	CD8 SCM	CST7
PRR5L	0	0.396509	0.238	0.007	0	CD8 SCM	PRR5L
SLAMF7	0	0.371108	0.236	0.008	0	CD8 SCM	SLAMF7
MYO6	0	0.3523	0.176	0.02	0	CD8 SCM	MYO6
ADGRG5	0	0.343167	0.187	0.012	0	CD8 SCM	ADGRG5
PTGDR.1	0	0.335838	0.221	0.016	0	CD8 SCM	PTGDR
FAM49A	0	0.335625	0.17	0.006	0	CD8 SCM	FAM49A
TNFRSF1B	0	0.332217	0.232	0.032	0	CD8 SCM	TNFRSF1B
FCRL6	0	0.32632	0.213	0.009	0	CD8 SCM	FCRL6
KLRF1	0	0.323022	0.139	0.008	0	CD8 SCM	KLRF1
LPCAT1	0	0.318751	0.242	0.039	0	CD8 SCM	LPCAT1
PLEK	0	0.314013	0.191	0.009	0	CD8 SCM	PLEK
ACTN4	0	0.304635	0.222	0.035	0	CD8 SCM	ACTN4
SETBP1	0	0.300839	0.119	0.006	0	CD8 SCM	SETBP1
FGFBP2	0	0.293184	0.168	0.017	0	CD8 SCM	FGFBP2
HLA-DRB1	0	0.292574	0.178	0.01	0	CD8 SCM	HLA-DRB1
LINC02384	0	0.290635	0.128	0.007	0	CD8 SCM	LINC02384
LINC00944	0	0.288264	0.141	0.006	0	CD8 SCM	LINC00944
AC010175.1	0	0.285191	0.175	0.015	0	CD8 SCM	AC010175.1
TIGIT	0	0.275917	0.196	0.026	0	CD8 SCM	TIGIT
MICAL2	0	0.274251	0.167	0.018	0	CD8 SCM	MICAL2
CD58	0	0.269912	0.163	0.014	0	CD8 SCM	CD58
AC015849.1	0	0.259413	0.145	0.008	0	CD8 SCM	AC015849.1
PIK3AP1	0	0.258218	0.136	0.007	0	CD8 SCM	PIK3AP1
LYN	0	0.257829	0.124	0.008	0	CD8 SCM	LYN
CCR7.2	0	-0.999738	0.205	0.749	0	CD8 SCM	CCR7
SERINC5.1	0	-1.08252	0.484	0.905	0	CD8 SCM	SERINC5
PDE3B.2	0	-1.09953	0.815	0.993	0	CD8 SCM	PDE3B
MAML2.1	0	-1.13907	0.793	0.98	0	CD8 SCM	MAML2
TGFBR2.2	0	-1.17394	0.669	0.925	0	CD8 SCM	TGFBR2
NELL2.2	0	-1.24235	0.581	0.958	0	CD8 SCM	NELL2
CERS6.2	0	-1.25612	0.218	0.783	0	CD8 SCM	CERS6
TXK.1	0	-1.32242	0.317	0.885	0	CD8 SCM	TXK
PCSK5.2	0	-1.389	0.12	0.72	0	CD8 SCM	PCSK5
PRKCA.1	0	-1.55848	0.384	0.947	0	CD8 SCM	PRKCA
BACH2.2	0	-1.70941	0.5	0.981	0	CD8 SCM	BACH2
LEF1.2	0	-1.91583	0.421	0.977	0	CD8 SCM	LEF1
OXNAD1.2	8.78334e-307	-0.970908	0.521	0.867	3.21479e-302	CD8 SCM	OXNAD1
ERN1.2	1.08067e-306	0.575902	0.437	0.125	3.95536e-302	CD8 SCM	ERN1
FYN.2	4.23329e-306	0.918967	0.974	0.863	1.54943e-301	CD8 SCM	FYN
KLF6.2	6.36624e-306	0.686386	0.544	0.192	2.33011e-301	CD8 SCM	KLF6
LYST.2	2.10224e-305	1.02288	0.716	0.342	7.69442e-301	CD8 SCM	LYST
JAKMIP2.1	4.23542e-304	0.581174	0.326	0.073	1.55021e-299	CD8 SCM	JAKMIP2
IL10RA.2	3.76129e-299	0.560047	0.485	0.156	1.37667e-294	CD8 SCM	IL10RA
USP28	4.2643e-298	0.349199	0.239	0.042	1.56078e-293	CD8 SCM	USP28
SRGN.2	6.33951e-298	0.807687	0.695	0.324	2.32032e-293	CD8 SCM	SRGN
NRCAM.2	5.04423e-297	-1.34641	0.055	0.556	1.84624e-292	CD8 SCM	NRCAM
FOXP1.1	2.8484e-295	-0.819207	0.956	0.996	1.04254e-290	CD8 SCM	FOXP1
IQGAP2.2	1.09678e-293	0.952481	0.915	0.636	4.01432e-289	CD8 SCM	IQGAP2
UST.2	9.769e-289	0.617721	0.362	0.091	3.57555e-284	CD8 SCM	UST
C12orf75	7.68088e-284	0.338867	0.206	0.033	2.81128e-279	CD8 SCM	C12orf75
IGF1R.2	2.47749e-283	-1.20764	0.152	0.628	9.06786e-279	CD8 SCM	IGF1R
CD55.1	6.33801e-281	-0.944029	0.44	0.824	2.31978e-276	CD8 SCM	CD55
LRIG1.2	3.58493e-276	0.656483	0.404	0.117	1.31212e-271	CD8 SCM	LRIG1
AC006369.1.2	6.49177e-271	0.418374	0.28	0.06	2.37605e-266	CD8 SCM	AC006369.1
IL6ST.2	2.26698e-269	-0.912451	0.281	0.714	8.29738e-265	CD8 SCM	IL6ST
ITGB1.2	4.44513e-264	0.670456	0.46	0.152	1.62696e-259	CD8 SCM	ITGB1
UTRN.2	7.41549e-261	0.808124	0.987	0.909	2.71414e-256	CD8 SCM	UTRN
ANXA1.2	1.78745e-258	0.632628	0.397	0.119	6.54225e-254	CD8 SCM	ANXA1
FAM53B	3.03487e-258	0.457103	0.314	0.078	1.11079e-253	CD8 SCM	FAM53B
MIAT	8.42287e-256	0.361225	0.263	0.057	3.08286e-251	CD8 SCM	MIAT
PDK1.2	4.28936e-255	-0.900515	0.192	0.636	1.56995e-250	CD8 SCM	PDK1
GALNT3	8.48167e-253	0.263816	0.147	0.019	3.10438e-248	CD8 SCM	GALNT3
RPS21.1	1.93957e-247	-0.715683	0.842	0.965	7.09903e-243	CD8 SCM	RPS21
RCAN3.1	5.68854e-247	-0.855646	0.238	0.675	2.08206e-242	CD8 SCM	RCAN3
PTPRK.2	1.11154e-246	-1.0806	0.075	0.516	4.06836e-242	CD8 SCM	PTPRK
RUNX3.2	5.51474e-243	0.716148	0.642	0.303	2.01845e-238	CD8 SCM	RUNX3
ABLIM1.2	2.18214e-241	-0.842282	0.374	0.769	7.98684e-237	CD8 SCM	ABLIM1
PIP4K2A.2	2.64462e-240	0.882317	0.946	0.809	9.67957e-236	CD8 SCM	PIP4K2A
ACTN1.2	1.32943e-238	-0.734574	0.072	0.503	4.86586e-234	CD8 SCM	ACTN1
EPS15.2	1.19659e-234	0.801807	0.802	0.485	4.37964e-230	CD8 SCM	EPS15
CAMK4.1	2.68782e-232	-0.784894	0.77	0.977	9.83771e-228	CD8 SCM	CAMK4
TRABD2A.2	5.65259e-230	-0.760433	0.131	0.551	2.06891e-225	CD8 SCM	TRABD2A
MTSS1	1.4073e-225	0.37881	0.175	0.03	5.15087e-221	CD8 SCM	MTSS1
RNF19A.2	1.43121e-224	0.711158	0.641	0.308	5.23836e-220	CD8 SCM	RNF19A
ITGA6.2	4.27516e-221	-0.821088	0.257	0.659	1.56475e-216	CD8 SCM	ITGA6
CD99.2	8.39355e-220	0.494392	0.424	0.146	3.07212e-215	CD8 SCM	CD99
AF165147.1.1	1.31956e-218	0.652104	0.384	0.123	4.82972e-214	CD8 SCM	AF165147.1
MBP.2	6.00459e-213	0.755589	0.794	0.499	2.19774e-208	CD8 SCM	MBP
PTPN22.1	8.21202e-213	0.571391	0.403	0.139	3.00568e-208	CD8 SCM	PTPN22
SLCO3A1.2	6.93441e-209	0.655663	0.507	0.202	2.53806e-204	CD8 SCM	SLCO3A1
PDE7A.2	7.54309e-208	-0.752346	0.749	0.938	2.76085e-203	CD8 SCM	PDE7A
RAPGEF6.2	2.25791e-204	-0.758199	0.658	0.898	8.26417e-200	CD8 SCM	RAPGEF6
RETREG1.2	2.82856e-203	-0.79908	0.164	0.56	1.03528e-198	CD8 SCM	RETREG1
TBK1.1	8.12187e-202	0.316505	0.206	0.043	2.97269e-197	CD8 SCM	TBK1
KIF21A.1	3.15665e-200	0.460878	0.32	0.093	1.15536e-195	CD8 SCM	KIF21A
NDFIP1.2	1.01584e-199	-0.78113	0.561	0.832	3.71806e-195	CD8 SCM	NDFIP1
IFNG-AS1.2	1.29839e-199	1.23295	0.411	0.149	4.75223e-195	CD8 SCM	IFNG-AS1
FLNA.1	2.29327e-198	0.522322	0.464	0.188	8.39358e-194	CD8 SCM	FLNA
AGO4.1	5.68446e-198	0.424006	0.274	0.072	2.08057e-193	CD8 SCM	AGO4
CPNE8	8.19242e-197	0.320066	0.173	0.032	2.99851e-192	CD8 SCM	CPNE8
CEP78	4.83486e-192	0.484443	0.308	0.093	1.76961e-187	CD8 SCM	CEP78
AKNA.1	1.84981e-188	0.65727	0.732	0.451	6.77048e-184	CD8 SCM	AKNA
HLA-DPB1	4.52183e-188	0.343619	0.312	0.094	1.65503e-183	CD8 SCM	HLA-DPB1
CBLB.2	6.38249e-188	0.780634	0.977	0.901	2.33605e-183	CD8 SCM	CBLB
TESPA1.1	1.03771e-186	-0.72604	0.236	0.609	3.79811e-182	CD8 SCM	TESPA1
LEF1-AS1.2	1.69106e-186	-0.771141	0.065	0.435	6.18945e-182	CD8 SCM	LEF1-AS1
TMEM123.1	1.70305e-186	-0.730408	0.301	0.658	6.23334e-182	CD8 SCM	TMEM123
BCL2.1	1.30409e-185	-1.16639	0.561	0.813	4.7731e-181	CD8 SCM	BCL2
PRMT2.2	4.55864e-184	-0.702304	0.518	0.808	1.66851e-179	CD8 SCM	PRMT2
LPP.2	9.60315e-184	0.796978	0.765	0.476	3.51485e-179	CD8 SCM	LPP
PIK3IP1.1	1.76061e-181	-0.634185	0.408	0.734	6.44402e-177	CD8 SCM	PIK3IP1
SAMSN1.2	6.09985e-179	0.522347	0.38	0.137	2.23261e-174	CD8 SCM	SAMSN1
APBA2.2	4.47164e-178	-0.727508	0.452	0.777	1.63666e-173	CD8 SCM	APBA2
PICALM.2	6.29752e-177	0.724358	0.857	0.651	2.30495e-172	CD8 SCM	PICALM
SLAMF6.1	3.14429e-176	0.454139	0.359	0.125	1.15084e-171	CD8 SCM	SLAMF6
FAM117B.2	7.10563e-176	-0.769933	0.394	0.73	2.60073e-171	CD8 SCM	FAM117B
STK39.1	9.8035e-175	0.696512	0.711	0.418	3.58818e-170	CD8 SCM	STK39
RASSF1.1	1.79212e-172	0.341922	0.301	0.093	6.55935e-168	CD8 SCM	RASSF1
OSBPL3.2	1.77226e-171	0.517693	0.382	0.141	6.48664e-167	CD8 SCM	OSBPL3
CHST11.2	8.90127e-171	0.723789	0.761	0.477	3.25796e-166	CD8 SCM	CHST11
SATB1.2	8.17065e-168	-0.599596	0.201	0.551	2.99054e-163	CD8 SCM	SATB1
ARL4C.1	8.89883e-162	0.480729	0.457	0.199	3.25706e-157	CD8 SCM	ARL4C
SNED1.2	1.32569e-161	-0.83665	0.115	0.454	4.85215e-157	CD8 SCM	SNED1
ARID5B.2	1.57267e-161	0.690687	0.57	0.287	5.75613e-157	CD8 SCM	ARID5B
NAA50.1	1.28316e-160	0.522934	0.448	0.191	4.69649e-156	CD8 SCM	NAA50
SLC16A10.2	9.00649e-160	-0.732448	0.051	0.386	3.29646e-155	CD8 SCM	SLC16A10
B4GALT5	1.26187e-153	0.354977	0.213	0.056	4.61856e-149	CD8 SCM	B4GALT5
PRKCB.2	9.68659e-153	0.668464	0.905	0.742	3.54539e-148	CD8 SCM	PRKCB
TCF7.1	1.9168e-152	-0.578771	0.612	0.844	7.01569e-148	CD8 SCM	TCF7
PLCB1.1	1.59501e-150	0.914604	0.496	0.237	5.8379e-146	CD8 SCM	PLCB1
CA6.2	4.84396e-150	-0.564399	0.041	0.355	1.77294e-145	CD8 SCM	CA6
ADCY9	1.59115e-149	0.340439	0.202	0.052	5.82377e-145	CD8 SCM	ADCY9
PRKCQ-AS1.1	2.11622e-149	-0.617437	0.172	0.5	7.74556e-145	CD8 SCM	PRKCQ-AS1
UBE2E2.2	7.01657e-149	-0.968049	0.058	0.378	2.56814e-144	CD8 SCM	UBE2E2
LLGL2	1.49172e-148	0.279896	0.211	0.056	5.45985e-144	CD8 SCM	LLGL2
MACF1.2	4.40405e-147	0.607234	0.827	0.606	1.61193e-142	CD8 SCM	MACF1
PAG1	7.74415e-147	-0.607455	0.637	0.874	2.83444e-142	CD8 SCM	PAG1
TMEM181.1	1.26129e-145	0.544233	0.522	0.263	4.61644e-141	CD8 SCM	TMEM181
PDZD8.2	7.24968e-145	0.484427	0.398	0.163	2.65345e-140	CD8 SCM	PDZD8
CEP128.2	8.20024e-145	0.471979	0.331	0.119	3.00137e-140	CD8 SCM	CEP128
HIP1.1	2.90257e-144	0.30098	0.158	0.035	1.06237e-139	CD8 SCM	HIP1
MAL.2	5.31942e-144	-0.57314	0.056	0.365	1.94696e-139	CD8 SCM	MAL
NFATC2.1	2.87954e-141	0.46135	0.488	0.233	1.05394e-136	CD8 SCM	NFATC2
NAA16.2	1.07974e-138	-0.620481	0.348	0.653	3.95195e-134	CD8 SCM	NAA16
AK5.2	1.27923e-138	-0.722643	0.053	0.356	4.68211e-134	CD8 SCM	AK5
CMC1.1	4.88375e-138	0.59332	0.493	0.238	1.7875e-133	CD8 SCM	CMC1
HHAT	9.31643e-138	0.299413	0.18	0.045	3.40991e-133	CD8 SCM	HHAT
SLC12A6.1	1.01412e-137	-0.634214	0.241	0.558	3.71178e-133	CD8 SCM	SLC12A6
EPHA4.2	2.47948e-137	0.415253	0.279	0.093	9.07513e-133	CD8 SCM	EPHA4
SUSD1	3.18251e-137	0.272786	0.169	0.041	1.16483e-132	CD8 SCM	SUSD1
DIAPH2.2	1.3072e-136	0.602698	0.593	0.322	4.78449e-132	CD8 SCM	DIAPH2
CEMIP2.2	6.70262e-136	0.783308	0.726	0.5	2.45322e-131	CD8 SCM	CEMIP2
SNX9.1	8.7709e-136	-0.635241	0.136	0.451	3.21024e-131	CD8 SCM	SNX9
PSMA1.1	9.37945e-136	-0.669714	0.416	0.705	3.43297e-131	CD8 SCM	PSMA1
DOCK10	9.81302e-136	-0.572546	0.924	0.982	3.59166e-131	CD8 SCM	DOCK10
TPST2.1	1.57065e-135	0.332543	0.29	0.101	5.74875e-131	CD8 SCM	TPST2
THEMIS.2	1.38694e-132	-0.575642	0.767	0.947	5.07634e-128	CD8 SCM	THEMIS
GSE1.1	2.77485e-132	0.337697	0.307	0.113	1.01562e-127	CD8 SCM	GSE1
TTN.2	7.6456e-132	-0.608115	0.223	0.536	2.79837e-127	CD8 SCM	TTN
B4GALT1.2	1.21519e-131	0.480091	0.465	0.223	4.44772e-127	CD8 SCM	B4GALT1
SIK3.2	1.56319e-131	0.680698	0.873	0.697	5.72144e-127	CD8 SCM	SIK3
MLLT3.2	2.9646e-131	-0.746714	0.578	0.812	1.08508e-126	CD8 SCM	MLLT3
RUNX2.2	2.97218e-131	-0.74139	0.227	0.544	1.08785e-126	CD8 SCM	RUNX2
SH3RF3.2	3.28885e-131	-0.638306	0.047	0.338	1.20375e-126	CD8 SCM	SH3RF3
LDLRAD4.2	9.76128e-130	-0.71302	0.287	0.591	3.57273e-125	CD8 SCM	LDLRAD4
SELL.1	1.07655e-128	-0.546941	0.349	0.658	3.94027e-124	CD8 SCM	SELL
ESR2.2	5.47314e-128	0.379067	0.363	0.149	2.00323e-123	CD8 SCM	ESR2
CD84.2	7.79647e-128	0.400559	0.375	0.161	2.85359e-123	CD8 SCM	CD84
NEAT1.2	1.74322e-127	0.642539	0.837	0.656	6.38035e-123	CD8 SCM	NEAT1
SATB1-AS1.2	4.94799e-127	-0.668132	0.211	0.518	1.81101e-122	CD8 SCM	SATB1-AS1
PLEKHA5	6.4169e-127	0.336846	0.151	0.035	2.34865e-122	CD8 SCM	PLEKHA5
MIR4435-2HG	1.12308e-126	0.348379	0.222	0.068	4.1106e-122	CD8 SCM	MIR4435-2HG
FHIT.2	3.3384e-126	-0.903399	0.25	0.546	1.22189e-121	CD8 SCM	FHIT
NBEA.2	5.87783e-125	-0.704693	0.089	0.38	2.15135e-120	CD8 SCM	NBEA
KLF7.2	8.12378e-125	-0.535894	0.087	0.379	2.97339e-120	CD8 SCM	KLF7
CYBA.1	7.69261e-123	0.497806	0.665	0.426	2.81557e-118	CD8 SCM	CYBA
CD74	2.59946e-121	0.419023	0.364	0.158	9.51428e-117	CD8 SCM	CD74
CTSC	6.83624e-121	0.32228	0.279	0.102	2.50213e-116	CD8 SCM	CTSC
DIAPH1.1	7.12471e-121	0.523471	0.595	0.35	2.60772e-116	CD8 SCM	DIAPH1
PPP3CA.1	1.32166e-118	0.654505	0.693	0.447	4.83739e-114	CD8 SCM	PPP3CA
SP140.2	1.28776e-117	0.356088	0.365	0.155	4.71333e-113	CD8 SCM	SP140
LITAF.1	4.95364e-117	0.517918	0.582	0.338	1.81308e-112	CD8 SCM	LITAF
NR3C2.1	5.32379e-117	-0.615533	0.531	0.809	1.94856e-112	CD8 SCM	NR3C2
AL590006.1.2	2.43319e-116	-0.641086	0.058	0.328	8.90573e-112	CD8 SCM	AL590006.1
ARHGAP35.1	8.96287e-116	0.363382	0.338	0.14	3.2805e-111	CD8 SCM	ARHGAP35
GPR155.1	2.38835e-115	-0.614753	0.296	0.579	8.74161e-111	CD8 SCM	GPR155
LCP1.1	6.75601e-115	0.460944	0.515	0.282	2.47277e-110	CD8 SCM	LCP1
HIVEP3.2	1.12975e-113	0.59252	0.498	0.263	4.13501e-109	CD8 SCM	HIVEP3
CNOT6L.2	8.04249e-113	0.639674	0.941	0.844	2.94363e-108	CD8 SCM	CNOT6L
GTDC1.2	1.12309e-112	0.583868	0.537	0.295	4.11062e-108	CD8 SCM	GTDC1
RASGRF2.1	1.6948e-112	-0.538055	0.342	0.649	6.20314e-108	CD8 SCM	RASGRF2
GNG2.1	6.406e-111	0.62349	0.647	0.419	2.34466e-106	CD8 SCM	GNG2
INPP5D.2	9.05021e-111	0.504543	0.675	0.438	3.31247e-106	CD8 SCM	INPP5D
FAM102A.1	1.16638e-109	-0.471547	0.209	0.482	4.26906e-105	CD8 SCM	FAM102A
MYO5A.2	1.60545e-109	0.450354	0.464	0.235	5.87612e-105	CD8 SCM	MYO5A
LRRN3.2	2.20116e-109	-0.529675	0.064	0.323	8.05645e-105	CD8 SCM	LRRN3
RPS7.1	4.29087e-109	-0.480618	0.54	0.744	1.5705e-104	CD8 SCM	RPS7
PRKN.2	4.31324e-109	-0.71382	0.231	0.517	1.57869e-104	CD8 SCM	PRKN
FLNB.2	7.20723e-109	-0.488122	0.105	0.374	2.63792e-104	CD8 SCM	FLNB
REL.2	5.74352e-108	0.481061	0.484	0.259	2.10219e-103	CD8 SCM	REL
RNF157.1	1.13571e-107	-0.544562	0.157	0.43	4.15683e-103	CD8 SCM	RNF157
ZBTB38	1.91981e-107	0.343745	0.326	0.138	7.02668e-103	CD8 SCM	ZBTB38
PTPN12	4.07989e-107	0.293099	0.181	0.054	1.49328e-102	CD8 SCM	PTPN12
NR4A2.2	4.66422e-107	0.36967	0.375	0.171	1.70715e-102	CD8 SCM	NR4A2
EML4.2	1.12302e-106	0.574548	0.899	0.799	4.11037e-102	CD8 SCM	EML4
PLEKHA2.1	1.16958e-105	0.409131	0.383	0.18	4.28077e-101	CD8 SCM	PLEKHA2
PRKCH.1	2.01672e-105	0.480464	0.991	0.968	7.3814e-101	CD8 SCM	PRKCH
EZR.2	2.06935e-105	0.509204	0.533	0.305	7.57403e-101	CD8 SCM	EZR
AC233976.1.1	2.82273e-104	-0.568341	0.1	0.363	1.03315e-99	CD8 SCM	AC233976.1
TGFB1.1	5.0741e-104	0.390453	0.425	0.211	1.85717e-99	CD8 SCM	TGFB1
GBP5.2	1.69218e-103	0.325035	0.327	0.14	6.19356e-99	CD8 SCM	GBP5
SPOPL	2.87592e-103	0.275199	0.19	0.059	1.05261e-98	CD8 SCM	SPOPL
SKAP2	3.17276e-102	0.291679	0.161	0.045	1.16126e-97	CD8 SCM	SKAP2
CD81	1.0746e-100	0.28775	0.292	0.12	3.93316e-96	CD8 SCM	CD81
RAB3GAP1	1.2625e-100	-0.518363	0.207	0.479	4.62088e-96	CD8 SCM	RAB3GAP1
TIPARP.2	2.06445e-100	0.327756	0.281	0.113	7.5561e-96	CD8 SCM	TIPARP
LEPROTL1.1	3.08649e-100	-0.515725	0.524	0.743	1.12969e-95	CD8 SCM	LEPROTL1
CNKSR2.2	3.73846e-100	-0.53101	0.085	0.339	1.36831e-95	CD8 SCM	CNKSR2
PTPRC	5.01139e-100	0.397081	0.999	0.998	1.83422e-95	CD8 SCM	PTPRC
MAML3.2	1.48736e-99	-0.701323	0.063	0.306	5.44387e-95	CD8 SCM	MAML3
SESN3.1	1.32962e-97	-0.754858	0.224	0.476	4.86654e-93	CD8 SCM	SESN3
AGPAT4	1.45456e-97	0.307981	0.226	0.081	5.32384e-93	CD8 SCM	AGPAT4
AC009093.2	2.8341e-97	0.31641	0.291	0.12	1.03731e-92	CD8 SCM	AC009093.2
NCOA1.1	3.51402e-97	0.593364	0.759	0.559	1.28617e-92	CD8 SCM	NCOA1
GLCCI1.2	3.76513e-97	0.565492	0.575	0.35	1.37808e-92	CD8 SCM	GLCCI1
CMIP.1	6.77036e-97	0.46019	0.485	0.269	2.47802e-92	CD8 SCM	CMIP
CAPN2	8.09444e-97	0.281633	0.311	0.133	2.96265e-92	CD8 SCM	CAPN2
EIF4G3.1	3.95955e-96	0.596192	0.578	0.363	1.44924e-91	CD8 SCM	EIF4G3
ITCH.1	3.78515e-94	0.492658	0.642	0.422	1.3854e-89	CD8 SCM	ITCH
MAN1C1.2	4.73142e-94	-0.466265	0.143	0.395	1.73175e-89	CD8 SCM	MAN1C1
AGTPBP1.1	7.69844e-94	0.548696	0.833	0.682	2.81771e-89	CD8 SCM	AGTPBP1
STAT4	1.18881e-93	0.519619	0.907	0.766	4.35115e-89	CD8 SCM	STAT4
CARMIL1.2	7.18671e-93	-0.565039	0.107	0.352	2.63041e-88	CD8 SCM	CARMIL1
ZFP36L2.2	1.65656e-92	0.503627	0.825	0.674	6.06319e-88	CD8 SCM	ZFP36L2
CFLAR.1	2.40479e-92	0.459244	0.576	0.361	8.80178e-88	CD8 SCM	CFLAR
SLF1.1	7.58804e-92	0.408673	0.359	0.171	2.7773e-87	CD8 SCM	SLF1
ATP1B3.2	7.818e-92	0.366672	0.304	0.133	2.86146e-87	CD8 SCM	ATP1B3
GPRIN3.2	9.91883e-92	0.410533	0.445	0.233	3.63039e-87	CD8 SCM	GPRIN3
NCALD.1	3.21753e-91	0.594877	0.653	0.436	1.17765e-86	CD8 SCM	NCALD
FKBP5.2	1.37588e-90	-0.592282	0.473	0.695	5.03585e-86	CD8 SCM	FKBP5
MVB12B	1.90642e-90	0.39544	0.383	0.192	6.9777e-86	CD8 SCM	MVB12B
PCED1B.1	2.34195e-90	-0.512931	0.739	0.881	8.57178e-86	CD8 SCM	PCED1B
TRPS1.2	9.04921e-90	0.527403	0.551	0.327	3.3121e-85	CD8 SCM	TRPS1
CHRM3-AS2.1	1.10975e-88	-0.363284	0.045	0.263	4.06179e-84	CD8 SCM	CHRM3-AS2
BCR	2.00932e-87	0.328569	0.293	0.129	7.3543e-83	CD8 SCM	BCR
ZNF831.2	3.9794e-87	0.449707	0.594	0.379	1.4565e-82	CD8 SCM	ZNF831
KIF13B	7.76655e-86	0.362131	0.374	0.185	2.84264e-81	CD8 SCM	KIF13B
PLCL1.2	1.45872e-85	-0.630153	0.277	0.528	5.33908e-81	CD8 SCM	PLCL1
TMEM131L	2.67353e-85	-0.459607	0.59	0.8	9.78539e-81	CD8 SCM	TMEM131L
SH3KBP1.2	3.08538e-85	0.496666	0.8	0.631	1.12928e-80	CD8 SCM	SH3KBP1
ARHGAP25.2	8.4746e-85	0.46242	0.701	0.491	3.10179e-80	CD8 SCM	ARHGAP25
BTBD11	6.34632e-84	-0.469111	0.202	0.453	2.32282e-79	CD8 SCM	BTBD11
SUPT3H.1	3.98664e-83	-0.593791	0.44	0.674	1.45915e-78	CD8 SCM	SUPT3H
WDFY1	1.93222e-82	0.316664	0.269	0.116	7.07212e-78	CD8 SCM	WDFY1
TAGAP.2	1.93345e-82	0.381468	0.389	0.206	7.07662e-78	CD8 SCM	TAGAP
DENND1B.2	4.04493e-82	0.457788	0.519	0.306	1.48049e-77	CD8 SCM	DENND1B
RAPGEF2.1	5.885e-82	0.406185	0.328	0.156	2.15397e-77	CD8 SCM	RAPGEF2
RPS18	7.74415e-82	-0.398107	0.831	0.92	2.83444e-77	CD8 SCM	RPS18
KCNQ1.1	8.71468e-82	-0.382523	0.077	0.294	3.18966e-77	CD8 SCM	KCNQ1
CHMP7	1.39356e-81	-0.356437	0.091	0.309	5.10056e-77	CD8 SCM	CHMP7
TRG-AS1.1	6.68107e-81	0.399683	0.355	0.179	2.44534e-76	CD8 SCM	TRG-AS1
VCL	2.30854e-80	0.300525	0.238	0.098	8.44949e-76	CD8 SCM	VCL
OPTN.2	4.38695e-80	0.302105	0.368	0.185	1.60567e-75	CD8 SCM	OPTN
CSGALNACT1.2	2.9611e-79	-0.533002	0.083	0.297	1.08379e-74	CD8 SCM	CSGALNACT1
IGF2R.1	3.23797e-79	0.389239	0.528	0.328	1.18513e-74	CD8 SCM	IGF2R
FUT8.1	4.34483e-79	-0.518706	0.54	0.737	1.59025e-74	CD8 SCM	FUT8
CHD9.2	8.2293e-79	0.442706	0.509	0.305	3.01201e-74	CD8 SCM	CHD9
SYTL2.1	2.15907e-78	0.414158	0.385	0.204	7.9024e-74	CD8 SCM	SYTL2
ATF7IP2.2	4.50787e-78	-0.508976	0.277	0.514	1.64993e-73	CD8 SCM	ATF7IP2
PHF21A.1	4.0181e-77	0.44927	0.563	0.354	1.47067e-72	CD8 SCM	PHF21A
MARCH3.1	8.41579e-77	-0.463	0.05	0.25	3.08026e-72	CD8 SCM	2023-03-03
PVT1	1.31843e-76	-0.417713	0.189	0.425	4.82558e-72	CD8 SCM	PVT1
ESYT2	2.92644e-76	-0.400869	0.587	0.788	1.07111e-71	CD8 SCM	ESYT2
RPL30	3.33461e-76	-0.374352	0.749	0.866	1.2205e-71	CD8 SCM	RPL30
ITGA4.2	9.51868e-76	0.464397	0.94	0.864	3.48393e-71	CD8 SCM	ITGA4
IL7R.1	1.48077e-75	-0.353011	0.696	0.898	5.41977e-71	CD8 SCM	IL7R
MAP4.1	1.55934e-75	0.352003	0.363	0.187	5.70733e-71	CD8 SCM	MAP4
SSBP2.2	6.25877e-75	-0.597995	0.296	0.522	2.29077e-70	CD8 SCM	SSBP2
CACHD1.2	8.69792e-75	-0.425588	0.019	0.2	3.18352e-70	CD8 SCM	CACHD1
GPR174.2	1.48133e-74	0.392669	0.46	0.269	5.42182e-70	CD8 SCM	GPR174
MGAT4A.1	1.82256e-74	-0.409253	0.654	0.832	6.67074e-70	CD8 SCM	MGAT4A
CEP85L.1	1.91829e-74	-0.448041	0.688	0.837	7.02113e-70	CD8 SCM	CEP85L
KIF1B	9.13281e-74	0.263624	0.202	0.078	3.3427e-69	CD8 SCM	KIF1B
HIVEP1.1	2.80613e-73	-0.473262	0.293	0.518	1.02707e-68	CD8 SCM	HIVEP1
CCDC141.1	4.10423e-73	-0.387351	0.098	0.307	1.50219e-68	CD8 SCM	CCDC141
SRPK2.1	4.30633e-73	0.495644	0.76	0.59	1.57616e-68	CD8 SCM	SRPK2
DIP2B	7.29024e-73	-0.429846	0.379	0.607	2.6683e-68	CD8 SCM	DIP2B
MAN1A1	8.78723e-73	0.317038	0.262	0.116	3.21621e-68	CD8 SCM	MAN1A1
RCAN3AS	1.18978e-72	-0.341319	0.092	0.298	4.35472e-68	CD8 SCM	RCAN3AS
AL163932.1.2	2.38404e-72	-0.62714	0.024	0.203	8.72582e-68	CD8 SCM	AL163932.1
ZNRF2.2	6.74363e-72	0.43039	0.524	0.329	2.46824e-67	CD8 SCM	ZNRF2
SCML1	1.86104e-71	-0.314071	0.026	0.204	6.8116e-67	CD8 SCM	SCML1
DENND5A.1	5.11276e-71	-0.385473	0.109	0.317	1.87132e-66	CD8 SCM	DENND5A
S100A4	7.66947e-71	0.288855	0.358	0.19	2.8071e-66	CD8 SCM	S100A4
ADIPOR2	7.83224e-70	0.327883	0.287	0.137	2.86668e-65	CD8 SCM	ADIPOR2
PCNX2.2	5.76508e-69	0.433846	0.582	0.392	2.11008e-64	CD8 SCM	PCNX2
DGKA	6.28514e-69	-0.347832	0.247	0.465	2.30042e-64	CD8 SCM	DGKA
ATP10A.1	6.74064e-69	-0.459466	0.365	0.58	2.46714e-64	CD8 SCM	ATP10A
GNAQ.1	2.03947e-68	-0.446469	0.392	0.622	7.46465e-64	CD8 SCM	GNAQ
ZEB1	2.87251e-68	-0.460162	0.615	0.806	1.05137e-63	CD8 SCM	ZEB1
RBL2.1	2.88152e-68	-0.362023	0.734	0.862	1.05467e-63	CD8 SCM	RBL2
SLFN12L.2	3.06279e-68	0.400929	0.771	0.59	1.12101e-63	CD8 SCM	SLFN12L
ROBO1.2	9.28644e-68	-0.56997	0.023	0.191	3.39893e-63	CD8 SCM	ROBO1
PIK3CD.2	2.71718e-67	-0.439661	0.499	0.694	9.94517e-63	CD8 SCM	PIK3CD
NCOA2.1	6.77804e-67	0.464319	0.794	0.644	2.48083e-62	CD8 SCM	NCOA2
LINC01550.1	1.6644e-66	-0.394845	0.144	0.347	6.09186e-62	CD8 SCM	LINC01550
TENM1.1	4.73596e-66	0.298247	0.418	0.237	1.73341e-61	CD8 SCM	TENM1
CHD7	7.18162e-66	-0.424889	0.227	0.442	2.62855e-61	CD8 SCM	CHD7
TSPAN5.2	1.17318e-65	0.276949	0.249	0.112	4.29395e-61	CD8 SCM	TSPAN5
PACS1.1	1.77293e-65	-0.451033	0.741	0.874	6.4891e-61	CD8 SCM	PACS1
SNHG14.1	2.19909e-65	-0.429915	0.612	0.769	8.0489e-61	CD8 SCM	SNHG14
NFKB1	2.41727e-65	-0.465185	0.522	0.702	8.84745e-61	CD8 SCM	NFKB1
IKZF1.1	5.40583e-65	-0.395001	0.799	0.903	1.97859e-60	CD8 SCM	IKZF1
BMPR1A	5.45791e-65	0.263118	0.165	0.061	1.99765e-60	CD8 SCM	BMPR1A
MT-CO1	6.37652e-65	0.311218	1	1	2.33387e-60	CD8 SCM	MT-CO1
E2F3	7.74799e-65	0.329044	0.333	0.175	2.83584e-60	CD8 SCM	E2F3
RPS27A	7.78462e-65	-0.332261	0.841	0.914	2.84925e-60	CD8 SCM	RPS27A
RPL37A	8.96596e-65	-0.343162	0.741	0.859	3.28163e-60	CD8 SCM	RPL37A
BICDL1.2	1.13568e-64	0.337018	0.364	0.198	4.15669e-60	CD8 SCM	BICDL1
CCND3.1	1.46979e-64	-0.415215	0.696	0.859	5.37956e-60	CD8 SCM	CCND3
CAST.2	1.62619e-64	0.406329	0.567	0.386	5.95203e-60	CD8 SCM	CAST
ALPK1.1	1.03249e-63	-0.359404	0.037	0.205	3.77901e-59	CD8 SCM	ALPK1
SGTB	1.09853e-63	-0.369571	0.218	0.422	4.02074e-59	CD8 SCM	SGTB
SARAF	1.31882e-63	-0.368432	0.729	0.856	4.82703e-59	CD8 SCM	SARAF
ATM	2.69152e-63	-0.335843	0.955	0.985	9.85122e-59	CD8 SCM	ATM
PPM1L	4.63339e-63	0.309192	0.163	0.061	1.69587e-58	CD8 SCM	PPM1L
CTSW	4.73979e-63	0.308681	0.402	0.235	1.73481e-58	CD8 SCM	CTSW
RPL37.1	8.85785e-63	-0.351629	0.684	0.818	3.24206e-58	CD8 SCM	RPL37
KIAA0825.2	1.52104e-62	0.390343	0.217	0.095	5.56717e-58	CD8 SCM	KIAA0825
FBXO34.1	1.24441e-61	0.297149	0.322	0.168	4.55465e-57	CD8 SCM	FBXO34
C5orf56	1.85986e-61	0.377306	0.504	0.334	6.80727e-57	CD8 SCM	C5orf56
RAB43	1.92655e-61	-0.317523	0.126	0.315	7.05138e-57	CD8 SCM	RAB43
RAB8B.1	6.524e-61	0.373963	0.364	0.204	2.38785e-56	CD8 SCM	RAB8B
MAST4	9.91374e-61	-0.391665	0.074	0.249	3.62853e-56	CD8 SCM	MAST4
CLDND1.2	1.12142e-60	0.336793	0.353	0.196	4.1045e-56	CD8 SCM	CLDND1
ICA1L	1.87462e-60	-0.343924	0.114	0.3	6.86131e-56	CD8 SCM	ICA1L
LPGAT1.1	5.37736e-60	0.264922	0.239	0.111	1.96817e-55	CD8 SCM	LPGAT1
NFKBIZ.1	5.61215e-60	-0.379933	0.236	0.432	2.0541e-55	CD8 SCM	NFKBIZ
EMB.2	6.10293e-60	0.4338	0.672	0.526	2.23373e-55	CD8 SCM	EMB
RBM26.1	1.33264e-59	-0.368532	0.614	0.781	4.87761e-55	CD8 SCM	RBM26
LDHB	2.0453e-59	-0.345772	0.311	0.505	7.48601e-55	CD8 SCM	LDHB
CALM1.1	6.63553e-59	0.335057	0.675	0.509	2.42867e-54	CD8 SCM	CALM1
PRAG1.2	6.92193e-59	-0.359169	0.095	0.275	2.5335e-54	CD8 SCM	PRAG1
FOXO3	8.61202e-59	0.279165	0.281	0.141	3.15208e-54	CD8 SCM	FOXO3
BCAS4	9.29128e-59	-0.321341	0.133	0.319	3.4007e-54	CD8 SCM	BCAS4
ECPAS.1	1.01934e-58	0.308827	0.335	0.182	3.7309e-54	CD8 SCM	ECPAS
RPS12	1.47659e-58	-0.319754	0.751	0.86	5.40446e-54	CD8 SCM	RPS12
FOXO1.1	1.74223e-58	-0.409026	0.605	0.764	6.37674e-54	CD8 SCM	FOXO1
RPL5	2.29389e-58	-0.329301	0.552	0.707	8.39585e-54	CD8 SCM	RPL5
SAT1.1	4.79602e-58	0.335328	0.38	0.225	1.75539e-53	CD8 SCM	SAT1
AC010260.1	1.31624e-57	-0.291056	0.094	0.269	4.81756e-53	CD8 SCM	AC010260.1
PLAG1.1	1.5149e-57	-0.299526	0.026	0.177	5.54468e-53	CD8 SCM	PLAG1
TRERF1.1	1.58261e-57	0.393633	0.622	0.452	5.79253e-53	CD8 SCM	TRERF1
TAF4B	1.61479e-57	-0.371029	0.112	0.293	5.9103e-53	CD8 SCM	TAF4B
GZMM	1.9913e-57	0.272543	0.373	0.215	7.28837e-53	CD8 SCM	GZMM
DOCK9	5.6392e-57	-0.388143	0.503	0.681	2.064e-52	CD8 SCM	DOCK9
YPEL2	5.9485e-57	-0.302312	0.088	0.263	2.17721e-52	CD8 SCM	YPEL2
TANK.2	6.62164e-57	0.400296	0.47	0.301	2.42359e-52	CD8 SCM	TANK
SAMHD1	6.671e-57	-0.381232	0.652	0.793	2.44165e-52	CD8 SCM	SAMHD1
DISC1	2.66423e-56	-0.401392	0.235	0.43	9.75135e-52	CD8 SCM	DISC1
RPL10	3.66552e-56	-0.309642	0.792	0.883	1.34162e-51	CD8 SCM	RPL10
ELOVL5.2	9.99029e-56	0.344198	0.428	0.265	3.65654e-51	CD8 SCM	ELOVL5
CLEC2B	2.27408e-55	0.325307	0.463	0.298	8.32335e-51	CD8 SCM	CLEC2B
FAM153A	2.90078e-55	-0.251044	0.037	0.187	1.06171e-50	CD8 SCM	FAM153A
PCNX1.2	3.07378e-55	0.388213	0.901	0.805	1.12504e-50	CD8 SCM	PCNX1
HSP90AA1.2	4.84741e-55	0.350584	0.629	0.461	1.7742e-50	CD8 SCM	HSP90AA1
ITK.1	6.39292e-55	-0.353041	0.831	0.913	2.33987e-50	CD8 SCM	ITK
IQGAP1.1	9.23811e-55	0.355888	0.585	0.431	3.38124e-50	CD8 SCM	IQGAP1
KCNQ5.2	1.15653e-54	-0.537167	0.386	0.577	4.233e-50	CD8 SCM	KCNQ5
SF1	1.40249e-54	-0.323412	0.627	0.766	5.13326e-50	CD8 SCM	SF1
MAPK1	1.74353e-54	0.337342	0.527	0.362	6.38149e-50	CD8 SCM	MAPK1
RALGPS2	2.02874e-54	-0.335074	0.079	0.246	7.42538e-50	CD8 SCM	RALGPS2
TBC1D5.2	4.77789e-54	0.42947	0.773	0.634	1.74876e-49	CD8 SCM	TBC1D5
OGDH.1	4.89907e-54	0.269002	0.32	0.175	1.79311e-49	CD8 SCM	OGDH
RPL10A	4.92875e-54	-0.313304	0.49	0.659	1.80397e-49	CD8 SCM	RPL10A
AAK1.1	6.33958e-54	-0.315237	0.88	0.941	2.32035e-49	CD8 SCM	AAK1
NEK7.2	7.30752e-54	0.434461	0.708	0.571	2.67462e-49	CD8 SCM	NEK7
TBC1D19	8.80303e-54	0.291864	0.322	0.176	3.222e-49	CD8 SCM	TBC1D19
MICU3	3.11886e-53	-0.316321	0.044	0.194	1.14153e-48	CD8 SCM	MICU3
PPP1R12A.1	3.26097e-53	0.361367	0.782	0.644	1.19355e-48	CD8 SCM	PPP1R12A
FAM153CP	4.55686e-53	-0.262045	0.062	0.217	1.66785e-48	CD8 SCM	FAM153CP
P2RY8.2	5.43744e-53	0.447506	0.677	0.533	1.99016e-48	CD8 SCM	P2RY8
PPP3CC.2	5.55246e-53	0.389771	0.693	0.544	2.03226e-48	CD8 SCM	PPP3CC
WIPF1.2	5.95304e-53	0.370155	0.798	0.677	2.17887e-48	CD8 SCM	WIPF1
RPS3A	9.41133e-53	-0.31704	0.599	0.736	3.44464e-48	CD8 SCM	RPS3A
LTB	1.16808e-52	-0.343115	0.284	0.469	4.2753e-48	CD8 SCM	LTB
EPHA1-AS1.2	2.37616e-52	-0.375596	0.043	0.19	8.69698e-48	CD8 SCM	EPHA1-AS1
PCED1B-AS1.1	3.50037e-52	-0.350973	0.399	0.573	1.28117e-47	CD8 SCM	PCED1B-AS1
PITPNM2	4.77672e-52	-0.279544	0.06	0.213	1.74833e-47	CD8 SCM	PITPNM2
KIAA1109.2	5.0416e-52	0.389513	0.753	0.62	1.84528e-47	CD8 SCM	KIAA1109
SEPTIN7.1	9.79838e-52	0.361864	0.701	0.555	3.5863e-47	CD8 SCM	SEPTIN7
DLEU1.1	2.18073e-51	0.535805	0.227	0.114	7.98169e-47	CD8 SCM	DLEU1
PLPP1.1	3.17289e-51	-0.400588	0.191	0.367	1.16131e-46	CD8 SCM	PLPP1
OTULINL	4.32787e-51	-0.315233	0.153	0.326	1.58404e-46	CD8 SCM	OTULINL
ADGRE5.1	4.76062e-51	0.361106	0.459	0.305	1.74244e-46	CD8 SCM	ADGRE5
TULP4.1	6.15043e-51	0.294425	0.382	0.23	2.25112e-46	CD8 SCM	TULP4
KLF12.2	8.33173e-51	0.361261	0.96	0.903	3.0495e-46	CD8 SCM	KLF12
TRAPPC10.1	1.80104e-50	0.336261	0.574	0.413	6.59197e-46	CD8 SCM	TRAPPC10
CNST	4.37818e-50	-0.341907	0.399	0.578	1.60246e-45	CD8 SCM	CNST
DGKH.2	5.14868e-50	0.315719	0.28	0.149	1.88447e-45	CD8 SCM	DGKH
PGGHG	5.54558e-50	-0.273248	0.188	0.363	2.02974e-45	CD8 SCM	PGGHG
PIK3IP1-AS1.1	8.4368e-50	-0.34483	0.152	0.321	3.08795e-45	CD8 SCM	PIK3IP1-AS1
SLC4A7.2	2.05119e-49	0.387628	0.721	0.585	7.50755e-45	CD8 SCM	SLC4A7
TMEM243.1	2.28247e-49	-0.31478	0.31	0.484	8.35407e-45	CD8 SCM	TMEM243
SNTG2.1	4.74605e-49	-0.385842	0.049	0.193	1.7371e-44	CD8 SCM	SNTG2
RPL39	6.84592e-49	-0.311047	0.576	0.726	2.50567e-44	CD8 SCM	RPL39
ZNF609.1	8.49396e-49	-0.416341	0.412	0.584	3.10887e-44	CD8 SCM	ZNF609
FBXW7.2	1.37731e-48	0.408613	0.686	0.532	5.04109e-44	CD8 SCM	FBXW7
TNFAIP8	3.23402e-48	-0.351016	0.65	0.799	1.18368e-43	CD8 SCM	TNFAIP8
UBAC2	4.78859e-48	-0.32486	0.753	0.865	1.75267e-43	CD8 SCM	UBAC2
RPL21	5.86398e-48	-0.294267	0.597	0.739	2.14628e-43	CD8 SCM	RPL21
NCOA3	8.15282e-48	-0.346233	0.491	0.655	2.98401e-43	CD8 SCM	NCOA3
RPLP1	8.65508e-48	-0.298452	0.802	0.891	3.16784e-43	CD8 SCM	RPLP1
AC078883.1	1.1783e-47	-0.263179	0.07	0.217	4.31268e-43	CD8 SCM	AC078883.1
EVL	1.28003e-47	-0.304541	0.601	0.753	4.68503e-43	CD8 SCM	EVL
TENT4B.1	4.34653e-47	0.322795	0.389	0.242	1.59087e-42	CD8 SCM	TENT4B
IRF1.1	5.66569e-47	0.300226	0.47	0.312	2.0737e-42	CD8 SCM	IRF1
SLC7A6	7.22818e-47	-0.286929	0.195	0.367	2.64559e-42	CD8 SCM	SLC7A6
RPS8	7.72104e-47	-0.312406	0.64	0.765	2.82598e-42	CD8 SCM	RPS8
MTFR1	3.54807e-46	-0.300985	0.321	0.496	1.29863e-41	CD8 SCM	MTFR1
RPS19	4.8338e-46	-0.28508	0.746	0.85	1.76922e-41	CD8 SCM	RPS19
CD96	5.36756e-46	-0.341436	0.77	0.878	1.96458e-41	CD8 SCM	CD96
PHF3	5.46848e-46	-0.328712	0.694	0.821	2.00152e-41	CD8 SCM	PHF3
KMT2E.2	6.86068e-46	0.319798	0.867	0.773	2.51108e-41	CD8 SCM	KMT2E
FAM49B.1	1.35291e-45	0.39718	0.686	0.55	4.9518e-41	CD8 SCM	FAM49B
RPL32	1.65802e-45	-0.308009	0.609	0.737	6.06852e-41	CD8 SCM	RPL32
NCOA7.2	2.53823e-45	0.318395	0.411	0.263	9.29017e-41	CD8 SCM	NCOA7
RPL13	3.48775e-45	-0.276028	0.856	0.918	1.27655e-40	CD8 SCM	RPL13
RNF213	4.79511e-45	0.304324	0.923	0.865	1.75506e-40	CD8 SCM	RNF213
PATJ	7.02742e-45	-0.329855	0.413	0.596	2.57211e-40	CD8 SCM	PATJ
GRAMD1A	7.32099e-45	-0.259896	0.16	0.321	2.67956e-40	CD8 SCM	GRAMD1A
IL32.1	9.5374e-45	0.285928	0.501	0.356	3.49078e-40	CD8 SCM	IL32
HLA-C.1	1.32559e-44	0.356149	0.943	0.903	4.85179e-40	CD8 SCM	HLA-C
EEF1A1	1.76675e-44	-0.268777	0.861	0.918	6.46647e-40	CD8 SCM	EEF1A1
PREX1.2	2.32087e-44	0.268088	0.487	0.333	8.49461e-40	CD8 SCM	PREX1
ERCC6L2	3.31045e-44	-0.328931	0.376	0.551	1.21166e-39	CD8 SCM	ERCC6L2
ST6GALNAC3.2	3.51258e-44	-0.446896	0.042	0.171	1.28564e-39	CD8 SCM	ST6GALNAC3
AC008014.1.1	4.40826e-44	-0.448363	0.134	0.289	1.61347e-39	CD8 SCM	AC008014.1
RRAS2.1	1.29145e-43	0.306615	0.36	0.22	4.72683e-39	CD8 SCM	RRAS2
GALNT10	2.58064e-43	0.274402	0.356	0.217	9.44542e-39	CD8 SCM	GALNT10
TMEM263	3.33123e-43	-0.271388	0.132	0.286	1.21927e-38	CD8 SCM	TMEM263
SORL1	4.84062e-43	-0.288936	0.746	0.858	1.77172e-38	CD8 SCM	SORL1
RPS25	7.65039e-43	-0.271221	0.616	0.751	2.80012e-38	CD8 SCM	RPS25
RPS2	1.08703e-42	-0.270653	0.873	0.924	3.97864e-38	CD8 SCM	RPS2
ARHGAP32.1	1.12464e-42	-0.307934	0.036	0.161	4.11631e-38	CD8 SCM	ARHGAP32
GOLGA4.1	1.78991e-42	0.335651	0.747	0.622	6.55123e-38	CD8 SCM	GOLGA4
NRIP1	1.88801e-42	-0.3184	0.191	0.354	6.91031e-38	CD8 SCM	NRIP1
CMTM8	2.04215e-42	-0.347845	0.065	0.198	7.47446e-38	CD8 SCM	CMTM8
TAOK3.1	2.98668e-42	0.353259	0.729	0.605	1.09315e-37	CD8 SCM	TAOK3
IKZF3	8.47514e-42	0.316712	0.623	0.467	3.10199e-37	CD8 SCM	IKZF3
FYB1	8.64063e-42	-0.280269	0.862	0.93	3.16256e-37	CD8 SCM	FYB1
FNBP1.1	9.44639e-42	0.326522	0.819	0.724	3.45747e-37	CD8 SCM	FNBP1
ARPC2	1.10624e-41	0.305396	0.558	0.42	4.04894e-37	CD8 SCM	ARPC2
RPS16	2.05223e-41	-0.271547	0.718	0.811	7.51135e-37	CD8 SCM	RPS16
ITGB2	2.14778e-41	0.263169	0.451	0.311	7.8611e-37	CD8 SCM	ITGB2
ARHGAP10	2.44733e-41	0.255483	0.197	0.098	8.95748e-37	CD8 SCM	ARHGAP10
RPL23A	2.90991e-41	-0.264492	0.749	0.847	1.06506e-36	CD8 SCM	RPL23A
PFN1	4.15409e-41	0.254963	0.431	0.293	1.52044e-36	CD8 SCM	PFN1
RPL34	5.7627e-41	-0.268806	0.725	0.821	2.10921e-36	CD8 SCM	RPL34
HELZ.1	7.52206e-41	0.336965	0.687	0.557	2.75315e-36	CD8 SCM	HELZ
NFAT5.1	8.56487e-41	0.352571	0.467	0.328	3.13483e-36	CD8 SCM	NFAT5
RASA2	9.04671e-41	-0.290671	0.838	0.916	3.31119e-36	CD8 SCM	RASA2
SPAG9.1	1.05946e-40	0.28446	0.491	0.341	3.87773e-36	CD8 SCM	SPAG9
EEF1B2	1.08572e-40	-0.267105	0.334	0.493	3.97383e-36	CD8 SCM	EEF1B2
RORA.1	1.29141e-40	0.434952	0.828	0.776	4.72671e-36	CD8 SCM	RORA
SMAP2	1.66175e-40	-0.298393	0.603	0.743	6.08217e-36	CD8 SCM	SMAP2
LINC02446	2.11952e-40	-0.283775	0.079	0.214	7.75765e-36	CD8 SCM	LINC02446
UBR2.1	3.28e-40	0.32122	0.643	0.51	1.20051e-35	CD8 SCM	UBR2
APP	4.19657e-40	-0.262389	0.065	0.194	1.53598e-35	CD8 SCM	APP
AP000787.1.1	5.64603e-40	-0.318408	0.135	0.28	2.0665e-35	CD8 SCM	AP000787.1
UXS1	6.40832e-40	-0.272668	0.253	0.414	2.34551e-35	CD8 SCM	UXS1
DNAJB6.1	8.44706e-40	0.288433	0.458	0.317	3.09171e-35	CD8 SCM	DNAJB6
KCNQ1OT1	9.14973e-40	-0.295847	0.083	0.217	3.34889e-35	CD8 SCM	KCNQ1OT1
STK10	1.07635e-39	0.309733	0.75	0.641	3.93957e-35	CD8 SCM	STK10
RPL9	1.11087e-39	-0.269116	0.521	0.656	4.06589e-35	CD8 SCM	RPL9
RPS17	1.47505e-39	-0.268829	0.582	0.715	5.39883e-35	CD8 SCM	RPS17
HCST	1.54814e-39	0.277927	0.557	0.413	5.66634e-35	CD8 SCM	HCST
IMMP2L	1.59648e-39	-0.376068	0.631	0.773	5.84327e-35	CD8 SCM	IMMP2L
SUCLG2.1	3.35678e-39	-0.308586	0.678	0.793	1.22862e-34	CD8 SCM	SUCLG2
N4BP2	8.68487e-39	-0.295508	0.188	0.341	3.17875e-34	CD8 SCM	N4BP2
ZNF101	1.12492e-38	-0.255497	0.203	0.355	4.11731e-34	CD8 SCM	ZNF101
LCLAT1	1.16932e-38	-0.330167	0.272	0.43	4.27981e-34	CD8 SCM	LCLAT1
ID2	1.31593e-38	0.291708	0.41	0.278	4.81644e-34	CD8 SCM	ID2
MAP4K5	1.78842e-38	0.285955	0.459	0.313	6.54579e-34	CD8 SCM	MAP4K5
USP36.1	1.96772e-38	0.265905	0.383	0.252	7.20206e-34	CD8 SCM	USP36
ZBTB20	1.98728e-38	-0.267917	0.926	0.974	7.27363e-34	CD8 SCM	ZBTB20
SEMA4D	3.33539e-38	-0.276892	0.573	0.703	1.22078e-33	CD8 SCM	SEMA4D
CYFIP2.1	1.70088e-37	-0.292978	0.684	0.779	6.22538e-33	CD8 SCM	CYFIP2
HLA-B	1.89196e-37	0.260676	0.986	0.972	6.92475e-33	CD8 SCM	HLA-B
CSNK1G3.1	2.42379e-37	0.276539	0.423	0.285	8.87132e-33	CD8 SCM	CSNK1G3
NUCB2	3.0222e-37	-0.280488	0.271	0.428	1.10616e-32	CD8 SCM	NUCB2
FCMR	3.26615e-37	-0.261072	0.323	0.473	1.19544e-32	CD8 SCM	FCMR
TCP11L2	3.52415e-37	-0.271093	0.252	0.403	1.28987e-32	CD8 SCM	TCP11L2
RPL29	8.88071e-37	-0.25193	0.388	0.536	3.25043e-32	CD8 SCM	RPL29
PRKCE	1.06853e-36	0.255468	0.348	0.219	3.91091e-32	CD8 SCM	PRKCE
GABPB1-AS1	1.34794e-36	-0.297494	0.221	0.367	4.93358e-32	CD8 SCM	GABPB1-AS1
RPS6	2.04291e-36	-0.261911	0.654	0.765	7.47726e-32	CD8 SCM	RPS6
CDK17.1	2.22908e-36	0.336262	0.719	0.611	8.15864e-32	CD8 SCM	CDK17
SNHG25	2.285e-36	-0.282046	0.268	0.41	8.36333e-32	CD8 SCM	SNHG25
ITPKB	2.56193e-36	-0.297625	0.428	0.574	9.37692e-32	CD8 SCM	ITPKB
HIPK2	4.14358e-36	-0.264893	0.197	0.345	1.51659e-31	CD8 SCM	HIPK2
GLIS3	4.16731e-36	-0.297635	0.022	0.124	1.52528e-31	CD8 SCM	GLIS3
RPS23	4.26286e-36	-0.253704	0.601	0.726	1.56025e-31	CD8 SCM	RPS23
RPL18	5.36478e-36	-0.255502	0.636	0.744	1.96356e-31	CD8 SCM	RPL18
ANK3.2	6.8623e-36	0.444406	0.554	0.417	2.51167e-31	CD8 SCM	ANK3
AL589693.1.2	1.31644e-35	-0.592666	0.035	0.139	4.81829e-31	CD8 SCM	AL589693.1
PKIA-AS1	1.97201e-35	-0.281488	0.022	0.122	7.21775e-31	CD8 SCM	PKIA-AS1
SEPTIN6	2.72411e-35	-0.286283	0.555	0.698	9.97051e-31	CD8 SCM	SEPTIN6
BCL11B	3.01643e-35	-0.25374	0.881	0.94	1.10404e-30	CD8 SCM	BCL11B
SKP1	4.09072e-35	-0.251038	0.57	0.704	1.49725e-30	CD8 SCM	SKP1
LRRFIP1.2	9.52704e-35	0.305399	0.672	0.55	3.48699e-30	CD8 SCM	LRRFIP1
CASP8.1	1.13242e-34	0.254304	0.49	0.354	4.14478e-30	CD8 SCM	CASP8
KANK1	1.27877e-34	-0.315493	0.07	0.188	4.68043e-30	CD8 SCM	KANK1
KAT2B	1.39197e-34	0.281974	0.434	0.301	5.09474e-30	CD8 SCM	KAT2B
ATF7IP.1	1.4216e-34	0.314313	0.793	0.706	5.2032e-30	CD8 SCM	ATF7IP
RPS9	1.71725e-34	-0.253766	0.497	0.629	6.28531e-30	CD8 SCM	RPS9
GLS	1.73926e-34	0.299998	0.849	0.775	6.36587e-30	CD8 SCM	GLS
ATXN7L1	1.74341e-34	0.28045	0.407	0.277	6.38105e-30	CD8 SCM	ATXN7L1
TPP2	2.62718e-34	-0.2667	0.696	0.796	9.61574e-30	CD8 SCM	TPP2
VPS13C	2.8654e-34	0.282712	0.855	0.788	1.04876e-29	CD8 SCM	VPS13C
KANSL1	3.85912e-34	0.317043	0.837	0.757	1.41247e-29	CD8 SCM	KANSL1
ST6GAL1.1	5.22483e-34	0.339212	0.573	0.454	1.91234e-29	CD8 SCM	ST6GAL1
TPST1	7.52093e-34	-0.280883	0.067	0.181	2.75273e-29	CD8 SCM	TPST1
CRLF3	9.13743e-34	-0.284897	0.366	0.515	3.34439e-29	CD8 SCM	CRLF3
KLHL2	1.1623e-33	-0.280945	0.264	0.413	4.25413e-29	CD8 SCM	KLHL2
SACM1L	1.84608e-33	0.265561	0.442	0.316	6.75684e-29	CD8 SCM	SACM1L
CRYBG1.2	1.90553e-33	0.290951	0.492	0.363	6.97441e-29	CD8 SCM	CRYBG1
TBL1X	2.06234e-33	-0.306958	0.383	0.532	7.54837e-29	CD8 SCM	TBL1X
PKIA	2.29361e-33	-0.266924	0.047	0.154	8.39485e-29	CD8 SCM	PKIA
MSN.1	1.27697e-32	0.250611	0.467	0.335	4.67384e-28	CD8 SCM	MSN
AKAP7	1.55049e-32	-0.255837	0.195	0.338	5.67496e-28	CD8 SCM	AKAP7
PSME4.1	2.08825e-32	0.299929	0.627	0.501	7.64321e-28	CD8 SCM	PSME4
DLEU2	3.22943e-32	0.310858	0.349	0.233	1.182e-27	CD8 SCM	DLEU2
TAB2.1	4.71948e-32	-0.286819	0.522	0.664	1.72738e-27	CD8 SCM	TAB2
ARHGEF18	6.43548e-32	-0.273261	0.349	0.494	2.35545e-27	CD8 SCM	ARHGEF18
GNB1.1	7.19482e-32	0.2656	0.503	0.373	2.63337e-27	CD8 SCM	GNB1
CCDC18-AS1	1.55561e-31	-0.267806	0.35	0.499	5.69368e-27	CD8 SCM	CCDC18-AS1
SAMD12	1.56116e-31	-0.327948	0.127	0.253	5.71401e-27	CD8 SCM	SAMD12
KLRK1	5.36487e-31	0.271936	0.672	0.555	1.9636e-26	CD8 SCM	KLRK1
PRKX.1	1.11789e-30	0.269181	0.402	0.282	4.09161e-26	CD8 SCM	PRKX
WNK1	1.24367e-30	0.299237	0.657	0.544	4.55196e-26	CD8 SCM	WNK1
CENPK	4.15944e-30	-0.254732	0.214	0.347	1.5224e-25	CD8 SCM	CENPK
NR3C1	5.0672e-30	0.322107	0.651	0.541	1.85465e-25	CD8 SCM	NR3C1
BTBD9	5.71203e-30	0.311343	0.744	0.629	2.09066e-25	CD8 SCM	BTBD9
BMP2K.2	5.94108e-30	-0.267259	0.119	0.238	2.1745e-25	CD8 SCM	BMP2K
SVIL	6.93516e-30	-0.253536	0.233	0.367	2.53834e-25	CD8 SCM	SVIL
RIC1	1.44316e-29	-0.261089	0.367	0.5	5.28212e-25	CD8 SCM	RIC1
SENP7	2.44752e-29	-0.250794	0.548	0.68	8.95818e-25	CD8 SCM	SENP7
ATP2B1.2	2.48602e-29	0.334742	0.614	0.493	9.09909e-25	CD8 SCM	ATP2B1
CRTC3	3.3094e-29	-0.257903	0.318	0.454	1.21127e-24	CD8 SCM	CRTC3
HIF1A	3.56217e-29	-0.260727	0.415	0.55	1.30379e-24	CD8 SCM	HIF1A
RHOH	3.61787e-29	-0.252203	0.596	0.728	1.32418e-24	CD8 SCM	RHOH
YLPM1	5.33141e-29	-0.257217	0.364	0.499	1.95135e-24	CD8 SCM	YLPM1
ARL15	5.42088e-29	0.332837	0.72	0.617	1.9841e-24	CD8 SCM	ARL15
PIK3CA	1.66571e-28	-0.278717	0.443	0.571	6.09665e-24	CD8 SCM	PIK3CA
RUNX1	1.73825e-28	0.315868	0.806	0.739	6.36217e-24	CD8 SCM	RUNX1
HIVEP2.1	4.92712e-28	-0.261796	0.649	0.77	1.80338e-23	CD8 SCM	HIVEP2
RPS6KA3.2	5.52665e-28	0.265096	0.672	0.544	2.02281e-23	CD8 SCM	RPS6KA3
CCSER2.2	6.37755e-28	0.26692	0.899	0.823	2.33425e-23	CD8 SCM	CCSER2
AFF3	7.40556e-28	-0.330533	0.064	0.163	2.71051e-23	CD8 SCM	AFF3
TSHZ2	7.62329e-28	-0.382307	0.042	0.132	2.7902e-23	CD8 SCM	TSHZ2
DLG2.2	1.61975e-27	-0.434206	0.109	0.219	5.92845e-23	CD8 SCM	DLG2
TUBA1A	1.17306e-26	-0.253564	0.424	0.546	4.2935e-22	CD8 SCM	TUBA1A
ABI1	1.54899e-26	0.257324	0.677	0.571	5.66948e-22	CD8 SCM	ABI1
ABCD2	1.9279e-26	-0.276169	0.307	0.429	7.05631e-22	CD8 SCM	ABCD2
BCAS3	9.68501e-26	0.293535	0.713	0.611	3.54481e-21	CD8 SCM	BCAS3
ERC1	1.67688e-25	-0.277214	0.546	0.658	6.13756e-21	CD8 SCM	ERC1
ACTB	3.06619e-25	0.254508	0.78	0.702	1.12226e-20	CD8 SCM	ACTB
PPP2R5A	3.23382e-25	0.251111	0.467	0.352	1.18361e-20	CD8 SCM	PPP2R5A
AC002460.2	4.34777e-25	-0.304615	0.083	0.181	1.59133e-20	CD8 SCM	AC002460.2
ST8SIA4	2.39435e-24	0.25433	0.391	0.284	8.76357e-20	CD8 SCM	ST8SIA4
TPK1	1.14035e-23	-0.282264	0.377	0.496	4.1738e-19	CD8 SCM	TPK1
AKT3.2	1.88367e-23	0.38815	0.77	0.782	6.89442e-19	CD8 SCM	AKT3
TFDP2	2.00872e-23	0.309234	0.4	0.301	7.3521e-19	CD8 SCM	TFDP2
MEF2A	8.29784e-23	-0.268244	0.445	0.553	3.03709e-18	CD8 SCM	MEF2A
LRRC7.2	1.48229e-22	-0.359427	0.047	0.125	5.42532e-18	CD8 SCM	LRRC7
CAMKMT	3.62648e-22	-0.263611	0.575	0.684	1.32733e-17	CD8 SCM	CAMKMT
LINC01473	8.82774e-21	-0.290443	0.281	0.394	3.23104e-16	CD8 SCM	LINC01473
CMSS1	2.20986e-20	-0.256501	0.317	0.428	8.08832e-16	CD8 SCM	CMSS1
CDK6.1	8.11312e-17	-0.551036	0.395	0.452	2.96948e-12	CD8 SCM	CDK6
TAFA1.2	9.65277e-17	0.31513	0.28	0.2	3.53301e-12	CD8 SCM	TAFA1
WWOX	1.3282e-14	0.255543	0.665	0.578	4.86133e-10	CD8 SCM	WWOX
IKZF2.2	0.00262337	0.347538	0.226	0.286	1	CD8 SCM	IKZF2
IFNG-AS1.3	0	2.52914	0.791	0.142	0	CD8 MNP-2	IFNG-AS1
VAV3.3	0	1.9503	0.862	0.172	0	CD8 MNP-2	VAV3
IKZF2.3	0	1.63862	0.823	0.27	0	CD8 MNP-2	IKZF2
MAP3K1.2	0	1.48571	0.878	0.409	0	CD8 MNP-2	MAP3K1
EPHA4.3	0	1.47341	0.703	0.084	0	CD8 MNP-2	EPHA4
PIK3R1.3	0	1.34709	0.779	0.347	0	CD8 MNP-2	PIK3R1
AC093865.1.1	0	1.28711	0.626	0.141	0	CD8 MNP-2	AC093865.1
TOX.2	0	1.14438	0.542	0.142	0	CD8 MNP-2	TOX
UST.3	0	1.12917	0.575	0.089	0	CD8 MNP-2	UST
MYBL1.3	0	1.12588	0.605	0.163	0	CD8 MNP-2	MYBL1
A2M.3	0	1.1166	0.585	0.084	0	CD8 MNP-2	A2M
DUSP2.2	0	1.08718	0.614	0.118	0	CD8 MNP-2	DUSP2
PZP.3	0	0.951599	0.494	0.065	0	CD8 MNP-2	PZP
KLRC3.1	0	0.923708	0.506	0.05	0	CD8 MNP-2	KLRC3
KLRC2.1	0	0.90813	0.39	0.023	0	CD8 MNP-2	KLRC2
TRGC2.2	0	0.871503	0.541	0.049	0	CD8 MNP-2	TRGC2
KLRD1.2	0	0.814323	0.435	0.038	0	CD8 MNP-2	KLRD1
PDGFD.2	0	0.80713	0.282	0.017	0	CD8 MNP-2	PDGFD
RTKN2	0	0.746554	0.324	0.007	0	CD8 MNP-2	RTKN2
NIBAN1.3	0	0.730993	0.323	0.052	0	CD8 MNP-2	NIBAN1
GAS7.1	0	0.710358	0.306	0.016	0	CD8 MNP-2	GAS7
MYO1F.3	0	0.686751	0.452	0.071	0	CD8 MNP-2	MYO1F
ANK1	0	0.570433	0.236	0.007	0	CD8 MNP-2	ANK1
AL590807.1	0	0.506392	0.178	0.009	0	CD8 MNP-2	AL590807.1
LINC00612.2	0	0.464809	0.3	0.04	0	CD8 MNP-2	LINC00612
FCRL3.2	0	0.42933	0.258	0.018	0	CD8 MNP-2	FCRL3
ATP8B4	0	0.416426	0.117	0.003	0	CD8 MNP-2	ATP8B4
SIPA1L2	0	0.391861	0.165	0.003	0	CD8 MNP-2	SIPA1L2
PTGDR.2	0	0.386958	0.232	0.018	0	CD8 MNP-2	PTGDR
ITGAM	0	0.332159	0.202	0.008	0	CD8 MNP-2	ITGAM
IL26	0	0.32439	0.186	0.015	0	CD8 MNP-2	IL26
ZNF683	0	0.319435	0.173	0.004	0	CD8 MNP-2	ZNF683
CCDC50	0	0.301966	0.176	0.01	0	CD8 MNP-2	CCDC50
AC005580.1	0	0.29324	0.102	0.003	0	CD8 MNP-2	AC005580.1
FCRL6.1	0	0.288688	0.194	0.012	0	CD8 MNP-2	FCRL6
CD300A	0	0.256789	0.162	0.008	0	CD8 MNP-2	CD300A
THEMIS.3	0	-1.74587	0.313	0.957	0	CD8 MNP-2	THEMIS
AOAH.3	7.18154e-307	1.34778	0.9	0.495	2.62852e-302	CD8 MNP-2	AOAH
DST	2.80773e-302	0.342479	0.153	0.013	1.02766e-297	CD8 MNP-2	DST
ZFPM1	2.00397e-299	0.369752	0.241	0.032	7.33474e-295	CD8 MNP-2	ZFPM1
CCR7.3	5.77247e-296	-1.06417	0.164	0.744	2.11278e-291	CD8 MNP-2	CCR7
FOXP1.2	4.60828e-295	-1.06601	0.919	0.996	1.68668e-290	CD8 MNP-2	FOXP1
C1orf21.2	2.69548e-290	0.397124	0.222	0.028	9.86572e-286	CD8 MNP-2	C1orf21
A2M-AS1.2	1.72701e-288	0.323833	0.231	0.031	6.32102e-284	CD8 MNP-2	A2M-AS1
TRGC1	1.37652e-287	0.296868	0.182	0.019	5.0382e-283	CD8 MNP-2	TRGC1
EZR.3	4.33894e-278	1.04354	0.722	0.303	1.5881e-273	CD8 MNP-2	EZR
RORA.2	8.74167e-260	-1.17203	0.276	0.791	3.19954e-255	CD8 MNP-2	RORA
AKT3.3	7.39199e-255	1.09968	0.978	0.777	2.70554e-250	CD8 MNP-2	AKT3
GZMK.3	4.66769e-254	0.601053	0.333	0.069	1.70842e-249	CD8 MNP-2	GZMK
RRAS2.2	1.59986e-252	0.989989	0.602	0.215	5.85566e-248	CD8 MNP-2	RRAS2
ZFP36L2.3	6.79229e-246	1.02203	0.931	0.673	2.48604e-241	CD8 MNP-2	ZFP36L2
PCSK5.3	2.05695e-243	-1.24703	0.193	0.711	7.52865e-239	CD8 MNP-2	PCSK5
IL2RB	8.8816e-237	0.373133	0.247	0.042	3.25075e-232	CD8 MNP-2	IL2RB
CHPT1.1	1.41359e-234	0.622596	0.366	0.088	5.17388e-230	CD8 MNP-2	CHPT1
TRIO	2.79383e-234	0.394655	0.208	0.03	1.02257e-229	CD8 MNP-2	TRIO
CCL5.3	1.09207e-226	0.743266	0.463	0.137	3.99709e-222	CD8 MNP-2	CCL5
PLEKHA2.2	1.51254e-226	0.826365	0.526	0.178	5.53606e-222	CD8 MNP-2	PLEKHA2
MAP3K8.2	3.96173e-225	0.306904	0.156	0.018	1.45003e-220	CD8 MNP-2	MAP3K8
DYSF	2.16429e-223	0.299305	0.16	0.019	7.92153e-219	CD8 MNP-2	DYSF
FOSL2	7.08506e-220	0.256735	0.154	0.018	2.5932e-215	CD8 MNP-2	FOSL2
FMN1	6.11162e-217	0.751189	0.461	0.138	2.23691e-212	CD8 MNP-2	FMN1
PARP8.3	8.64814e-213	0.984807	0.963	0.785	3.1653e-208	CD8 MNP-2	PARP8
AC022182.1	9.933e-211	0.371028	0.239	0.043	3.63558e-206	CD8 MNP-2	AC022182.1
MGAT4A.2	1.58565e-206	-0.915077	0.431	0.835	5.80364e-202	CD8 MNP-2	MGAT4A
IL21R.1	8.19412e-203	0.699567	0.486	0.163	2.99913e-198	CD8 MNP-2	IL21R
LPP.3	8.99968e-203	0.975893	0.842	0.477	3.29397e-198	CD8 MNP-2	LPP
APBA2.3	3.18589e-199	-0.941015	0.327	0.776	1.16607e-194	CD8 MNP-2	APBA2
REL.3	3.68615e-199	0.8736	0.61	0.259	1.34917e-194	CD8 MNP-2	REL
SPECC1	4.11236e-199	0.274663	0.136	0.015	1.50516e-194	CD8 MNP-2	SPECC1
NELL2.3	5.152e-197	-1.04473	0.663	0.951	1.88568e-192	CD8 MNP-2	NELL2
ARID5B.3	8.56387e-197	0.812659	0.663	0.288	3.13446e-192	CD8 MNP-2	ARID5B
MBP.3	4.10092e-189	0.879188	0.816	0.501	1.50098e-184	CD8 MNP-2	MBP
PRKCA.2	4.19871e-185	-0.885013	0.68	0.933	1.53677e-180	CD8 MNP-2	PRKCA
PYHIN1.3	8.01239e-185	0.501627	0.396	0.113	2.93261e-180	CD8 MNP-2	PYHIN1
GRAP2.1	9.9024e-185	-0.949296	0.234	0.679	3.62438e-180	CD8 MNP-2	GRAP2
NRCAM.3	3.34735e-184	-1.28728	0.088	0.55	1.22516e-179	CD8 MNP-2	NRCAM
LITAF.2	6.09842e-184	0.901935	0.683	0.338	2.23208e-179	CD8 MNP-2	LITAF
PTPRK.3	6.98311e-183	-1.10348	0.051	0.512	2.55589e-178	CD8 MNP-2	PTPRK
OXNAD1.3	4.76136e-181	-0.875792	0.559	0.862	1.74271e-176	CD8 MNP-2	OXNAD1
ATG2A	2.16242e-175	0.413209	0.27	0.062	7.91468e-171	CD8 MNP-2	ATG2A
RUNX3.3	1.05213e-174	0.814835	0.637	0.307	3.85089e-170	CD8 MNP-2	RUNX3
ARAP2.3	4.32529e-174	0.854974	0.744	0.393	1.5831e-169	CD8 MNP-2	ARAP2
PAG1.1	1.17816e-173	-0.822942	0.491	0.875	4.31219e-169	CD8 MNP-2	PAG1
PPP2R5C.3	1.07918e-172	0.833906	0.934	0.767	3.9499e-168	CD8 MNP-2	PPP2R5C
AC008937.2	3.3719e-171	0.388366	0.31	0.08	1.23415e-166	CD8 MNP-2	AC008937.2
TGFBR2.3	9.62853e-170	-0.912959	0.665	0.922	3.52414e-165	CD8 MNP-2	TGFBR2
PPP1R16B.3	7.22719e-169	0.698756	0.519	0.202	2.64522e-164	CD8 MNP-2	PPP1R16B
B4GALT1.3	6.88591e-167	0.668554	0.546	0.224	2.52031e-162	CD8 MNP-2	B4GALT1
ITK.2	5.11298e-166	-0.817707	0.665	0.917	1.8714e-161	CD8 MNP-2	ITK
MAPKAPK2.1	4.08515e-163	0.444773	0.315	0.086	1.49521e-158	CD8 MNP-2	MAPKAPK2
HIP1.2	2.63671e-158	0.42942	0.19	0.035	9.65062e-154	CD8 MNP-2	HIP1
IKZF1.2	6.46003e-158	-0.784647	0.657	0.906	2.36444e-153	CD8 MNP-2	IKZF1
DAAM1	1.61365e-157	0.588231	0.346	0.104	5.90613e-153	CD8 MNP-2	DAAM1
RASGRF2.2	2.32977e-154	-0.849431	0.22	0.648	8.5272e-150	CD8 MNP-2	RASGRF2
CERS6.3	1.1148e-153	-0.887524	0.403	0.772	4.08028e-149	CD8 MNP-2	CERS6
PDK1.3	3.999e-147	-0.810111	0.231	0.63	1.46368e-142	CD8 MNP-2	PDK1
TPST2.2	8.445e-147	0.422465	0.336	0.102	3.09095e-142	CD8 MNP-2	TPST2
ELL2.1	6.67175e-143	0.464671	0.283	0.077	2.44193e-138	CD8 MNP-2	ELL2
SIK3.3	9.7893e-143	0.903906	0.902	0.698	3.58298e-138	CD8 MNP-2	SIK3
RAPGEF2.2	3.17072e-142	0.741696	0.422	0.155	1.16051e-137	CD8 MNP-2	RAPGEF2
MTSS1.1	3.85352e-141	0.325649	0.169	0.032	1.41043e-136	CD8 MNP-2	MTSS1
PABPC1.2	3.63929e-140	0.842306	0.949	0.86	1.33202e-135	CD8 MNP-2	PABPC1
TTN.3	4.12924e-140	-0.809515	0.148	0.534	1.51134e-135	CD8 MNP-2	TTN
ABHD17B.1	1.04638e-138	0.514481	0.372	0.126	3.82984e-134	CD8 MNP-2	ABHD17B
CAMK4.2	5.46481e-138	-0.697214	0.791	0.974	2.00017e-133	CD8 MNP-2	CAMK4
ELOVL5.3	3.57035e-137	0.613098	0.566	0.263	1.30678e-132	CD8 MNP-2	ELOVL5
CEMIP2.3	3.74394e-136	1.13136	0.75	0.502	1.37032e-131	CD8 MNP-2	CEMIP2
IL6ST.3	4.19555e-131	-0.750828	0.364	0.707	1.53561e-126	CD8 MNP-2	IL6ST
MT-ND3	1.7684e-129	-0.419849	1	1	6.47251e-125	CD8 MNP-2	MT-ND3
LPGAT1.2	2.31475e-128	0.453991	0.337	0.11	8.47223e-124	CD8 MNP-2	LPGAT1
CD99.3	8.09269e-127	0.473739	0.398	0.15	2.96201e-122	CD8 MNP-2	CD99
ARL4C.2	1.15273e-126	0.51948	0.473	0.202	4.21912e-122	CD8 MNP-2	ARL4C
SERINC5.2	6.58267e-126	-0.686003	0.632	0.896	2.40932e-121	CD8 MNP-2	SERINC5
SRGN.3	1.85363e-125	0.660288	0.621	0.331	6.78446e-121	CD8 MNP-2	SRGN
EML4.3	3.40695e-125	0.872994	0.925	0.799	1.24698e-120	CD8 MNP-2	EML4
JUNB.2	1.99717e-122	0.764714	0.769	0.53	7.30984e-118	CD8 MNP-2	JUNB
AGO4.2	3.54286e-121	0.424758	0.262	0.075	1.29672e-116	CD8 MNP-2	AGO4
SKAP2.1	4.13884e-121	0.369469	0.197	0.046	1.51486e-116	CD8 MNP-2	SKAP2
PPP2R2B.2	9.61397e-121	0.383881	0.195	0.045	3.51881e-116	CD8 MNP-2	PPP2R2B
TRG-AS1.2	1.2777e-118	0.551518	0.432	0.179	4.6765e-114	CD8 MNP-2	TRG-AS1
NCALD.2	5.02111e-118	0.844197	0.717	0.437	1.83777e-113	CD8 MNP-2	NCALD
ABLIM1.3	6.19882e-118	-0.674816	0.469	0.762	2.26883e-113	CD8 MNP-2	ABLIM1
AHNAK.3	1.2894e-117	0.473961	0.402	0.159	4.71933e-113	CD8 MNP-2	AHNAK
MLLT3.3	1.40978e-116	-0.819904	0.521	0.811	5.15994e-112	CD8 MNP-2	MLLT3
ATP2B4.3	1.73737e-116	0.429822	0.316	0.105	6.35894e-112	CD8 MNP-2	ATP2B4
RASSF1.2	1.60336e-115	0.341236	0.297	0.096	5.86844e-111	CD8 MNP-2	RASSF1
LYST.3	1.89776e-114	0.634122	0.638	0.348	6.946e-110	CD8 MNP-2	LYST
NR4A2.3	5.49349e-113	0.541777	0.414	0.172	2.01067e-108	CD8 MNP-2	NR4A2
ESR1	1.7013e-110	0.438284	0.206	0.053	6.22694e-106	CD8 MNP-2	ESR1
PDE7A.3	1.7231e-109	-0.611945	0.76	0.935	6.30672e-105	CD8 MNP-2	PDE7A
PDE8A	7.37196e-109	0.569289	0.472	0.211	2.69821e-104	CD8 MNP-2	PDE8A
NCK2	8.35942e-108	-0.644333	0.47	0.761	3.05963e-103	CD8 MNP-2	NCK2
SURF4	2.43117e-106	0.300935	0.264	0.082	8.89833e-102	CD8 MNP-2	SURF4
NDFIP1.3	4.89026e-105	-0.652933	0.597	0.828	1.78988e-100	CD8 MNP-2	NDFIP1
BCL11B.1	3.12433e-103	-0.584949	0.784	0.941	1.14354e-98	CD8 MNP-2	BCL11B
CLDND1.3	1.43083e-101	0.436715	0.441	0.196	5.23698e-97	CD8 MNP-2	CLDND1
USP36.2	5.54165e-101	0.608941	0.495	0.251	2.0283e-96	CD8 MNP-2	USP36
ITGA6.3	5.17471e-100	-0.641049	0.344	0.652	1.894e-95	CD8 MNP-2	ITGA6
FOXO1.2	1.82702e-99	-0.671308	0.483	0.766	6.68706e-95	CD8 MNP-2	FOXO1
AL590006.1.3	4.05642e-99	-0.724949	0.027	0.326	1.48469e-94	CD8 MNP-2	AL590006.1
FAM13A	4.80983e-99	0.43693	0.306	0.111	1.76045e-94	CD8 MNP-2	FAM13A
GSPT1.1	3.2324e-98	0.742745	0.553	0.311	1.18309e-93	CD8 MNP-2	GSPT1
BAZ2B.1	5.13645e-98	0.585954	0.58	0.314	1.87999e-93	CD8 MNP-2	BAZ2B
FAAH2	7.06455e-98	0.582747	0.339	0.131	2.5857e-93	CD8 MNP-2	FAAH2
TRERF1.2	2.10189e-97	0.622638	0.702	0.452	7.69314e-93	CD8 MNP-2	TRERF1
IQGAP2.3	9.29755e-97	0.64713	0.847	0.641	3.403e-92	CD8 MNP-2	IQGAP2
LEF1.3	1.12387e-96	-0.56763	0.901	0.959	4.11348e-92	CD8 MNP-2	LEF1
CPNE8.1	3.17382e-96	0.251711	0.152	0.034	1.16165e-91	CD8 MNP-2	CPNE8
MT-CO3	4.11759e-95	-0.336357	1	1	1.50708e-90	CD8 MNP-2	MT-CO3
NCOA7.3	1.07301e-94	0.549922	0.514	0.262	3.92731e-90	CD8 MNP-2	NCOA7
ZNF331.1	1.90031e-94	0.753223	0.565	0.32	6.95533e-90	CD8 MNP-2	ZNF331
SAMD3.3	9.54571e-94	0.571664	0.575	0.308	3.49383e-89	CD8 MNP-2	SAMD3
CMIP.2	1.66406e-93	0.587063	0.511	0.271	6.09064e-89	CD8 MNP-2	CMIP
IL10RA.3	3.9891e-93	0.349948	0.386	0.162	1.46005e-88	CD8 MNP-2	IL10RA
KLF3.1	1.74801e-92	0.591941	0.752	0.524	6.39791e-88	CD8 MNP-2	KLF3
RAPGEF6.3	5.03907e-92	-0.586937	0.697	0.895	1.84435e-87	CD8 MNP-2	RAPGEF6
ANKRD27	7.59567e-92	0.344531	0.284	0.101	2.78009e-87	CD8 MNP-2	ANKRD27
GPRIN3.3	1.32003e-91	0.548545	0.482	0.234	4.83144e-87	CD8 MNP-2	GPRIN3
BCL2.2	4.89833e-90	-0.949827	0.61	0.809	1.79284e-85	CD8 MNP-2	BCL2
RNF157.2	9.51154e-90	-0.581066	0.126	0.428	3.48132e-85	CD8 MNP-2	RNF157
RUNX2.3	2.56063e-89	-0.763034	0.242	0.54	9.37216e-85	CD8 MNP-2	RUNX2
CA6.3	1.94381e-87	-0.508301	0.067	0.351	7.11452e-83	CD8 MNP-2	CA6
INPP5D.3	2.81866e-86	0.675836	0.67	0.441	1.03166e-81	CD8 MNP-2	INPP5D
NKG7.2	4.40424e-85	0.355895	0.284	0.106	1.612e-80	CD8 MNP-2	NKG7
AK5.3	5.68857e-85	-0.681741	0.072	0.352	2.08208e-80	CD8 MNP-2	AK5
PCED1B.2	6.52158e-85	-0.585141	0.707	0.88	2.38696e-80	CD8 MNP-2	PCED1B
GPR171	3.15546e-84	0.251918	0.226	0.073	1.15493e-79	CD8 MNP-2	GPR171
TENM1.2	3.24259e-84	0.517305	0.471	0.238	1.18682e-79	CD8 MNP-2	TENM1
TENT4B.2	3.87137e-84	0.5541	0.471	0.241	1.41696e-79	CD8 MNP-2	TENT4B
NAA16.3	9.0172e-84	-0.581477	0.381	0.649	3.30039e-79	CD8 MNP-2	NAA16
FYB1.1	9.66012e-84	-0.499185	0.786	0.932	3.5357e-79	CD8 MNP-2	FYB1
ODF2L.1	1.10694e-82	0.52821	0.608	0.363	4.05151e-78	CD8 MNP-2	ODF2L
GNLY.2	1.18092e-82	0.983836	0.242	0.087	4.32227e-78	CD8 MNP-2	GNLY
TGFB1.2	1.89551e-82	0.468529	0.435	0.213	6.93777e-78	CD8 MNP-2	TGFB1
PHACTR2.3	2.26136e-81	0.543789	0.387	0.176	8.27681e-77	CD8 MNP-2	PHACTR2
FBXO34.2	5.0341e-81	0.468902	0.375	0.169	1.84253e-76	CD8 MNP-2	FBXO34
STAT4.1	1.54643e-80	-0.585087	0.51	0.778	5.66009e-76	CD8 MNP-2	STAT4
LRRN3.3	2.68489e-79	-0.537479	0.056	0.32	9.82696e-75	CD8 MNP-2	LRRN3
SESN3.2	1.14786e-78	-0.816681	0.199	0.473	4.20129e-74	CD8 MNP-2	SESN3
CRIM1	1.67519e-78	0.2822	0.155	0.042	6.13138e-74	CD8 MNP-2	CRIM1
ATP10A.2	3.6902e-78	-0.60605	0.298	0.579	1.35065e-73	CD8 MNP-2	ATP10A
ARHGEF3	5.66424e-78	-0.571424	0.408	0.677	2.07317e-73	CD8 MNP-2	ARHGEF3
FAM117B.3	9.89861e-78	-0.591156	0.478	0.724	3.62299e-73	CD8 MNP-2	FAM117B
LINC01550.2	1.26021e-77	-0.505717	0.079	0.347	4.6125e-73	CD8 MNP-2	LINC01550
PRKX.2	1.42867e-77	0.549021	0.506	0.281	5.22907e-73	CD8 MNP-2	PRKX
PDZD8.3	2.66781e-77	0.434399	0.369	0.167	9.76446e-73	CD8 MNP-2	PDZD8
DNAJC1.3	6.47226e-77	0.477836	0.406	0.191	2.36891e-72	CD8 MNP-2	DNAJC1
LEF1-AS1.3	1.70013e-76	-0.5706	0.152	0.429	6.22266e-72	CD8 MNP-2	LEF1-AS1
CD55.2	1.86647e-76	-0.569542	0.618	0.815	6.83145e-72	CD8 MNP-2	CD55
PITPNC1	2.53582e-76	0.552544	0.978	0.919	9.28135e-72	CD8 MNP-2	PITPNC1
CAST.3	3.80278e-76	0.635925	0.605	0.387	1.39185e-71	CD8 MNP-2	CAST
GSE1.2	2.05585e-75	0.338813	0.289	0.116	7.5246e-71	CD8 MNP-2	GSE1
SELL.2	3.59256e-75	-0.513182	0.39	0.653	1.31491e-70	CD8 MNP-2	SELL
CCDC141.2	4.1876e-75	-0.486882	0.054	0.306	1.5327e-70	CD8 MNP-2	CCDC141
AAK1.2	9.43224e-75	-0.453511	0.834	0.941	3.45229e-70	CD8 MNP-2	AAK1
EMB.3	1.97278e-74	0.527441	0.741	0.526	7.22057e-70	CD8 MNP-2	EMB
RPS21.2	4.97362e-74	-0.428034	0.893	0.963	1.82039e-69	CD8 MNP-2	RPS21
RAP1GAP2.2	6.36065e-74	0.327124	0.245	0.088	2.32806e-69	CD8 MNP-2	RAP1GAP2
CD96.1	1.12356e-72	-0.516598	0.688	0.879	4.11235e-68	CD8 MNP-2	CD96
ITGB1.3	1.27362e-71	0.463841	0.346	0.159	4.66158e-67	CD8 MNP-2	ITGB1
PIK3CD.3	2.56737e-71	-0.506749	0.444	0.693	9.39682e-67	CD8 MNP-2	PIK3CD
NR3C2.2	2.9862e-71	-0.597836	0.584	0.805	1.09298e-66	CD8 MNP-2	NR3C2
PRKCH.2	2.98362e-69	0.487807	0.99	0.969	1.09204e-64	CD8 MNP-2	PRKCH
PDE3B.3	7.83907e-69	-0.426916	0.966	0.987	2.86918e-64	CD8 MNP-2	PDE3B
SLC12A6.2	1.90284e-68	-0.489052	0.284	0.553	6.96458e-64	CD8 MNP-2	SLC12A6
H3F3B.1	8.10645e-68	0.442088	0.857	0.725	2.96704e-63	CD8 MNP-2	H3F3B
PRKCQ-AS1.2	1.2949e-67	-0.483624	0.235	0.494	4.73947e-63	CD8 MNP-2	PRKCQ-AS1
SLC9A3R1	1.70358e-67	0.27603	0.282	0.117	6.23527e-63	CD8 MNP-2	SLC9A3R1
AL137779.1	2.37284e-67	0.264004	0.257	0.101	8.68482e-63	CD8 MNP-2	AL137779.1
LEPROTL1.2	2.38232e-67	-0.462875	0.51	0.741	8.71951e-63	CD8 MNP-2	LEPROTL1
CNOT6L.3	3.01441e-67	0.683079	0.919	0.846	1.10331e-62	CD8 MNP-2	CNOT6L
RORA-AS1	3.41564e-67	-0.455421	0.165	0.423	1.25016e-62	CD8 MNP-2	RORA-AS1
BACH2.3	6.26128e-67	-0.45417	0.931	0.965	2.29169e-62	CD8 MNP-2	BACH2
RCAN3.2	6.7839e-67	-0.50014	0.416	0.666	2.48298e-62	CD8 MNP-2	RCAN3
CBLB.3	4.27034e-66	0.546413	0.955	0.902	1.56299e-61	CD8 MNP-2	CBLB
GPCPD1.2	5.14693e-66	0.639548	0.807	0.679	1.88383e-61	CD8 MNP-2	GPCPD1
RPS18.1	1.31268e-65	-0.415625	0.812	0.92	4.80453e-61	CD8 MNP-2	RPS18
GPHN	4.81259e-65	0.619483	0.641	0.41	1.76146e-60	CD8 MNP-2	GPHN
TBL1X.1	9.25671e-65	-0.512698	0.272	0.533	3.38805e-60	CD8 MNP-2	TBL1X
KCNQ5.3	2.60986e-64	-0.701829	0.317	0.577	9.55236e-60	CD8 MNP-2	KCNQ5
KLF6.3	2.95503e-64	0.350322	0.395	0.2	1.08157e-59	CD8 MNP-2	KLF6
MAML2.2	4.75449e-64	-0.466103	0.931	0.975	1.74019e-59	CD8 MNP-2	MAML2
CTDP1	5.11039e-64	0.317381	0.276	0.117	1.87045e-59	CD8 MNP-2	CTDP1
CASK.2	5.74488e-64	0.528306	0.877	0.757	2.10268e-59	CD8 MNP-2	CASK
LINC00861	9.86676e-64	-0.530757	0.366	0.606	3.61133e-59	CD8 MNP-2	LINC00861
DUSP1.1	1.01471e-63	0.332098	0.386	0.194	3.71394e-59	CD8 MNP-2	DUSP1
SESTD1.1	1.37855e-63	0.272579	0.154	0.046	5.04563e-59	CD8 MNP-2	SESTD1
RAB8B.2	2.20853e-63	0.514647	0.394	0.205	8.08346e-59	CD8 MNP-2	RAB8B
CDC14A.2	2.64277e-63	0.604595	0.873	0.771	9.67281e-59	CD8 MNP-2	CDC14A
ATG16L1	4.58037e-63	0.396782	0.418	0.225	1.67646e-58	CD8 MNP-2	ATG16L1
SH3RF3.3	5.96195e-63	-0.517326	0.097	0.333	2.18213e-58	CD8 MNP-2	SH3RF3
GNA13	2.87744e-62	0.402702	0.409	0.214	1.05317e-57	CD8 MNP-2	GNA13
SMARCA2	7.58066e-62	-0.485242	0.422	0.658	2.7746e-57	CD8 MNP-2	SMARCA2
CD7	8.23946e-62	0.439705	0.476	0.277	3.01572e-57	CD8 MNP-2	CD7
PSME4.2	9.96158e-62	0.552863	0.69	0.501	3.64604e-57	CD8 MNP-2	PSME4
P2RY8.3	1.21988e-61	0.519443	0.712	0.533	4.46486e-57	CD8 MNP-2	P2RY8
TRABD2A.3	1.48371e-61	-0.445517	0.299	0.542	5.43052e-57	CD8 MNP-2	TRABD2A
PICALM.3	1.98895e-61	0.481889	0.81	0.654	7.27974e-57	CD8 MNP-2	PICALM
TULP4.2	1.16924e-60	0.372208	0.427	0.23	4.27954e-56	CD8 MNP-2	TULP4
PELI2	3.18883e-60	0.449265	0.405	0.21	1.16714e-55	CD8 MNP-2	PELI2
GPR155.2	4.85746e-60	-0.532181	0.337	0.575	1.77788e-55	CD8 MNP-2	GPR155
NAALADL2	5.09678e-60	0.394292	0.225	0.087	1.86547e-55	CD8 MNP-2	NAALADL2
UTRN.3	1.09408e-59	0.489415	0.954	0.911	4.00443e-55	CD8 MNP-2	UTRN
ATP1B3.3	1.38685e-59	0.399874	0.297	0.135	5.07602e-55	CD8 MNP-2	ATP1B3
FHIT.3	1.99039e-58	-0.68059	0.304	0.541	7.28504e-54	CD8 MNP-2	FHIT
CD8B.1	3.31053e-58	-0.434259	0.206	0.435	1.21169e-53	CD8 MNP-2	CD8B
CSGALNACT1.3	1.01678e-57	-0.555596	0.078	0.295	3.7215e-53	CD8 MNP-2	CSGALNACT1
AC010609.1	1.02064e-57	-0.456898	0.267	0.495	3.73566e-53	CD8 MNP-2	AC010609.1
SYAP1	1.10927e-57	0.367342	0.309	0.146	4.06004e-53	CD8 MNP-2	SYAP1
YES1	1.70755e-57	0.442865	0.405	0.22	6.24979e-53	CD8 MNP-2	YES1
MACF1.3	4.79744e-57	0.460296	0.789	0.61	1.75591e-52	CD8 MNP-2	MACF1
TMEM123.2	7.20659e-57	-0.439872	0.427	0.651	2.63768e-52	CD8 MNP-2	TMEM123
DPP4	2.36885e-56	-0.396559	0.031	0.229	8.67021e-52	CD8 MNP-2	DPP4
PRAG1.3	1.0391e-55	-0.420852	0.064	0.273	3.80321e-51	CD8 MNP-2	PRAG1
FYN.3	1.26062e-55	0.547684	0.935	0.865	4.61398e-51	CD8 MNP-2	FYN
SYTL2.2	1.64627e-55	0.559674	0.38	0.206	6.02552e-51	CD8 MNP-2	SYTL2
APBB1IP	3.90558e-55	-0.443469	0.595	0.778	1.42948e-50	CD8 MNP-2	APBB1IP
PLEKHA5.1	6.51608e-55	0.274755	0.127	0.037	2.38495e-50	CD8 MNP-2	PLEKHA5
CTSW.1	9.29792e-55	0.364186	0.422	0.237	3.40313e-50	CD8 MNP-2	CTSW
MAN1C1.3	1.27371e-54	-0.418313	0.164	0.391	4.66189e-50	CD8 MNP-2	MAN1C1
ZDBF2	2.28569e-54	0.318704	0.206	0.081	8.36586e-50	CD8 MNP-2	ZDBF2
USP6NL	3.51217e-54	0.27274	0.2	0.076	1.28549e-49	CD8 MNP-2	USP6NL
CHD9.3	3.57485e-54	0.507011	0.5	0.308	1.30843e-49	CD8 MNP-2	CHD9
CHRM3-AS2.2	2.009e-53	-0.326521	0.058	0.26	7.35313e-49	CD8 MNP-2	CHRM3-AS2
SLC25A13	2.28072e-53	0.348508	0.342	0.171	8.34765e-49	CD8 MNP-2	SLC25A13
TESPA1.2	3.58006e-53	-0.435793	0.385	0.6	1.31034e-48	CD8 MNP-2	TESPA1
UBASH3B	4.10398e-53	0.485301	0.533	0.337	1.5021e-48	CD8 MNP-2	UBASH3B
SMC4	5.90146e-53	0.363098	0.24	0.103	2.15999e-48	CD8 MNP-2	SMC4
FLNA.2	6.12731e-53	0.28822	0.367	0.193	2.24266e-48	CD8 MNP-2	FLNA
CD84.3	1.04327e-52	0.27662	0.331	0.164	3.81847e-48	CD8 MNP-2	CD84
CACHD1.3	1.07869e-51	-0.429312	0.019	0.198	3.94812e-47	CD8 MNP-2	CACHD1
ITGB2.1	2.36662e-51	0.32904	0.501	0.312	8.66206e-47	CD8 MNP-2	ITGB2
RETREG1.3	2.45425e-51	-0.456008	0.331	0.551	8.98279e-47	CD8 MNP-2	RETREG1
RNF19A.3	2.72099e-51	0.420794	0.506	0.315	9.95908e-47	CD8 MNP-2	RNF19A
BICDL1.3	5.43149e-51	0.344306	0.375	0.2	1.98798e-46	CD8 MNP-2	BICDL1
KIAA1109.3	9.95223e-51	0.483491	0.771	0.621	3.64261e-46	CD8 MNP-2	KIAA1109
NFKBIZ.2	1.41629e-50	-0.409852	0.209	0.431	5.18377e-46	CD8 MNP-2	NFKBIZ
PACS1.2	1.59813e-50	-0.446303	0.73	0.872	5.84931e-46	CD8 MNP-2	PACS1
PCED1B-AS1.2	1.61313e-50	-0.410494	0.359	0.572	5.90421e-46	CD8 MNP-2	PCED1B-AS1
RAPGEF1.3	2.73835e-50	0.360449	0.479	0.286	1.00226e-45	CD8 MNP-2	RAPGEF1
PSMA1.2	2.95618e-50	-0.491504	0.508	0.7	1.08199e-45	CD8 MNP-2	PSMA1
OGDH.2	6.48591e-50	0.303532	0.34	0.176	2.37391e-45	CD8 MNP-2	OGDH
ERN1.3	9.72796e-50	0.27467	0.281	0.132	3.56053e-45	CD8 MNP-2	ERN1
TNFAIP8.1	1.95756e-49	-0.439748	0.614	0.798	7.16488e-45	CD8 MNP-2	TNFAIP8
KIF1B.1	2.93457e-49	0.264281	0.199	0.08	1.07408e-44	CD8 MNP-2	KIF1B
RELB	3.6589e-49	0.267607	0.212	0.087	1.33919e-44	CD8 MNP-2	RELB
PRMT2.3	7.21821e-49	-0.38576	0.635	0.802	2.64194e-44	CD8 MNP-2	PRMT2
ABCD2.1	8.98975e-49	-0.428856	0.209	0.43	3.29034e-44	CD8 MNP-2	ABCD2
AC007216.4	9.38e-49	0.285046	0.236	0.103	3.43317e-44	CD8 MNP-2	AC007216.4
AXIN1	1.63939e-48	0.265589	0.233	0.102	6.00035e-44	CD8 MNP-2	AXIN1
CR1	2.36915e-48	0.295886	0.167	0.061	8.67131e-44	CD8 MNP-2	CR1
RALGPS2.1	2.5642e-48	0.421219	0.411	0.236	9.38522e-44	CD8 MNP-2	RALGPS2
CHST11.3	5.11265e-48	0.467313	0.658	0.483	1.87128e-43	CD8 MNP-2	CHST11
CDK17.2	5.32656e-48	0.492261	0.752	0.611	1.94957e-43	CD8 MNP-2	CDK17
TMEM71	7.11069e-48	-0.35492	0.11	0.31	2.60258e-43	CD8 MNP-2	TMEM71
IDI1	9.68291e-48	0.269219	0.279	0.134	3.54404e-43	CD8 MNP-2	IDI1
GRK5	1.37991e-47	0.370098	0.331	0.173	5.05061e-43	CD8 MNP-2	GRK5
SIPA1L1.2	1.73347e-47	0.546496	0.663	0.477	6.34469e-43	CD8 MNP-2	SIPA1L1
CSNK1D	2.50674e-47	0.283881	0.317	0.163	9.17493e-43	CD8 MNP-2	CSNK1D
FUT8.2	3.14413e-47	-0.481451	0.557	0.735	1.15078e-42	CD8 MNP-2	FUT8
SATB1-AS1.3	5.00848e-47	-0.516022	0.31	0.512	1.83316e-42	CD8 MNP-2	SATB1-AS1
SLCO3A1.3	5.92042e-47	0.394385	0.381	0.209	2.16693e-42	CD8 MNP-2	SLCO3A1
CYBA.2	6.8828e-47	0.355126	0.603	0.43	2.51917e-42	CD8 MNP-2	CYBA
RUFY3	8.63567e-47	0.323219	0.291	0.144	3.16074e-42	CD8 MNP-2	RUFY3
BRD7.1	1.32358e-46	0.42312	0.48	0.308	4.84444e-42	CD8 MNP-2	BRD7
CYFIP2.2	1.71153e-46	-0.39582	0.615	0.779	6.26438e-42	CD8 MNP-2	CYFIP2
BTG2	5.15556e-46	0.277799	0.354	0.192	1.88699e-41	CD8 MNP-2	BTG2
ROBO1.3	1.17737e-45	-0.532015	0.024	0.189	4.3093e-41	CD8 MNP-2	ROBO1
CD247	1.70754e-45	-0.362519	0.698	0.842	6.24976e-41	CD8 MNP-2	CD247
ATP2B1.3	2.12353e-45	0.455984	0.66	0.493	7.77235e-41	CD8 MNP-2	ATP2B1
GFPT1	3.91914e-45	0.277783	0.235	0.106	1.43444e-40	CD8 MNP-2	GFPT1
ARHGAP26.3	5.58211e-45	0.438097	0.709	0.532	2.04311e-40	CD8 MNP-2	ARHGAP26
SUSD6	6.09619e-45	0.28157	0.278	0.136	2.23127e-40	CD8 MNP-2	SUSD6
AL163932.1.3	1.37486e-44	-0.568826	0.034	0.201	5.03211e-40	CD8 MNP-2	AL163932.1
FTH1	2.16286e-44	0.338851	0.428	0.263	7.91628e-40	CD8 MNP-2	FTH1
RPLP1.1	4.75657e-44	-0.350143	0.786	0.89	1.74095e-39	CD8 MNP-2	RPLP1
DGKH.3	5.70171e-44	0.337745	0.297	0.15	2.08688e-39	CD8 MNP-2	DGKH
RASA2.1	5.91775e-44	-0.37932	0.832	0.915	2.16595e-39	CD8 MNP-2	RASA2
RBM26.2	6.09154e-44	-0.379104	0.628	0.779	2.22956e-39	CD8 MNP-2	RBM26
USP12	1.60108e-43	0.337867	0.403	0.237	5.8601e-39	CD8 MNP-2	USP12
PPP1CB.1	2.53955e-43	0.397511	0.504	0.333	9.295e-39	CD8 MNP-2	PPP1CB
TXK.2	7.08581e-43	-0.410071	0.78	0.867	2.59348e-38	CD8 MNP-2	TXK
JAKMIP2.2	1.04295e-42	0.259292	0.191	0.079	3.81731e-38	CD8 MNP-2	JAKMIP2
SATB1.3	1.76615e-42	-0.350595	0.352	0.543	6.4643e-38	CD8 MNP-2	SATB1
CHD7.1	1.84411e-42	0.396682	0.611	0.43	6.74964e-38	CD8 MNP-2	CHD7
DGKD	1.87876e-42	0.408028	0.618	0.465	6.87645e-38	CD8 MNP-2	DGKD
ATF7IP2.3	3.48551e-42	-0.445472	0.312	0.511	1.27573e-37	CD8 MNP-2	ATF7IP2
DENND5A.2	1.17326e-41	-0.352857	0.128	0.314	4.29425e-37	CD8 MNP-2	DENND5A
CLASP2	3.06545e-41	0.436517	0.688	0.513	1.12199e-36	CD8 MNP-2	CLASP2
SNED1.3	3.64576e-41	-0.475064	0.247	0.447	1.33439e-36	CD8 MNP-2	SNED1
ERGIC1	3.82889e-41	0.265508	0.396	0.23	1.40141e-36	CD8 MNP-2	ERGIC1
TBC1D4	4.8261e-41	-0.29158	0.068	0.236	1.7664e-36	CD8 MNP-2	TBC1D4
HIVEP1.2	1.28932e-40	-0.436132	0.32	0.514	4.71903e-36	CD8 MNP-2	HIVEP1
TTC28	2.08821e-40	0.301134	0.231	0.108	7.64306e-36	CD8 MNP-2	TTC28
AP000787.1.2	2.31839e-40	-0.399463	0.106	0.279	8.48554e-36	CD8 MNP-2	AP000787.1
PGGHG.1	3.46272e-40	-0.292665	0.173	0.361	1.26739e-35	CD8 MNP-2	PGGHG
AFF3.1	5.38936e-40	0.525019	0.294	0.156	1.97256e-35	CD8 MNP-2	AFF3
TAB2.2	6.08844e-40	-0.390436	0.478	0.663	2.22843e-35	CD8 MNP-2	TAB2
LDHB.1	8.03935e-40	-0.319154	0.31	0.502	2.94248e-35	CD8 MNP-2	LDHB
CLASP1	2.3948e-39	0.469542	0.719	0.597	8.76519e-35	CD8 MNP-2	CLASP1
RPS8.1	2.47321e-39	-0.348419	0.617	0.764	9.05219e-35	CD8 MNP-2	RPS8
RPL37.2	2.90264e-39	-0.33274	0.698	0.816	1.0624e-34	CD8 MNP-2	RPL37
EPS15.3	6.79489e-39	0.36821	0.663	0.492	2.487e-34	CD8 MNP-2	EPS15
PVT1.1	7.4755e-39	-0.346433	0.228	0.421	2.73611e-34	CD8 MNP-2	PVT1
TMEM243.2	8.85454e-39	-0.32444	0.292	0.482	3.24085e-34	CD8 MNP-2	TMEM243
FAM177A1	8.88844e-39	0.290476	0.284	0.15	3.25326e-34	CD8 MNP-2	FAM177A1
DHRS3	1.23778e-38	-0.284401	0.06	0.219	4.53041e-34	CD8 MNP-2	DHRS3
HIVEP2.2	1.52574e-38	-0.375941	0.617	0.769	5.58436e-34	CD8 MNP-2	HIVEP2
ST6GALNAC3.3	1.73927e-38	-0.508939	0.026	0.17	6.3659e-34	CD8 MNP-2	ST6GALNAC3
TSPAN14	2.27494e-38	-0.329861	0.253	0.442	8.3265e-34	CD8 MNP-2	TSPAN14
PIK3IP1.2	2.64562e-38	-0.315993	0.562	0.726	9.68322e-34	CD8 MNP-2	PIK3IP1
AC079793.1.2	3.74043e-38	0.380086	0.929	0.893	1.36903e-33	CD8 MNP-2	AC079793.1
SOS2	5.55526e-38	0.381245	0.581	0.412	2.03328e-33	CD8 MNP-2	SOS2
SLC16A10.3	7.95571e-38	-0.420628	0.197	0.379	2.91187e-33	CD8 MNP-2	SLC16A10
ITGAL.2	1.45441e-37	0.290614	0.48	0.313	5.3233e-33	CD8 MNP-2	ITGAL
TNKS2	1.49598e-37	0.35363	0.637	0.481	5.47542e-33	CD8 MNP-2	TNKS2
PTPN2	2.38305e-37	0.360701	0.493	0.333	8.72222e-33	CD8 MNP-2	PTPN2
IL32.2	2.85212e-37	0.365715	0.509	0.357	1.0439e-32	CD8 MNP-2	IL32
DIRC3	6.01765e-37	0.330393	0.258	0.131	2.20252e-32	CD8 MNP-2	DIRC3
MCC	9.97175e-37	0.295953	0.246	0.123	3.64976e-32	CD8 MNP-2	MCC
SNHG14.2	1.06026e-36	-0.37643	0.626	0.767	3.88065e-32	CD8 MNP-2	SNHG14
PECAM1	1.10606e-36	-0.320117	0.193	0.372	4.04828e-32	CD8 MNP-2	PECAM1
EPHA1-AS1.3	1.25895e-36	-0.359737	0.042	0.189	4.6079e-32	CD8 MNP-2	EPHA1-AS1
MAL.3	1.92365e-36	-0.316607	0.18	0.358	7.04076e-32	CD8 MNP-2	MAL
WDR26	2.91849e-36	0.407994	0.583	0.442	1.0682e-31	CD8 MNP-2	WDR26
CD28.1	3.15443e-36	-0.271095	0.151	0.336	1.15455e-31	CD8 MNP-2	CD28
RPS3A.1	5.247e-36	-0.310839	0.601	0.735	1.92046e-31	CD8 MNP-2	RPS3A
STAM	5.55163e-36	0.311596	0.33	0.189	2.03195e-31	CD8 MNP-2	STAM
RBL2.2	6.91843e-36	-0.313698	0.739	0.861	2.53221e-31	CD8 MNP-2	RBL2
SEPTIN7.2	7.95996e-36	0.376365	0.697	0.557	2.91342e-31	CD8 MNP-2	SEPTIN7
IER2	8.88316e-36	0.307785	0.467	0.312	3.25133e-31	CD8 MNP-2	IER2
RABGEF1	1.02412e-35	0.322877	0.402	0.247	3.74837e-31	CD8 MNP-2	RABGEF1
FAM102A.2	1.16954e-35	-0.307523	0.295	0.477	4.28064e-31	CD8 MNP-2	FAM102A
TACC1	1.62774e-35	0.310064	0.424	0.271	5.95769e-31	CD8 MNP-2	TACC1
CD2	2.46875e-35	-0.308807	0.321	0.497	9.03587e-31	CD8 MNP-2	CD2
HELZ.2	9.59951e-35	0.418452	0.683	0.558	3.51352e-30	CD8 MNP-2	HELZ
GNB1.2	1.12946e-34	0.343796	0.527	0.374	4.13394e-30	CD8 MNP-2	GNB1
TAFA2	1.41962e-34	0.61023	0.259	0.141	5.19596e-30	CD8 MNP-2	TAFA2
SNX9.2	2.38193e-34	-0.357903	0.265	0.444	8.71809e-30	CD8 MNP-2	SNX9
LCP2	3.54656e-34	-0.321879	0.435	0.606	1.29808e-29	CD8 MNP-2	LCP2
HLA-C.2	4.62963e-34	0.3644	0.941	0.903	1.69449e-29	CD8 MNP-2	HLA-C
PRKN.3	7.26264e-34	-0.465235	0.335	0.511	2.6582e-29	CD8 MNP-2	PRKN
TXNDC11	7.70255e-34	0.26826	0.294	0.163	2.81921e-29	CD8 MNP-2	TXNDC11
TRAPPC10.2	8.54727e-34	0.315649	0.577	0.415	3.12839e-29	CD8 MNP-2	TRAPPC10
IPCEF1	1.14491e-33	-0.343872	0.248	0.421	4.19048e-29	CD8 MNP-2	IPCEF1
UXS1.1	1.24838e-33	-0.296082	0.236	0.413	4.5692e-29	CD8 MNP-2	UXS1
ABHD2	2.38903e-33	0.291569	0.265	0.143	8.74408e-29	CD8 MNP-2	ABHD2
PRKAR2A	3.47716e-33	0.262341	0.331	0.192	1.27268e-28	CD8 MNP-2	PRKAR2A
INPP4B.2	3.49934e-33	-0.560127	0.537	0.676	1.28079e-28	CD8 MNP-2	INPP4B
FNDC3B	3.51915e-33	-0.389272	0.287	0.456	1.28804e-28	CD8 MNP-2	FNDC3B
STT3B	4.76409e-33	0.401051	0.774	0.663	1.7437e-28	CD8 MNP-2	STT3B
ZBTB1	4.81563e-33	0.305824	0.494	0.341	1.76257e-28	CD8 MNP-2	ZBTB1
KMT2E.3	7.21092e-33	0.361924	0.845	0.774	2.63927e-28	CD8 MNP-2	KMT2E
SNTG2.2	1.91395e-32	-0.381578	0.054	0.191	7.00526e-28	CD8 MNP-2	SNTG2
AFF1.2	2.26229e-32	0.323128	0.585	0.425	8.28022e-28	CD8 MNP-2	AFF1
MTRNR2L12	2.35251e-32	-0.290825	0.981	0.992	8.61041e-28	CD8 MNP-2	MTRNR2L12
ZNF609.2	2.68983e-32	-0.350357	0.407	0.582	9.84503e-28	CD8 MNP-2	ZNF609
DYNLT1	4.40441e-32	0.257117	0.389	0.246	1.61206e-27	CD8 MNP-2	DYNLT1
RPS12.1	5.90175e-32	-0.271468	0.752	0.858	2.1601e-27	CD8 MNP-2	RPS12
CEACAM21	7.63555e-32	-0.273708	0.122	0.279	2.79469e-27	CD8 MNP-2	CEACAM21
HLA-B.1	9.30091e-32	0.287957	0.99	0.972	3.40423e-27	CD8 MNP-2	HLA-B
MTRNR2L8	1.29198e-31	-0.550576	0.524	0.667	4.72877e-27	CD8 MNP-2	MTRNR2L8
YWHAZ.2	1.52009e-31	0.351056	0.789	0.673	5.56367e-27	CD8 MNP-2	YWHAZ
AC105402.3	1.58706e-31	-0.577978	0.615	0.743	5.80879e-27	CD8 MNP-2	AC105402.3
BCAS4.1	1.71479e-31	-0.294666	0.158	0.317	6.2763e-27	CD8 MNP-2	BCAS4
LINC01934.1	1.93311e-31	-0.453719	0.407	0.574	7.07536e-27	CD8 MNP-2	LINC01934
AL353660.1.1	3.83904e-31	-0.355136	0.071	0.212	1.40513e-26	CD8 MNP-2	AL353660.1
RPL5.1	5.87607e-31	-0.281794	0.567	0.705	2.1507e-26	CD8 MNP-2	RPL5
NBEA.3	6.46989e-31	-0.399924	0.209	0.374	2.36804e-26	CD8 MNP-2	NBEA
VPS37B	6.68825e-31	0.33334	0.358	0.225	2.44797e-26	CD8 MNP-2	VPS37B
ERCC6L2.1	7.0226e-31	-0.344772	0.382	0.549	2.57034e-26	CD8 MNP-2	ERCC6L2
CDK6.2	7.87088e-31	-0.613792	0.299	0.453	2.88082e-26	CD8 MNP-2	CDK6
SAMHD1.1	9.0416e-31	-0.332698	0.677	0.79	3.30931e-26	CD8 MNP-2	SAMHD1
HCST.1	1.2323e-30	0.346217	0.554	0.415	4.51036e-26	CD8 MNP-2	HCST
PFN1.1	2.04413e-30	0.284766	0.431	0.294	7.48173e-26	CD8 MNP-2	PFN1
PTPN4	8.69862e-30	-0.337467	0.769	0.86	3.18378e-25	CD8 MNP-2	PTPN4
RBM39	9.2087e-30	0.322295	0.916	0.873	3.37048e-25	CD8 MNP-2	RBM39
MCTP2.2	1.48234e-29	0.286148	0.322	0.191	5.42553e-25	CD8 MNP-2	MCTP2
PCNX2.3	1.7435e-29	0.309618	0.546	0.395	6.38137e-25	CD8 MNP-2	PCNX2
GNAQ.2	1.95699e-29	-0.391872	0.467	0.617	7.16279e-25	CD8 MNP-2	GNAQ
LDLRAD4.3	2.44879e-29	-0.399701	0.433	0.584	8.9628e-25	CD8 MNP-2	LDLRAD4
HLA-A	2.57227e-29	0.298267	0.944	0.903	9.41477e-25	CD8 MNP-2	HLA-A
TMEM131L.1	3.71961e-29	-0.304059	0.671	0.796	1.36142e-24	CD8 MNP-2	TMEM131L
PLAG1.2	3.87803e-29	-0.259637	0.049	0.175	1.4194e-24	CD8 MNP-2	PLAG1
FNBP1.2	4.6396e-29	0.38551	0.809	0.726	1.69814e-24	CD8 MNP-2	FNBP1
CEP85L.2	4.69124e-29	-0.293823	0.722	0.835	1.71704e-24	CD8 MNP-2	CEP85L
PAM.3	4.96272e-29	0.266386	0.327	0.193	1.8164e-24	CD8 MNP-2	PAM
PTPN22.2	5.58118e-29	0.275821	0.258	0.145	2.04277e-24	CD8 MNP-2	PTPN22
THEM4	7.42567e-29	-0.265982	0.134	0.284	2.71787e-24	CD8 MNP-2	THEM4
SKI	9.17935e-29	0.265835	0.247	0.138	3.35973e-24	CD8 MNP-2	SKI
TRAF3IP3	1.27766e-28	-0.27503	0.467	0.617	4.67637e-24	CD8 MNP-2	TRAF3IP3
ACTN1.3	1.31359e-28	-0.279613	0.328	0.491	4.80787e-24	CD8 MNP-2	ACTN1
AC016074.2	1.59835e-28	-0.287691	0.153	0.3	5.8501e-24	CD8 MNP-2	AC016074.2
IGF1R.3	1.92292e-28	-0.416683	0.486	0.614	7.03807e-24	CD8 MNP-2	IGF1R
ALPK1.2	2.85878e-28	-0.288602	0.071	0.202	1.04634e-23	CD8 MNP-2	ALPK1
MARCH3.2	3.7719e-28	-0.336967	0.105	0.246	1.38055e-23	CD8 MNP-2	2023-03-03
ITPR2	4.46357e-28	0.379827	0.756	0.655	1.63371e-23	CD8 MNP-2	ITPR2
SUCO	8.17518e-28	0.285973	0.415	0.28	2.9922e-23	CD8 MNP-2	SUCO
DIAPH2.3	8.22309e-28	0.32473	0.474	0.328	3.00973e-23	CD8 MNP-2	DIAPH2
RAB6A	1.13057e-27	0.270785	0.317	0.192	4.138e-23	CD8 MNP-2	RAB6A
TSC22D2	1.39764e-27	0.25663	0.348	0.217	5.11549e-23	CD8 MNP-2	TSC22D2
ACAP2	1.8325e-27	0.345343	0.652	0.518	6.70713e-23	CD8 MNP-2	ACAP2
TBC1D5.3	2.13407e-27	0.309624	0.777	0.635	7.81093e-23	CD8 MNP-2	TBC1D5
LRRFIP1.3	2.28717e-27	0.355815	0.681	0.551	8.37127e-23	CD8 MNP-2	LRRFIP1
RPL39.1	2.3826e-27	-0.262478	0.589	0.724	8.72057e-23	CD8 MNP-2	RPL39
CFLAR.2	3.22472e-27	0.255821	0.51	0.366	1.18028e-22	CD8 MNP-2	CFLAR
CUL3	3.27663e-27	0.353738	0.839	0.758	1.19928e-22	CD8 MNP-2	CUL3
PRKCQ	3.87314e-27	-0.292522	0.657	0.776	1.41761e-22	CD8 MNP-2	PRKCQ
LTB.1	4.09094e-27	0.340699	0.592	0.459	1.49733e-22	CD8 MNP-2	LTB
TCF12	4.95929e-27	0.386658	0.845	0.749	1.81515e-22	CD8 MNP-2	TCF12
TNFAIP3.2	8.69317e-27	0.322185	0.586	0.452	3.18179e-22	CD8 MNP-2	TNFAIP3
RPS7.2	8.77491e-27	-0.260879	0.625	0.74	3.21171e-22	CD8 MNP-2	RPS7
RNF144A.1	1.16419e-26	-0.27274	0.219	0.37	4.26107e-22	CD8 MNP-2	RNF144A
TTC39C.2	1.37293e-26	-0.316594	0.398	0.548	5.02506e-22	CD8 MNP-2	TTC39C
MAP4K4	1.79782e-26	-0.300634	0.565	0.704	6.5802e-22	CD8 MNP-2	MAP4K4
MCUB	2.08219e-26	-0.311399	0.572	0.713	7.62102e-22	CD8 MNP-2	MCUB
BRD1	2.35492e-26	0.270437	0.398	0.27	8.61926e-22	CD8 MNP-2	BRD1
YWHAB	2.77801e-26	0.252928	0.436	0.303	1.01678e-21	CD8 MNP-2	YWHAB
SUPT3H.2	3.3564e-26	-0.362278	0.504	0.67	1.22847e-21	CD8 MNP-2	SUPT3H
RYBP	3.47036e-26	0.288378	0.461	0.321	1.27019e-21	CD8 MNP-2	RYBP
HIVEP3.3	3.64942e-26	0.324175	0.404	0.268	1.33573e-21	CD8 MNP-2	HIVEP3
TMEM161B-AS1	4.60279e-26	-0.28897	0.147	0.287	1.68467e-21	CD8 MNP-2	TMEM161B-AS1
PPP2R5A.1	7.728e-26	0.329741	0.487	0.353	2.82853e-21	CD8 MNP-2	PPP2R5A
FBXW7.3	1.21289e-25	0.317622	0.679	0.534	4.4393e-21	CD8 MNP-2	FBXW7
LCLAT1.1	1.39601e-25	-0.310211	0.272	0.428	5.10953e-21	CD8 MNP-2	LCLAT1
CXCR4.2	1.74193e-25	0.335965	0.657	0.569	6.37565e-21	CD8 MNP-2	CXCR4
SCFD2	3.94948e-25	-0.32257	0.446	0.603	1.44555e-20	CD8 MNP-2	SCFD2
NIPAL3	4.51212e-25	-0.282109	0.157	0.291	1.65148e-20	CD8 MNP-2	NIPAL3
TPK1.1	5.70508e-25	-0.344953	0.351	0.495	2.08812e-20	CD8 MNP-2	TPK1
PATJ.1	9.27792e-25	-0.321201	0.452	0.592	3.39581e-20	CD8 MNP-2	PATJ
RUNX1.1	1.08917e-24	-0.323339	0.622	0.745	3.98648e-20	CD8 MNP-2	RUNX1
NSF	1.41558e-24	0.262042	0.408	0.279	5.18116e-20	CD8 MNP-2	NSF
IQGAP1.2	1.94131e-24	0.259199	0.569	0.433	7.10537e-20	CD8 MNP-2	IQGAP1
SMAP2.1	2.53617e-24	0.345811	0.807	0.736	9.28263e-20	CD8 MNP-2	SMAP2
CRLF3.1	2.77945e-24	-0.280564	0.366	0.514	1.01731e-19	CD8 MNP-2	CRLF3
BORCS5.2	3.58896e-24	0.402078	0.381	0.266	1.31359e-19	CD8 MNP-2	BORCS5
TLE4	4.20176e-24	0.356826	0.749	0.653	1.53789e-19	CD8 MNP-2	TLE4
UBR2.2	4.69228e-24	0.288887	0.638	0.512	1.71742e-19	CD8 MNP-2	UBR2
NIN	4.88941e-24	0.328058	0.727	0.628	1.78957e-19	CD8 MNP-2	NIN
TMSB4X	6.12874e-24	0.284949	0.671	0.565	2.24318e-19	CD8 MNP-2	TMSB4X
AC008014.1.2	6.5101e-24	-0.407242	0.154	0.287	2.38276e-19	CD8 MNP-2	AC008014.1
SNTB1	1.05054e-23	-0.356311	0.35	0.491	3.84507e-19	CD8 MNP-2	SNTB1
TC2N	1.21711e-23	-0.298979	0.791	0.864	4.45474e-19	CD8 MNP-2	TC2N
ARHGAP15.2	1.22614e-23	0.261598	0.999	0.998	4.48781e-19	CD8 MNP-2	ARHGAP15
ARRDC3	1.71602e-23	-0.271229	0.34	0.478	6.28081e-19	CD8 MNP-2	ARRDC3
STK39.2	1.93779e-23	0.315454	0.55	0.425	7.09252e-19	CD8 MNP-2	STK39
LINC01138	2.00203e-23	-0.251655	0.352	0.499	7.32763e-19	CD8 MNP-2	LINC01138
MAML3.3	2.07301e-23	-0.399064	0.167	0.301	7.58743e-19	CD8 MNP-2	MAML3
SARAF.1	2.15671e-23	-0.252681	0.775	0.854	7.89379e-19	CD8 MNP-2	SARAF
UBA6	4.41322e-23	0.270643	0.385	0.263	1.61528e-18	CD8 MNP-2	UBA6
MTFR1.1	5.74394e-23	-0.253632	0.349	0.493	2.10234e-18	CD8 MNP-2	MTFR1
PSIP1	9.30124e-23	-0.262649	0.417	0.554	3.40435e-18	CD8 MNP-2	PSIP1
TRPS1.3	9.3757e-23	0.30699	0.465	0.332	3.4316e-18	CD8 MNP-2	TRPS1
PRKACB	2.05825e-22	-0.287857	0.657	0.764	7.53342e-18	CD8 MNP-2	PRKACB
ETV6.2	2.11379e-22	0.265223	0.37	0.249	7.73667e-18	CD8 MNP-2	ETV6
SLC38A1.2	2.11636e-22	0.291891	0.87	0.815	7.74608e-18	CD8 MNP-2	SLC38A1
PIP4K2A.3	2.48939e-22	0.304738	0.871	0.813	9.11142e-18	CD8 MNP-2	PIP4K2A
EIF4E3	2.78384e-22	0.261012	0.461	0.334	1.01891e-17	CD8 MNP-2	EIF4E3
C1GALT1	3.23466e-22	-0.2586	0.271	0.414	1.18392e-17	CD8 MNP-2	C1GALT1
ANKH	4.07091e-22	-0.274771	0.304	0.448	1.48999e-17	CD8 MNP-2	ANKH
KAT6B	4.32059e-22	0.312614	0.683	0.565	1.58138e-17	CD8 MNP-2	KAT6B
SEPTIN6.1	6.28829e-22	-0.252351	0.568	0.696	2.30158e-17	CD8 MNP-2	SEPTIN6
AL589693.1.3	7.60183e-22	-0.528814	0.042	0.138	2.78234e-17	CD8 MNP-2	AL589693.1
LNPEP	1.35311e-21	-0.276901	0.627	0.725	4.95251e-17	CD8 MNP-2	LNPEP
FKBP5.3	1.61184e-21	-0.33492	0.567	0.69	5.89951e-17	CD8 MNP-2	FKBP5
PPP3CC.3	1.0213e-20	0.31229	0.654	0.547	3.73806e-16	CD8 MNP-2	PPP3CC
RAP1GDS1	1.04108e-20	0.252816	0.556	0.42	3.81047e-16	CD8 MNP-2	RAP1GDS1
SPAG9.2	1.04512e-20	0.254547	0.465	0.343	3.82524e-16	CD8 MNP-2	SPAG9
MECP2	1.20139e-20	0.264194	0.577	0.453	4.39721e-16	CD8 MNP-2	MECP2
AL645568.1	1.67374e-20	-0.259528	0.186	0.311	6.12607e-16	CD8 MNP-2	AL645568.1
PLPP1.2	1.90875e-20	-0.32279	0.238	0.363	6.9862e-16	CD8 MNP-2	PLPP1
ACTB.1	3.17971e-20	0.265376	0.783	0.703	1.16381e-15	CD8 MNP-2	ACTB
TSHZ2.1	4.09963e-20	-0.382985	0.041	0.131	1.50051e-15	CD8 MNP-2	TSHZ2
NEAT1.3	4.73111e-20	0.272862	0.762	0.66	1.73163e-15	CD8 MNP-2	NEAT1
GNPTAB	6.23632e-20	0.253919	0.518	0.393	2.28255e-15	CD8 MNP-2	GNPTAB
SUCLG2.2	1.0348e-19	-0.266312	0.707	0.791	3.78748e-15	CD8 MNP-2	SUCLG2
MAP3K5.3	1.16932e-19	-0.283403	0.173	0.296	4.27983e-15	CD8 MNP-2	MAP3K5
SMCHD1.2	2.8242e-19	0.290666	0.97	0.962	1.03369e-14	CD8 MNP-2	SMCHD1
PREPL	3.58732e-19	-0.256757	0.255	0.378	1.31299e-14	CD8 MNP-2	PREPL
NFE2L2	3.68525e-19	0.356888	0.507	0.408	1.34884e-14	CD8 MNP-2	NFE2L2
AC002460.2.1	4.15641e-19	-0.335496	0.079	0.18	1.52129e-14	CD8 MNP-2	AC002460.2
PHF14	8.11927e-19	-0.262682	0.448	0.581	2.97173e-14	CD8 MNP-2	PHF14
RPS6KA3.3	1.02717e-18	0.299607	0.646	0.546	3.75953e-14	CD8 MNP-2	RPS6KA3
RTN4	1.31245e-18	0.26441	0.479	0.365	4.8037e-14	CD8 MNP-2	RTN4
RBMS1	1.38407e-18	-0.320349	0.49	0.595	5.06583e-14	CD8 MNP-2	RBMS1
CCDC18-AS1.1	1.62984e-18	-0.268867	0.374	0.497	5.96537e-14	CD8 MNP-2	CCDC18-AS1
CAMKMT.1	1.74484e-18	-0.297035	0.569	0.683	6.38627e-14	CD8 MNP-2	CAMKMT
PPP1R12A.2	1.95927e-18	0.264578	0.748	0.647	7.17113e-14	CD8 MNP-2	PPP1R12A
PHF20	2.41496e-18	0.298563	0.527	0.421	8.83901e-14	CD8 MNP-2	PHF20
ITCH.2	3.09801e-18	0.265835	0.533	0.427	1.1339e-13	CD8 MNP-2	ITCH
TXNIP	4.68274e-18	0.283441	0.836	0.778	1.71393e-13	CD8 MNP-2	TXNIP
SPOCK2	5.20211e-18	0.252115	0.641	0.547	1.90402e-13	CD8 MNP-2	SPOCK2
SRPK2.2	1.08248e-17	0.327695	0.676	0.595	3.962e-13	CD8 MNP-2	SRPK2
JPX	1.37026e-17	-0.265292	0.515	0.626	5.01527e-13	CD8 MNP-2	JPX
ADAMTS6	2.29268e-17	-0.266731	0.101	0.201	8.39144e-13	CD8 MNP-2	ADAMTS6
AKAP13	5.21028e-17	0.250903	0.895	0.846	1.90701e-12	CD8 MNP-2	AKAP13
CCSER2.3	1.08208e-16	0.264346	0.873	0.825	3.9605e-12	CD8 MNP-2	CCSER2
RABGAP1L.3	1.25239e-16	0.272692	0.886	0.823	4.58386e-12	CD8 MNP-2	RABGAP1L
GRIP1	2.19435e-16	-0.316563	0.055	0.137	8.03155e-12	CD8 MNP-2	GRIP1
RNF125	9.47201e-16	0.318637	0.59	0.507	3.46685e-11	CD8 MNP-2	RNF125
ST6GAL1.2	2.08578e-15	0.284453	0.553	0.456	7.63415e-11	CD8 MNP-2	ST6GAL1
ZSWIM6	3.99436e-15	0.261867	0.457	0.355	1.46198e-10	CD8 MNP-2	ZSWIM6
JARID2	4.79588e-15	0.280898	0.552	0.457	1.75534e-10	CD8 MNP-2	JARID2
DLG2.3	1.74164e-14	-0.436076	0.127	0.217	6.37458e-10	CD8 MNP-2	DLG2
LRRC7.3	2.66058e-14	-0.305919	0.051	0.124	9.73797e-10	CD8 MNP-2	LRRC7
RNF38	3.58079e-14	0.260841	0.593	0.505	1.31061e-09	CD8 MNP-2	RNF38
STAT1	4.82697e-14	-0.279437	0.292	0.395	1.76672e-09	CD8 MNP-2	STAT1
CHD1	2.05199e-13	0.276402	0.758	0.692	7.51049e-09	CD8 MNP-2	CHD1
ESYT2.1	6.75048e-13	0.264939	0.814	0.78	2.47074e-08	CD8 MNP-2	ESYT2
GLCCI1.3	1.09835e-12	0.28203	0.442	0.356	4.02007e-08	CD8 MNP-2	GLCCI1
PLCB1.2	8.14352e-12	-0.315945	0.166	0.249	2.98061e-07	CD8 MNP-2	PLCB1
ITPKB.1	3.60278e-08	0.254415	0.607	0.568	0.00131866	CD8 MNP-2	ITPKB
SGO1-AS1	5.00719e-06	-0.27448	0.124	0.173	0.183268	CD8 MNP-2	SGO1-AS1
SLC4A10	0	1.87395	0.561	0.014	0	CD8 MAIT	SLC4A10
ZBTB16	0	1.33898	0.527	0.016	0	CD8 MAIT	ZBTB16
ME1	0	0.916907	0.339	0.004	0	CD8 MAIT	ME1
ADAM12	0	0.85315	0.291	0.003	0	CD8 MAIT	ADAM12
LINC00299	0	0.76217	0.327	0.008	0	CD8 MAIT	LINC00299
IL18RAP	0	0.568933	0.294	0.004	0	CD8 MAIT	IL18RAP
LINC01644	0	0.549765	0.218	0.003	0	CD8 MAIT	LINC01644
PLXND1	0	0.423343	0.221	0.007	0	CD8 MAIT	PLXND1
PLD1	0	0.403967	0.167	0.003	0	CD8 MAIT	PLD1
IL23R	0	0.365743	0.185	0.002	0	CD8 MAIT	IL23R
CCR6	0	0.365294	0.209	0.004	0	CD8 MAIT	CCR6
AGAP1.2	2.1032e-293	0.938544	0.345	0.024	7.69791e-289	CD8 MAIT	AGAP1
PZP.4	4.59204e-261	1.24131	0.567	0.073	1.68073e-256	CD8 MAIT	PZP
A2M.4	1.38028e-252	1.45676	0.621	0.093	5.05195e-248	CD8 MAIT	A2M
LINC00612.3	8.87926e-221	0.681561	0.409	0.044	3.2499e-216	CD8 MAIT	LINC00612
IL18R1	3.47252e-216	0.530138	0.264	0.019	1.27098e-211	CD8 MAIT	IL18R1
KLRB1	6.03517e-214	0.774668	0.37	0.038	2.20893e-209	CD8 MAIT	KLRB1
MYO1F.4	2.50388e-204	0.919492	0.527	0.078	9.16445e-200	CD8 MAIT	MYO1F
AL136456.1	1.31476e-201	2.31775	0.406	0.049	4.81215e-197	CD8 MAIT	AL136456.1
PHACTR2.4	2.73903e-190	2.03447	0.73	0.177	1.00251e-185	CD8 MAIT	PHACTR2
A2M-AS1.3	5.27472e-184	0.502895	0.327	0.033	1.9306e-179	CD8 MAIT	A2M-AS1
GZMK.4	3.13977e-170	1.00995	0.47	0.072	1.14919e-165	CD8 MAIT	GZMK
MYBL1.4	8.06876e-168	1.65148	0.694	0.171	2.95325e-163	CD8 MAIT	MYBL1
PPP2R2B.3	2.36684e-164	0.803136	0.37	0.046	8.66289e-160	CD8 MAIT	PPP2R2B
COLQ	1.97733e-161	0.68716	0.294	0.031	7.23723e-157	CD8 MAIT	COLQ
SIPA1L2.1	9.13253e-158	0.279633	0.133	0.007	3.3426e-153	CD8 MAIT	SIPA1L2
TGFBR3.2	1.90238e-157	0.920473	0.482	0.08	6.96292e-153	CD8 MAIT	TGFBR3
MAP3K8.3	3.04637e-157	0.461789	0.233	0.02	1.115e-152	CD8 MAIT	MAP3K8
GZMA.2	1.19091e-150	0.889932	0.461	0.078	4.35886e-146	CD8 MAIT	GZMA
MICAL2.1	2.15495e-148	0.401627	0.236	0.022	7.88735e-144	CD8 MAIT	MICAL2
NIBAN1.4	1.58691e-139	0.692748	0.382	0.057	5.80824e-135	CD8 MAIT	NIBAN1
AC010175.1.1	2.40733e-134	0.303551	0.212	0.019	8.81107e-130	CD8 MAIT	AC010175.1
PRF1.2	2.759e-132	0.658494	0.379	0.06	1.00982e-127	CD8 MAIT	PRF1
PLCB1.3	4.92762e-132	1.80638	0.742	0.243	1.80356e-127	CD8 MAIT	PLCB1
ERN1.4	8.19551e-132	0.992524	0.57	0.133	2.99964e-127	CD8 MAIT	ERN1
DLEU7	4.80249e-126	0.417156	0.17	0.013	1.75776e-121	CD8 MAIT	DLEU7
FOSL2.1	1.66229e-125	0.334603	0.209	0.02	6.08416e-121	CD8 MAIT	FOSL2
TLE1	2.3747e-121	0.263707	0.133	0.009	8.69162e-117	CD8 MAIT	TLE1
HDAC9.1	3.41855e-120	0.547739	0.155	0.012	1.25122e-115	CD8 MAIT	HDAC9
AUTS2.2	2.41833e-117	0.621383	0.294	0.04	8.85134e-113	CD8 MAIT	AUTS2
IL12RB2	1.18844e-110	0.668267	0.239	0.029	4.34979e-106	CD8 MAIT	IL12RB2
SLC4A4.2	1.01019e-106	0.406919	0.2	0.021	3.69738e-102	CD8 MAIT	SLC4A4
LATS2	1.02779e-103	0.271275	0.142	0.011	3.76182e-99	CD8 MAIT	LATS2
SCART1	8.70059e-96	0.478466	0.261	0.038	3.1845e-91	CD8 MAIT	SCART1
NEO1	4.74419e-91	0.551026	0.273	0.043	1.73642e-86	CD8 MAIT	NEO1
BLK	6.76603e-90	0.271956	0.133	0.011	2.47644e-85	CD8 MAIT	BLK
SLAMF1	5.52507e-88	0.338446	0.236	0.034	2.02223e-83	CD8 MAIT	SLAMF1
KLRG1.2	1.16707e-87	0.637678	0.415	0.095	4.27161e-83	CD8 MAIT	KLRG1
RAP1GAP2.3	3.03344e-79	0.60997	0.388	0.09	1.11027e-74	CD8 MAIT	RAP1GAP2
SMAD3.3	1.56026e-77	0.588274	0.385	0.091	5.7107e-73	CD8 MAIT	SMAD3
NKG7.3	5.46251e-74	0.803031	0.406	0.108	1.99933e-69	CD8 MAIT	NKG7
ADAM19	6.50411e-73	0.285078	0.139	0.015	2.38057e-68	CD8 MAIT	ADAM19
LRIG1.3	4.96718e-69	0.745577	0.436	0.125	1.81804e-64	CD8 MAIT	LRIG1
PYHIN1.4	1.54543e-67	0.592033	0.43	0.118	5.65642e-63	CD8 MAIT	PYHIN1
SYTL2.3	8.27433e-65	0.863768	0.558	0.208	3.02849e-60	CD8 MAIT	SYTL2
CCL5.4	6.62741e-63	0.698742	0.461	0.143	2.4257e-58	CD8 MAIT	CCL5
DLEU1.2	9.25832e-63	1.41853	0.394	0.116	3.38864e-58	CD8 MAIT	DLEU1
PTPRM.1	1.72206e-60	0.641299	0.155	0.022	6.30293e-56	CD8 MAIT	PTPRM
AHNAK.4	8.53098e-60	0.610777	0.482	0.163	3.12242e-55	CD8 MAIT	AHNAK
NPC1.3	2.34809e-58	0.658417	0.548	0.203	8.59423e-54	CD8 MAIT	NPC1
PARP8.4	4.96749e-58	1.17116	0.933	0.789	1.81815e-53	CD8 MAIT	PARP8
RORA.3	1.18131e-54	1.10692	0.93	0.777	4.3237e-50	CD8 MAIT	RORA
CST7.1	7.77839e-53	0.27836	0.182	0.032	2.84697e-48	CD8 MAIT	CST7
NCOA7.4	7.99465e-53	0.719223	0.606	0.266	2.92612e-48	CD8 MAIT	NCOA7
PDE4D.1	2.10993e-52	1.06929	0.694	0.376	7.72255e-48	CD8 MAIT	PDE4D
EML4.4	3.45946e-49	0.989638	0.912	0.802	1.2662e-44	CD8 MAIT	EML4
KIF5C	5.20306e-49	0.277539	0.182	0.034	1.90437e-44	CD8 MAIT	KIF5C
SLCO3A1.4	7.05857e-49	0.673031	0.53	0.211	2.58351e-44	CD8 MAIT	SLCO3A1
GAB3.2	2.94596e-48	0.387927	0.248	0.059	1.07825e-43	CD8 MAIT	GAB3
RORA-AS1.1	3.19402e-48	0.73014	0.745	0.414	1.16904e-43	CD8 MAIT	RORA-AS1
GPRIN3.4	1.59092e-47	0.693597	0.567	0.238	5.82291e-43	CD8 MAIT	GPRIN3
MAN1A1.1	2.32621e-46	0.622046	0.37	0.12	8.51416e-42	CD8 MAIT	MAN1A1
SYNE2.3	2.83043e-46	0.866412	0.927	0.725	1.03597e-41	CD8 MAIT	SYNE2
TENT5C.2	8.55129e-46	0.336701	0.252	0.062	3.12986e-41	CD8 MAIT	TENT5C
TRGC2.3	2.17602e-45	0.405694	0.245	0.06	7.96446e-41	CD8 MAIT	TRGC2
GALC	3.44165e-45	0.519339	0.355	0.112	1.25968e-40	CD8 MAIT	GALC
DUSP2.3	8.68502e-44	0.551621	0.376	0.129	3.17881e-39	CD8 MAIT	DUSP2
SRGN.4	9.11375e-44	0.785733	0.627	0.336	3.33572e-39	CD8 MAIT	SRGN
ARL4C.3	5.41694e-43	0.585463	0.497	0.206	1.98265e-38	CD8 MAIT	ARL4C
MAPKAPK2.2	7.67354e-43	0.411373	0.303	0.09	2.80859e-38	CD8 MAIT	MAPKAPK2
GBP5.3	1.06215e-42	0.49446	0.403	0.145	3.88756e-38	CD8 MAIT	GBP5
B4GALT1.4	1.61493e-42	0.593017	0.53	0.23	5.91079e-38	CD8 MAIT	B4GALT1
IFNG-AS1.4	1.56758e-40	0.886594	0.421	0.156	5.73751e-36	CD8 MAIT	IFNG-AS1
B4GALT5.1	3.14397e-40	0.345565	0.236	0.06	1.15072e-35	CD8 MAIT	B4GALT5
MAP3K5.4	1.22528e-39	0.683519	0.6	0.291	4.48466e-35	CD8 MAIT	MAP3K5
ATP2B4.4	2.2921e-39	0.497529	0.327	0.109	8.3893e-35	CD8 MAIT	ATP2B4
[truncated: 332 more rows]

## Sheet: Supp Table 3 - Demographics 
Supplemental Table 3. Cohort demographics
Cohort	Subject ID	Sex	Age	Ethnicity	CMV status	Assay	Cell Type
Young adult	BR1002	M	29	CAU	Neg	scRNAseq	PBMC
Young adult	BR1003	F	31	CAU	Neg	scRNAseq	PBMC
Young adult	BR1004	M	31	CAU	Neg	scRNAseq	PBMC
Young adult	BR1005	F	28	CAU	Neg	scRNAseq	PBMC
Young adult	BR1006	M	32	CAU	Neg	scRNAseq	PBMC
Young adult	BR1009	F	27	CAU	Neg	scRNAseq	PBMC
Young adult	BR1010	F	30	CAU	Pos	scRNAseq	PBMC
Young adult	BR1012	M	32	CAU	Pos	scRNAseq	PBMC
Young adult	BR1013	F	32	CAU	Neg	scRNAseq	PBMC
Young adult	BR1014	F	27	CAU	Pos	scRNAseq	PBMC
Young adult	BR1016	M	34	CAU	Neg	scRNAseq	PBMC
Young adult	BR1017	F	30	CAU	Neg	scRNAseq	PBMC
Young adult	BR1018	M	31	CAU	Neg	scRNAseq	PBMC
Young adult	BR1019	F	35	CAU	Neg	scRNAseq	PBMC
Young adult	BR1040	M	29	CAU	Neg	scRNAseq	PBMC
Young adult	BR1043	M	35	CAU	Pos	scRNAseq	PBMC
Older adult	BR2003	M	60	CAU	Neg	scRNAseq	PBMC
Older adult	BR2010	F	61	CAU	Pos	scRNAseq	PBMC
Older adult	BR2012	F	55	CAU	Pos	scRNAseq	PBMC
Older adult	BR2013	M	59	CAU	Pos	scRNAseq	PBMC
Older adult	BR2014	F	62	CAU	Pos	scRNAseq	PBMC
Older adult	BR2016	F	62	CAU	Pos	scRNAseq	PBMC
Older adult	BR2018	F	63	CAU	Pos	scRNAseq	PBMC
Older adult	BR2019	M	57	CAU	Pos	scRNAseq	PBMC
Older adult	BR2020	M	63	CAU	Neg	scRNAseq	PBMC
Older adult	BR2021	F	59	CAU	Neg	scRNAseq	PBMC
Older adult	BR2022	M	55	CAU	Neg	scRNAseq	PBMC
Older adult	BR2023	M	61	CAU	Neg	scRNAseq	PBMC
Older adult	BR2024	F	62	CAU	Pos	scRNAseq	PBMC
Older adult	BR2025	M	55	CAU	Neg	scRNAseq	PBMC
Older adult	BR2026	M	60	CAU	Neg	scRNAseq	PBMC
Older adult	BR2029	F	58	CAU	Pos	scRNAseq	PBMC
Pediatric	UP1008	F	11	CAU	Neg	scRNAseq	PBMC
Pediatric	UP1011	F	11	CAU	Neg	scRNAseq	PBMC
Pediatric	UP1012	F	11	CAU	Neg	scRNAseq	PBMC
Pediatric	UP1014	F	11	CAU	Neg	scRNAseq	PBMC
Pediatric	UP1015	M	11	CAU	Neg	scRNAseq	PBMC
Pediatric	UP1017	M	11	CAU	Neg	scRNAseq	PBMC
Pediatric	UP1018	F	11	CAU	Pos	scRNAseq	PBMC
Pediatric	UP1021	M	11	CAU	Neg	scRNAseq	PBMC
Pediatric	UP1022	M	11	CAU	Pos	scRNAseq	PBMC
Pediatric	UP1023	M	11	CAU	Neg	scRNAseq	PBMC
Pediatric	UP1024	M	12	CAU	Neg	scRNAseq	PBMC
Pediatric	UP1025	F	11	CAU	Neg	scRNAseq	PBMC
Pediatric	UP1026	M	12	CAU	Pos	scRNAseq	PBMC
Pediatric	UP1031	F	11	CAU	Neg	scRNAseq	PBMC
Pediatric	UP1032	F	12	CAU	Neg	scRNAseq	PBMC
Pediatric	UP1034	M	12	CAU	Unknown	scRNAseq	PBMC
Older adult	BR2002	F	57	CAU	Pos	TEA-seq	CD3+ T cells
Older adult	BR2005	F	57	CAU, HL	Pos	TEA-seq	CD3+ T cells
Older adult	BR2008	F	56	CAU	Neg	TEA-seq	CD3+ T cells
Older adult	BR2009	F	59	CAU	Neg	TEA-seq	CD3+ T cells
Older adult	BR2015	F	56	CAU	Neg	TEA-seq	CD3+ T cells
Older adult	BR2004	F	60	CAU	Pos	TEA-seq	CD3+ T cells
Older adult	BR2042	F	55	CAU, HL	Neg	TEA-seq	CD3+ T cells
Older adult	BR2052	F	63	AI, CAU	Pos	TEA-seq	CD3+ T cells
Pediatric	UP1003	F	11	CAU	Neg	TEA-seq, Fixed CITEseq	CD3+ T cells, CD8 T cells
Pediatric	UP1004	F	11	CAU	Neg	TEA-seq	CD3+ T cells
Pediatric	UP1006	F	11	CAU	Pos	TEA-seq, Fixed CITEseq	CD3+ T cells, CD8 T cells
Pediatric	UP1007	F	11	CAU	Neg	TEA-seq	CD3+ T cells
Pediatric	UP1001	F	11	AA	Pos	TEA-seq	CD3+ T cells
Pediatric	UP1002	F	11	AA	Pos	TEA-seq, Fixed CITEseq	CD3+ T cells, CD8 T cells
Pediatric	UP1005	F	11	AA	Pos	TEA-seq	CD3+ T cells
Pediatric	UP1010	F	11	AA	Neg	TEA-seq, Fixed CITEseq	CD3+ T cells, CD8 T cells

## Sheet: Supp Table 4 - Antibodies
Supplemental Table 4. Antibody list
Reagent type (species) or resource	Designation	Clone (If applicable)	Source or reference	Identifiers	Additional Information
TEA-seq panel
Antibody	TotalSeq™-A0151 anti-human CD152 (CTLA-4) Antibody	BNI3	BioLegend	Cat# 369619, RRID:AB_2734423	(0.175 µg per million cells)
Antibody	TotalSeq™-A0071 anti-human CD194 (CCR4) Antibody	L291H4	BioLegend	Cat# 359423, RRID:AB_2749979	(0.175 µg per million cells)
Antibody	TotalSeq™-A0143 anti-human CD196 (CCR6) Antibody	G034E3	BioLegend	Cat# 353437, RRID:AB_2750534	(0.175 µg per million cells)
Antibody	TotalSeq™-A0189 anti-human CD244 (2B4) Antibody	C1.7	BioLegend	Cat# 329527, RRID:AB_2750007	(0.175 µg per million cells)
Antibody	TotalSeq™-A0396 anti-human CD26 Antibody	BA5b	BioLegend	Cat# 302720, RRID:AB_2734261	(0.175 µg per million cells)
Antibody	TotalSeq™-A0102 anti-human CD294 (CRTH2) Antibody	BM16	BioLegend	Cat# 350127, RRID:AB_2734360	(0.2 µg per million cells)
Antibody	TotalSeq™-A0576 anti-human CD49d Antibody	9F10	BioLegend	Cat# 304337, RRID:AB_2783166	(0.175 µg per million cells)
Antibody	TotalSeq™-A0171 anti-human/mouse/rat CD278 (ICOS) Antibody	C398.4A	BioLegend	Cat# 313555, RRID:AB_2800824	(0.05 µg per million cells)
Antibody	TotalSeq™-A0161 anti-human CD11b Antibody	ICRF44	BioLegend	Cat# 301353, RRID:AB_2734249	(0.05 µg per million cells)
Antibody	TotalSeq™-A0053 anti-human CD11c Antibody	S-HCL-3	BioLegend	Cat# 371519, RRID:AB_2749971	(0.025 µg per million cells)
Antibody	TotalSeq™-A0390 anti-human CD127 (IL-7Rα) Antibody	A019D5	BioLegend	Cat# 351352, RRID:AB_2734366	(0.075 µg per million cells)
Antibody	TotalSeq™-A0083 anti-human CD16 Antibody	3G8	BioLegend	Cat# 302061, RRID:AB_2734255	(0.05 µg per million cells)
Antibody	TotalSeq™-A0408 anti-human CD172a (SIRPα) Antibody	15-414	BioLegend	Cat# 372109, RRID:AB_2783285	(0.25 µg per million cells)
Antibody	TotalSeq™-A0144 anti-human CD185 (CXCR5) Antibody	J252D4	BioLegend	Cat# 356937, RRID:AB_2750356	(0.125 µg per million cells)
Antibody	TotalSeq™-A0181 anti-human CD21 Antibody	Bu32	BioLegend	Cat# 354915, RRID:AB_2750006	(0.05 µg per million cells)
Antibody	TotalSeq™-A0085 anti-human CD25 Antibody	BC96	BioLegend	Cat# 302643, RRID:AB_2734258	(0.08 µg per million cells)
Antibody	TotalSeq™-A0154 anti-human CD27 Antibody	O323	BioLegend	Cat# 302847, RRID:AB_2750000	(0.05 µg per million cells)
Antibody	TotalSeq™-A0088 anti-human CD279 (PD-1) Antibody	EH12.2H7	BioLegend	Cat# 329955, RRID:AB_2734322	(0.2 µg per million cells)
Antibody	TotalSeq™-A0406 anti-human CD304 (Neuropilin-1) Antibody	12C2	BioLegend	Cat# 354525, RRID:AB_2783261	(0.05 µg per million cells)
Antibody	TotalSeq™-A0410 anti-human CD38 Antibody	HB-7	BioLegend	Cat# 356635, RRID:AB_2800967	(0.05 µg per million cells)
Antibody	TotalSeq™-A0176 anti-human CD39 Antibody	A1	BioLegend	Cat# 328233, RRID:AB_2750005	(0.075 µg per million cells)
Antibody	TotalSeq™-A0072 anti-human CD4 Antibody	RPA-T4	BioLegend	Cat# 300563, RRID:AB_2734247	(0.1 µg per million cells)
Antibody	TotalSeq™-A0047 anti-human CD56 (NCAM) Antibody	5.1H11	BioLegend	Cat# 362557, RRID:AB_2749970	(0.1 µg per million cells)
Antibody	TotalSeq™-A0394 anti-human CD71 Antibody	CY1G4	BioLegend	Cat# 334123, RRID:AB_2800884	(0.05 µg per million cells)
Antibody	TotalSeq™-A0080 anti-human CD8a Antibody	RPA-T8	BioLegend	Cat# 301067, RRID:AB_2734248	(0.2 µg per million cells)
Antibody	TotalSeq™-A0006 anti-human CD86 Antibody	IT2.2	BioLegend	Cat# 305443, RRID:AB_2734273	(0.05 µg per million cells)
Antibody	TotalSeq™-A0581 anti-human TCR Vα7.2 Antibody	3C10	BioLegend	Cat# 351733, RRID:AB_2783246	(0.0625 µg per million cells)
Antibody	TotalSeq™-A0145 anti-human CD103 (Integrin αE) Antibody	Ber-ACT8	BioLegend	Cat# 350231, RRID:AB_2749996	(0.2 µg per million cells)
Antibody	TotalSeq™-A0168 anti-human CD57 Recombinant Antibody	QA17A04	BioLegend	Cat# 393319, RRID:AB_2810588	(0.2 µg per million cells)
Antibody	TotalSeq™-A0146 anti-human CD69 Antibody	FN50	BioLegend	Cat# 310947, RRID:AB_2749997	(0.2 µg per million cells)
Antibody	TotalSeq™-A0242 anti-human CD192 (CCR2) Antibody	K036C2	BioLegend	Cat# 357229, RRID:AB_2750501	(0.25 µg per million cells)
Antibody	TotalSeq™-A0063 anti-human CD45RA Antibody	HI100	BioLegend	Cat# 304157, RRID:AB_2734267	(0.25 µg per million cells)
Antibody	TotalSeq™-A0156 anti-human CD95 (Fas) Antibody	DX2	BioLegend	Cat# 305649, RRID:AB_2750368	(0.25 µg per million cells)
Antibody	TotalSeq™-A0159 anti-human HLA-DR Antibody	L243	BioLegend	Cat# 307659, RRID:AB_2750001	(0.05 µg per million cells)
Antibody	TotalSeq™-A0153 anti-human KLRG1 (MAFA) Antibody	SA231A2	BioLegend	Cat# 367721, RRID:AB_2750373	(0.25 µg per million cells)
Antibody	TotalSeq™-A0355 anti-human CD137 (4-1BB) Antibody	4B4-1	BioLegend	Cat# 309835, RRID:AB_2783173	(0.25 µg per million cells)
Antibody	TotalSeq™-A0149 anti-human CD161 Antibody	HP-3G10	BioLegend	Cat# 339945, RRID:AB_2749998	(0.1 µg per million cells)
Antibody	TotalSeq™-A0140 anti-human CD183 (CXCR3) Antibody	G025H7	BioLegend	Cat# 353745, RRID:AB_2749993	(0.25 µg per million cells)
Antibody	TotalSeq™-A0896 anti-human CD85j (ILT2) Antibody	GHI/75	BioLegend	Cat# 333723, RRID:AB_2814225	(0.1 µg per million cells)
Antibody	TotalSeq™-A0179 anti-human CX3CR1 Antibody	K0124E1	BioLegend	Cat# 355709, RRID:AB_2832698	(0.1 µg per million cells)
Antibody	TotalSeq™-A0169 anti-human CD366 (Tim-3) Antibody	F38-2E2	BioLegend	Cat# 345047, RRID:AB_2800924	(0.2 µg per million cells)
Antibody	TotalSeq™-A0005 anti-human CD80 Antibody	2D10	BioLegend	Cat# 305239, RRID:AB_2749958	(0.25 µg per million cells)
Antibody	TotalSeq™-A0148 anti-human CD197 (CCR7) Antibody	G043H7	BioLegend	Cat# 353247, RRID:AB_2750357	(0.5 µg per million cells)
Antibody	TotalSeq™-A0386 anti-human CD28 Antibody	CD28.2	BioLegend	Cat# 302955, RRID:AB_2783159	(0.5 µg per million cells)
Antibody	TotalSeq™-A0031 anti-human CD40 Antibody	5C3	BioLegend	Cat# 334346, RRID:AB_2749968	(0.375 µg per million cells)
Antibody	TotalSeq™-A0087 anti-human CD45RO Antibody	UCHL1	BioLegend	Cat# 304255, RRID:AB_2734268	(0.5 µg per million cells)
Antibody	TotalSeq™-A0224 anti-human TCR α/β Antibody	IP26	BioLegend	Cat# 306737, RRID:AB_2783167	(0.375 µg per million cells)
Antibody	TotalSeq™-A0139 anti-human TCR γ/δ Antibody	B1	BioLegend	Cat# 331229, RRID:AB_2734325	(0.25 µg per million cells)
Antibody	TotalSeq™-A0089 anti-human TIGIT (VSTM3) Antibody	A15153G	BioLegend	Cat# 372725, RRID:AB_2734426	(0.5 µg per million cells)
Antibody	TotalSeq™-A0158 anti-human CD134 (OX40) Antibody	Ber-ACT35	BioLegend	Cat# 350033, RRID:AB_2783245	(0.5 µg per million cells)
Antibody	TotalSeq™-A0032 anti-human CD154 Antibody	24-31	BioLegend	Cat# 310843, RRID:AB_2734283	(0.5 µg per million cells)
Antibody	TotalSeq™-A0584 anti-human TCR Vα24-Jα18 (iNKT cell) Antibody	6B11	BioLegend	Cat# 342923, RRID:AB_2783227	(0.5 µg per million cells)
Antibody	TotalSeq™-A0180 anti-human CD24 Antibody	ML5	BioLegend	Cat# 311137, RRID:AB_2750374	(0.5 µg per million cells)
Antibody	TotalSeq™-A0830 anti-human CD319 (CRACC) Antibody	162.1	BioLegend	Cat# 331821, RRID:AB_2800872	(0.5 µg per million cells)
Antibody	TotalSeq™-A0090 Mouse IgG1, κ isotype Ctrl Antibody	MOPC-21	BioLegend	Cat# 400199, RRID:AB_2868412	(0.5 µg per million cells)
Flow PBMC phenotyping panel
Antibody	Mouse anti-human CD3/BUV395	UCHT1	BD Bioscience	Cat# 563546, RRID:AB_2744387	2uL per sample
Antibody	Mouse anti-human CD45/BUV496	HI30	BD Bioscience	Cat# 624283	2uL per sample
Antibody	Mouse anti-human CD8/BUV737	RPA-T8	BD Bioscience	Cat# 624286	0.5uL per sample
Antibody	Mouse anti-human CD127/BV711	A019D5	BioLegend	Cat# 351328, RRID:AB_2562908	2uL per sample
Antibody	Mouse anti-human CD197/PE-Cy7	G043H7	BioLegend	Cat# 353226, RRID:AB_11126145	3uL per sample
Antibody	Mouse anti-human CD14/BB660	MφP9	BD Bioscience	Cat# 624295	0.5uL per sample
Antibody	Mouse anti-human CD56/BUV563	NCAM16.2	BD Bioscience	Cat# 612928	0.5uL per sample
Antibody	Mouse anti-human CD19/BUV615	HIB19	BD Bioscience	Cat# 624297	1uL per sample
Antibody	Mouse anti-human CD27/BUV661	L128	BD Bioscience	Cat# 624285	0.5uL per sample
Antibody	Mouse anti-human CD39/BUV805	Tu66	BD Bioscience	Cat# 624287	1uL per sample
Antibody	Mouse anti-human CD103/BV421	Ber-ACT8	BioLegend	Cat# 350214, RRID:AB_2563514	1uL per sample
Antibody	Mouse anti-human abTCR/BV480	IP26	BD Bioscience	Cat# 624278	3uL per sample
Antibody	Mouse anti-human CD223/BV605	11C3C65	BioLegend	Cat# 369324, RRID:AB_2721541	2uL per sample
Antibody	Mouse anti-human CD95/BV650	DX2	BioLegend	Cat# 305642, RRID:AB_2632622	1uL per sample
Antibody	Mouse anti-human CD278/BV750	DX29	BD Bioscience	Cat# 624380	2uL per sample
Antibody	Mouse anti-human CD45RA/BV786	HI100	BioLegend	Cat# 304140, RRID:AB_2563816	1uL per sample
Antibody	Mouse anti-human CD185/BB515	RF8B2	BD Bioscience	Cat# 564624, RRID:AB_2738871	2uL per sample
Antibody	Mouse anti-human CD4/BB700	SK3	BD Bioscience	Cat# 566392, RRID:AB_2744421	2uL per sample
Antibody	Mouse anti-human HLA-DR/BB790	G46-6	BD Bioscience	Cat# 624296	1uL per sample
Antibody	Mouse anti-human CD279/PE	EH12.2H7	BioLegend	Cat# 329906, RRID:AB_940483	2uL per sample
Antibody	Mouse anti-human TIGIT/PE-Dazzle594	A15153G	BioLegend	Cat# 372716, RRID:AB_2632931	4uL per sample
Antibody	Mouse anti-human CD38/PE-Cy5	HIT2	BD Bioscience	Cat# 555461, RRID:AB_395854	5uL per sample
Antibody	Mouse anti-human CD69/APC	FN50	BioLegend	Cat# 310910, RRID:AB_314845	2uL per sample
Antibody	Mouse anti-human CD25/APC-R700	2A3	BD Bioscience	Cat# 565106, RRID:AB_2744339	2uL per sample
Antibody	Mouse anti-human KLRG1/APC-Fire750	SA231A2	BioLegend	Cat# 367718, RRID:AB_2687392	1uL per sample
Flow sorting panel (Naïve CD4 T cells)
Antibody	Brilliant Violet 421™ anti-human CD95 (Fas) Antibody	DX2	BioLegend	Cat# 305624, RRID:AB_2561830	2.5uL per sample
Antibody	FITC anti-human CD3 Antibody	UCHT1	BioLegend	Cat# 300406, RRID:AB_314060	0.5uL per sample
Antibody	PerCP/Cyanine5.5 anti-human CD27 Antibody	O323	BioLegend	Cat# 302820, RRID:AB_2073318	2uL per sample
Antibody	PE anti-human CD197 (CCR7) Antibody	G043H7	BioLegend	Cat# 353204	2uL per sample
Antibody	PE-Cy™7 Mouse Anti-Human CD4 Antibody	SK3	BD Bioscience	Cat# 557852, RRID:AB_396897	2uL per sample
Antibody	APC anti-human CD45RA Antibody	HI100	BioLegend	Cat# 304112, RRID:AB_314416	2uL per sample
Antibody	APC/Cyanine7 anti-human CD8a Antibody	RPA-T8	BioLegend	Cat# 301016, RRID:AB_314134	2uL per sample
Flow sorting panel (Total T cells for TEA-seq)
Antibody	PE anti-human CD3 Antibody	UCHT1	BioLegend	Cat# 300441, RRID:AB_2562047	1uL per sample
Antibody	FITC anti-human CD45 Antibody	HI30	BioLegend	Cat# 304038, RRID:AB_2562050	1uL per sample
Flow sorting panel (MNP-2 population)
Antibody	FITC anti-human CD3 Antibody	UCHT1	BioLegend	Cat# 300406, RRID:AB_2562047	0.5uL per sample
Antibody	PE-Cy™7 Mouse Anti-Human CD4 Antibody	SK3	BD Bioscience	Cat# 557852, RRID:AB_396897	2uL per sample
Antibody	APC/Cyanine7 anti-human CD8a Antibody	RPA-T8	BioLegend	Cat# 301016, RRID:AB_314134	2uL per sample
Antibody	APC anti-human CD45RA Antibody	HI100	BioLegend	Cat# 304112, RRID:AB_314416	2uL per sample
Antibody	BV786 anti-human abTCR Antibody	IP26	BD Bioscience	Cat# 306742, RRID:AB_2783171	2uL per sample
Antibody	BV421 anti-human CD244 (2B4) Antibody	C1.7	BioLegend	Cat# 329532, RRID:AB_2814194	2.5uL per sample
Antibody	PE anti-human CD11b Antibody	ICRF44	BD Bioscience	Cat# 555388, RRID:AB_395789	5uL per sample
Flow MNP-2 phenotyping panel
Antibody	AF488 anti-human CD45RA	HI100	BioLegend	Cat# 304114, RRID:AB_528816	1.25uL per sample
Antibody	Spark Blue 550 anti-human CD8a	SK1	BioLegend	Cat# 344760, RRID:AB_2819983	0.6uL per sample
Antibody	BV650 anti-human CD4	SK3	BD Bioscience	Cat# 563875, RRID:AB_2744425	0.6uL per sample
Antibody	BV750 anti-human TCR alpha-beta	IP26	BioLegend	Cat# 306746, RRID:AB_2810463	2.5uL per sample
Antibody	BV480 anti-human CD19	HIB19	BD Bioscience	Cat# 746457, RRID:AB_2743759	0.6uL per sample
Antibody	PE-Cy7 anti-human CD197 (CCR7)	G043H7	BioLegend	Cat# 353226, RRID:AB_11126145	2.5uL per sample
Antibody	BV421 anti-human CD95 (Fas)	DX2	BioLegend	Cat# 305624, RRID:AB_2561830	2.5uL per sample
Antibody	BUV395 anti-human CD27	L128	BD Bioscience	Cat# 563815, RRID:AB_2744349	1.25uL per sample
Antibody	BUV805 anti-human CD3	UCHT1	BD Bioscience	Cat# 612895, RRID:AB_2870183	2.5uL per sample
Antibody	BUV496 anti-human CD45	HI30	BD Bioscience	Cat# 750179, RRID:AB_2868405	0.6uL per sample
Antibody	PE-Dazzle594 anti-human CD244 (2B4)	C1.7	BioLegend	Cat# 329521, RRID:AB_2572018	2.5uL per sample
Antibody	BUV661 anti-human CD11b	ICRF44	BD Bioscience	Cat# 741601, RRID:AB_2916939	5uL per sample
Antibody	BV480 anti-human CD14	MOP9	BD Bioscience	Cat# 566141, RRID:AB_2739539	0.6uL per sample
Antibody	PE anti-human CD360 (IL-21R	17A12	BioLegend	Cat# 359505, RRID:AB_2562368	5uL per sample
Antibody	APC anti-human CD8b	QA20A40	BioLegend	Cat# 376705, RRID:AB_2910430	5uL per sample
Flow CD8 activation panel
Antibody	BUV395 anti-human CD71	M-A712	BD Bioscience	Cat# 568523, RRID:AB_2937039	2uL per sample
Antibody	BUV496 anti-human CD69	FN50	BD Bioscience	Cat# 750214, RRID:AB_2874415	2uL per sample
Antibody	BUV805 anti-human CD3	UCHT1	BD Bioscience	Cat# 612895, RRID:AB_2870184	1uL per sample
Antibody	BV421 anti-human CD25	BC96	Biolegend	Cat# 302630, RRID:AB_11126749	2uL per sample
Antibody	BV480 anti-human CD19	HIB19	BD Bioscience	Cat# 746457, RRID:AB_2743759	1uL per sample
Antibody	BV480 anti-human CD14	MOP9	BD Bioscience	Cat# 566141, RRID:AB_2739539	1uL per sample
Antibody	BV650 anti-human CD4	SK3	BD Bioscience	Cat# 563875, RRID:AB_2744425	1uL per sample
Antibody	BV750 anti-human TCR αß	IP26	Biolegend	Cat# 306746, RRID:AB_2810463	1uL per sample
Antibody	AF488 anti-human CD45RA	HI100	Biolegend	Cat# 304114, RRID:AB_528816	1uL per sample
Antibody	PerCP-Cy5.5 anti-human CD11b	M1/70	Biolegend	Cat# 101228, RRID:AB_893232	5uL per sample
Antibody	PE anti-human CD360 (IL-21R)	17A12	Biolegend	Cat# 359506, RRID:AB_2562369	5uL per sample
Antibody	PE-Dazzle594 anti-human CD244 (2B4)	C1.7	Biolegend	Cat# 329521, RRID:AB_2572018	2uL per sample
Antibody	PE-Cy7 anti-human CD197 (CCR7)	G043H7	Biolegend	Cat# 353226, RRID:AB_11126145	2uL per sample
Antibody	APC anti-human CD8b	QA20A40	Biolegend	Cat# 376706, RRID:AB_2937040	1uL per sample
Antibody	APC-Cy7 anti-human CD8a	RPA-T8	Biolegend	Cat# 301016, RRID:AB_314134	1uL per sample

## Sheet: Supp Table 5 - Taqman Probes
Supplemental Table 5. Taqman probe sets
Gene Name	Assay ID	Company	Cat#
ZNF683	Hs00543184_m1	ThermoFisher Scientific	4331182
KLRC2	Hs02379574_g1	ThermoFisher Scientific	4331182
IL21R	Hs00222310_m1	ThermoFisher Scientific	4331182
GNG4	Hs00189551_m1	ThermoFisher Scientific	4331182
MME	Hs00153510_m1	ThermoFisher Scientific	4331182
ZBTB16	Hs00232313_m1	ThermoFisher Scientific	4331182
RPLP0	Hs99999902_m1	ThermoFisher Scientific	4331182
TOX	Hs01049519_m1	ThermoFisher Scientific	4331182
SOX4	Hs04987498_s1	ThermoFisher Scientific	4331182
CPQ	Hs01550609_m1	ThermoFisher Scientific	4331182
STAT4	Hs01028017_m1	ThermoFisher Scientific	4331182
