# Supplementary material for: Trimodal single-cell profiling reveals a novel pediatric CD8αα+ T cell subset and broad age-related molecular reprogramming across the T cell compartment
Source: Nat Immunol. 2023 Oct 16;24(11):1947–59. doi: 10.1038/s41590-023-01641-8 (PMC10602854; doi:10.1038/s41590-023-01641-8)
Supplement: Supplementary file 4 — Statistical source data. [file 41590_2023_1641_MOESM4_ESM.xlsx]

## Sheet: Fig2F
pathway	pval	padj	NES	leadingEdge	celltype	contrast	direction	group	pID	lesize	gsize	propGenes	comparisons
REACTOME_CLASS_A_1_RHODOPSIN_LIKE_RECEPTORS_	9.93907e-06	0.00221144	2.1123	ANXA1, PTGER2, PTGDR, LPAR6, OPRM1, GPR65, CCL5, ADRB2, CX3CR1, CCL4	CD4 CM	pediatric_seniorSenior	up	up	1	10	330	3.0303	pediatric_seniorSenior
REACTOME_GPCR_LIGAND_BINDING	9.75726e-06	0.00221144	2.09309	ANXA1, PTCH1, PTGER2, PTGDR, LPAR6, OPRM1, ADGRE5, GPR65, CCL5, ADRB2, CX3CR1, CCL4, GABBR1	CD4 CM	pediatric_seniorSenior	up	up	2	13	463	2.80778	pediatric_seniorSenior
KEGG_NEUROACTIVE_LIGAND_RECEPTOR_INTERACTION	0.000477192	0.0356973	1.91722	PTGER2, PTGDR, GRIK1, LPAR6, OPRM1, ADRB2, GABBR1	CD4 CM	pediatric_seniorSenior	up	up	3	7	272	2.57353	pediatric_seniorSenior
REACTOME_ASPARAGINE_N_LINKED_GLYCOSYLATION	0.001341	0.0497287	-1.55918	ST8SIA1, B4GALT1, CD59, CAPZA2, NUS1, RAD23B, PSMC1, STX5, CALR, ARF1, PDIA3, CD55, ACTR10, COPA, UAP1, PPP6C, DCTN4, DERL1, ST3GAL5, TFG, CSNK1D, GNE, TMED9, COPG1, AMFR, COPE, NAPG, ARFGAP3, RNF103, COPB1, NAPA, DPM1, ARF4, ALG5, ARCN1, MAN1A1, MAN2A1, PRKCSH, GOSR1, DDOST, DYNC1LI1, LMAN1, RPN2, RAB1A, CAPZA1, TRAPPC10, F5, MGAT5, DERL2, RPN1, DYNC1LI2, MLEC, OS9	CD4 CM	pediatric_seniorSenior	down	down	4	53	305	17.377	pediatric_seniorSenior
REACTOME_HIV_INFECTION	0.000691812	0.0397776	-1.59161	PSMD5, RNMT, TAF4B, PSME4, PSMC1, CTDP1, PSMB7, NUP93, ARF1, NUP54, CDK7, CCNT1, GTF2B, PSMC2, XRCC6, NUP133, RAC1, CD28, NCBP1, POLR2A, CCNK, RBX1, RANBP2, SUPT16H, PPIA, NUP153, SEH1L, PSMB2, PSMD12, TCEA1, PSMD7, PSMA4, PSMD11, TSG101, NUP58, PSMC6, VPS37B, ATP6V1H, UBAP1, NELFA, CCNT2, NUP85, AP1G1, B2M, NUP98, PSMF1, SLC25A6, PSMA2, PSME2, CHMP7, GTF2E2, PSMD14, TBP, PSMD13, VPS4B, PSMA6, PS…	CD4 CM	pediatric_seniorSenior	down	down	5	67	231	29.0043	pediatric_seniorSenior
REACTOME_CELL_CYCLE_CHECKPOINTS	0.000736193	0.0397776	-1.62298	CENPK, MCM6, SUMO1, PSMD5, CENPP, PPP2CA, PSME4, PSMC1, DBF4, YWHAB, PSMB7, TOPBP1, PSMC2, NUP133, YWHAQ, RANBP2, UBE2N, WRN, HERC2, SEH1L, PSMB2, PPP2R1B, TP53, AHCTF1, DYNC1LI1, PSMD12, YWHAG, PSMD7, CKAP5, PSMA4, PSMD11, NBN, PSMC6, NUP85, DYNC1LI2, NUP98, ANAPC10, PMF1, PSMF1, BARD1, PSMA2, PSME2, MAPRE1, CENPC, PPP2R1A, YWHAE, PSMD14, PSMD13, PSMA6, PSMB1	CD4 CM	pediatric_seniorSenior	down	down	6	50	292	17.1233	pediatric_seniorSenior
REACTOME_PROCESSING_OF_CAPPED_INTRON_CONTAINING_PRE_MRNA	0.000195002	0.0216939	-1.64636	DNAJC8, EFTUD2, SLBP, NUP93, DHX9, SNRPD1, NUP54, FYTTD1, POLDIP3, TXNL4A, SNRPF, NUP133, SF3A1, ISY1, SNRNP40, PRPF40A, WTAP, SNU13, NCBP1, SLU7, POLR2A, HNRNPUL1, SNRPB, YBX1, RANBP2, CRNKL1, FIP1L1, HNRNPA1, RNPS1, CWC15, NUP153, MTREX, SEH1L, NUDT21, CDC40, SNRPA1, SRSF4, HNRNPL, CDC5L, CASC3, SNRPB2, SF3B2, RBM17, NXF1, NUP58, WBP11, PCBP2, SNRPE, DHX15, NUP85, SRSF6, PTBP1, NUP98, PPIL4, U2…	CD4 CM	pediatric_seniorSenior	down	down	7	75	242	30.9917	pediatric_seniorSenior
REACTOME_MRNA_SPLICING	0.000403616	0.0356973	-1.69363	DNAJC8, EFTUD2, DHX9, SNRPD1, TXNL4A, SNRPF, SF3A1, ISY1, SNRNP40, PRPF40A, SNU13, NCBP1, SLU7, POLR2A, HNRNPUL1, SNRPB, YBX1, CRNKL1, FIP1L1, HNRNPA1, RNPS1, CWC15, MTREX, NUDT21, CDC40, SNRPA1, SRSF4, HNRNPL, CDC5L, CASC3, SNRPB2, SF3B2, RBM17, WBP11, PCBP2, SNRPE, DHX15, SRSF6, PTBP1, PPIL4, U2SURP, AQR, HNRNPM, SUGP1, LSM7, PPWD1, DDX42, EIF4A3, SMNDC1, SF3A3, NCBP2, SF3B6, SNW1	CD4 CM	pediatric_seniorSenior	down	down	8	53	188	28.1915	pediatric_seniorSenior
REACTOME_DISORDERS_OF_TRANSMEMBRANE_TRANSPORTERS	0.000890261	0.0397776	-1.72014	SLC16A1, PSMD5, PSME4, PSMC1, SLC2A1, PSMB7, NUP93, NUP54, PSMC2, NUP133, DERL1, BSG, RANBP2, NUP153, SEH1L, PSMB2, SLC3A2, PSMD12, PSMD7, PSMA4, PSMD11, NUP58, PSMC6, DERL2, NUP85, SLC9A6, NUP98, OS9, PSMF1, PSMA2, PSME2, PSMD14, PSMD13, PSMA6, PSMB1, NUP214, NUP35, NUP155, VCP, NUP88, SLC24A1, SEC13, SLC20A2, HK1, PSMB4, SLC9A9	CD4 CM	pediatric_seniorSenior	down	down	9	46	176	26.1364	pediatric_seniorSenior
HALLMARK_UNFOLDED_PROTEIN_RESPONSE	0.00110078	0.0445315	-1.78808	HSPA9, NOLC1, EIF4A1, CALR, SRPRB, SLC7A5, DCP1A, EIF2AK3, PDIA6, DKC1, ATF4, DNAJC3, ATP6V0D1, PAIP1, SDAD1, EXOSC9, MTREX, EIF4G1, KIF5B, EEF2, CNOT6, SSR1, HSPA5, DCP2, SEC11A, NOP14, EIF4A3, NPM1, SPCS3, YWHAZ	CD4 CM	pediatric_seniorSenior	down	down	10	30	113	26.5487	pediatric_seniorSenior
REACTOME_METABOLISM_OF_RNA	1.59111e-10	7.08045e-08	-1.82254	PABPC1, ETF1, GSPT1, MAPKAPK2, CNOT6L, PATL1, DDX21, PSMD5, EXOSC7, NOP58, DNAJC8, EFTUD2, C1D, RNMT, PPP2CA, PSME4, PSMC1, WDR43, YWHAB, SLBP, RIOK3, PSMB7, NUP93, DHX9, EIF4A1, PNO1, SNRPD1, TGS1, NUP54, RCL1, CDK7, WDR36, FYTTD1, POLDIP3, XRN2, PSMC2, LTV1, DCP1A, TXNL4A, ADAR, SNRPF, UPF1, RPP30, NUP133, SF3A1, RTCB, DKC1, NOL11, CSNK1D, ISY1, DIS3, SNRNP40, PRPF40A, WTAP, DDX52, SNU13, NCBP1…	CD4 CM	pediatric_seniorSenior	down	down	11	174	672	25.8929	pediatric_seniorSenior
REACTOME_ANTIGEN_PROCESSING_CROSS_PRESENTATION	0.000988078	0.0418757	-1.83041	PSMD5, PSME4, PSMC1, CHUK, PSMB7, CALR, PDIA3, HLA-C, PSMC2, HLA-E, SEC61B, PSMB2, PSMD12, PSMD7, PSMA4, PSMD11, PSMC6, B2M, PSMF1, PSMA2, PSME2, PSMD14, PSMD13, PSMA6, PSMB1, HLA-A, TAPBP	CD4 CM	pediatric_seniorSenior	down	down	12	27	99	27.2727	pediatric_seniorSenior
HALLMARK_G2M_CHECKPOINT	0.000102386	0.0130176	-1.86307	SMC4, EZH2, GSPT1, LMNB1, KIF20B, MCM6, HIF1A, RAD23B, CUL3, DBF4, SLC7A1, NOLC1, SNRPD1, SYNCRIP, CCNT1, SLC7A5, SS18, TGFB1, UPF1, DKC1, TOP1, KIF22, LBR, WRN, NASP, TENT4A, TACC3, SMARCC1, KIF5B, YTHDC1, G3BP1, PRPF4B, NCL	CD4 CM	pediatric_seniorSenior	down	down	13	33	200	16.5	pediatric_seniorSenior
REACTOME_REGULATION_OF_MRNA_STABILITY_BY_PROTEINS_THAT_BIND_AU_RICH_ELEMENTS	0.000469147	0.0356973	-1.89062	PABPC1, MAPKAPK2, PSMD5, EXOSC7, PSME4, PSMC1, YWHAB, PSMB7, PSMC2, DCP1A, DIS3, EXOSC9, PSMB2, EIF4G1, PSMD12, PSMD7, PSMA4, PSMD11, PSMC6, ZFP36, ANP32A, PSMF1, PSMA2, PSME2, DCP2, PSMD14, PSMD13, PSMA6, PSMB1, SET, TNPO1, NUP214, YWHAZ, EXOSC6, ELAVL1	CD4 CM	pediatric_seniorSenior	down	down	14	35	87	40.2299	pediatric_seniorSenior
REACTOME_CIRCADIAN_CLOCK	0.000481312	0.0356973	-1.90033	NAMPT, MEF2D, CRY1, PPP1CB, HIF1A, NRIP1, TGS1, CSNK1D, CRY2, PER1, SIRT1, FBXL3, USP46, MED1	CD4 CM	pediatric_seniorSenior	down	down	15	14	70	20	pediatric_seniorSenior
HALLMARK_SPERMATOGENESIS	0.000874719	0.0397776	-1.94023	EZH2, IL12RB2, TSN, GMCL1, DBF4, TOPBP1, COIL, CSNK2A2, SIRT1, IP6K1, NF2, AGFG1, PEBP1, PGS1, PIAS2	CD4 CM	pediatric_seniorSenior	down	down	16	15	135	11.1111	pediatric_seniorSenior
REACTOME_REGULATION_OF_SIGNALING_BY_CBL	0.0013046	0.0497287	-1.94616	YES1, PIK3R1, LYN, PIK3CA	CD4 CM	pediatric_seniorSenior	down	down	17	4	22	18.1818	pediatric_seniorSenior
REACTOME_GROWTH_HORMONE_RECEPTOR_SIGNALING	0.000893878	0.0397776	-1.95417	IRS2, LYN, STAT5A, STAT3	CD4 CM	pediatric_seniorSenior	down	down	18	4	24	16.6667	pediatric_seniorSenior
HALLMARK_E2F_TARGETS	2.4194e-05	0.00430653	-1.97566	CTPS1, SMC4, EZH2, GSPT1, LMNB1, MCM6, PPM1D, PAICS, TFRC, SLBP, NOLC1, RBBP7, SYNCRIP, ATAD2, XRCC6, ING3, KIF22, SNRPB, LBR, CSE1L, SMC3, NASP, NUP153, NUDT21, TP53, TACC3, NAP1L1	CD4 CM	pediatric_seniorSenior	down	down	19	27	200	13.5	pediatric_seniorSenior
REACTOME_RRNA_MODIFICATION_IN_THE_NUCLEUS_AND_CYTOSOL	0.000856892	0.0397776	-1.98088	NOP58, WDR43, PNO1, RCL1, WDR36, DKC1, NOL11, DDX52, SNU13, WDR3, BUD23, RPS7, KRR1, HEATR1, UTP18, MPHOSPH10, WDR75, NAT10, BMS1, RPS9, NOP14, RPS2, DCAF13	CD4 CM	pediatric_seniorSenior	down	down	20	23	60	38.3333	pediatric_seniorSenior
REACTOME_CD209_DC_SIGN_SIGNALING	0.000597207	0.0379653	-2.00011	RELB, PAK1, LYN, KRAS	CD4 CM	pediatric_seniorSenior	down	down	21	4	21	19.0476	pediatric_seniorSenior
REACTOME_CONSTITUTIVE_SIGNALING_BY_ABERRANT_PI3K_IN_CANCER	0.000533132	0.036499	-2.05848	ICOS, IRS2, PIK3R1, RHOG, PIK3CA, RAC1, CD28, PTPN11, ESR1	CD4 CM	pediatric_seniorSenior	down	down	22	9	75	12	pediatric_seniorSenior
REACTOME_SIGNALING_BY_KIT_IN_DISEASE	6.51772e-05	0.00966795	-2.16243	YES1, PIK3R1, LYN, STAT5A, STAT3, KRAS, PIK3CA	CD4 CM	pediatric_seniorSenior	down	down	23	7	20	35	pediatric_seniorSenior
HALLMARK_MYC_TARGETS_V1	2.42761e-12	2.16057e-09	-2.48575	CTPS1, PABPC1, ETF1, GSPT1, RRM1, DDX21, MCM6, EXOSC7, CCT2, EIF3B, RAD23B, IFRD1, RSL1D1, ABCE1, LDHA, NOLC1, EIF4A1, SNRPD1, SYNCRIP, STARD7, TXNL4A, XRCC6, SF3A1, YWHAQ, NCBP1, TUFM, TCP1, HDAC2, PWP1, HNRNPA1, RNPS1, TOMM70, PPM1G, PPIA, GNL3, PGK1, SERBP1, EIF4G2, ERH, SLC25A3, PSMB2, UBA2, SNRPA1, SMARCC1, NAP1L1, CCT4, SNRPB2, PSMD7, PSMA4, G3BP1, AP3S1, PSMC6, ACP1, DHX15, EIF4H, USP1, SS…	CD4 CM	pediatric_seniorSenior	down	down	24	75	200	37.5	pediatric_seniorSenior
REACTOME_CLASS_A_1_RHODOPSIN_LIKE_RECEPTORS_	1.03457e-05	0.00153289	2.04402	ANXA1, ADRB2, PTGER2, CCL5, PTGDR, LPAR6, OPRM1, GPR65	CD4 EM1	pediatric_seniorSenior	up	up	25	8	330	2.42424	pediatric_seniorSenior
REACTOME_GPCR_LIGAND_BINDING	0.000109688	0.00696522	1.96209	ANXA1, ADRB2, PTGER2, CCL5, PTGDR, PTCH1, LPAR6, OPRM1, ADGRE5, GPR65	CD4 EM1	pediatric_seniorSenior	up	up	26	10	463	2.15983	pediatric_seniorSenior
HALLMARK_COAGULATION	0.000762775	0.026081	1.8511	CFH, ANXA1, CPQ, PLEK, DPP4, A2M	CD4 EM1	pediatric_seniorSenior	up	up	27	6	138	4.34783	pediatric_seniorSenior
KEGG_NEUROACTIVE_LIGAND_RECEPTOR_INTERACTION	0.00114411	0.0350729	1.83304	ADRB2, PTGER2, PTGDR, LPAR6, OPRM1, GRIK1, GABBR1, S1PR4, GZMA	CD4 EM1	pediatric_seniorSenior	up	up	28	9	272	3.30882	pediatric_seniorSenior
REACTOME_CELL_CYCLE	0.00169606	0.0456907	-1.37782	SMC4, CENPK, LMNB1, CENPP, PPP1CB, ARPP19, MCM6, PSMD5, GORASP2, DBF4, EML4, CDK11A, SUMO1, PSMC1, PPP2CA, NEDD1, NUP93, YWHAB, TUBGCP5, NUP54, PSME4, PSMB7, PSMC2, NUP58, TOPBP1, RBBP4, CSNK2A2, CSNK1D, ANAPC10, NUP133, RBX1, SEH1L, TERF1, NUDC, CHMP7, CDK11B, DKC1, CDK7, CDKN2D, TP53, HERC2, PPP6C, UBE2I, SMC3, PPP2R1A, OPTN, AHCTF1, WRN, RAB2A, PSMD7, POLR2A, HAUS2, RANBP2, AKT2, BARD1, PCNT, …	CD4 EM1	pediatric_seniorSenior	down	down	29	80	693	11.544	pediatric_seniorSenior
REACTOME_SIGNALING_BY_ROBO_RECEPTORS	0.00025943	0.0121386	-1.56451	PABPC1, GSPT1, ETF1, PSMD5, RAC1, PSMC1, PSME4, PSMB7, NCBP1, PSMC2, RBX1, RHOA, CASC3, ROBO1, RPS7, PSMD7, RNPS1, PSMA4, CUL2, ELOC, PSMD6, PSMC6, PFN1, PSMA2, ZSWIM8, PSMD11, PAK1, RPS9, EIF4A3, PSMD14, SOS2, PRKAR2A, PAK2, RPS17, RPL36A, EIF4G1, RPL8, PSMD12, RPS4X, PSMD1, RPL4, RPL10A, RPL11, PSMB1, RPL15, RPL23, RPS15, PSMA7, UBA52, RPS24, RPLP0, PSME1, PSMA6, RPL18A, RPL29, USP33, RPL5, SRG…	CD4 EM1	pediatric_seniorSenior	down	down	30	66	218	30.2752	pediatric_seniorSenior
REACTOME_ASPARAGINE_N_LINKED_GLYCOSYLATION	0.000234092	0.0115616	-1.61265	ST8SIA1, CD55, CD59, ST6GALNAC3, NAPA, PSMC1, B4GALT1, UAP1, COPA, CAPZA2, NUS1, NAPG, COPE, ACTR10, ARFGAP3, AMFR, CALR, ARCN1, DPM1, ST3GAL5, CSNK1D, DDOST, GOSR1, RAD23B, PPP6C, TFG, DCTN4, STX5, PDIA3, TRAPPC10, GNE, COPB1, TMED9, TMED10, DERL1, DCTN5, COG2, RPN2, COPG1, MAN2A1, ARFGAP2, RAB1A, DERL2, LMAN1, ARF1, DYNC1LI2, SAR1B, RNF103, ALG5, MAN1A1	CD4 EM1	pediatric_seniorSenior	down	down	31	50	305	16.3934	pediatric_seniorSenior
REACTOME_NEDDYLATION	0.00110155	0.0349743	-1.62449	KLHL5, PSMD5, RBBP5, FEM1B, DDB1, PSMC1, FBXO21, BTBD1, HIF1A, PSME4, PSMB7, FBXO31, COPS4, CUL3, PSMC2, DCUN1D5, KLHL3, RBX1, COMMD2, GAN, COPS2, CUL5, PSMD7, COPS8, PSMA4, FBXL3, CUL2, VHL, ELOC, FBXO7, PSMD6, PSMC6, PSMA2, COPS5, PSMD11, RBBP7, KLHL2, PSMD14, CUL9, CAND1, UBXN7, PSMD12, TULP4, PSMD1, UBE2D3, PSMB1, FBXO22, PSMA7, NAE1, UBA52, PSME1, RNF7, UBE2F, PSMA6, FBXL5, FEM1C, PSMD13, FB…	CD4 EM1	pediatric_seniorSenior	down	down	32	62	234	26.4957	pediatric_seniorSenior
REACTOME_RESPONSE_OF_EIF2AK4_GCN2_TO_AMINO_ACID_DEFICIENCY	0.00131448	0.0377173	-1.65181	EIF2AK4, RPS7, ATF4, GCN1, RPS9, RPS17, RPL36A, EIF2S2, ATF2, RPL8, RPS4X, RPL4, RPL10A, RPL11, RPL15, RPL23, RPS15, UBA52, RPS24, EIF2S3, RPLP0, RPL18A, RPL29, RPL5, RPL27, RPL37A, RPL18, RPS2, RPSA, RPL36AL, RPL3, FAU, RPL10, RPS16, RPS3, RPL14, RPL7A, RPL13A, RPL6, RPL21, RPS25, RPS6, RPS5, RPS13, RPL23A, RPL22, RPL7, RPL27A, RPL12, RPL32, RPL13, RPL35, RPS27A, RPL35A, RPL28, RPS18, RPL37, RPS…	CD4 EM1	pediatric_seniorSenior	down	down	33	59	102	57.8431	pediatric_seniorSenior
REACTOME_HOST_INTERACTIONS_OF_HIV_FACTORS	0.000362955	0.0146667	-1.65882	PSMD5, RAC1, PSMC1, NUP93, NUP54, PSME4, PSMB7, CCNT1, PPIA, PSMC2, NUP58, NUP133, RBX1, SEH1L, CUL5, PSMD7, CD28, RANBP2, PSMA4, CD8B, ELOC, PSMD6, PSMC6, NUP35, NUP153, ARF1, PSMA2, AP1G1, PSMD11, NUP88, NPM1, PSMD14, NUP98, HLA-A, PAK2, TPR, RAN, PSMD12, NUP214, PSMD1, PSMB1, NUP50, NUP85, PSMA7, UBA52, AP1B1, PSME1, PSMA6, B2M, NUP107, PSMD13, SLC25A6, ATP6V1H, FYN, NUP155, PSME2, NUP188	CD4 EM1	pediatric_seniorSenior	down	down	34	57	131	43.5115	pediatric_seniorSenior
REACTOME_RRNA_PROCESSING	0.000325616	0.0139159	-1.66394	DDX21, C1D, WDR36, EXOSC7, NOP58, HEATR1, SNU13, NOL11, DDX52, GNL3, CSNK1D, RIOK3, WDR3, MTREX, XRN2, WDR43, DKC1, RPS7, LTV1, RCL1, PNO1, MPHOSPH10, RPP30, DIS3, RPS9, BUD23, EXOSC9, UTP18, RPS17, RPL36A, RPL8, RPS4X, RPL4, KRR1, RPL10A, RPL11, RPL15, WDR75, RPL23, RPS15, BMS1, UBA52, RPS24, RPLP0, RPL18A, RPL29, RPL5, RPL27, NCL, RPL37A, RPL18, RPS2, RPSA, RPL36AL, RPL3, NOL9, FAU, RPL10, RPS1…	CD4 EM1	pediatric_seniorSenior	down	down	35	68	205	33.1707	pediatric_seniorSenior
REACTOME_HIV_INFECTION	0.000142019	0.00762652	-1.67094	PSMD5, TAF4B, RAC1, PSMC1, RNMT, NUP93, NUP54, PSME4, PSMB7, CCNT1, PPIA, NCBP1, PSMC2, NUP58, CCNK, XRCC6, NUP133, RBX1, SEH1L, CHMP7, CDK7, GTF2B, CTDP1, UBAP1, TCEA1, CUL5, PSMD7, CD28, POLR2A, RANBP2, PSMA4, CD8B, ELOC, PSMD6, PSMC6, NUP35, NUP153, ARF1, VPS37B, PSMA2, AP1G1, SUPT16H, PSMD11, NELFA, TSG101, NUP88, NPM1, PSMD14, CCNT2, NUP98, HLA-A, PAK2, TPR, RAN, VPS4B, PSMD12, NUP214, PSMD1…	CD4 EM1	pediatric_seniorSenior	down	down	36	73	231	31.6017	pediatric_seniorSenior
REACTOME_SUMOYLATION	0.000328721	0.0139159	-1.69715	SUMO1, NFKBIA, NUP93, NOP58, NUP54, NUP58, NRIP1, NUP133, TOP1, SEH1L, SP3, TP53, HERC2, UBE2I, RNF2, SMC3, PARK7, WRN, SENP2, RANBP2, HIPK2, TDG, SUMO2, VHL, NUP35, NUP153, PARP1, CBX4, SAFB, PIAS2, UBA2, HDAC2, NUP88, NPM1, SENP5, ESR1, NUP98, NR3C1, RAD21, NR2C1, SIN3A, TPR, NUP214, SUZ12, SMC5, MDM2, NUP50, NUP85, PPARA, EP300, UHRF2, TOP2B, MBD1, NCOA1	CD4 EM1	pediatric_seniorSenior	down	down	37	54	187	28.877	pediatric_seniorSenior
REACTOME_INFLUENZA_INFECTION	0.000137626	0.00762652	-1.69868	NUP93, NUP54, NUP58, CALR, NUP133, SEH1L, KPNA3, RPS7, KPNA4, POLR2A, EIF2AK2, RANBP2, DNAJC3, IPO5, NUP35, NUP153, PARP1, TGFB1, GRSF1, NUP88, RPS9, NUP98, RPS17, TPR, RPL36A, RAN, RPL8, RPS4X, NUP214, RPL4, POLR2B, RPL10A, RPL11, RPL15, RPL23, NUP50, NUP85, RPS15, UBA52, RPS24, RPLP0, RPL18A, RPL29, RPL5, RPL27, NUP107, RPL37A, RPL18, RPS2, RPSA, RPL36AL, RPL3, SLC25A6, CLTA, PABPN1, NUP155, FA…	CD4 EM1	pediatric_seniorSenior	down	down	38	77	157	49.0446	pediatric_seniorSenior
KEGG_SPLICEOSOME	0.000705982	0.0251047	-1.70342	CCDC12, EFTUD2, TXNL4A, WBP11, SNU13, SNRPD1, NCBP1, DHX8, ISY1, SF3B6, SF3A3, SNRPB2, PRPF40A, CDC5L, SLU7, HNRNPA1, SNRPE, SF3A1, SNRPA1, RBM17, SNRPF, CDC40, SF3B2, THOC1, CRNKL1, SRSF4, SRSF6, PRPF3, HNRNPM, DHX15, U2SURP, TCERG1, EIF4A3, RBM22, DDX42, SNW1, RBM25, AQR, SNRNP40, CWC15, SMNDC1, SNRPB	CD4 EM1	pediatric_seniorSenior	down	down	39	42	127	33.0709	pediatric_seniorSenior
REACTOME_SNRNP_ASSEMBLY	0.0018255	0.0477314	-1.74312	TGS1, NUP93, NUP54, SNRPD1, NCBP1, NUP58, NUP133, SEH1L, SNRPE, RANBP2, SNRPF, NUP35, NUP153, NUP88, NUP98, TPR, SNRPB, NUP214, NUP50, NUP85	CD4 EM1	pediatric_seniorSenior	down	down	40	20	54	37.037	pediatric_seniorSenior
REACTOME_GLUCOSE_METABOLISM	0.00131523	0.0377173	-1.75815	PFKFB3, PPP2CA, NUP93, NUP54, NUP58, NUP133, PGM2L1, SEH1L, MDH1, PFKP, PPP2R1A, GAPDH, RANBP2, NUP35, NUP153, NUP88, PGK1, NUP98, ENO1, TPR, PPP2R1B, NUP214, SLC25A12, NUP50, NUP85	CD4 EM1	pediatric_seniorSenior	down	down	41	25	92	27.1739	pediatric_seniorSenior
REACTOME_SUMOYLATION_OF_RNA_BINDING_PROTEINS	0.00163619	0.0454554	-1.76293	SUMO1, NUP93, NOP58, NUP54, NUP58, NUP133, SEH1L, UBE2I, RNF2, RANBP2, SUMO2, NUP35, NUP153, CBX4, NUP88, NUP98, TPR, NUP214, NUP50, NUP85	CD4 EM1	pediatric_seniorSenior	down	down	42	20	47	42.5532	pediatric_seniorSenior
REACTOME_REGULATION_OF_MRNA_STABILITY_BY_PROTEINS_THAT_BIND_AU_RICH_ELEMENTS	0.000891785	0.0293628	-1.78558	PABPC1, MAPKAPK2, PSMD5, PSMC1, EXOSC7, YWHAB, PSME4, PSMB7, PSMC2, DCP1A, PSMD7, PSMA4, ANP32A, ZFP36, PSMD6, PSMC6, DIS3, PSMA2, PSMD11, PSMD14, HNRNPD, EXOSC9, DCP2, EIF4G1, PSMD12, NUP214, PSMD1, TNPO1, PSMB1, PSMA7, UBA52, PSME1, YWHAZ, PSMA6, SET, PSMD13	CD4 EM1	pediatric_seniorSenior	down	down	43	36	87	41.3793	pediatric_seniorSenior
REACTOME_REGULATION_OF_EXPRESSION_OF_SLITS_AND_ROBOS	1.68612e-05	0.0017088	-1.81288	PABPC1, GSPT1, ETF1, PSMD5, PSMC1, PSME4, PSMB7, NCBP1, PSMC2, RBX1, CASC3, ROBO1, RPS7, PSMD7, RNPS1, PSMA4, CUL2, ELOC, PSMD6, PSMC6, PSMA2, ZSWIM8, PSMD11, RPS9, EIF4A3, PSMD14, RPS17, RPL36A, EIF4G1, RPL8, PSMD12, RPS4X, PSMD1, RPL4, RPL10A, RPL11, PSMB1, RPL15, RPL23, RPS15, PSMA7, UBA52, RPS24, RPLP0, PSME1, PSMA6, RPL18A, RPL29, USP33, RPL5, RPL27, RPL37A, RPL18, PSMD13, RPS2, RPSA, RPL36A…	CD4 EM1	pediatric_seniorSenior	down	down	44	58	172	33.7209	pediatric_seniorSenior
REACTOME_MRNA_SPLICING	1.40922e-05	0.0017088	-1.82654	DNAJC8, EFTUD2, TXNL4A, WBP11, SNU13, SNRPD1, NCBP1, DHX9, FIP1L1, MTREX, CASC3, ISY1, SF3B6, SF3A3, SNRPB2, PRPF40A, CDC5L, SLU7, HNRNPA1, SNRPE, SF3A1, SNRPA1, RBM17, POLR2A, RNPS1, NUDT21, SNRPF, CDC40, SF3B2, CRNKL1, SRSF4, YBX1, CPSF7, SRSF6, PRPF3, HNRNPM, DHX15, U2SURP, HNRNPL, HNRNPUL1, EIF4A3, RBM22, HNRNPD, DDX42, SNW1, SRRM1, AQR, SNRNP40, PTBP1, CWC15, SMNDC1, SNRPB, PCBP2, POLR2B, RB…	CD4 EM1	pediatric_seniorSenior	down	down	45	55	188	29.2553	pediatric_seniorSenior
REACTOME_NONSENSE_MEDIATED_DECAY_NMD_	7.8195e-05	0.00556166	-1.8367	PABPC1, GSPT1, ETF1, PPP2CA, UPF1, NCBP1, DCP1A, SMG5, CASC3, PPP2R1A, RPS7, RNPS1, RPS9, EIF4A3, RPS17, RPL36A, EIF4G1, PPP2R2A, RPL8, RPS4X, RPL4, RPL10A, RPL11, RPL15, RPL23, RPS15, UBA52, RPS24, RPLP0, RPL18A, RPL29, RPL5, RPL27, RPL37A, RPL18, RPS2, RPSA, RPL36AL, RPL3, FAU, RPL10, SMG1, RPS16, SMG6, RPS3, RPL14, RPL7A, SMG7, RPL13A, RPL6, RPL21, RPS25, NCBP2, RPS6, RPS5, RPS13, RPL23A, RPL2…	CD4 EM1	pediatric_seniorSenior	down	down	46	61	116	52.5862	pediatric_seniorSenior
HALLMARK_G2M_CHECKPOINT	7.92956e-05	0.00556166	-1.86078	SMC4, EZH2, GSPT1, LMNB1, KIF20B, MCM6, DBF4, SLC7A1, UPF1, SLC7A5, HIF1A, SS18, NOLC1, SNRPD1, CCNT1, CUL3, TOP1, ILF3, DKC1, RAD23B, SYNCRIP, WRN, CUL5, PRPF4B, BARD1, SMARCC1, LBR, TGFB1, YTHDC1, DDX39A, TENT4A, HNRNPD, NUP98, EWSR1, NSD2, KIF5B, RAD21, SLC12A2, TACC3, G3BP1, DR1, PDS5B	CD4 EM1	pediatric_seniorSenior	down	down	47	42	200	21	pediatric_seniorSenior
REACTOME_SRP_DEPENDENT_COTRANSLATIONAL_PROTEIN_TARGETING_TO_MEMBRANE	8.13291e-05	0.00556166	-1.86623	SEC11C, DDOST, RPS7, SEC11A, SRP72, SPCS2, RPN2, SSR2, SSR4, RPS9, SRPRB, RPN1, SSR1, RPS17, RPL36A, SRP14, SPCS1, RPL8, RPS4X, RPL4, RPL10A, RPL11, RPL15, RPL23, RPS15, UBA52, RPS24, RPLP0, RPL18A, RPL29, RPL5, RPL27, RPL37A, SEC61A1, RPL18, RPS2, RPSA, RPL36AL, RPL3, SRP9, TRAM1, FAU, RPL10, RPS16, RPS3, RPL14, RPL7A, SPCS3, RPL13A, RPL6, RPL21, RPS25, RPS6, SRP54, RPS5, RPS13, RPL23A, RPL22, R…	CD4 EM1	pediatric_seniorSenior	down	down	48	72	113	63.7168	pediatric_seniorSenior
REACTOME_RRNA_MODIFICATION_IN_THE_NUCLEUS_AND_CYTOSOL	0.000555457	0.0205751	-1.89337	WDR36, NOP58, HEATR1, SNU13, NOL11, DDX52, WDR3, WDR43, DKC1, RPS7, RCL1, PNO1, MPHOSPH10	CD4 EM1	pediatric_seniorSenior	down	down	49	13	60	21.6667	pediatric_seniorSenior
REACTOME_PROCESSING_OF_CAPPED_INTRON_CONTAINING_PRE_MRNA	1.82856e-06	0.000406397	-1.90122	DNAJC8, NUP93, SLBP, NUP54, EFTUD2, TXNL4A, WBP11, SNU13, SNRPD1, NCBP1, NUP58, DHX9, FIP1L1, NUP133, MTREX, SEH1L, CASC3, ISY1, SF3B6, FYTTD1, SF3A3, WTAP, SNRPB2, PRPF40A, CDC5L, SLU7, HNRNPA1, SNRPE, SF3A1, SNRPA1, RBM17, POLR2A, RNPS1, NUDT21, RANBP2, SNRPF, CDC40, SF3B2, THOC1, CRNKL1, NUP35, NUP153, SRSF4, YBX1, CPSF7, SRSF6, PRPF3, HNRNPM, DHX15, U2SURP, DDX39A, HNRNPL, NUP88, HNRNPUL1, EI…	CD4 EM1	pediatric_seniorSenior	down	down	50	74	242	30.5785	pediatric_seniorSenior
REACTOME_TRANSLATION	1.36217e-06	0.000403656	-1.9125	PABPC1, GSPT1, ETF1, SEC11C, EIF3E, EIF3A, EIF3B, MRPL47, TUFM, PPA1, MRPS35, DDOST, EIF3M, AIMP1, EIF3H, MRPL13, RPS7, SEC11A, OXA1L, WARS2, SRP72, GFM2, EIF4A1, MRPL3, SPCS2, RPN2, EIF3L, SSR2, SSR4, EIF4B, EIF1AX, EEF2, EEF1G, EIF3F, MRPL1, RPS9, SRPRB, EIF3G, LARS2, RPN1, SSR1, EIF3D, RPS17, RPL36A, EIF4G1, EIF2S2, EIF5B, SRP14, SPCS1, RPL8, GFM1, RPS4X, RPL4, MRPL42, EIF3J, RPL10A, RPL11, RP…	CD4 EM1	pediatric_seniorSenior	down	down	51	96	295	32.5424	pediatric_seniorSenior
REACTOME_ACTIVATION_OF_THE_MRNA_UPON_BINDING_OF_THE_CAP_BINDING_COMPLEX_AND_EIFS_AND_SUBSEQUENT_BINDING_TO_43S	0.000145839	0.00762652	-1.92358	PABPC1, EIF3E, EIF3A, EIF3B, EIF3M, EIF3H, RPS7, EIF4A1, EIF3L, EIF4B, EIF1AX, EIF3F, RPS9, EIF3G, EIF3D, RPS17, EIF4G1, EIF2S2, RPS4X, EIF3J, EIF3K, RPS15, RPS24, EIF2S3, RPS2, RPSA, EIF4E, FAU, RPS16, RPS3, RPS25, EIF4H	CD4 EM1	pediatric_seniorSenior	down	down	52	32	60	53.3333	pediatric_seniorSenior
HALLMARK_E2F_TARGETS	2.58218e-05	0.00229556	-1.93688	CTPS1, SMC4, EZH2, GSPT1, LMNB1, MCM6, PPM1D, PAICS, ATAD2, SLBP, ING3, NOLC1, TFRC, XRCC6, HELLS, ILF3, TP53, SMC3, SYNCRIP, NUDT21, USP1, BARD1, NAP1L1, NUP153, LBR, DDX39A, RBBP7, RFC1, HNRNPD, RAD21, TACC3, RAN, PDS5B, CNOT9, SNRPB, IPO7, NASP, HUS1, CSE1L	CD4 EM1	pediatric_seniorSenior	down	down	53	39	200	19.5	pediatric_seniorSenior
HALLMARK_OXIDATIVE_PHOSPHORYLATION	1.72995e-05	0.0017088	-1.94748	SUPV3L1, NDUFS6, ETFB, UQCRC2, AFG3L2, NDUFA9, LDHA, LRPPRC, SDHB, ISCA1, PDP1, HADHB, CS, MDH1, TOMM70, TIMM17A, COX6C, ATP5MC2, OXA1L, ATP5MG, SDHA, ATP6V0C, DLST, DLD, HSPA9, UQCRH, ATP6V1E1, NDUFA5, NDUFC2, SUCLG1, ATP5F1B, ATP5F1C, COX4I1, SLC25A3, IDH3B, VDAC2, OPA1, ACO2, UQCRFS1, VDAC3, COX6A1	CD4 EM1	pediatric_seniorSenior	down	down	54	41	200	20.5	pediatric_seniorSenior
REACTOME_EUKARYOTIC_TRANSLATION_INITIATION	8.529e-06	0.00151646	-1.94806	PABPC1, EIF3E, EIF3A, EIF3B, EIF3M, EIF3H, RPS7, EIF4A1, EIF3L, EIF4B, EIF1AX, EIF3F, RPS9, EIF3G, EIF3D, RPS17, RPL36A, EIF4G1, EIF2S2, EIF5B, RPL8, RPS4X, RPL4, EIF3J, RPL10A, RPL11, RPL15, RPL23, EIF3K, RPS15, UBA52, RPS24, EIF2S3, RPLP0, RPL18A, RPL29, RPL5, RPL27, RPL37A, RPL18, RPS2, RPSA, RPL36AL, RPL3, EIF4E, FAU, RPL10, RPS16, RPS3, RPL14, RPL7A, RPL13A, RPL6, EIF5, RPL21, RPS25, EIF4H, …	CD4 EM1	pediatric_seniorSenior	down	down	55	65	120	54.1667	pediatric_seniorSenior
HALLMARK_SPERMATOGENESIS	0.000386092	0.0149233	-1.97702	EZH2, GMCL1, DBF4, IP6K1, COIL, TOPBP1, CSNK2A2, TSN, IL12RB2, NF2, IFT88, PIAS2, PGS1, AGFG1, SIRT1, VDAC3, PEBP1, PRKAR2A, SLC12A2	CD4 EM1	pediatric_seniorSenior	down	down	56	19	135	14.0741	pediatric_seniorSenior
REACTOME_METABOLISM_OF_RNA	1.34276e-13	1.19371e-10	-1.98063	PABPC1, GSPT1, ETF1, CNOT6L, MAPKAPK2, DNAJC8, DDX21, C1D, PSMD5, PSMC1, TGS1, RTRAF, RTCB, PPP2CA, WDR36, RNMT, UPF1, EXOSC7, NUP93, YWHAB, SLBP, NOP58, HEATR1, NUP54, EFTUD2, NSUN2, TXNL4A, WBP11, PSME4, SNU13, PSMB7, SNRPD1, NCBP1, NOL11, PSMC2, NUP58, DDX52, DDX1, DCP1A, DHX9, GNL3, CSNK1D, RIOK3, FIP1L1, WDR3, NUP133, MTREX, XRN2, WDR43, SMG5, SEH1L, CASC3, ISY1, SF3B6, FYTTD1, SF3A3, DKC1, …	CD4 EM1	pediatric_seniorSenior	down	down	57	178	672	26.4881	pediatric_seniorSenior
HALLMARK_MYC_TARGETS_V1	3.84742e-11	1.71018e-08	-2.39051	CTPS1, PABPC1, GSPT1, ETF1, DDX21, MCM6, RRM1, EXOSC7, CCT2, EIF3B, NOLC1, TXNL4A, STARD7, SNRPD1, TUFM, PPIA, NCBP1, ACP1, LDHA, XRCC6, PPM1G, GNL3, RSL1D1, TOMM70, RAD23B, SNRPB2, HNRNPA1, IFRD1, SYNCRIP, CCT4, SF3A1, PSMD7, SSBP1, SNRPA1, TCP1, PWP1, RNPS1, USP1, EIF4A1, PSMA4, ABCE1, SMARCC1, YWHAQ, PSMC6, NAP1L1, PSMA2, SERBP1, YWHAE, AP3S1, EIF1AX, COPS5, UBA2, DHX15, SLC25A3, HDAC2, NPM1, …	CD4 EM1	pediatric_seniorSenior	down	down	58	61	200	30.5	pediatric_seniorSenior
REACTOME_GPCR_LIGAND_BINDING	0.00248463	0.0315151	1.76538	PTGDR, PTGER2, CX3CR1, ANXA1, CCL5, PTCH1, ADRB2, ADGRE5, CCL4, LPAR6, S1PR5	CD4 EM2	pediatric_seniorSenior	up	up	59	11	463	2.37581	pediatric_seniorSenior
REACTOME_CLASS_A_1_RHODOPSIN_LIKE_RECEPTORS_	0.00235849	0.0307886	1.75291	PTGDR, PTGER2, CX3CR1, ANXA1, CCL5, ADRB2, CCL4, LPAR6, S1PR5, OPRM1	CD4 EM2	pediatric_seniorSenior	up	up	60	10	330	3.0303	pediatric_seniorSenior
REACTOME_CELLULAR_RESPONSES_TO_EXTERNAL_STIMULI	0.00351817	0.0386022	-1.31313	EZH2, LMNB1, MAPKAPK2, PSMD5, NUP54, CAPZA2, PSMA2, RBX1, PSMB7, NUP58, PSMA4, DNAJB6, NUP93, PSMC2, DNAJC2, PSMD13, ATP6V0C, CBX4, PSME4, RBBP7, RHEB, NUP88, PSMC1, VHL, ATF2, ATP6V1E1, UBN1, DYNC1LI1, DNAJC7, SUZ12, FNIP1, EIF2AK4, RPL4, RBBP4, CUL2, PSMB1, PSMA7, GCN1, ATF4, RPS7, SOD1, RPLP0, HSPA9, ANAPC10, HSPA4, ACTR10, PSME2, CAPZA1, RPS4X, NUP50, PSMD7, ATP6V1H, TERF1, NUP133, RPL36A, SO…	CD4 EM2	pediatric_seniorSenior	down	down	61	138	613	22.5122	pediatric_seniorSenior
REACTOME_NERVOUS_SYSTEM_DEVELOPMENT	0.00268216	0.0318234	-1.34692	DOK6, CYP51A1, GAB2, PLXND1, GSPT1, PABPC1, ETF1, PAK1, PIK3R1, LYN, IRS2, CSNK2A2, ABLIM1, PSMD5, EZR, SIAH1, PSMA2, RBX1, PSMB7, KRAS, PSMA4, PSMC2, PSMD13, PFN1, PSME4, PSMC1, ZSWIM8, ARPC2, PTPN11, SDCBP, RPL4, ARPC4, YES1, CUL2, PSMB1, PSMA7, CFL1, RANBP9, RPS7, RPLP0, ACTB, PIK3CA, PSME2, RPS4X, SREBF2, PSMD7, ARHGEF7, HDAC2, RAC1, NCBP1, RPL36A, CSNK2A1, ACTR2, ARPC1A, PSMD6, LIMK2, RPS9, …	CD4 EM2	pediatric_seniorSenior	down	down	62	105	580	18.1034	pediatric_seniorSenior
REACTOME_DISEASES_OF_SIGNAL_TRANSDUCTION_BY_GROWTH_FACTOR_RECEPTORS_AND_SECOND_MESSENGERS	0.0027952	0.0323444	-1.38328	GAB2, ICOS, PIK3R1, LYN, IRS2, BCL2L11, PSMD5, WDR48, FOXO1, PSMA2, PPP1CB, RBX1, PSMB7, RHOG, MAML1, KRAS, PSMA4, ESR1, CHUK, KDM7A, PSMC2, BRAP, PSMD13, PEBP1, PPP2CA, PSME4, RNF43, POLR2A, STAT5A, PSMC1, YWHAB, TGFB1, PTPN11, RAC2, FIP1L1, YES1, PSMB1, PSMA7, AXIN1, CD28, CSNK1A1, ACTB, PIK3CA, PSME2, PSMD7, HDAC2, RAC1, NCBP1, AKT2	CD4 EM2	pediatric_seniorSenior	down	down	63	49	386	12.6943	pediatric_seniorSenior
REACTOME_CELL_CYCLE	0.000914401	0.0153723	-1.40063	CENPP, MCM6, SMC4, LMNB1, CENPK, EML4, LYN, HAUS2, CSNK2A2, NEDD1, PSMD5, SUMO1, CDK11A, NUP54, PSMA2, PPP1CB, RBX1, GORASP2, PSMB7, NUP58, MAPRE1, PPP6C, PSMA4, DBF4, NUP93, PSMC2, CDK11B, PSMD13, PPP2CA, OPTN, ARPP19, PSME4, RBBP7, POLR2A, NUP88, PSMC1, RAN, AHCTF1, PPP2R2D, YWHAB, DYNC1LI1, BARD1, CSNK1D, RBBP4, PSMB1, PSMA7, UBE2N, WRN, CHMP7, LBR, ANAPC10, ESCO1, PSME2, NUP50, PSMD7, TERF1, …	CD4 EM2	pediatric_seniorSenior	down	down	64	74	693	10.6782	pediatric_seniorSenior
REACTOME_METABOLISM_OF_AMINO_ACIDS_AND_DERIVATIVES	0.00251804	0.0315151	-1.41761	AZIN1, PSMD5, PSMA2, PSMB7, PSMA4, PSMC2, SERINC3, PSMD13, SEPSECS, PSME4, SERINC1, PSMC1, RPL4, PSMB1, PSMA7, RPS7, RPLP0, PSME2, RPS4X, PSMD7, RPL36A, AIMP1, MCCC2, PSMD6, RPS9, SLC36A4, DLD, RPL23, RPL37A, PSMC6, PSMB4, PSMB2, PSMD14, RPL7, UBA52, RPL15, RPL29, OAZ1, RPL11, RPS5, PSMD11, RPS27A, RPL18A, RPS17, RPL8, EEFSEC, RPL14, CSAD, FAU, RPL13A, RPL7A, PSMD1, RPSA, RPS24, RPS15, RPL10, RPS…	CD4 EM2	pediatric_seniorSenior	down	down	65	94	374	25.1337	pediatric_seniorSenior
REACTOME_ASPARAGINE_N_LINKED_GLYCOSYLATION	0.0048345	0.0495119	-1.44243	ST8SIA1, B4GALT1, CD55, CALR, ARFGAP3, CAPZA2, GOSR1, NAPA, CD59, NUS1, TMED9, COPE, PPP6C, NAPG, F5, RPN2, COPG1, ST6GALNAC3, PSMC1, EDEM1, MAN2A1, RPN1, COPA, DYNC1LI1, DPM1, CSNK1D, AMFR, TFG, ACTR10, CAPZA1, TRAPPC10, DCTN5, DYNC1LI2, DCTN4, OS9, ARF1, COPB1, PDIA3, DERL1, UAP1, SCFD1, GNE, ACTR1A, RAD23B, RAB1A, ST3GAL5, ALG5, SEC16A, UBA52, COG2, MGAT5, DDOST, STX5, SEC31A, RPS27A, B4GALT4,…	CD4 EM2	pediatric_seniorSenior	down	down	66	58	305	19.0164	pediatric_seniorSenior
REACTOME_INTRACELLULAR_SIGNALING_BY_SECOND_MESSENGERS	0.00308107	0.0347498	-1.47104	ICOS, EZH2, PIK3R1, IRS2, CSNK2A2, PSMD5, FOXO1, PRKX, PSMA2, PSMB7, RHOG, PSMA4, ESR1, CHUK, RCOR1, PSMC2, PSMD13, PPP2CA, CBX4, PSME4, RBBP7, RHEB, PSMC1, ATF2, KDM1A, PTPN11, USP7, SUZ12, RAC2, RBBP4, PSMB1, PSMA7, CD28, PRKAR1A, PIK3CA, PSME2, PHLPP2, PSMD7, HDAC2, RAC1, AKT2, REST, TP53, PPP2R1A, CSNK2A1, CHD4, TNKS2, TRAF6, PSMD6, PPP2R5A, CDKN1B, AGO1, PSMC6, PSMB4, PSMB2, AGO2, PSMD14, UB…	CD4 EM2	pediatric_seniorSenior	down	down	67	58	304	19.0789	pediatric_seniorSenior
REACTOME_MITOTIC_METAPHASE_AND_ANAPHASE	0.00355261	0.0386022	-1.51503	CENPP, LMNB1, CENPK, PSMD5, SUMO1, NUP54, PSMA2, PSMB7, NUP58, MAPRE1, PSMA4, NUP93, PSMC2, PSMD13, PPP2CA, PSME4, PSMC1, RAN, AHCTF1, DYNC1LI1, PSMB1, PSMA7, CHMP7, LBR, ANAPC10, PSME2, PSMD7, NUP133, TNPO1, DYNC1LI2, PPP2R1A, PSMD6, PPP2R5A, UBE2I, PSMC6, PSMB4, PSMB2, NUP98, PSMD14, UBA52, PSMD11, RAD21, NUP155, RPS27A	CD4 EM2	pediatric_seniorSenior	down	down	68	44	236	18.6441	pediatric_seniorSenior
REACTOME_CELL_CYCLE_MITOTIC	0.000146369	0.00521658	-1.51674	CENPP, MCM6, SMC4, LMNB1, CENPK, EML4, LYN, HAUS2, CSNK2A2, NEDD1, PSMD5, SUMO1, CDK11A, NUP54, PSMA2, PPP1CB, RBX1, GORASP2, PSMB7, NUP58, MAPRE1, PSMA4, DBF4, NUP93, PSMC2, CDK11B, PSMD13, PPP2CA, OPTN, ARPP19, PSME4, NUP88, PSMC1, RAN, AHCTF1, PPP2R2D, DYNC1LI1, CSNK1D, RBBP4, PSMB1, PSMA7, CHMP7, LBR, ANAPC10, ESCO1, PSME2, NUP50, PSMD7, NUP133, AKT2, MAU2, CEP78, TNPO1, DYNC1LI2, RFC1, TUBGC…	CD4 EM2	pediatric_seniorSenior	down	down	69	65	561	11.5865	pediatric_seniorSenior
REACTOME_M_PHASE	0.000424424	0.00989575	-1.54002	CENPP, SMC4, LMNB1, CENPK, EML4, HAUS2, CSNK2A2, NEDD1, PSMD5, SUMO1, NUP54, PSMA2, GORASP2, PSMB7, NUP58, MAPRE1, PSMA4, NUP93, PSMC2, PSMD13, PPP2CA, ARPP19, PSME4, NUP88, PSMC1, RAN, AHCTF1, PPP2R2D, DYNC1LI1, CSNK1D, PSMB1, PSMA7, CHMP7, LBR, ANAPC10, PSME2, NUP50, PSMD7, NUP133, MAU2, CEP78, TNPO1, DYNC1LI2, TUBGCP5, PPP2R1A, SET, NUMA1, PCNT, CSNK2A1, PSMD6, RAB2A, PPP2R5A, UBE2I, ACTR1A, P…	CD4 EM2	pediatric_seniorSenior	down	down	70	66	417	15.8273	pediatric_seniorSenior
REACTOME_MRNA_SPLICING	0.00189696	0.0271515	-1.54187	SNRPF, ISY1, DNAJC8, SNRPD1, SF3A1, SF3A3, SNRPB2, YBX1, POLR2A, TXNL4A, HNRNPA1, SNU13, NUDT21, FIP1L1, DHX9, MTREX, RBM17, PPWD1, HNRNPL, NCBP1, AQR, SRSF6, SNRPE, RBM22, PPIL4, PRPF40A, WBP11, SRRT, CDC5L, SNRPB, SF3B6, EFTUD2, SRSF4, CWC15, SF3B2, CDC40, HNRNPM, HNRNPUL1, SRSF9, DHX38, EIF4A3, HNRNPR	CD4 EM2	pediatric_seniorSenior	down	down	71	42	188	22.3404	pediatric_seniorSenior
REACTOME_CELL_CYCLE_CHECKPOINTS	0.00221266	0.0303304	-1.55651	CENPP, MCM6, CENPK, PSMD5, SUMO1, PSMA2, PSMB7, MAPRE1, PSMA4, DBF4, PSMC2, PSMD13, PPP2CA, PSME4, PSMC1, AHCTF1, YWHAB, DYNC1LI1, BARD1, PSMB1, PSMA7, UBE2N, WRN, ANAPC10, PSME2, PSMD7, NUP133, DYNC1LI2, TP53, PPP2R1A, PSMD6, HERC2, PPP2R5A, CDKN1B, TOPBP1, PSMC6, PSMB4, PSMB2, NUP98, PSMD14, UBA52, PSMD11, MDM2, RPS27A, YWHAE	CD4 EM2	pediatric_seniorSenior	down	down	72	45	292	15.411	pediatric_seniorSenior
REACTOME_TRANSCRIPTIONAL_REGULATION_BY_RUNX1	0.00150322	0.022348	-1.56304	CTLA4, CSNK2A2, PSMD5, RBBP5, PSMA2, PSMB7, RYBP, PSMA4, ESR1, PSMC2, PSMD13, SMARCB1, CBX4, PSME4, PSMC1, PTPN11, SETD1B, KMT2E, PSMB1, PSMA7, AXIN1, PSME2, PSMD7, CDK7, SMARCE1, CSNK2A1, SIN3A, HIPK2, GATA3, PSMD6, SOCS4, CCND2, AGO1, PSMC6, PSMB4, PSMB2, AGO2, PSMD14, UBA52, PSMD11, RPS27A, EP300	CD4 EM2	pediatric_seniorSenior	down	down	73	42	239	17.5732	pediatric_seniorSenior
REACTOME_TCF_DEPENDENT_SIGNALING_IN_RESPONSE_TO_WNT	0.00472184	0.0489204	-1.57217	CSNK2A2, PSMD5, RBBP5, PSMA2, RBX1, PSMB7, PSMA4, PSMC2, PSMD13, PPP2CA, PSME4, RNF43, PSMC1, CUL3, PSMB1, PSMA7, AXIN1, CSNK1A1, PSME2, PSMD7, AKT2, PPP2R1A, CSNK2A1, TNKS2, PSMD6, PPP2R5A, PSMC6, PSMB4, PSMB2, PSMD14, UBA52, PSMD11, RPS27A, EP300, RYK	CD4 EM2	pediatric_seniorSenior	down	down	74	35	234	14.9573	pediatric_seniorSenior
REACTOME_PTEN_REGULATION	0.00150492	0.022348	-1.5818	EZH2, CSNK2A2, PSMD5, PSMA2, PSMB7, PSMA4, RCOR1, PSMC2, PSMD13, CBX4, PSME4, RBBP7, RHEB, PSMC1, ATF2, KDM1A, USP7, SUZ12, RBBP4, PSMB1, PSMA7, PSME2, PSMD7, HDAC2, AKT2, REST, TP53, CSNK2A1, CHD4, TNKS2, PSMD6, AGO1, PSMC6, PSMB4, PSMB2, AGO2, PSMD14, UBA52	CD4 EM2	pediatric_seniorSenior	down	down	75	38	139	27.3381	pediatric_seniorSenior
REACTOME_SIGNALING_BY_THE_B_CELL_RECEPTOR_BCR_	0.00346465	0.0385876	-1.58455	REL, PIK3R1, LYN, PSMD5, PSMA2, PSMB7, KRAS, PSMA4, CHUK, PSMC2, PSMD13, NFKBIA, PSME4, PSMC1, PPIA, PSMB1, PSMA7, PSME2, PSMD7, DAPP1, PSMD6, PPP3R1, PSMC6, PSMB4, PSMB2, PSMD14, UBA52, PSMD11, RPS27A, NFATC1	CD4 EM2	pediatric_seniorSenior	down	down	76	30	166	18.0723	pediatric_seniorSenior
KEGG_SPLICEOSOME	0.00143014	0.0219699	-1.58593	SNRPF, ISY1, CCDC12, SNRPD1, SF3A1, SF3A3, DHX8, SNRPB2, TXNL4A, HNRNPA1, SNU13, RBM17, NCBP1, AQR, SRSF6, SNRPE, RBM22, PRPF40A, WBP11, TCERG1, CDC5L, SNRPB, SF3B6, EFTUD2, SRSF4, CWC15, SF3B2, CDC40, HNRNPM, SRSF9, DHX38, EIF4A3, RBM25, DHX15, PRPF18, CTNNBL1, SRSF10, THOC1, SNRNP200, U2SURP, LSM7, PRPF8	CD4 EM2	pediatric_seniorSenior	down	down	77	42	127	33.0709	pediatric_seniorSenior
HALLMARK_MTORC1_SIGNALING	0.00125496	0.019617	-1.58998	NAMPT, CYP51A1, ETF1, CALR, PDK1, PPA1, PSMA4, TFRC, PSMC2, MTHFD2L, PSMD13, TCEA1, PPIA, EDEM1, RPN1, ATP2A2, PNO1, HSPA9, HSPA4, SLC2A1, DAPP1, IDI1, UFM1, ACTR2, LDHA, PGK1, ACSL3, GAPDH, GMPS, PSMC6, SEC11A, RAB1A, IFRD1, SLC2A3, ELOVL5, PSMD14, PITPNB, COPS5, RDH11, ARPC5L	CD4 EM2	pediatric_seniorSenior	down	down	78	40	200	20	pediatric_seniorSenior
REACTOME_PROCESSING_OF_CAPPED_INTRON_CONTAINING_PRE_MRNA	0.000326601	0.00793461	-1.59356	SNRPF, ISY1, DNAJC8, NUP54, SLBP, SNRPD1, NUP58, POLDIP3, NUP93, WTAP, SF3A1, SF3A3, SNRPB2, YBX1, POLR2A, TXNL4A, HNRNPA1, NUP88, SNU13, NUDT21, FIP1L1, DHX9, MTREX, FYTTD1, NUP50, RBM17, PPWD1, NUP133, HNRNPL, SARNP, METTL14, NCBP1, AQR, SRSF6, SNRPE, RBM22, PPIL4, PRPF40A, WBP11, SRRT, CDC5L, SNRPB, SF3B6, EFTUD2, SRSF4, CWC15, SF3B2, CDC40, HNRNPM, HNRNPUL1, SRSF9, DHX38, EIF4A3, NUP98, HNRNPR	CD4 EM2	pediatric_seniorSenior	down	down	79	55	242	22.7273	pediatric_seniorSenior
REACTOME_C_TYPE_LECTIN_RECEPTORS_CLRS_	0.00271446	0.0318234	-1.59984	RELB, PAK1, LYN, PSMD5, PSMA2, PSMB7, KRAS, PSMA4, CHUK, PSMC2, PSMD13, NFKBIA, PSME4, PSMC1, PSMB1, PSMA7, UBE2N, PSME2, PSMD7, TRAF6, PSMD6, PPP3R1, PSMC6, PSMB4, PSMB2, PSMD14, UBA52, PSMD11, RPS27A, EP300, NFATC1	CD4 EM2	pediatric_seniorSenior	down	down	80	31	140	22.1429	pediatric_seniorSenior
REACTOME_DEUBIQUITINATION	0.000475282	0.0101878	-1.59992	PSMD5, WDR48, TNIP1, TRAF3, USP42, PSMA2, USP12, PSMB7, NFRKB, PSMA4, ESR1, PSMC2, ZRANB1, PSMD13, NFKBIA, PSME4, SNX3, POLB, PSMC1, INO80D, TGFB1, BIRC2, USP7, TRIM25, BARD1, PSMB1, JOSD1, PSMA7, AXIN1, VDAC2, TOMM20, USP4, ACTB, PSME2, USP20, PSMD7, USP14, HIF1A, TP53, FOXK2, GATA3, UCHL3, TNFAIP3, TNKS2, TRAF6, PSMD6, SUDS3, RAD23A, TOMM70, PSMC6, RAD23B, PSMB4, PSMB2, NOD1, PSMD14, USP16, UBA…	CD4 EM2	pediatric_seniorSenior	down	down	81	66	298	22.1477	pediatric_seniorSenior
REACTOME_HIV_INFECTION	0.000326409	0.00793461	-1.62457	PSMD5, NUP54, PSMA2, RBX1, PSMB7, RNMT, NUP58, PSMA4, NUP93, PSMC2, PSMD13, PSME4, POLR2A, TCEA1, XRCC6, NUP88, SLC25A6, PSMC1, RAN, PPIA, SUPT5H, SUPT16H, VPS37B, CCNK, PSMB1, PSMA7, CD28, CHMP7, HLA-A, GTF2B, PSME2, CCNT1, NUP50, PSMD7, AP1G1, ATP6V1H, NUP133, RAC1, NCBP1, CDK7, ARF1, PSMD6, VPS4B, TSG101, TAF2, GTF2E2, PSMC6, PSMB4, PSMB2, NUP98, TAF4B, PSMD14, UBA52, B2M, PSMD11, NUP155, RPS2…	CD4 EM2	pediatric_seniorSenior	down	down	82	59	231	25.5411	pediatric_seniorSenior
REACTOME_THE_ROLE_OF_GTSE1_IN_G2_M_PROGRESSION_AFTER_G2_CHECKPOINT	0.00381945	0.0410016	-1.64412	PSMD5, PSMA2, PSMB7, MAPRE1, PSMA4, PSMC2, PSMD13, PSME4, PSMC1, PSMB1, PSMA7, PSME2, PSMD7, TP53, PSMD6, PSMC6, PSMB4, PSMB2, PSMD14, UBA52, PSMD11, RPS27A	CD4 EM2	pediatric_seniorSenior	down	down	83	22	79	27.8481	pediatric_seniorSenior
HALLMARK_G2M_CHECKPOINT	0.00122503	0.0194912	-1.65665	MCM6, SMC4, EZH2, GSPT1, LMNB1, KIF20B, SNRPD1, UPF1, DBF4, SLC7A1, KIF5B, TOP1, TGFB1, CUL3, BARD1, YTHDC1, TACC3, WRN, LBR, DR1, CCNT1, G3BP1, NUP50, HIF1A, NUMA1, TENT4A, DKC1, ARID4A, ILF3, PRPF4B, KIF22, CDKN1B, SYNCRIP, RAD23B, NUP98, NASP, SS18, NCL, HNRNPD, RAD21	CD4 EM2	pediatric_seniorSenior	down	down	84	40	200	20	pediatric_seniorSenior
REACTOME_UB_SPECIFIC_PROCESSING_PROTEASES	0.000978061	0.016138	-1.65735	PSMD5, WDR48, USP42, PSMA2, USP12, PSMB7, PSMA4, PSMC2, PSMD13, NFKBIA, PSME4, SNX3, POLB, PSMC1, BIRC2, USP7, PSMB1, PSMA7, AXIN1, VDAC2, TOMM20, USP4, PSME2, USP20, PSMD7, USP14, HIF1A, TP53, GATA3, TNKS2, TRAF6, PSMD6, SUDS3, TOMM70, PSMC6, PSMB4, PSMB2, PSMD14, USP16, UBA52, PSMD11, MDM2, USP10, RPS27A, UFD1, USP9X, USP11	CD4 EM2	pediatric_seniorSenior	down	down	85	47	221	21.267	pediatric_seniorSenior
HALLMARK_UNFOLDED_PROTEIN_RESPONSE	0.00296883	0.0339132	-1.67908	CALR, PDIA6, PAIP1, KIF5B, EDEM1, EIF2AK3, MTREX, ATF4, DCP1A, EEF2, HSPA9, DNAJC3, SRPRB, SDAD1, SPCS1, SPCS3, DKC1, ATP6V0D1, HERPUD1, SEC11A, EIF4A3, NOP14, SEC31A, HSPA5, NPM1, EIF4A1, CNOT2, DCP2, SSR1, GOSR2	CD4 EM2	pediatric_seniorSenior	down	down	86	30	113	26.5487	pediatric_seniorSenior
REACTOME_CIRCADIAN_CLOCK	0.00229933	0.0307886	-1.68096	NAMPT, MEF2D, USP46, PPP1CB, CRY2, ATF2, PER1, CRY1, TGS1, CSNK1D, FBXL3, HIF1A, SIRT1, CRTC3, NR3C1, UBA52, MED1, RPS27A, EP300	CD4 EM2	pediatric_seniorSenior	down	down	87	19	70	27.1429	pediatric_seniorSenior
REACTOME_DNA_REPLICATION	0.0023843	0.0307886	-1.69369	MCM6, PSMD5, PSMA2, RBX1, PSMB7, PSMA4, DBF4, PSMC2, PSMD13, PSME4, PSMC1, PSMB1, PSMA7, ANAPC10, PSME2, PSMD7, RFC1, PSMD6, PSMC6, PSMB4, PSMB2, PSMD14, UBA52, PSMD11, RPS27A	CD4 EM2	pediatric_seniorSenior	down	down	88	25	128	19.5312	pediatric_seniorSenior
REACTOME_FCERI_MEDIATED_NF_KB_ACTIVATION	0.00270456	0.0318234	-1.69375	LYN, PSMD5, PSMA2, PSMB7, PSMA4, CHUK, PSMC2, PSMD13, NFKBIA, PSME4, PSMC1, PSMB1, PSMA7, UBE2N, PSME2, PSMD7, TRAF6, PSMD6, PSMC6, PSMB4, PSMB2, PSMD14, UBA52, PSMD11, RPS27A, UBE2D2, TAB3, PSMD1	CD4 EM2	pediatric_seniorSenior	down	down	89	28	136	20.5882	pediatric_seniorSenior
REACTOME_DEGRADATION_OF_GLI1_BY_THE_PROTEASOME	0.00389007	0.0412438	-1.69412	PSMD5, PSMA2, RBX1, PSMB7, PSMA4, PSMC2, PSMD13, PSME4, PSMC1, PSMB1, PSMA7, PSME2, PSMD7, PSMD6, PSMC6, PSMB4, PSMB2, PSMD14, UBA52, PSMD11, RPS27A	CD4 EM2	pediatric_seniorSenior	down	down	90	21	60	35	pediatric_seniorSenior
REACTOME_SWITCHING_OF_ORIGINS_TO_A_POST_REPLICATIVE_STATE	0.00269914	0.0318234	-1.70522	MCM6, PSMD5, PSMA2, RBX1, PSMB7, PSMA4, PSMC2, PSMD13, PSME4, PSMC1, PSMB1, PSMA7, ANAPC10, PSME2, PSMD7, PSMD6, PSMC6, PSMB4, PSMB2, PSMD14, UBA52, PSMD11, RPS27A	CD4 EM2	pediatric_seniorSenior	down	down	91	23	91	25.2747	pediatric_seniorSenior
REACTOME_UCH_PROTEINASES	0.00254667	0.0315151	-1.70888	PSMD5, PSMA2, PSMB7, NFRKB, PSMA4, PSMC2, PSMD13, PSME4, PSMC1, INO80D, TGFB1, BARD1, PSMB1, PSMA7, ACTB, PSME2, PSMD7, FOXK2, UCHL3, PSMD6, PSMC6, PSMB4, PSMB2, PSMD14, UBA52, YY1, PSMD11, RPS27A	CD4 EM2	pediatric_seniorSenior	down	down	92	28	102	27.451	pediatric_seniorSenior
REACTOME_DISORDERS_OF_TRANSMEMBRANE_TRANSPORTERS	0.000695805	0.0133922	-1.71415	SLC16A1, PSMD5, NUP54, PSMA2, PSMB7, NUP58, PSMA4, NUP93, PSMC2, PSMD13, PSME4, SLC9A6, SLC9A9, NUP88, PSMC1, PSMB1, PSMA7, PSME2, NUP50, PSMD7, NUP133, SLC2A1, BSG, OS9, PSMD6, DERL1, PSMC6, PSMB4, PSMB2, NUP98, PSMD14, UBA52, PSMD11, NUP155, RPS27A, SEL1L, RANBP2, PSMD1, SLC20A2, SLC24A1, ERLEC1, SEH1L, UBB, NUP85, HK1, DERL2, TPR, PSME1, SEC13, NUP153, NUP188	CD4 EM2	pediatric_seniorSenior	down	down	93	51	176	28.9773	pediatric_seniorSenior
REACTOME_DEGRADATION_OF_BETA_CATENIN_BY_THE_DESTRUCTION_COMPLEX	0.0019536	0.0271977	-1.71484	PSMD5, PSMA2, RBX1, PSMB7, PSMA4, PSMC2, ZRANB1, PSMD13, PPP2CA, PSME4, PSMC1, TLE5, PSMB1, PSMA7, AXIN1, CSNK1A1, PSME2, PSMD7, PPP2R1A, PSMD6, PPP2R5A, PSMC6, PSMB4, PSMB2, PSMD14, UBA52, PSMD11, RPS27A	CD4 EM2	pediatric_seniorSenior	down	down	94	28	85	32.9412	pediatric_seniorSenior
REACTOME_G2_M_CHECKPOINTS	0.00103749	0.0168073	-1.72517	MCM6, PSMD5, SUMO1, PSMA2, PSMB7, PSMA4, DBF4, PSMC2, PSMD13, PSME4, PSMC1, YWHAB, BARD1, PSMB1, PSMA7, UBE2N, WRN, PSME2, PSMD7, TP53, PSMD6, HERC2, TOPBP1, PSMC6, PSMB4, PSMB2, PSMD14, UBA52, PSMD11, RPS27A, YWHAE	CD4 EM2	pediatric_seniorSenior	down	down	95	31	168	18.4524	pediatric_seniorSenior
REACTOME_TNFR2_NON_CANONICAL_NF_KB_PATHWAY	0.00236146	0.0307886	-1.72672	RELB, LTB, PSMD5, TRAF3, PSMA2, PSMB7, PSMA4, CHUK, PSMC2, PSMD13, PSME4, PSMC1, BIRC2, PSMB1, PSMA7, PSME2, PSMD7, PSMD6, PSMC6, PSMB4, PSMB2, PSMD14, UBA52, TNFRSF14, PSMD11, RPS27A	CD4 EM2	pediatric_seniorSenior	down	down	96	26	101	25.7426	pediatric_seniorSenior
REACTOME_HOST_INTERACTIONS_OF_HIV_FACTORS	0.000248046	0.00690654	-1.75431	PSMD5, NUP54, PSMA2, RBX1, PSMB7, NUP58, PSMA4, NUP93, PSMC2, PSMD13, PSME4, NUP88, SLC25A6, PSMC1, RAN, PPIA, PSMB1, PSMA7, CD28, HLA-A, PSME2, CCNT1, NUP50, PSMD7, AP1G1, ATP6V1H, NUP133, RAC1, ARF1, PSMD6, PSMC6, PSMB4, PSMB2, NUP98, PSMD14, UBA52, B2M, PSMD11, NUP155, RPS27A, NPM1	CD4 EM2	pediatric_seniorSenior	down	down	97	41	131	31.2977	pediatric_seniorSenior
REACTOME_DNA_REPLICATION_PRE_INITIATION	0.000721464	0.0133922	-1.77711	MCM6, PSMD5, PSMA2, PSMB7, PSMA4, DBF4, PSMC2, PSMD13, PSME4, PSMC1, PSMB1, PSMA7, PSME2, PSMD7, PSMD6, PSMC6, PSMB4, PSMB2, PSMD14, UBA52, PSMD11, RPS27A	CD4 EM2	pediatric_seniorSenior	down	down	98	22	85	25.8824	pediatric_seniorSenior
REACTOME_METABOLISM_OF_POLYAMINES	0.00172627	0.0252148	-1.798	AZIN1, PSMD5, PSMA2, PSMB7, PSMA4, PSMC2, PSMD13, PSME4, PSMC1, PSMB1, PSMA7, PSME2, PSMD7, PSMD6, PSMC6, PSMB4, PSMB2, PSMD14, OAZ1, PSMD11	CD4 EM2	pediatric_seniorSenior	down	down	99	20	59	33.8983	pediatric_seniorSenior
REACTOME_NEDDYLATION	5.93627e-05	0.0027838	-1.79856	KLHL3, KLHL5, PSMD5, RBBP5, PSMA2, RBX1, PSMB7, PSMA4, PSMC2, DDB1, PSMD13, GAN, BTBD1, DCUN1D5, PSME4, RBBP7, FBXO21, PSMC1, VHL, TULP4, KLHL2, CUL3, RNF7, COMMD2, CUL2, PSMB1, PSMA7, COPS2, COPS4, COMMD6, FBXL3, PSME2, COPS8, PSMD7, FBXO31, CAND1, HIF1A, DCUN1D1, UCHL3, FBXO7, PSMD6, FBXW2, PSMC6, PSMB4, PSMB2, PSMD14, UBA52, COPS5, PSMD11, DCAF16, RPS27A	CD4 EM2	pediatric_seniorSenior	down	down	100	51	234	21.7949	pediatric_seniorSenior
REACTOME_DOWNSTREAM_SIGNALING_EVENTS_OF_B_CELL_RECEPTOR_BCR_	0.000454687	0.0101282	-1.80274	REL, PSMD5, PSMA2, PSMB7, KRAS, PSMA4, CHUK, PSMC2, PSMD13, NFKBIA, PSME4, PSMC1, PPIA, PSMB1, PSMA7, PSME2, PSMD7, PSMD6, PPP3R1, PSMC6, PSMB4, PSMB2, PSMD14, UBA52, PSMD11, RPS27A, NFATC1	CD4 EM2	pediatric_seniorSenior	down	down	101	27	81	33.3333	pediatric_seniorSenior
REACTOME_HEDGEHOG_LIGAND_BIOGENESIS	0.0008761	0.0153016	-1.80583	PSMD5, PSMA2, PSMB7, PSMA4, PSMC2, PSMD13, PSME4, PSMC1, PSMB1, PSMA7, PSME2, PSMD7, OS9, PSMD6, PSMC6, PSMB4, PSMB2, P4HB, PSMD14, UBA52, PSMD11, RPS27A, SEL1L	CD4 EM2	pediatric_seniorSenior	down	down	102	23	65	35.3846	pediatric_seniorSenior
REACTOME_ASSEMBLY_OF_THE_PRE_REPLICATIVE_COMPLEX	0.000511899	0.010366	-1.8252	MCM6, PSMD5, PSMA2, PSMB7, PSMA4, PSMC2, PSMD13, PSME4, PSMC1, PSMB1, PSMA7, PSME2, PSMD7, PSMD6, PSMC6, PSMB4, PSMB2, PSMD14, UBA52, PSMD11, RPS27A	CD4 EM2	pediatric_seniorSenior	down	down	103	21	68	30.8824	pediatric_seniorSenior
REACTOME_REGULATION_OF_RAS_BY_GAPS	0.000644836	0.0127677	-1.83064	PSMD5, PSMA2, RBX1, PSMB7, KRAS, PSMA4, PSMC2, PSMD13, PSME4, PSMC1, CUL3, PSMB1, PSMA7, PSME2, PSMD7, RASA3, PSMD6, PSMC6, PSMB4, PSMB2, PSMD14, UBA52, PSMD11, RPS27A	CD4 EM2	pediatric_seniorSenior	down	down	104	24	68	35.2941	pediatric_seniorSenior
REACTOME_SIGNALING_BY_ROBO_RECEPTORS	3.90839e-06	0.000267875	-1.846	GSPT1, PABPC1, ETF1, PAK1, PSMD5, PSMA2, RBX1, PSMB7, PSMA4, PSMC2, PSMD13, PFN1, PSME4, PSMC1, ZSWIM8, RPL4, CUL2, PSMB1, PSMA7, RPS7, RPLP0, PSME2, RPS4X, PSMD7, RAC1, NCBP1, RPL36A, PSMD6, RPS9, RPL23, RPL37A, PSMC6, PSMB4, PSMB2, EIF4A3, PSMD14, RPL7, UBA52, RPL15, RPL29, RPL11, RPS5, PSMD11, RPS27A, RPL18A, RPS17, RPL8, RPL14, PRKAR2A, FAU, RPL13A, RPL7A, PSMD1, RPSA, RPS24, RPS15, RPL10, RH…	CD4 EM2	pediatric_seniorSenior	down	down	105	98	218	44.9541	pediatric_seniorSenior
REACTOME_CELLULAR_RESPONSE_TO_HYPOXIA	0.000501496	0.010366	-1.85991	PSMD5, PSMA2, RBX1, PSMB7, PSMA4, PSMC2, PSMD13, PSME4, PSMC1, VHL, CUL2, PSMB1, PSMA7, PSME2, PSMD7, HIF1A, PSMD6, PSMC6, PSMB4, PSMB2, PSMD14, UBA52, PSMD11, RPS27A, EP300, UBE2D2, LIMD1, PSMD1	CD4 EM2	pediatric_seniorSenior	down	down	106	28	75	37.3333	pediatric_seniorSenior
REACTOME_REGULATION_OF_RUNX3_EXPRESSION_AND_ACTIVITY	0.000329496	0.00793461	-1.8683	PSMD5, PSMA2, PSMB7, PSMA4, PSMC2, PSMD13, PSMC1, TGFB1, PSMB1, PSMA7, PSME2, PSMD7, SMURF1, PSMD6, PSMC6, PSMB4, PSMB2, PSMD14, UBA52, PSMD11, MDM2, RPS27A, EP300	CD4 EM2	pediatric_seniorSenior	down	down	107	23	55	41.8182	pediatric_seniorSenior
REACTOME_RET_SIGNALING	0.00393459	0.0412438	-1.87709	DOK6, GAB2, PIK3R1, IRS2, PTPN11, PIK3CA	CD4 EM2	pediatric_seniorSenior	down	down	108	6	40	15	pediatric_seniorSenior
REACTOME_DEGRADATION_OF_AXIN	0.000480232	0.0101878	-1.88159	PSMD5, PSMA2, PSMB7, PSMA4, PSMC2, PSMD13, PSME4, PSMC1, PSMB1, PSMA7, AXIN1, PSME2, PSMD7, TNKS2, PSMD6, PSMC6, PSMB4, PSMB2, PSMD14, UBA52, PSMD11, RPS27A	CD4 EM2	pediatric_seniorSenior	down	down	109	22	55	40	pediatric_seniorSenior
REACTOME_AUF1_HNRNP_D0_BINDS_AND_DESTABILIZES_MRNA	0.000765021	0.0139109	-1.88492	PABPC1, PSMD5, PSMA2, PSMB7, PSMA4, PSMC2, PSMD13, PSME4, PSMC1, PSMB1, PSMA7, PSME2, PSMD7, PSMD6, PSMC6, PSMB4, PSMB2, PSMD14, UBA52, HNRNPD, PSMD11, RPS27A	CD4 EM2	pediatric_seniorSenior	down	down	110	22	55	40	pediatric_seniorSenior
REACTOME_DECTIN_1_MEDIATED_NONCANONICAL_NF_KB_SIGNALING	0.000292156	0.00765621	-1.89097	RELB, PSMD5, PSMA2, PSMB7, PSMA4, CHUK, PSMC2, PSMD13, PSME4, PSMC1, PSMB1, PSMA7, PSME2, PSMD7, PSMD6, PSMC6, PSMB4, PSMB2, PSMD14, UBA52, PSMD11, RPS27A	CD4 EM2	pediatric_seniorSenior	down	down	111	22	62	35.4839	pediatric_seniorSenior
REACTOME_DNA_DAMAGE_RECOGNITION_IN_GG_NER	0.000843474	0.0150307	-1.89535	RBX1, NFRKB, DDB1, INO80D, COPS2, COPS4, ACTB, COPS8, RAD23A, RAD23B, UBA52, YY1, COPS5, RPS27A	CD4 EM2	pediatric_seniorSenior	down	down	112	14	38	36.8421	pediatric_seniorSenior
REACTOME_SCF_SKP2_MEDIATED_DEGRADATION_OF_P27_P21	0.000433147	0.00989575	-1.89933	PSMD5, PSMA2, PSMB7, PSMA4, PSMC2, PSMD13, PSMC1, PSMB1, PSMA7, PSME2, PSMD7, PSMD6, CDKN1B, PSMC6, PSMB4, PSMB2, PSMD14, UBA52, PSMD11, RPS27A	CD4 EM2	pediatric_seniorSenior	down	down	113	20	60	33.3333	pediatric_seniorSenior
REACTOME_STABILIZATION_OF_P53	0.000244006	0.00690654	-1.90635	PSMD5, PSMA2, PSMB7, PSMA4, PSMC2, PSMD13, PSME4, PSMC1, PSMB1, PSMA7, PSME2, PSMD7, TP53, PSMD6, PSMC6, PSMB4, PSMB2, PSMD14, UBA52, PSMD11, MDM2, RPS27A	CD4 EM2	pediatric_seniorSenior	down	down	114	22	57	38.5965	pediatric_seniorSenior
REACTOME_CROSS_PRESENTATION_OF_SOLUBLE_EXOGENOUS_ANTIGENS_ENDOSOMES_	0.000716216	0.0133922	-1.91064	PSMD5, PSMA2, PSMB7, PSMA4, PSMC2, PSMD13, PSME4, PSMC1, PSMB1, PSMA7, PSME2, PSMD7, PSMD6, PSMC6, PSMB4, PSMB2, PSMD14, PSMD11	CD4 EM2	pediatric_seniorSenior	down	down	115	18	50	36	pediatric_seniorSenior
REACTOME_TBC_RABGAPS	0.0019198	0.0271515	-1.9137	RAB8B, TBC1D15, ULK1, TBC1D10A, OPTN, RAB35, RAB5C, RAB5A	CD4 EM2	pediatric_seniorSenior	down	down	116	8	44	18.1818	pediatric_seniorSenior
REACTOME_ORC1_REMOVAL_FROM_CHROMATIN	0.000206124	0.0068336	-1.91771	MCM6, PSMD5, PSMA2, RBX1, PSMB7, PSMA4, PSMC2, PSMD13, PSME4, PSMC1, PSMB1, PSMA7, PSME2, PSMD7, PSMD6, PSMC6, PSMB4, PSMB2, PSMD14, UBA52, PSMD11, RPS27A	CD4 EM2	pediatric_seniorSenior	down	down	117	22	71	30.9859	pediatric_seniorSenior
REACTOME_ASYMMETRIC_LOCALIZATION_OF_PCP_PROTEINS	0.000290313	0.00765621	-1.92822	PSMD5, PSMA2, PSMB7, PSMA4, PSMC2, PSMD13, PSME4, PSMC1, PSMB1, PSMA7, PSME2, PSMD7, SMURF1, PSMD6, PSMC6, PSMB4, PSMB2, PSMD14, UBA52, PSMD11, RPS27A	CD4 EM2	pediatric_seniorSenior	down	down	118	21	64	32.8125	pediatric_seniorSenior
HALLMARK_OXIDATIVE_PHOSPHORYLATION	8.88236e-06	0.000527612	-1.93213	NDUFA5, NDUFC2, ISCA1, NDUFS6, AFG3L2, ATP6V0C, SDHB, NDUFA4, MDH1, ATP5MC2, ACO2, FDX1, SUPV3L1, SLC25A6, UQCRC2, SUCLG1, ATP6V1E1, COX4I1, HADHB, NDUFA9, COX6A1, VDAC2, LRPPRC, HSPA9, NDUFV2, COX6C, ATP6V1H, NDUFS2, UQCRFS1, PDP1, ATP5MG, ATP5F1C, CS, UQCRH, LDHA, DLD, COX7A2L, COX7C, TOMM70, SDHD, COX7A2, ATP6V1G1, NDUFB4, TIMM17A, SLC25A3, OPA1	CD4 EM2	pediatric_seniorSenior	down	down	119	46	200	23	pediatric_seniorSenior
REACTOME_ABC_TRANSPORTER_DISORDERS	0.000239145	0.00690654	-1.93727	PSMD5, PSMA2, PSMB7, PSMA4, PSMC2, PSMD13, PSME4, PSMC1, PSMB1, PSMA7, PSME2, PSMD7, OS9, PSMD6, DERL1, PSMC6, PSMB4, PSMB2, PSMD14, UBA52, PSMD11, RPS27A, SEL1L	CD4 EM2	pediatric_seniorSenior	down	down	120	23	77	29.8701	pediatric_seniorSenior
REACTOME_DEFECTIVE_CFTR_CAUSES_CYSTIC_FIBROSIS	0.000239145	0.00690654	-1.93727	PSMD5, PSMA2, PSMB7, PSMA4, PSMC2, PSMD13, PSME4, PSMC1, PSMB1, PSMA7, PSME2, PSMD7, OS9, PSMD6, DERL1, PSMC6, PSMB4, PSMB2, PSMD14, UBA52, PSMD11, RPS27A, SEL1L	CD4 EM2	pediatric_seniorSenior	down	down	121	23	61	37.7049	pediatric_seniorSenior
REACTOME_PCP_CE_PATHWAY	9.45558e-05	0.00382951	-1.93844	PSMD5, PSMA2, PSMB7, PSMA4, PSMC2, PSMD13, PFN1, PSME4, PSMC1, RAC2, PSMB1, PSMA7, PSME2, PSMD7, RAC1, SMURF1, PSMD6, PSMC6, PSMB4, PSMB2, PSMD14, UBA52, PSMD11, RPS27A, RYK, DAAM1, PSMD1, CLTC, RHOA, UBB	CD4 EM2	pediatric_seniorSenior	down	down	122	30	92	32.6087	pediatric_seniorSenior
REACTOME_INFLUENZA_INFECTION	1.98102e-06	0.000147091	-1.9403	CALR, NUP54, NUP58, EIF2AK2, NUP93, KPNA3, POLR2A, NUP88, SLC25A6, RAN, TGFB1, IPO5, RPL4, RPS7, RPLP0, RPS4X, NUP50, NUP133, RPL36A, DNAJC3, KPNA4, RPS9, RPL23, RPL37A, NUP98, RPL7, UBA52, RPL15, RPL29, RPL11, RPS5, NUP155, RPS27A, RPL18A, RPS17, RPL8, RPL14, FAU, RPL13A, RANBP2, RPL7A, GRSF1, RPSA, RPS24, RPS15, RPL10, CLTC, RPS11, RPL18, RPS16, SEH1L, RPL36AL, RPS15A, KPNB1, RPS2, RPL35A, NUP8…	CD4 EM2	pediatric_seniorSenior	down	down	123	96	157	61.1465	pediatric_seniorSenior
REACTOME_G1_S_DNA_DAMAGE_CHECKPOINTS	0.000217568	0.00690654	-1.94203	PSMD5, PSMA2, PSMB7, PSMA4, PSMC2, PSMD13, PSME4, PSMC1, PSMB1, PSMA7, PSME2, PSMD7, TP53, PSMD6, CDKN1B, PSMC6, PSMB4, PSMB2, PSMD14, UBA52, PSMD11, MDM2, RPS27A	CD4 EM2	pediatric_seniorSenior	down	down	124	23	68	33.8235	pediatric_seniorSenior
REACTOME_NEGATIVE_REGULATION_OF_NOTCH4_SIGNALING	0.000207079	0.0068336	-1.95821	PSMD5, PSMA2, RBX1, PSMB7, PSMA4, PSMC2, PSMD13, PSMC1, PSMB1, PSMA7, TACC3, PSME2, PSMD7, PSMD6, PSMC6, PSMB4, PSMB2, PSMD14, UBA52, PSMD11, RPS27A	CD4 EM2	pediatric_seniorSenior	down	down	125	21	54	38.8889	pediatric_seniorSenior
REACTOME_REGULATION_OF_RUNX2_EXPRESSION_AND_ACTIVITY	0.000124145	0.00460887	-1.96263	PSMD5, PSMA2, RBX1, PSMB7, PSMA4, ESR1, PSMC2, PSMD13, PSME4, PSMC1, PSMB1, PSMA7, PSME2, PSMD7, SMURF1, PSMD6, NR3C1, PSMC6, PSMB4, PSMB2, PSMD14, UBA52, PSMD11, RPS27A	CD4 EM2	pediatric_seniorSenior	down	down	126	24	73	32.8767	pediatric_seniorSenior
REACTOME_CONSTITUTIVE_SIGNALING_BY_ABERRANT_PI3K_IN_CANCER	0.000893026	0.0153016	-1.97461	ICOS, PIK3R1, IRS2, RHOG, ESR1, PTPN11, RAC2, CD28, PIK3CA, RAC1	CD4 EM2	pediatric_seniorSenior	down	down	127	10	75	13.3333	pediatric_seniorSenior
REACTOME_ACTIVATION_OF_THE_MRNA_UPON_BINDING_OF_THE_CAP_BINDING_COMPLEX_AND_EIFS_AND_SUBSEQUENT_BINDING_TO_43S	0.000103096	0.00399385	-1.97733	PABPC1, EIF3E, EIF3A, EIF3B, RPS7, EIF3D, EIF3H, RPS4X, EIF4H, RPS9, EIF3G, EIF1AX, RPS5, RPS27A, RPS17, FAU, EIF4A1, EIF4B, EIF3M, RPSA, RPS24, RPS15, RPS11, EIF3J, RPS16, RPS15A, EIF2S3, RPS2, EIF4G1, EIF3L, RPS25, RPS6, RPS23, EIF3F, RPS3A, RPS13	CD4 EM2	pediatric_seniorSenior	down	down	128	36	60	60	pediatric_seniorSenior
REACTOME_TRANSLATION	3.92886e-08	7.00123e-06	-1.98564	SEC11C, GSPT1, PABPC1, ETF1, EIF3E, EIF3A, MRPL47, PPA1, TUFM, EIF3B, RPN2, SEC61B, RPN1, RPL4, RPS7, SSR2, EEF2, RPLP0, EIF3D, SRP14, EIF3H, RPS4X, MRPL13, MRPS35, SPCS2, RPL36A, SRPRB, SPCS1, EEF1G, AIMP1, EIF4H, GFM1, SPCS3, SRP72, PTCD3, RPS9, RPL23, RPL37A, RARS2, SEC11A, GFM2, RPL7, UBA52, RPL15, RPL29, EIF3G, RPL11, EIF1AX, DDOST, RPS5, RPS27A, RPL18A, RPS17, RPL8, RPL14, FAU, EIF4A1, RPL1…	CD4 EM2	pediatric_seniorSenior	down	down	129	88	295	29.8305	pediatric_seniorSenior
REACTOME_METABOLISM_OF_RNA	1.54701e-15	1.37839e-12	-2.00554	GSPT1, PABPC1, ETF1, CNOT6L, MAPKAPK2, SNRPF, ISY1, DNAJC8, PSMD5, PATL1, NOP58, UTP18, NUP54, NOL11, LTV1, SLBP, SNRPD1, PSMA2, DDX21, RTCB, PSMB7, RNMT, NUP58, UPF1, EXOSC7, PSMA4, TSEN54, BMS1, XRN2, POLDIP3, RIOK3, NUP93, C1D, PSMC2, TRMT61B, WDR43, PSMD13, PPP2CA, WTAP, SF3A1, SF3A3, PSME4, PAIP1, SNRPB2, WDR36, DIS3, YBX1, POLR2A, TXNL4A, HNRNPA1, NUP88, PSMC1, RAN, SNU13, SUPT5H, YWHAB, TY…	CD4 EM2	pediatric_seniorSenior	down	down	130	193	672	28.7202	pediatric_seniorSenior
REACTOME_ANTIGEN_PROCESSING_CROSS_PRESENTATION	8.7059e-05	0.00369379	-2.00811	PSMD5, CALR, PSMA2, PSMB7, PSMA4, CHUK, PSMC2, PSMD13, PSME4, SEC61B, PSMC1, HLA-C, PSMB1, PSMA7, HLA-A, PSME2, PSMD7, TAPBP, HLA-E, PSMD6, PDIA3, PSMC6, PSMB4, PSMB2, PSMD14, UBA52, B2M, PSMD11, RPS27A	CD4 EM2	pediatric_seniorSenior	down	down	131	29	99	29.2929	pediatric_seniorSenior
REACTOME_DEGRADATION_OF_DVL	7.36302e-05	0.00328023	-2.02393	PSMD5, PSMA2, RBX1, PSMB7, PSMA4, PSMC2, PSMD13, PSME4, PSMC1, CUL3, PSMB1, PSMA7, PSME2, PSMD7, PSMD6, PSMC6, PSMB4, PSMB2, PSMD14, UBA52, PSMD11, RPS27A	CD4 EM2	pediatric_seniorSenior	down	down	132	22	57	38.5965	pediatric_seniorSenior
HALLMARK_E2F_TARGETS	1.34634e-05	0.000705638	-2.02805	CTPS1, MCM6, SMC4, EZH2, GSPT1, LMNB1, HELLS, SLBP, ATAD2, TFRC, RBBP7, XRCC6, RAN, NUDT21, BARD1, PPM1D, TACC3, LBR, ING3, RFC1, PAICS, TP53, SNRPB, NAP1L1, USP1, ILF3, CSE1L, KIF22, CDKN1B, SYNCRIP	CD4 EM2	pediatric_seniorSenior	down	down	133	30	200	15	pediatric_seniorSenior
REACTOME_REGULATION_OF_MRNA_STABILITY_BY_PROTEINS_THAT_BIND_AU_RICH_ELEMENTS	2.69261e-05	0.00133284	-2.0387	PABPC1, MAPKAPK2, PSMD5, PSMA2, PSMB7, EXOSC7, PSMA4, PSMC2, PSMD13, PSME4, DIS3, PSMC1, YWHAB, PSMB1, PSMA7, DCP1A, ZFP36L1, PSME2, PSMD7, TNPO1, SET, PSMD6, PSMC6, ANP32A, PSMB4, PSMB2, PSMD14, UBA52, HNRNPD, PSMD11, RPS27A	CD4 EM2	pediatric_seniorSenior	down	down	134	31	87	35.6322	pediatric_seniorSenior
REACTOME_RRNA_PROCESSING	2.71664e-07	2.46939e-05	-2.03997	NOP58, UTP18, NOL11, LTV1, DDX21, EXOSC7, BMS1, XRN2, RIOK3, C1D, WDR43, WDR36, DIS3, SNU13, DDX52, PNO1, RPL4, CSNK1D, MTREX, RPS7, RPLP0, BUD23, RPS4X, MPHOSPH10, HEATR1, RPL36A, DKC1, RPS9, WDR75, RPL23, RPL37A, RCL1, KRR1, RPL7, NOP14, WDR3, UBA52, RPL15, RPL29, RPP30, RPL11, NCL, RPS5, RPS27A, RPL18A, RPS17, RPL8, RPL14, FAU, RPL13A, PDCD11, EXOSC6, RPL7A, RPSA, RPS24, RPS15, RPL10, RPS11, R…	CD4 EM2	pediatric_seniorSenior	down	down	135	90	205	43.9024	pediatric_seniorSenior
REACTOME_SELENOAMINO_ACID_METABOLISM	5.74517e-06	0.000365639	-2.05632	SEPSECS, RPL4, RPS7, RPLP0, RPS4X, RPL36A, AIMP1, RPS9, RPL23, RPL37A, RPL7, UBA52, RPL15, RPL29, RPL11, RPS5, RPS27A, RPL18A, RPS17, RPL8, EEFSEC, RPL14, FAU, RPL13A, RPL7A, RPSA, RPS24, RPS15, RPL10, RPS11, RPL18, RPS16, RPL36AL, RPS15A, RPS2, RPL35A, TXNRD1, RPL21, RPL10A, RPS25, RPL22, RPL5, RPS6, RPL38, RPL34, RPL41, RPS23, RPS3A, SECISBP2, RPS13, RPL28, RPL27, RPLP2, RPS8, RPL9, RPL13, RPL3…	CD4 EM2	pediatric_seniorSenior	down	down	136	69	118	58.4746	pediatric_seniorSenior
REACTOME_NONSENSE_MEDIATED_DECAY_NMD_	2.77148e-07	2.46939e-05	-2.11119	GSPT1, PABPC1, ETF1, UPF1, PPP2CA, RPL4, DCP1A, RPS7, RPLP0, RPS4X, NCBP1, RPL36A, PPP2R1A, SMG5, RPS9, RPL23, RPL37A, EIF4A3, RPL7, UBA52, RPL15, RPL29, RPL11, RPS5, RPS27A, RPL18A, RPS17, RPL8, RPL14, FAU, RPL13A, RPL7A, RPSA, RPS24, RPS15, RPL10, RPS11, RPL18, RPS16, RPL36AL, PPP2R2A, RPS15A, RPS2, RPL35A, RPL21, EIF4G1, RPL10A, RPS25, RPL22, RPL5, RPS6, RPL38, RPL34, RPL41, RPS23, RPS3A, RPS1…	CD4 EM2	pediatric_seniorSenior	down	down	137	81	116	69.8276	pediatric_seniorSenior
REACTOME_EUKARYOTIC_TRANSLATION_INITIATION	1.02575e-07	1.30564e-05	-2.15592	PABPC1, EIF3E, EIF3A, EIF3B, RPL4, RPS7, RPLP0, EIF3D, EIF3H, RPS4X, RPL36A, EIF4H, RPS9, RPL23, RPL37A, RPL7, UBA52, RPL15, RPL29, EIF3G, RPL11, EIF1AX, RPS5, RPS27A, RPL18A, RPS17, RPL8, RPL14, FAU, EIF4A1, RPL13A, EIF4B, RPL7A, EIF3M, RPSA, RPS24, RPS15, RPL10, RPS11, RPL18, EIF3J, RPS16, RPL36AL, RPS15A, EIF2S3, RPS2, RPL35A, EIF5B, RPL21, EIF4G1, EIF3L, RPL10A, RPS25, RPL22, RPL5, RPS6, RPL3…	CD4 EM2	pediatric_seniorSenior	down	down	138	83	120	69.1667	pediatric_seniorSenior
REACTOME_RRNA_MODIFICATION_IN_THE_NUCLEUS_AND_CYTOSOL	1.23417e-05	0.000687279	-2.19583	NOP58, UTP18, NOL11, BMS1, WDR43, WDR36, SNU13, DDX52, PNO1, RPS7, BUD23, MPHOSPH10, HEATR1, DKC1, RPS9, WDR75, RCL1, KRR1, NOP14, WDR3	CD4 EM2	pediatric_seniorSenior	down	down	139	20	60	33.3333	pediatric_seniorSenior
REACTOME_RESPONSE_OF_EIF2AK4_GCN2_TO_AMINO_ACID_DEFICIENCY	8.36019e-08	1.24149e-05	-2.20621	ATF2, EIF2AK4, RPL4, GCN1, ATF4, RPS7, RPLP0, RPS4X, RPL36A, RPS9, RPL23, RPL37A, RPL7, UBA52, RPL15, RPL29, RPL11, RPS5, RPS27A, RPL18A, RPS17, RPL8, RPL14, FAU, RPL13A, RPL7A, RPSA, RPS24, RPS15, RPL10, RPS11, RPL18, RPS16, RPL36AL, RPS15A, EIF2S3, RPS2, RPL35A, RPL21, RPL10A, RPS25, RPL22, RPL5, RPS6, RPL38, RPL34, RPL41, RPS23, RPS3A, RPS13, RPL28, RPL27, RPLP2, RPS8, RPL9, RPL13, RPL36, RPS1…	CD4 EM2	pediatric_seniorSenior	down	down	140	69	102	67.6471	pediatric_seniorSenior
REACTOME_EUKARYOTIC_TRANSLATION_ELONGATION	2.4275e-07	2.46939e-05	-2.22088	RPL4, RPS7, EEF2, RPLP0, RPS4X, RPL36A, EEF1G, RPS9, RPL23, RPL37A, RPL7, UBA52, RPL15, RPL29, RPL11, RPS5, RPS27A, RPL18A, RPS17, RPL8, RPL14, FAU, RPL13A, EEF1A1, RPL7A, RPSA, RPS24, RPS15, RPL10, RPS11, RPL18, RPS16, RPL36AL, RPS15A, RPS2, RPL35A, RPL21, RPL10A, RPS25, RPL22, RPL5, RPS6, RPL38, RPL34, RPL41, RPS23, EEF1B2, RPS3A, RPS13, RPL28, RPL27, RPLP2, RPS8, RPL9, RPL13, RPL36, RPS12, RPL…	CD4 EM2	pediatric_seniorSenior	down	down	141	68	94	72.3404	pediatric_seniorSenior
KEGG_RIBOSOME	3.32889e-07	2.6964e-05	-2.22775	RSL24D1, RPL4, RPS7, RPLP0, RPS4X, MRPL13, RPL36A, RPS9, RPL23, RPL37A, RPL7, UBA52, RPL15, RPL29, RPL11, RPS5, RPS27A, RPL18A, RPS17, RPL8, RPL14, FAU, RPL13A, RPL7A, RPSA, RPS24, RPS15, RPL10, RPS11, RPL18, RPS16, RPL36AL, RPS15A, RPS2, RPL35A, RPL21, RPL10A, RPS25, RPL22, RPL5, RPS6, RPL38, RPL34, RPL41, RPS23, RPS3A, RPS13, RPL28, RPL27, RPLP2, RPS8, RPL9, RPL13, RPL36, RPS12, RPLP1, RPS3, RP…	CD4 EM2	pediatric_seniorSenior	down	down	142	66	88	75	pediatric_seniorSenior
REACTOME_REGULATION_OF_EXPRESSION_OF_SLITS_AND_ROBOS	2.71363e-09	6.04462e-07	-2.24065	GSPT1, PABPC1, ETF1, PSMD5, PSMA2, RBX1, PSMB7, PSMA4, PSMC2, PSMD13, PSME4, PSMC1, ZSWIM8, RPL4, CUL2, PSMB1, PSMA7, RPS7, RPLP0, PSME2, RPS4X, PSMD7, NCBP1, RPL36A, PSMD6, RPS9, RPL23, RPL37A, PSMC6, PSMB4, PSMB2, EIF4A3, PSMD14, RPL7, UBA52, RPL15, RPL29, RPL11, RPS5, PSMD11, RPS27A, RPL18A, RPS17, RPL8, RPL14, FAU, RPL13A, RPL7A, PSMD1, RPSA, RPS24, RPS15, RPL10, RPS11, RPL18, RPS16, RPL36AL,…	CD4 EM2	pediatric_seniorSenior	down	down	143	89	172	51.7442	pediatric_seniorSenior
HALLMARK_MYC_TARGETS_V1	8.56136e-10	3.07399e-07	-2.26861	CTPS1, MCM6, GSPT1, PABPC1, ETF1, RRM1, RSL1D1, SNRPD1, PSMA2, DDX21, TUFM, EIF3B, EXOSC7, PSMA4, ERH, CCT2, STARD7, SF3A1, SNRPB2, TXNL4A, HNRNPA1, XRCC6, RAN, PPIA, PPM1G, PSMA7, SSBP1, RPLP0, EIF3D, G3BP1, PSMD7, ILF2, HDAC2, NCBP1, SET, ABCE1, EIF4H, NAP1L1, USP1, LDHA, PGK1, SYNCRIP, SERBP1, TOMM70, PSMC6, RAD23B, PSMB2, UBE2L3, IFRD1, PWP1, HNRNPR, PSMD14, COPS5, SRPK1, EIF1AX, HNRNPD, RPS5…	CD4 EM2	pediatric_seniorSenior	down	down	144	74	200	37	pediatric_seniorSenior
REACTOME_SRP_DEPENDENT_COTRANSLATIONAL_PROTEIN_TARGETING_TO_MEMBRANE	1.03501e-09	3.07399e-07	-2.35641	SEC11C, RPN2, SEC61B, RPN1, RPL4, RPS7, SSR2, RPLP0, SRP14, RPS4X, SPCS2, RPL36A, SRPRB, SPCS1, SPCS3, SRP72, RPS9, RPL23, RPL37A, SEC11A, RPL7, UBA52, RPL15, RPL29, RPL11, DDOST, RPS5, RPS27A, RPL18A, RPS17, RPL8, RPL14, FAU, RPL13A, RPL7A, RPSA, RPS24, SSR1, RPS15, RPL10, RPS11, RPL18, RPS16, RPL36AL, RPS15A, SSR4, RPS2, RPL35A, RPL21, RPL10A, RPS25, RPL22, SEC61A1, RPL5, RPS6, TRAM1, RPL38, RP…	CD4 EM2	pediatric_seniorSenior	down	down	145	82	113	72.5664	pediatric_seniorSenior
REACTOME_CLASS_A_1_RHODOPSIN_LIKE_RECEPTORS_	2.64707e-06	0.000786181	2.13851	PTGER2, ANXA1, PTGDR, ADRB2, PROK2, CCR6, LPAR6, OPRM1, GPR65, F2R, S1PR5, ECE1, CCL4, GPR183, CCL5	CD4 Naive	pediatric_seniorSenior	up	up	146	15	330	4.54545	pediatric_seniorSenior
REACTOME_GPCR_LIGAND_BINDING	4.55674e-06	0.00101501	2.10457	PTGER2, ANXA1, PTGDR, ADRB2, PROK2, CCR6, LPAR6, OPRM1, PTCH1, GPR65, ADGRE5, F2R, S1PR5, GABBR1, ECE1, CCL4, GPR183, CCL5	CD4 Naive	pediatric_seniorSenior	up	up	147	18	463	3.88769	pediatric_seniorSenior
KEGG_NEUROACTIVE_LIGAND_RECEPTOR_INTERACTION	2.34103e-05	0.00417172	2.09388	PTGER2, PTGDR, ADRB2, LPAR6, OPRM1, GRIK1, F2R, S1PR5, GABBR1	CD4 Naive	pediatric_seniorSenior	up	up	148	9	272	3.30882	pediatric_seniorSenior
KEGG_CYTOKINE_CYTOKINE_RECEPTOR_INTERACTION	0.000499559	0.0370923	1.85155	EDA, IL2RA, TNFSF8, IL15, BMPR1A, IFNG, IL18RAP, IL18R1, CCR6, ACVR2A, IL12RB1, TNFRSF1B, IL2RB, IL7R, IL10RA, FAS, CCL4, CCL5	CD4 Naive	pediatric_seniorSenior	up	up	149	18	265	6.79245	pediatric_seniorSenior
REACTOME_HIV_INFECTION	0.000382386	0.0309733	-1.63953	TAF4B, RNMT, PSME4, CDK7, CHMP7, PSMB7, NUP93, NUP54, POLR2A, CCNT1, RAC1, VPS37B, CD28, CTDP1, PSMC2, PSMD5, CD8B, SUPT16H, PSMC1, NUP133, PPIA, ARF1, CCNK, SEH1L, TCEA1, PSMC6, TSG101, NUP153, NCBP1, NUP35, B2M, ELOC, UBAP1, GTF2B, CCNT2, PSMD7, CUL5, RANBP2, XRCC6, RBX1, PSMD13, NELFCD, PSME2, PSMA2, PSMD12, PSMA4, PSIP1, PSMB1, PSMA6, PSMB2, PSMD6, PSMF1, NUP214, ATP6V1H, TBP, NPM1, SLC25A6, …	CD4 Naive	pediatric_seniorSenior	down	down	150	67	231	29.0043	pediatric_seniorSenior
REACTOME_PROCESSING_OF_CAPPED_INTRON_CONTAINING_PRE_MRNA	8.64888e-05	0.0128436	-1.71386	SLBP, SNRPD1, DNAJC8, NUP93, NUP54, SNRPE, DHX9, WTAP, ISY1, POLR2A, HNRNPA1, CDC40, SNRPB2, CRNKL1, SF3A1, SNRPF, EFTUD2, NUP133, POLDIP3, PRPF40A, SEH1L, TXNL4A, SNRNP40, SRSF6, SNU13, NUP153, NCBP1, PPWD1, NUP35, HNRNPL, PRPF3, HNRNPUL1, RBM17, SNRPB, DHX15, RANBP2, HNRNPM, NUDT21, SLU7, SNRPA1, SF3B6, MTREX, SRSF4, PCBP2, SF3B2, U2SURP, CWC15, PPIL4, FYTTD1, LSM7, RNPS1, PTBP1, SNRNP200, PRPF…	CD4 Naive	pediatric_seniorSenior	down	down	151	77	242	31.8182	pediatric_seniorSenior
REACTOME_METABOLISM_OF_RNA	2.63273e-08	1.17288e-05	-1.71554	PABPC1, DDX21, ETF1, CNOT6L, EXOSC7, SLBP, C1D, XRN2, SNRPD1, RNMT, GSPT1, WDR43, EIF4G1, PPP2CA, PSME4, MAPKAPK2, CDK7, PSMB7, DNAJC8, NOP58, NUP93, NUP54, SNRPE, DHX9, RCL1, WDR36, DIS3, EIF4A1, GNL3, DKC1, WTAP, ISY1, POLR2A, PAIP1, LTV1, ADAR, HNRNPA1, DDX1, PATL1, CDC40, SNRPB2, CRNKL1, BUD23, SF3A1, UPF1, SNRPF, PSMC2, EFTUD2, PSMD5, CNOT7, DCP1A, YWHAB, PSMC1, EIF4B, RIOK3, TGS1, NUP133, P…	CD4 Naive	pediatric_seniorSenior	down	down	152	153	672	22.7679	pediatric_seniorSenior
REACTOME_MRNA_SPLICING	0.000191695	0.0244	-1.72322	SNRPD1, DNAJC8, SNRPE, DHX9, ISY1, POLR2A, HNRNPA1, CDC40, SNRPB2, CRNKL1, SF3A1, SNRPF, EFTUD2, PRPF40A, TXNL4A, SNRNP40, SRSF6, SNU13, NCBP1, PPWD1, HNRNPL, PRPF3, HNRNPUL1, RBM17, SNRPB, DHX15, HNRNPM, NUDT21, SLU7, SNRPA1, SF3B6, MTREX, SRSF4, PCBP2, SF3B2, U2SURP, CWC15, PPIL4, LSM7, RNPS1, PTBP1, SNRNP200, PRPF8, HNRNPD, AQR, WBP11, CPSF7, CASC3, SUGP1, YBX1, POLR2B, LSM6, FIP1L1, CDC5L, SN…	CD4 Naive	pediatric_seniorSenior	down	down	153	56	188	29.7872	pediatric_seniorSenior
HALLMARK_G2M_CHECKPOINT	0.000345031	0.0307422	-1.7416	SMC4, HIF1A, LMNB1, SNRPD1, MCM6, GSPT1, SYNCRIP, RAD23B, SLC7A1, NOLC1, DKC1, CUL3, CCNT1, KIF20B, EZH2, UPF1, TACC3, LBR, SLC7A5, DBF4, TENT4A, WRN, FANCC, NCL, G3BP1, TOP1, YTHDC1, RAD21, KIF5B, KIF22, SS18, CUL5, SMARCC1, PRPF4B, HUS1, SLC12A2, TGFB1, NASP, HNRNPD, BARD1, ILF3	CD4 Naive	pediatric_seniorSenior	down	down	154	41	200	20.5	pediatric_seniorSenior
REACTOME_ANTIVIRAL_MECHANISM_BY_IFN_STIMULATED_GENES	0.000333706	0.0307422	-1.90847	FLNB, MX1, ABCE1, EIF4E2, EIF4G1, EIF2AK2, NUP93, NUP54, UBE2N, EIF4A1, HERC5, KPNA3, EIF4E3, NUP133, SEH1L, EIF4G2, PDE12, KPNA4, NUP153, NUP35, PPM1B, EIF4G3, RANBP2	CD4 Naive	pediatric_seniorSenior	down	down	155	23	82	28.0488	pediatric_seniorSenior
REACTOME_RRNA_MODIFICATION_IN_THE_NUCLEUS_AND_CYTOSOL	0.000231669	0.0258021	-2.01398	WDR43, NOP58, RCL1, WDR36, DKC1, BUD23, DDX52, MPHOSPH10, UTP18, NOL11, SNU13, PNO1, WDR3, NAT10, KRR1, RPS7, NOP14, HEATR1, NOP56, BMS1, WDR75	CD4 Naive	pediatric_seniorSenior	down	down	156	21	60	35	pediatric_seniorSenior
HALLMARK_MYC_TARGETS_V1	1.89055e-11	1.68448e-08	-2.36073	CTPS1, PABPC1, DDX21, EIF3B, ETF1, EXOSC7, ABCE1, LDHA, TUFM, RSL1D1, SNRPD1, MCM6, GSPT1, SYNCRIP, RAD23B, CCT2, RRM1, NOLC1, PWP1, EIF4A1, GNL3, PGK1, GLO1, ILF2, HNRNPA1, SNRPB2, SF3A1, YWHAQ, STARD7, IFRD1, HDAC2, SERBP1, PPIA, G3BP1, TXNL4A, EIF4G2, PSMC6, ACP1, NCBP1, UBE2L3, SSBP1, SLC25A3, EIF3D, CCT4, PSMD7, DDX18, DHX15, COPS5, XRCC6, TOMM70, UBA2, CANX, SMARCC1, SNRPA1, NOP56, TCP1, ER…	CD4 Naive	pediatric_seniorSenior	down	down	157	69	200	34.5	pediatric_seniorSenior
HALLMARK_INTERFERON_GAMMA_RESPONSE	4.79271e-05	0.00924993	-2.05518	AUTS2, GZMA, TNFAIP3, NFKB1, CCL5, NLRC5, B2M, HLA-A, HLA-B, LCP2	CD4 TEMRA	pediatric_seniorSenior	down	down	158	10	200	5	pediatric_seniorSenior
REACTOME_CLASS_A_1_RHODOPSIN_LIKE_RECEPTORS_	6.38208e-05	0.00472806	2.05485	ANXA1, LPAR6, PTGER2, GPR183, PTGDR, S1PR4, PTGER4, GPR65, OPRM1	CD8 CM	pediatric_seniorSenior	up	up	159	9	330	2.72727	pediatric_seniorSenior
REACTOME_ASSEMBLY_AND_CELL_SURFACE_PRESENTATION_OF_NMDA_RECEPTORS	0.000169277	0.00940547	2.03991	LRRC7, DLG2, CAMK2G, TUBA1C, TUBA1A, TUBA1B, NBEA, CASK, TUBA4A	CD8 CM	pediatric_seniorSenior	up	up	160	9	44	20.4545	pediatric_seniorSenior
KEGG_NEUROACTIVE_LIGAND_RECEPTOR_INTERACTION	0.000807092	0.0175425	1.93857	LPAR6, GRIK1, PTGER2, GABBR1, PTGDR, S1PR4, PTGER4, OPRM1	CD8 CM	pediatric_seniorSenior	up	up	161	8	272	2.94118	pediatric_seniorSenior
REACTOME_SIGNALING_BY_BMP	0.00116041	0.0224261	1.92453	GREM2, ACVR2A, BMPR1A, SMAD5	CD8 CM	pediatric_seniorSenior	up	up	162	4	28	14.2857	pediatric_seniorSenior
REACTOME_GPCR_LIGAND_BINDING	0.000409266	0.014239	1.91271	ANXA1, LPAR6, PTCH1, PTGER2, GPR183, GABBR1, PTGDR, S1PR4, PTGER4, GPR65, OPRM1	CD8 CM	pediatric_seniorSenior	up	up	163	11	463	2.37581	pediatric_seniorSenior
REACTOME_STIMULI_SENSING_CHANNELS	0.00125092	0.0234537	1.84729	TRPC1, STOM, TSC22D3, MCOLN2, CLCN3, WNK1, TRPV2, ASPH, TPCN1, SGK3	CD8 CM	pediatric_seniorSenior	up	up	164	10	107	9.34579	pediatric_seniorSenior
REACTOME_RIPK1_MEDIATED_REGULATED_NECROSIS	0.00340156	0.0425914	1.84527	TRADD, CASP8, TNFSF10, FAS, TNFRSF10A, BIRC3, CFLAR	CD8 CM	pediatric_seniorSenior	up	up	165	7	20	35	pediatric_seniorSenior
KEGG_CYTOKINE_CYTOKINE_RECEPTOR_INTERACTION	0.00169881	0.0279674	1.75756	IL2RA, EDA, ACVR2A, IL6R, BMPR1A, TNFSF8, IL15, TNFSF10, FAS, TNFRSF10A, IL7R, IL18R1, TNFRSF14, IL18RAP, IL12RB1, ACVR1, IL10RA	CD8 CM	pediatric_seniorSenior	up	up	166	17	265	6.41509	pediatric_seniorSenior
HALLMARK_EPITHELIAL_MESENCHYMAL_TRANSITION	0.00399777	0.0480273	1.73066	SGCD, CADM1, LGALS1, ITGB1, IL15, FAS, GLIPR1, JUN, VIM, NT5E, SAT1	CD8 CM	pediatric_seniorSenior	up	up	167	11	200	5.5	pediatric_seniorSenior
REACTOME_TRANSMISSION_ACROSS_CHEMICAL_SYNAPSES	0.00265141	0.0374144	1.70655	GRIK1, MYO6, LRRC7, NAAA, DLG2, PLCB1, GABBR1, GRIP1, ADCY9, CAMK2G, RASGRF2, TUBA1C, TUBA1A, RPS6KA1, TUBA1B, RPS6KA2, NBEA, ARL6IP5, CASK	CD8 CM	pediatric_seniorSenior	up	up	168	19	269	7.0632	pediatric_seniorSenior
REACTOME_CELL_CYCLE_MITOTIC	0.00379166	0.0468164	-1.40149	MCM6, MAPRE1, SMC4, LYN, CENPK, PSME4, LMNB1, ARPP19, HAUS2, PSMD8, CSNK1D, PSMC1, BLZF1, ANAPC10, SUMO1, RFC3, TFDP2, CDK11B, PSMD11, NEDD1, AKT2, CDK7, NUP35, PSMD13, NUP54, NUP133, PSMC6, SEH1L, EML4, PSMB7, PSMD5, GORASP2, NUP58, PPP1CB, UBE2I, PPP2R1A, PSMB4, PSMD6, ESCO1, NUP155, CSNK2A1, PPP2R2A, PSMD14, PSMB1, PPP2CA, LBR, RAN, PPP2R5A, PPP2R2D, RBX1, CSNK2A2, RCC2, PSME2, CENPP, SIRT2, D…	CD8 CM	pediatric_seniorSenior	down	down	169	61	561	10.8734	pediatric_seniorSenior
REACTOME_DISEASES_OF_SIGNAL_TRANSDUCTION_BY_GROWTH_FACTOR_RECEPTORS_AND_SECOND_MESSENGERS	0.00232452	0.0350254	-1.46629	YES1, MAML3, BCL2L11, LYN, CHUK, CNKSR2, IRS2, PSME4, BRAP, ESR1, RHOG, PIK3R1, PSMD8, WDR48, PSMC1, AXIN1, TGFBR2, KRAS, PSMD11, AKT2, KDM7A, STAT5A, PSMD13, CTBP2, PSMC6, TGFB1, TGFBR1, PSMB7, FIP1L1, PSMD5, POLR2A, PPP1CB, PPP2R1A, ICOS, PSMB4, ERLEC1, HDAC2, PSMD6, AGGF1, SHOC2, ADAM10, PSMD14, ARAF, PSMB1, TRIM24, PPP2CA, ARRB1, PPP2R5A, PTPN12, NCBP2, FRS2, PIK3CA, RBX1, PSME2, RAC2, CUX1, …	CD8 CM	pediatric_seniorSenior	down	down	170	68	386	17.6166	pediatric_seniorSenior
REACTOME_CLASS_I_MHC_MEDIATED_ANTIGEN_PROCESSING_PRESENTATION	0.00189844	0.0299816	-1.46695	UBE2E2, KLHL3, CHUK, PSME4, GAN, PSMD8, PSMC1, ANAPC10, AREL1, ASB8, PSMD11, CUL3, SAR1B, UBE2O, UBE2B, PSMD13, KLHL42, CALR, PSMC6, RNF138, KLHL5, PSMB7, PSMD5, HERC1, CUL2, RCHY1, TPP2, PSMB4, ARIH2, PSMD6, UBA6, PSMD14, UBE3A, PSMB1, SEC31A, FBXO22, KLHL2, RBX1, PSME2, GLMN, UBE2W, HLA-E, KLHL22, HLA-C, UNKL, RNF114, PSME1, UBE2F, PSMD7, CBLB, UBR1, PSMA7, PSMA4, UBR4, FBXO7, RNF7, HERC2, SEC2…	CD8 CM	pediatric_seniorSenior	down	down	171	62	370	16.7568	pediatric_seniorSenior
REACTOME_SIGNALING_BY_WNT	0.0029903	0.0402785	-1.556	PSME4, PSMD8, PSMC1, AXIN1, KRAS, PSMD11, CUL3, AKT2, VPS26A, ZRANB1, PSMD13, CTBP2, PSMC6, PSMB7, PSMD5, PPP2R1A, PSMB4, PSMD6, CSNK2A1, PSMD14, PSMB1, PPP2CA, PPP2R5A, RBX1, CSNK2A2, PSME2, CLTA, GNB1, RAC2, PSME1, CTBP1, RYK, ITPR3, AGO2, PSMD7, LEF1, SNX3, RAC1, PSMA7, PSMA4, ITPR2, TNKS2, RBBP5, PPP2R1B, PSMB10, AGO1, RHOA, PSMA2, GNB5, PFN1, PSMD12, GNG5, TCF7, UBB, RUNX3, ASH2L, GNG2, KMT2…	CD8 CM	pediatric_seniorSenior	down	down	172	63	331	19.0332	pediatric_seniorSenior
HALLMARK_G2M_CHECKPOINT	0.00263279	0.0374144	-1.63432	MCM6, GSPT1, EZH2, SMC4, LMNB1, NOLC1, CUL3, CCNT1, FANCC, TGFB1, HIF1A, SS18, DR1, TOP1, HIRA, ILF3, SYNCRIP, PRPF4B, DKC1, YTHDC1, LBR, NCL, KIF20B, SLC7A1, RAD23B, DBF4, TACC3, MTF2, WRN, SMARCC1	CD8 CM	pediatric_seniorSenior	down	down	173	30	200	15	pediatric_seniorSenior
REACTOME_DEUBIQUITINATION	0.000560589	0.014239	-1.63439	PSME4, ESR1, VDAC2, PSMD8, WDR48, PSMC1, UFD1, AXIN1, TGFBR2, PSMD11, POLB, ZRANB1, PSMD13, USP11, PSMC6, STAM, TGFB1, TGFBR1, PSMB7, HIF1A, PSMD5, USP12, PSMB4, UCHL3, PSMD6, BIRC2, PSMD14, TRAF3, PSMB1, ARRB1, TOMM70, NFKBIA, TRAF6, MYSM1, YY1, PSME2, RAD23B, USP16, TNFAIP3, PSME1, USP14, PSMD7, INO80D, USP9X, SNX3, NOD1, PSMA7, PSMA4, NEDD8, OTUD5, USP42, FKBP8, SMAD4, USP7, RAD23A	CD8 CM	pediatric_seniorSenior	down	down	174	55	298	18.4564	pediatric_seniorSenior
REACTOME_INTERLEUKIN_1_FAMILY_SIGNALING	0.00294932	0.0402785	-1.65499	MAP3K8, CHUK, PSME4, PSMD8, PSMC1, PELI1, PSMD11, PSMD13, PSMC6, PSMB7, PSMD5, PSMB4, PTPN2, PSMD6, PSMD14, PSMB1, MAPK8, PTPN12, NFKB1, NFKBIA, RBX1, TRAF6, PSME2, MAP2K4, PSME1, STAT3, PSMD7, NOD1, PSMA7, SQSTM1, PSMA4, PELI2, PTPN11, UBE2N	CD8 CM	pediatric_seniorSenior	down	down	175	34	139	24.4604	pediatric_seniorSenior
REACTOME_TRANSLATION	0.000450417	0.014239	-1.66085	ETF1, GSPT1, PABPC1, MRPS35, EIF3B, EIF3E, SPCS2, MRPL1, EIF3H, SRP9, DDOST, MRPL3, SRPRB, EIF4H, SRPRA, SRP54, AIMP1, EIF3D, SEC11C, RPS7, SRP72, EIF4E, RPS24, RPN2, EEF1D, RPS17, RPS19, RPL7, RPL4, RPS15A, SEC61B, EIF3L, MRPL47, RPL11, RPL39, EEF2, RPS10, MRPL13, RPS9, RPS5, EEF1G, SSR4, GFM1, RPL37, PPA1, RPL8, EIF2B1, RPL37A, RPL14, PTCD3, RPL24, RPL34, SRP19, RPL3, SSR2, RPS23, RPL36AL, YARS…	CD8 CM	pediatric_seniorSenior	down	down	176	103	295	34.9153	pediatric_seniorSenior
HALLMARK_OXIDATIVE_PHOSPHORYLATION	0.00192233	0.0299816	-1.66699	UQCRC2, ETFB, VDAC2, AFG3L2, SUPV3L1, DLD, SDHB, SDHD, NDUFC2, ISCA1, PDP1, NDUFA9, LRPPRC, UQCRB, ATP6V0C, TIMM17A, ATP6V1G1, DLST, NDUFA5, NDUFA1, COX5B, HSPA9, TOMM70, ATP5MC2, SUCLA2, SDHA, COX6B1, MDH1, NDUFS6, HADHB, ATP5MG, UQCRH, COX4I1, ATP5F1B, ABCB7, CS	CD8 CM	pediatric_seniorSenior	down	down	177	36	200	18	pediatric_seniorSenior
REACTOME_UB_SPECIFIC_PROCESSING_PROTEASES	0.000995818	0.0201201	-1.69056	PSME4, VDAC2, PSMD8, WDR48, PSMC1, UFD1, AXIN1, PSMD11, POLB, PSMD13, USP11, PSMC6, TGFBR1, PSMB7, HIF1A, PSMD5, USP12, PSMB4, PSMD6, BIRC2, PSMD14, PSMB1, ARRB1, TOMM70, NFKBIA, TRAF6, PSME2, USP16, PSME1, USP14, PSMD7, USP9X, SNX3, PSMA7, PSMA4, USP42, FKBP8, SMAD4, USP7	CD8 CM	pediatric_seniorSenior	down	down	178	39	221	17.6471	pediatric_seniorSenior
REACTOME_CYCLIN_A_CDK2_ASSOCIATED_EVENTS_AT_S_PHASE_ENTRY	0.00392418	0.047789	-1.69071	PSMD8, PSMC1, TFDP2, PSMD11, AKT2, CDK7, PSMD13, PSMC6, PSMB7, PSMD5, PSMB4, PSMD6, PSMD14, PSMB1, PSME2, RBBP4, PSME1, PSMD7, PSMA7, PSMA4, MAX	CD8 CM	pediatric_seniorSenior	down	down	179	21	85	24.7059	pediatric_seniorSenior
REACTOME_NEDDYLATION	0.000459694	0.014239	-1.69408	KLHL3, PSME4, GAN, PSMD8, PSMC1, DDB1, ASB8, PSMD11, CUL3, COPS4, COMMD2, PSMD13, KLHL42, PSMC6, KLHL5, PSMB7, HIF1A, PSMD5, CUL2, PSMB4, NAE1, UCHL3, PSMD6, PSMD14, PSMB1, FBXO22, KLHL2, RBBP7, RBX1, DCUN1D5, PSME2, KLHL22, COPS8, PSME1, CAND1, UBE2F, PSMD7, FEM1B, PSMA7, PSMA4, NEDD8, FBXO7, RNF7	CD8 CM	pediatric_seniorSenior	down	down	180	43	234	18.3761	pediatric_seniorSenior
REACTOME_REGULATION_OF_PTEN_STABILITY_AND_ACTIVITY	0.00334392	0.0424678	-1.72454	PSME4, PSMD8, PSMC1, PSMD11, AKT2, PSMD13, PSMC6, PSMB7, PSMD5, PSMB4, PSMD6, CSNK2A1, PSMD14, PSMB1, CSNK2A2, PSME2, PSME1, PSMD7, PSMA7, PSMA4	CD8 CM	pediatric_seniorSenior	down	down	181	20	69	28.9855	pediatric_seniorSenior
REACTOME_TCF_DEPENDENT_SIGNALING_IN_RESPONSE_TO_WNT	0.00126634	0.0234537	-1.72822	PSME4, PSMD8, PSMC1, AXIN1, PSMD11, CUL3, AKT2, PSMD13, PSMC6, PSMB7, PSMD5, PPP2R1A, PSMB4, PSMD6, CSNK2A1, PSMD14, PSMB1, PPP2CA, PPP2R5A, RBX1, CSNK2A2, PSME2, PSME1, CTBP1, RYK, PSMD7, LEF1, PSMA7, PSMA4, TNKS2, RBBP5, PPP2R1B, PSMB10, PSMA2, PSMD12, TCF7, UBB, RUNX3, ASH2L, KMT2D	CD8 CM	pediatric_seniorSenior	down	down	182	40	234	17.094	pediatric_seniorSenior
REACTOME_RESPIRATORY_ELECTRON_TRANSPORT	0.00319743	0.0418016	-1.73479	UQCRC2, ETFB, NDUFA12, NDUFAF5, SDHB, SDHD, NDUFC2, COX16, NDUFA9, LRPPRC, UQCRB, COQ10B, NDUFA5, NDUFA1, COX5B, SDHA, TRAP1, COX6B1, NDUFAF6, NDUFS6, UQCRH, COX4I1	CD8 CM	pediatric_seniorSenior	down	down	183	22	100	22	pediatric_seniorSenior
REACTOME_FCERI_MEDIATED_NF_KB_ACTIVATION	0.00238271	0.0353039	-1.74378	LYN, CHUK, PSME4, PSMD8, PSMC1, PSMD11, PSMD13, PSMC6, PSMB7, PSMD5, PSMB4, PSMD6, PSMD14, PSMB1, NFKB1, NFKBIA, TRAF6, PSME2, PSME1, PSMD7, PSMA7, PSMA4	CD8 CM	pediatric_seniorSenior	down	down	184	22	136	16.1765	pediatric_seniorSenior
REACTOME_HOST_INTERACTIONS_OF_HIV_FACTORS	0.000432781	0.014239	-1.76929	PSME4, PSMD8, PSMC1, PSMD11, CCNT1, NUP35, PSMD13, AP1M1, NUP54, NUP133, PSMC6, SEH1L, PSMB7, PSMD5, NUP58, PSMB4, PSMD6, NUP155, PSMD14, PSMB1, RAN, PPIA, RBX1, PSME2, PSME1, RANBP2, PSMD7, NUP85, RAC1, PSMA7, PSMA4, CD8B, POM121, ARF1, PSMB10, PSMA2, PAK2	CD8 CM	pediatric_seniorSenior	down	down	185	37	131	28.2443	pediatric_seniorSenior
REACTOME_SUMOYLATION_OF_DNA_REPLICATION_PROTEINS	0.0032581	0.0419776	-1.77212	SUMO1, NUP35, NUP54, NUP133, SEH1L, NUP58, UBE2I, TOP1, NUP155, SUMO2, RANBP2, NUP85	CD8 CM	pediatric_seniorSenior	down	down	186	12	46	26.087	pediatric_seniorSenior
REACTOME_ABC_FAMILY_PROTEINS_MEDIATED_TRANSPORT	0.00152801	0.0262404	-1.78869	PSME4, ABCF1, ABCG1, PSMD8, PSMC1, PSMD11, PSMD13, PSMC6, PSMB7, PSMD5, PSMB4, ERLEC1, PSMD6, PSMD14, PSMB1, ABCB1, PSME2, PSME1, ABCA2, PSMD7, DERL1, ABCB7, OS9, PSMA7, PSMA4, ABCC1, ABCD3, SEL1L, PSMB10, DERL2, PSMA2	CD8 CM	pediatric_seniorSenior	down	down	187	31	103	30.0971	pediatric_seniorSenior
REACTOME_EUKARYOTIC_TRANSLATION_ELONGATION	0.00055089	0.014239	-1.79839	RPS7, RPS24, EEF1D, RPS17, RPS19, RPL7, RPL4, RPS15A, RPL11, RPL39, EEF2, RPS10, RPS9, RPS5, EEF1G, RPL37, RPL8, RPL37A, RPL14, RPL24, RPL34, RPL3, RPS23, RPL36AL, RPSA, RPS2, RPS6, RPL17, RPL21, RPL18, RPL7A, RPL19, RPL6, RPL28, RPL36A, RPL26, EEF1A1, RPL15, RPL13A, RPS13, RPS11, RPL18A, RPL23, RPL22, RPS3, RPL32, RPL5, RPL13, RPLP1, RPL9, RPS15, RPS16, RPLP0, RPS26, RPL10, RPS25, UBA52, RPL36, …	CD8 CM	pediatric_seniorSenior	down	down	188	60	94	63.8298	pediatric_seniorSenior
REACTOME_DISORDERS_OF_TRANSMEMBRANE_TRANSPORTERS	0.000707367	0.0165487	-1.79911	SLC16A1, PSME4, PSMD8, PSMC1, PSMD11, NUP35, PSMD13, NUP54, NUP133, PSMC6, SEH1L, PSMB7, PSMD5, NUP58, PSMB4, ERLEC1, SLC35A3, PSMD6, NUP155, PSMD14, PSMB1, PSME2, PSME1, RANBP2, PSMD7, NUP85, DERL1, OS9, PSMA7, PSMA4, POM121, SLC12A6, SEL1L, PSMB10, DERL2, PSMA2	CD8 CM	pediatric_seniorSenior	down	down	189	36	176	20.4545	pediatric_seniorSenior
REACTOME_SCF_SKP2_MEDIATED_DEGRADATION_OF_P27_P21	0.00310085	0.0411441	-1.80163	PSMD8, PSMC1, PSMD11, PSMD13, PSMC6, PSMB7, PSMD5, PSMB4, PSMD6, PSMD14, PSMB1, PSME2, PSME1, PSMD7, PSMA7, PSMA4	CD8 CM	pediatric_seniorSenior	down	down	190	16	60	26.6667	pediatric_seniorSenior
REACTOME_NONSENSE_MEDIATED_DECAY_NMD_	0.000208345	0.0104424	-1.80321	ETF1, GSPT1, PABPC1, DCP1A, RNPS1, PPP2R1A, PPP2R2A, PPP2CA, CASC3, NCBP2, RPS7, RPS24, RPS17, NCBP1, UPF1, RPS19, RPL7, RPL4, RPS15A, RPL11, RPL39, RPS10, RPS9, RPS5, RPL37, RPL8, RPL37A, RPL14, RPL24, RPL34, RPL3, RPS23, RPL36AL, RPSA, RPS2, RPS6, RPL17, RPL21, RPL18, RPL7A, RPL19, RPL6, RPL28, RPL36A, RPL26, RPL15, RPL13A, RPS13, RPS11, SMG5, RPL18A, RPL23, RPL22, RPS3, RPL32, RPL5, RPL13, RPL…	CD8 CM	pediatric_seniorSenior	down	down	191	72	116	62.069	pediatric_seniorSenior
REACTOME_HIV_LIFE_CYCLE	0.000418942	0.014239	-1.80995	CTDP1, TAF4B, CDK7, CCNT1, NUP35, VPS37B, RNMT, NUP54, UBAP1, NUP133, NELFCD, SEH1L, NELFA, NUP58, POLR2A, TSG101, NUP155, RAN, PPIA, VPS4B, NCBP2, GTF2B, TBP, RANBP2, CHMP7, NUP85, NMT1, SUPT16H, RNGTT, GTF2F2, POM121, NCBP1	CD8 CM	pediatric_seniorSenior	down	down	192	32	149	21.4765	pediatric_seniorSenior
REACTOME_G1_S_DNA_DAMAGE_CHECKPOINTS	0.00148404	0.0262404	-1.81192	PSME4, PSMD8, PSMC1, PSMD11, PSMD13, PSMC6, PSMB7, PSMD5, PSMB4, PSMD6, PSMD14, PSMB1, PSME2, PSME1, PSMD7, PSMA7, PSMA4	CD8 CM	pediatric_seniorSenior	down	down	193	17	68	25	pediatric_seniorSenior
REACTOME_DEGRADATION_OF_GLI1_BY_THE_PROTEASOME	0.0024643	0.0359141	-1.81716	PSME4, PSMD8, PSMC1, PSMD11, PSMD13, PSMC6, PSMB7, PSMD5, PSMB4, PSMD6, PSMD14, PSMB1, RBX1, PSME2, PSME1, PSMD7, PSMA7, PSMA4	CD8 CM	pediatric_seniorSenior	down	down	194	18	60	30	pediatric_seniorSenior
REACTOME_STABILIZATION_OF_P53	0.0028533	0.0396341	-1.82749	PSME4, PSMD8, PSMC1, PSMD11, PSMD13, PSMC6, PSMB7, PSMD5, PSMB4, PSMD6, PSMD14, PSMB1, PSME2, PSME1, PSMD7, PSMA7, PSMA4	CD8 CM	pediatric_seniorSenior	down	down	195	17	57	29.8246	pediatric_seniorSenior
KEGG_RIBOSOME	0.00082878	0.0175425	-1.83018	RPS7, RPS24, RPS17, RPS19, RPL7, RPL4, RPS15A, RPL11, RPL39, RPS10, MRPL13, RPS9, RPS5, RPL37, RPL8, RPL37A, RPL14, RPL24, RPL34, RPL3, RPS23, RPL36AL, RPSA, RSL24D1, RPS2, RPS6, RPL17, RPL21, RPL18, RPL7A, RPL19, RPL6, RPL28, RPL36A, RPL26, RPL15, RPL13A, RPS13, RPS11, RPL18A, RPL23, RPL22, RPS3, RPL32, RPL5, RPL13, RPLP1, RPL9, RPS15, RPS16, RPLP0, RPS26, RPL10, RPS25, UBA52, RPL36, RPL27A, RPL…	CD8 CM	pediatric_seniorSenior	down	down	196	58	88	65.9091	pediatric_seniorSenior
REACTOME_INFLUENZA_INFECTION	5.67923e-05	0.00458985	-1.83255	NUP35, CALR, NUP54, NUP133, SEH1L, TGFB1, NUP58, POLR2A, NUP155, IPO5, RAN, EIF2AK2, GRSF1, CLTA, KPNA3, DNAJC3, RANBP2, RPS7, NUP85, RPS24, RPS17, GTF2F2, POM121, RPS19, RPL7, RPL4, RPS15A, RPL11, RPL39, RPS10, RPS9, RPS5, KPNA4, RPL37, RPL8, RPL37A, NUP214, NUP98, RPL14, RPL24, RPL34, RPL3, RPS23, RPL36AL, RPSA, RPS2, RPS6, RPL17, RPL21, RPL18, RPL7A, RPL19, RPL6, RPL28, RPL36A, RPL26, RPL15, R…	CD8 CM	pediatric_seniorSenior	down	down	197	83	157	52.8662	pediatric_seniorSenior
REACTOME_INTERLEUKIN_1_SIGNALING	0.000325502	0.0137796	-1.83887	MAP3K8, CHUK, PSME4, PSMD8, PSMC1, PELI1, PSMD11, PSMD13, PSMC6, PSMB7, PSMD5, PSMB4, PSMD6, PSMD14, PSMB1, NFKB1, NFKBIA, RBX1, TRAF6, PSME2, MAP2K4, PSME1, PSMD7, NOD1, PSMA7, SQSTM1, PSMA4	CD8 CM	pediatric_seniorSenior	down	down	198	27	102	26.4706	pediatric_seniorSenior
REACTOME_CELLULAR_RESPONSE_TO_HYPOXIA	0.000943556	0.0195075	-1.84636	PSME4, PSMD8, PSMC1, PSMD11, PSMD13, PSMC6, PSMB7, HIF1A, PSMD5, CUL2, PSMB4, PSMD6, PSMD14, PSMB1, LIMD1, RBX1, PSME2, PSME1, PSMD7, PSMA7, PSMA4	CD8 CM	pediatric_seniorSenior	down	down	199	21	75	28	pediatric_seniorSenior
REACTOME_ORC1_REMOVAL_FROM_CHROMATIN	0.00177838	0.028745	-1.84891	MCM6, PSME4, PSMD8, PSMC1, PSMD11, PSMD13, PSMC6, PSMB7, PSMD5, PSMB4, PSMD6, PSMD14, PSMB1, RBX1, PSME2, PSME1, PSMD7, PSMA7, PSMA4	CD8 CM	pediatric_seniorSenior	down	down	200	19	71	26.7606	pediatric_seniorSenior
REACTOME_RESPONSE_OF_EIF2AK4_GCN2_TO_AMINO_ACID_DEFICIENCY	0.000219025	0.0104424	-1.84915	RPS7, EIF2AK4, RPS24, GCN1, RPS17, RPS19, RPL7, RPL4, RPS15A, ATF2, RPL11, RPL39, RPS10, RPS9, RPS5, RPL37, RPL8, RPL37A, RPL14, RPL24, RPL34, RPL3, RPS23, RPL36AL, RPSA, RPS2, RPS6, RPL17, RPL21, RPL18, RPL7A, RPL19, RPL6, RPL28, RPL36A, RPL26, RPL15, RPL13A, RPS13, RPS11, RPL18A, EIF2S3, RPL23, RPL22, RPS3, RPL32, RPL5, RPL13, RPLP1, EIF2S2, RPL9, RPS15, RPS16, RPLP0, RPS26, RPL10, RPS25, UBA52…	CD8 CM	pediatric_seniorSenior	down	down	201	59	102	57.8431	pediatric_seniorSenior
REACTOME_POSTMITOTIC_NUCLEAR_PORE_COMPLEX_NPC_REFORMATION	0.00215677	0.0330581	-1.85045	SUMO1, NUP35, NUP54, NUP133, SEH1L, NUP58, UBE2I, NUP155, RAN, NUP85, TNPO1, POM121	CD8 CM	pediatric_seniorSenior	down	down	202	12	27	44.4444	pediatric_seniorSenior
REACTOME_PCP_CE_PATHWAY	0.000544106	0.014239	-1.85205	PSME4, PSMD8, PSMC1, PSMD11, PSMD13, PSMC6, PSMB7, PSMD5, PSMB4, PSMD6, PSMD14, PSMB1, PSME2, CLTA, RAC2, PSME1, RYK, PSMD7, RAC1, PSMA7, PSMA4, PSMB10, RHOA, PSMA2, PFN1, PSMD12, UBB	CD8 CM	pediatric_seniorSenior	down	down	203	27	92	29.3478	pediatric_seniorSenior
REACTOME_BUTYRATE_RESPONSE_FACTOR_1_BRF1_BINDS_AND_DESTABILIZES_MRNA	0.00153487	0.0262404	-1.86355	MAPKAPK2, EXOSC7, DCP1A, EXOSC9, DIS3	CD8 CM	pediatric_seniorSenior	down	down	204	5	17	29.4118	pediatric_seniorSenior
REACTOME_HIV_INFECTION	6.5895e-06	0.000836867	-1.87128	CTDP1, PSME4, PSMD8, PSMC1, TAF4B, PSMD11, CDK7, CCNT1, NUP35, VPS37B, PSMD13, AP1M1, RNMT, NUP54, UBAP1, NUP133, PSMC6, NELFCD, SEH1L, PSMB7, PSMD5, NELFA, NUP58, POLR2A, TSG101, PSMB4, PSMD6, NUP155, PSMD14, PSMB1, RAN, PPIA, VPS4B, NCBP2, RBX1, PSME2, GTF2B, PSME1, TBP, RANBP2, CHMP7, PSMD7, NUP85, RAC1, NMT1, PSMA7, SUPT16H, PSMA4, CD8B, RNGTT, GTF2F2, POM121, NCBP1, ARF1, CCNK, PSMB10, PSMA2…	CD8 CM	pediatric_seniorSenior	down	down	205	58	231	25.1082	pediatric_seniorSenior
REACTOME_ANTIGEN_PROCESSING_CROSS_PRESENTATION	0.000525795	0.014239	-1.87658	CHUK, PSME4, PSMD8, PSMC1, PSMD11, PSMD13, CALR, PSMC6, PSMB7, PSMD5, PSMB4, PSMD6, PSMD14, PSMB1, PSME2, HLA-E, HLA-C, PSME1, PSMD7, PSMA7, PSMA4	CD8 CM	pediatric_seniorSenior	down	down	206	21	99	21.2121	pediatric_seniorSenior
REACTOME_ASYMMETRIC_LOCALIZATION_OF_PCP_PROTEINS	0.00136522	0.024769	-1.88322	PSME4, PSMD8, PSMC1, PSMD11, PSMD13, PSMC6, PSMB7, PSMD5, PSMB4, PSMD6, PSMD14, PSMB1, PSME2, PSME1, PSMD7, PSMA7, PSMA4	CD8 CM	pediatric_seniorSenior	down	down	207	17	64	26.5625	pediatric_seniorSenior
REACTOME_DEGRADATION_OF_AXIN	0.000613633	0.0151533	-1.89124	PSME4, PSMD8, PSMC1, AXIN1, PSMD11, PSMD13, PSMC6, PSMB7, PSMD5, PSMB4, PSMD6, PSMD14, PSMB1, PSME2, PSME1, PSMD7, PSMA7, PSMA4	CD8 CM	pediatric_seniorSenior	down	down	208	18	55	32.7273	pediatric_seniorSenior
REACTOME_DOWNSTREAM_SIGNALING_EVENTS_OF_B_CELL_RECEPTOR_BCR_	0.000515262	0.014239	-1.89128	REL, CHUK, PSME4, PSMD8, PSMC1, KRAS, PSMD11, PSMD13, PSMC6, PSMB7, PSMD5, PSMB4, PSMD6, PSMD14, PSMB1, PPIA, NFKB1, NFKBIA, PSME2, PSME1, PSMD7, PSMA7, PSMA4	CD8 CM	pediatric_seniorSenior	down	down	209	23	81	28.3951	pediatric_seniorSenior
REACTOME_REGULATION_OF_RAS_BY_GAPS	0.00110465	0.0218229	-1.89539	PSME4, PSMD8, PSMC1, KRAS, PSMD11, CUL3, PSMD13, PSMC6, PSMB7, PSMD5, PSMB4, PSMD6, PSMD14, PSMB1, RBX1, PSME2, RASA2, PSME1, PSMD7, PSMA7, PSMA4	CD8 CM	pediatric_seniorSenior	down	down	210	21	68	30.8824	pediatric_seniorSenior
KEGG_PROTEASOME	0.00161349	0.027064	-1.8962	POMP, PSME4, PSMD8, PSMC1, PSMD11, PSMD13, PSMC6, PSMB7, PSMB4, PSMD6, PSMD14, PSMB1, PSME2, PSME1, PSMD7, PSMA7, PSMA4	CD8 CM	pediatric_seniorSenior	down	down	211	17	46	36.9565	pediatric_seniorSenior
REACTOME_NEGATIVE_REGULATION_OF_NOTCH4_SIGNALING	0.000543066	0.014239	-1.90077	PSMD8, PSMC1, PSMD11, PSMD13, PSMC6, PSMB7, PSMD5, PSMB4, PSMD6, PSMD14, PSMB1, RBX1, PSME2, PSME1, TACC3, PSMD7, PSMA7, PSMA4	CD8 CM	pediatric_seniorSenior	down	down	212	18	54	33.3333	pediatric_seniorSenior
REACTOME_SRP_DEPENDENT_COTRANSLATIONAL_PROTEIN_TARGETING_TO_MEMBRANE	0.000103369	0.00656395	-1.90092	SPCS2, SRP9, DDOST, SRPRB, SRPRA, SRP54, SEC11C, RPS7, SRP72, RPS24, RPN2, RPS17, RPS19, RPL7, RPL4, RPS15A, SEC61B, RPL11, RPL39, RPS10, RPS9, RPS5, SSR4, RPL37, RPL8, RPL37A, RPL14, RPL24, RPL34, SRP19, RPL3, SSR2, RPS23, RPL36AL, RPSA, RPN1, RPS2, RPS6, RPL17, RPL21, RPL18, RPL7A, RPL19, RPL6, RPL28, SRP14, RPL36A, RPL26, RPL15, RPL13A, RPS13, RPS11, SEC61A1, RPL18A, RPL23, RPL22, RPS3, RPL32,…	CD8 CM	pediatric_seniorSenior	down	down	213	70	113	61.9469	pediatric_seniorSenior
REACTOME_SNRNP_ASSEMBLY	0.00081056	0.0175425	-1.90565	TGS1, SNRPG, NUP35, SNRPE, NUP54, NUP133, SEH1L, SNRPF, NUP58, NUP155, NCBP2, RANBP2, NUP85, CLNS1A, POM121, NCBP1, PHAX	CD8 CM	pediatric_seniorSenior	down	down	214	17	54	31.4815	pediatric_seniorSenior
REACTOME_EUKARYOTIC_TRANSLATION_INITIATION	5.33005e-05	0.00458985	-1.91911	PABPC1, EIF3B, EIF3E, EIF3H, EIF4H, EIF3D, RPS7, EIF4E, RPS24, RPS17, RPS19, RPL7, RPL4, RPS15A, EIF3L, RPL11, RPL39, RPS10, RPS9, RPS5, RPL37, RPL8, EIF2B1, RPL37A, RPL14, RPL24, RPL34, RPL3, RPS23, RPL36AL, RPSA, RPS2, EIF3M, RPS6, RPL17, RPL21, RPL18, RPL7A, RPL19, RPL6, RPL28, RPL36A, RPL26, RPL15, RPL13A, RPS13, RPS11, EIF3F, RPL18A, EIF2S3, RPL23, RPL22, RPS3, RPL32, RPL5, RPL13, EIF4B, RPL…	CD8 CM	pediatric_seniorSenior	down	down	215	73	120	60.8333	pediatric_seniorSenior
REACTOME_CROSS_PRESENTATION_OF_SOLUBLE_EXOGENOUS_ANTIGENS_ENDOSOMES_	0.000774493	0.0175425	-1.92093	PSME4, PSMD8, PSMC1, PSMD11, PSMD13, PSMC6, PSMB7, PSMD5, PSMB4, PSMD6, PSMD14, PSMB1, PSME2, PSME1, PSMD7, PSMA7, PSMA4	CD8 CM	pediatric_seniorSenior	down	down	216	17	50	34	pediatric_seniorSenior
REACTOME_RRNA_PROCESSING	1.49589e-05	0.00166231	-1.92659	RIOK3, DDX52, BUD23, EXOSC7, LTV1, CSNK1D, C1D, MPHOSPH10, NOL11, WDR36, HEATR1, DDX21, EXOSC9, RCL1, BMS1, DIS3, MTERF4, UTP18, NOP58, WDR43, SNU13, DKC1, WDR12, NCL, PNO1, MTREX, RPS7, NOL9, GNL3, XRN2, RPS24, KRR1, RPS17, RPS19, TEX10, RPL7, RPL4, RPS15A, RPP30, NOP14, RPL11, RPL39, RPS10, RPS9, RPS5, RPL37, RPL8, RPL37A, WDR75, RPL14, RPL24, RPL34, RPL3, RPS23, RPL36AL, RPSA, RPS2, RPS6, RPL1…	CD8 CM	pediatric_seniorSenior	down	down	217	78	205	38.0488	pediatric_seniorSenior
REACTOME_UCH_PROTEINASES	0.000223178	0.0104424	-1.93132	PSME4, PSMD8, PSMC1, TGFBR2, PSMD11, PSMD13, PSMC6, TGFB1, TGFBR1, PSMB7, PSMD5, PSMB4, UCHL3, PSMD6, PSMD14, PSMB1, YY1, PSME2, PSME1, PSMD7, INO80D, PSMA7, PSMA4, NEDD8, PSMB10, NFRKB, PSMA2, FOXK2, PSMD12, USP15, UBB	CD8 CM	pediatric_seniorSenior	down	down	218	31	102	30.3922	pediatric_seniorSenior
REACTOME_ABC_TRANSPORTER_DISORDERS	0.00036193	0.0139894	-1.93578	PSME4, PSMD8, PSMC1, PSMD11, PSMD13, PSMC6, PSMB7, PSMD5, PSMB4, ERLEC1, PSMD6, PSMD14, PSMB1, PSME2, PSME1, PSMD7, DERL1, OS9, PSMA7, PSMA4, SEL1L, PSMB10, DERL2, PSMA2	CD8 CM	pediatric_seniorSenior	down	down	219	24	77	31.1688	pediatric_seniorSenior
REACTOME_DEFECTIVE_CFTR_CAUSES_CYSTIC_FIBROSIS	0.00036193	0.0139894	-1.93578	PSME4, PSMD8, PSMC1, PSMD11, PSMD13, PSMC6, PSMB7, PSMD5, PSMB4, ERLEC1, PSMD6, PSMD14, PSMB1, PSME2, PSME1, PSMD7, DERL1, OS9, PSMA7, PSMA4, SEL1L, PSMB10, DERL2, PSMA2	CD8 CM	pediatric_seniorSenior	down	down	220	24	61	39.3443	pediatric_seniorSenior
REACTOME_AUF1_HNRNP_D0_BINDS_AND_DESTABILIZES_MRNA	0.000467416	0.014239	-1.93651	PABPC1, PSME4, PSMD8, PSMC1, PSMD11, PSMD13, PSMC6, PSMB7, PSMD5, PSMB4, PSMD6, PSMD14, PSMB1, PSME2, PSME1, PSMD7, PSMA7, PSMA4	CD8 CM	pediatric_seniorSenior	down	down	221	18	55	32.7273	pediatric_seniorSenior
REACTOME_RRNA_MODIFICATION_IN_THE_NUCLEUS_AND_CYTOSOL	0.000635621	0.0152721	-1.93731	DDX52, BUD23, MPHOSPH10, NOL11, WDR36, HEATR1, RCL1, BMS1, UTP18, NOP58, WDR43, SNU13, DKC1	CD8 CM	pediatric_seniorSenior	down	down	222	13	60	21.6667	pediatric_seniorSenior
REACTOME_PROCESSING_OF_CAPPED_INTRON_CONTAINING_PRE_MRNA	8.25639e-07	0.000244664	-1.94368	DNAJC8, EFTUD2, POLDIP3, CRNKL1, CDC5L, SNRPG, SRSF6, CWC22, RBM22, NUP35, SNRPE, SNRNP40, NUP54, PPIL4, NUP133, RNPS1, SEH1L, SNRPF, FIP1L1, GLE1, NUP58, POLR2A, SF3A1, HNRNPUL1, PRCC, HNRNPA1, SNU13, YBX1, NUP155, DDX42, SMNDC1, SNRPA1, SLBP, DHX9, ELAVL1, HNRNPL, CASC3, NCBP2, ISY1, WBP11, PRPF40A, CWC15, HNRNPM, PRPF38A, SUGP1, RANBP2, U2AF1, RBM17, MTREX, NUP85, SRRT, EIF4E, SNRNP35, SRRM1, …	CD8 CM	pediatric_seniorSenior	down	down	223	63	242	26.0331	pediatric_seniorSenior
REACTOME_SIGNALING_BY_ROBO_RECEPTORS	1.11557e-06	0.000247935	-1.9575	ROBO1, ETF1, GSPT1, PABPC1, PAK1, PSME4, PSMD8, PSMC1, ZSWIM8, PSMD11, PSMD13, PSMC6, RNPS1, PSMB7, PSMD5, CUL2, PSMB4, PSMD6, PSMD14, PSMB1, PRKAR2A, SRGAP2, CASC3, NCBP2, RBX1, PSME2, PSME1, RPS7, PSMD7, SOS2, RAC1, RPS24, PSMA7, PSMA4, RPS17, NCBP1, RPS19, RPL7, RPL4, PSMB10, RPS15A, RHOA, PSMA2, PAK2, RPL11, RPL39, RPS10, RPS9, RPS5, PFN1, CXCR4, PSMD12, RPL37, RPL8, RPL37A, UBB, CLASP2, RPL1…	CD8 CM	pediatric_seniorSenior	down	down	224	84	218	38.5321	pediatric_seniorSenior
REACTOME_DEGRADATION_OF_BETA_CATENIN_BY_THE_DESTRUCTION_COMPLEX	0.000166912	0.00940547	-1.96571	PSME4, PSMD8, PSMC1, AXIN1, PSMD11, ZRANB1, PSMD13, CTBP2, PSMC6, PSMB7, PSMD5, PPP2R1A, PSMB4, PSMD6, PSMD14, PSMB1, PPP2CA, PPP2R5A, RBX1, PSME2, PSME1, CTBP1, PSMD7, LEF1, PSMA7, PSMA4	CD8 CM	pediatric_seniorSenior	down	down	225	26	85	30.5882	pediatric_seniorSenior
HALLMARK_MYC_TARGETS_V1	2.38587e-06	0.000353507	-1.97636	CTPS1, MCM6, ETF1, GSPT1, PABPC1, NOLC1, EXOSC7, PSMD8, ACP1, CCT2, SNRPG, PGK1, RSL1D1, EIF3B, RRM1, DDX21, PABPC4, PSMC6, RNPS1, UBA2, TCP1, SF3A1, HDAC2, HNRNPA1, SYNCRIP, SNRPA1, PSMD14, RAN, TOMM70, ERH, PPIA, NCBP2, EIF4H, RAD23B, EIF3D, IFRD1, YWHAE, U2AF1, SSBP1, PPM1G, PSMD7, GNL3, CCT4, SMARCC1, XPOT, EIF4E, PSMA7, ABCE1, PSMA4, CLNS1A, USP1	CD8 CM	pediatric_seniorSenior	down	down	226	51	200	25.5	pediatric_seniorSenior
REACTOME_DEGRADATION_OF_DVL	0.000315979	0.0137796	-1.99465	PSME4, PSMD8, PSMC1, PSMD11, CUL3, PSMD13, PSMC6, PSMB7, PSMD5, PSMB4, PSMD6, PSMD14, PSMB1, RBX1, PSME2, PSME1, PSMD7, PSMA7, PSMA4	CD8 CM	pediatric_seniorSenior	down	down	227	19	57	33.3333	pediatric_seniorSenior
REACTOME_MRNA_SPLICING	1.76458e-06	0.000313743	-2.01135	DNAJC8, EFTUD2, CRNKL1, CDC5L, SNRPG, SRSF6, CWC22, RBM22, SNRPE, SNRNP40, PPIL4, RNPS1, SNRPF, FIP1L1, POLR2A, SF3A1, HNRNPUL1, PRCC, HNRNPA1, SNU13, YBX1, DDX42, SMNDC1, SNRPA1, DHX9, ELAVL1, HNRNPL, CASC3, NCBP2, ISY1, WBP11, PRPF40A, CWC15, HNRNPM, PRPF38A, SUGP1, U2AF1, RBM17, MTREX, SRRT, SNRNP35, SRRM1, PRPF3, GTF2F2, TXNL4A, CPSF7, HNRNPR, CDC40, NCBP1, SNW1	CD8 CM	pediatric_seniorSenior	down	down	228	50	188	26.5957	pediatric_seniorSenior
REACTOME_REGULATION_OF_EXPRESSION_OF_SLITS_AND_ROBOS	6.75751e-07	0.000244664	-2.06289	ROBO1, ETF1, GSPT1, PABPC1, PSME4, PSMD8, PSMC1, ZSWIM8, PSMD11, PSMD13, PSMC6, RNPS1, PSMB7, PSMD5, CUL2, PSMB4, PSMD6, PSMD14, PSMB1, CASC3, NCBP2, RBX1, PSME2, PSME1, RPS7, PSMD7, RPS24, PSMA7, PSMA4, RPS17, NCBP1, RPS19, RPL7, RPL4, PSMB10, RPS15A, PSMA2, RPL11, RPL39, RPS10, RPS9, RPS5, PSMD12, RPL37, RPL8, RPL37A, UBB, RPL14, RPL24, RPL34, RPL3, PSMB2, RPS23, RPL36AL, RPSA, RPS2, RPS6, RPL1…	CD8 CM	pediatric_seniorSenior	down	down	229	72	172	41.8605	pediatric_seniorSenior
REACTOME_REGULATION_OF_MRNA_STABILITY_BY_PROTEINS_THAT_BIND_AU_RICH_ELEMENTS	2.34182e-05	0.00231319	-2.08104	MAPKAPK2, PABPC1, PSME4, EXOSC7, PSMD8, PSMC1, PSMD11, DCP1A, PSMD13, EXOSC9, PSMC6, PSMB7, PSMD5, DIS3, PSMB4, PSMD6, PSMD14, PSMB1, ELAVL1, PSME2, PSME1, ZFP36, PSMD7, PSMA7, PSMA4, TNPO1, MAPK14	CD8 CM	pediatric_seniorSenior	down	down	230	27	87	31.0345	pediatric_seniorSenior
REACTOME_DECTIN_1_MEDIATED_NONCANONICAL_NF_KB_SIGNALING	0.000102211	0.00656395	-2.09075	RELB, CHUK, PSME4, PSMD8, PSMC1, PSMD11, PSMD13, PSMC6, PSMB7, PSMD5, PSMB4, PSMD6, PSMD14, PSMB1, PSME2, PSME1, PSMD7, PSMA7, PSMA4	CD8 CM	pediatric_seniorSenior	down	down	231	19	62	30.6452	pediatric_seniorSenior
REACTOME_METABOLISM_OF_RNA	2.02019e-15	1.79595e-12	-2.13962	DNAJC8, MAPKAPK2, ETF1, GSPT1, EFTUD2, PABPC1, PSME4, RIOK3, TGS1, POLDIP3, DDX52, BUD23, CRNKL1, EXOSC7, LTV1, PSMD8, CSNK1D, PSMC1, C1D, MPHOSPH10, PATL1, CDC5L, SNRPG, NOL11, NSUN2, WDR36, PSMD11, SRSF6, CWC22, CDK7, TSEN54, HEATR1, RBM22, NUP35, DCP1A, PSMD13, CNOT6L, SNRPE, DDX21, RNMT, SNRNP40, NUP54, PPIL4, NUP133, EXOSC9, PSMC6, RNPS1, RCL1, SEH1L, BMS1, PSMB7, SNRPF, DDX6, FIP1L1, PSMD5,…	CD8 CM	pediatric_seniorSenior	down	down	232	183	672	27.2321	pediatric_seniorSenior
KEGG_CYTOKINE_CYTOKINE_RECEPTOR_INTERACTION	0.00011506	0.00788605	1.93666	CCR4, IL2RA, ACVR2A, TNFRSF10D, EDA, IL15, IL6R, CD40LG, TNFSF10, TNFSF8, FAS, IL7R, IL10RA, CCL4, BMPR1A, ACVR1, IFNG, TNFRSF10A	CD8 EM1	pediatric_seniorSenior	up	up	233	18	265	6.79245	pediatric_seniorSenior
REACTOME_GPCR_LIGAND_BINDING	0.000529459	0.0199161	1.92681	CCR4, ANXA1, LPAR6, GABBR1, PTCH1, PTGER2, GPR183, OPRM1, PTGDR, CCL4, S1PR4	CD8 EM1	pediatric_seniorSenior	up	up	234	11	463	2.37581	pediatric_seniorSenior
REACTOME_RIPK1_MEDIATED_REGULATED_NECROSIS	0.00211271	0.0477487	1.86309	TNFSF10, FAS, CASP8, TRADD, BIRC3, CFLAR, XIAP, TNFRSF10A	CD8 EM1	pediatric_seniorSenior	up	up	235	8	20	40	pediatric_seniorSenior
REACTOME_CLASS_A_1_RHODOPSIN_LIKE_RECEPTORS_	0.00197101	0.046215	1.83729	CCR4, ANXA1, LPAR6, PTGER2, GPR183, OPRM1, PTGDR, CCL4, S1PR4, F2R, S1PR1, GPR65, GPR132, CCL5, PTGER4, ADRB2, CCR7	CD8 EM1	pediatric_seniorSenior	up	up	236	17	330	5.15152	pediatric_seniorSenior
REACTOME_M_PHASE	0.00191157	0.046215	-1.5014	SMC4, SUMO1, CENPK, PSME4, PSMD5, CSNK1D, LMNB1, CENPP, EML4, HAUS2, NEDD1, NUP54, PSMC6, PSMC1, ARPP19, PSMB7, MAPRE1, PPP2CA, PPP2R2D, PMF1, PSMD13, NUP35, GORASP2, PPP2R1A, RANBP2, DYNC1LI2, NUP214, CHMP7, TUBGCP5, PSME1, NUP58, PPP2R5A, PCNT, RAB1A, PSMB1, BLZF1, PPP2R1B, UBE2I, LBR, PSMD11, CLASP2, NUP133, SET, RCC2, NUMA1, SIRT2, SEH1L, RAB2A, AHCTF1, CENPC, PSMA7, PSMD7, NUP85, PSMD14, UBB…	CD8 EM1	pediatric_seniorSenior	down	down	237	75	417	17.9856	pediatric_seniorSenior
REACTOME_CLASS_I_MHC_MEDIATED_ANTIGEN_PROCESSING_PRESENTATION	0.00114511	0.0340097	-1.54864	UBE2E2, RNF138, PSME4, PSMD5, CUL2, SIAH1, KLHL5, CHUK, PSMC6, UBE2B, AREL1, PSMC1, GAN, KLHL3, PSMB7, CUL3, FBXO21, UBE2N, ZBTB16, FBXO7, PSMD13, UBE2O, TPP2, RNF115, UBA6, RLIM, PDIA3, KLHL2, RCHY1, PSME1, CALR, ARIH2, RBX1, BTBD1, UBE2F, HLA-E, HERC1, UBR4, UBE2Q2, HLA-C, PSMB1, SEC61B, PSMD11, SMURF1, UNKL, FBXL3, UBE3A, HERC2, PSMA7, HSPA5, RNF114, PSMD7, PSMD14, UBE4A, UBB, UBR1, TAPBP, VHL…	CD8 EM1	pediatric_seniorSenior	down	down	238	65	370	17.5676	pediatric_seniorSenior
REACTOME_TRANSLATION	0.000526706	0.0199161	-1.63294	PABPC1, ETF1, GSPT1, MRPL47, EIF3B, EIF3D, PPA1, SEC11C, EIF3E, MRPL13, EIF3H, EIF3M, EIF4A1, TUFM, EIF2S3, DDOST, MRPL3, SEC61B, SRP14, WARS2, RPN1, RPS7, RPS9, EIF4B, EIF3L, RPN2, GFM1, SRP72, MRPL1, SRP9, EIF3J, MRPS35, AIMP1, SPCS2, RPS24, SSR2, EIF3A, PTCD3, RPL18A, SPCS3, EEF2, EIF3G, SRP54, EIF4G1, RPL10A, SSR4, RPLP0, RPL37A, RPL15, RPSA, RPS23, EIF2S2, RPL7A, TRAM1, RPS4X, EIF3F, RPL11, …	CD8 EM1	pediatric_seniorSenior	down	down	239	93	295	31.5254	pediatric_seniorSenior
REACTOME_DISORDERS_OF_TRANSMEMBRANE_TRANSPORTERS	0.00184192	0.046215	-1.69156	PSME4, PSMD5, NUP54, DERL1, PSMC6, SLC16A1, PSMC1, PSMB7, PSMD13, NUP35, RANBP2, OS9, SLC9A6, NUP214, PSME1, NUP58, PSMB1, PSMD11, RNF185, NUP133, ERLEC1, SEH1L, PSMA7, PSMD7, NUP85, PSMD14, UBB, NUP98, BSG, PSMA4, PSME2, NUP153, POM121, PSMA2, TPR, DERL2, PSMD1, SLC2A1, PSMF1, PSMD12, PSMA6, PSMC2, PSMB2, NUP188, NUP155	CD8 EM1	pediatric_seniorSenior	down	down	240	45	176	25.5682	pediatric_seniorSenior
REACTOME_INFLUENZA_INFECTION	0.000442562	0.0187773	-1.71111	NUP54, TGFB1, POLR2A, KPNA4, NUP35, DNAJC3, RANBP2, NUP214, KPNA3, CALR, NUP58, IPO5, NUP133, SEH1L, RPS7, GRSF1, RPS9, NUP85, CLTA, EIF2AK2, NUP98, RPS24, NUP153, RPL18A, POM121, RPL10A, RPLP0, RPL37A, TPR, RPL15, RPSA, GTF2F2, RPS23, RPL7A, RPS4X, RPL11, RPS3A, NUP188, NUP155, RPL8, RPS15, RPL22, RPL4, RPS13, RPS2, RPL9, PABPN1, RPL18, RPL27A, RPL28, UBA52, NUP42, RPL13A, RPS25, RPL10, FAU, RPS…	CD8 EM1	pediatric_seniorSenior	down	down	241	92	157	58.5987	pediatric_seniorSenior
HALLMARK_OXIDATIVE_PHOSPHORYLATION	0.000324812	0.0160782	-1.74229	UQCRC2, VDAC2, SDHB, PDP1, AFG3L2, ISCA1, NDUFA5, CS, DLD, ATP6V0C, NDUFA9, SLC25A3, NDUFS6, IDH3B, OPA1, HSPA9, SUPV3L1, ACO2, ATP6V1G1, LRPPRC, UQCRH, NDUFB2, ATP5F1D, COX4I1, ATP5MG, ATP6V1D, COX6A1, TIMM17A, COX5B, ATP5MC2, ATP6V1E1, UQCRFS1, NDUFC2, HADHB, SUCLA2, DLST, COX6C, HADHA, SUCLG1, ATP6V1H, NDUFA4, COX7A2, PHB2, SDHD	CD8 EM1	pediatric_seniorSenior	down	down	242	44	200	22	pediatric_seniorSenior
REACTOME_NEDDYLATION	0.000224707	0.0117773	-1.74511	PSME4, PSMD5, CUL2, KLHL5, DDB1, PSMC6, FEM1B, PSMC1, GAN, KLHL3, PSMB7, COPS4, DCAF13, CUL3, FBXO21, COPS2, COPS8, ZBTB16, FBXO7, DCUN1D5, COMMD2, PSMD13, RBBP5, HIF1A, KLHL2, RBBP7, PSME1, RBX1, BTBD1, UBE2F, COPS5, PSMB1, CAND1, DCAF16, PSMD11, FBXL3, UCHL3, NAE1, PSMA7, PSMD7, PSMD14, UBB	CD8 EM1	pediatric_seniorSenior	down	down	243	42	234	17.9487	pediatric_seniorSenior
HALLMARK_E2F_TARGETS	0.000695944	0.0238495	-1.74597	EZH2, CTPS1, SMC4, GSPT1, PPM1D, MCM6, PAICS, LMNB1, SLBP, ING3, MLH1, SNRPB, XRCC6, TFRC, NUDT21, USP1, RBBP7, ILF3, IPO7, LBR, SYNCRIP, NASP, CSE1L, NOLC1, NOP56, ATAD2	CD8 EM1	pediatric_seniorSenior	down	down	244	26	200	13	pediatric_seniorSenior
KEGG_RIBOSOME	0.000558813	0.0199161	-1.76671	MRPL13, RSL24D1, RPS7, RPS9, RPS24, RPL18A, RPL10A, RPLP0, RPL37A, RPL15, RPSA, RPS23, RPL7A, RPS4X, RPL11, RPS3A, RPL8, RPS15, RPL22, RPL4, RPS13, RPS2, RPL9, RPL18, RPL27A, RPL28, UBA52, RPL13A, RPS25, RPL10, FAU, RPS15A, RPS5, RPL7, RPL23, RPL36A, RPS8, RPS17, RPL27, RPS11, RPL31, RPS10, RPLP1, RPL13, RPL12, RPL3, RPL14, RPL17, RPS16, RPL32, RPL41, RPS21, RPL30, RPS3, RPL38, RPL5, RPL26, RPL34…	CD8 EM1	pediatric_seniorSenior	down	down	245	67	88	76.1364	pediatric_seniorSenior
REACTOME_EUKARYOTIC_TRANSLATION_ELONGATION	0.000543167	0.0199161	-1.77612	RPS7, RPS9, RPS24, RPL18A, EEF2, RPL10A, RPLP0, RPL37A, RPL15, RPSA, RPS23, RPL7A, RPS4X, RPL11, EEF1B2, RPS3A, RPL8, RPS15, RPL22, RPL4, RPS13, RPS2, RPL9, RPL18, RPL27A, EEF1D, RPL28, UBA52, RPL13A, RPS25, RPL10, FAU, EEF1G, RPS15A, RPS5, RPL7, RPL23, RPL36A, RPS8, RPS17, RPL27, RPS11, RPL31, RPS10, EEF1A1, RPLP1, RPL13, RPL12, RPL3, RPL14, RPL17, RPS16, RPL32, RPL41, RPS21, RPL30, RPS3, RPS14,…	CD8 EM1	pediatric_seniorSenior	down	down	246	71	94	75.5319	pediatric_seniorSenior
REACTOME_DEGRADATION_OF_DVL	0.00189237	0.046215	-1.77936	PSME4, PSMD5, PSMC6, PSMC1, PSMB7, CUL3, PSMD13, PSME1, RBX1, PSMB1, PSMD11, PSMA7, PSMD7, PSMD14, UBB, PSMA4, PSME2, PSMA2, PSMD1, PSMF1, PSMD12, PSMA6, PSMC2, PSMB2, PSMD8, PSMB4, UBA52, PSMA3	CD8 EM1	pediatric_seniorSenior	down	down	247	28	57	49.1228	pediatric_seniorSenior
REACTOME_HIV_LIFE_CYCLE	0.00021861	0.0117773	-1.78169	CTDP1, VPS37B, CDK7, RNMT, TAF4B, NUP54, POLR2A, XRCC6, NUP35, CCNT1, SUPT16H, RANBP2, TCEA1, TSG101, NUP214, NELFA, CHMP7, CCNK, UBAP1, NUP58, NCBP1, CCNT2, NUP133, SEH1L, PPIA, GTF2B, NCBP2, NUP85, UBB, SUPT5H, NUP98, TAF2, VPS4B, NUP153, ELOC, PDCD6IP, POM121, NMT1, TPR	CD8 EM1	pediatric_seniorSenior	down	down	248	39	149	26.1745	pediatric_seniorSenior
REACTOME_ANTIGEN_PROCESSING_CROSS_PRESENTATION	0.000834274	0.027531	-1.80544	PSME4, PSMD5, CHUK, PSMC6, PSMC1, PSMB7, PSMD13, PDIA3, PSME1, CALR, HLA-E, HLA-C, PSMB1, SEC61B, PSMD11, PSMA7, PSMD7, PSMD14, UBB, TAPBP, PSMA4, PSME2, HLA-A, PSMA2, PSMD1, PSMF1, PSMD12, PSMA6, PSMC2, PSMB2, PSMD8, CYBA, PSMB4, B2M, UBA52, HLA-B, PSMA3	CD8 EM1	pediatric_seniorSenior	down	down	249	37	99	37.3737	pediatric_seniorSenior
REACTOME_HIV_INFECTION	2.359e-05	0.00191079	-1.82123	CTDP1, VPS37B, PSME4, PSMD5, CDK7, RNMT, TAF4B, NUP54, PSMC6, POLR2A, PSMC1, PSMB7, XRCC6, PSMD13, NUP35, CCNT1, SUPT16H, RANBP2, TCEA1, TSG101, NUP214, NELFA, CHMP7, CCNK, PSME1, RBX1, UBAP1, NUP58, AP1G1, PSMB1, AP1B1, NCBP1, CCNT2, PSMD11, NUP133, RAC1, SEH1L, PPIA, GTF2B, NCBP2, PSMA7, ARF1, PSMD7, NUP85, PSMD14, UBB, SUPT5H, NUP98, TAF2, VPS4B, PSMA4, ATP6V1H, PSME2, NUP153, ELOC, PDCD6IP, F…	CD8 EM1	pediatric_seniorSenior	down	down	250	77	231	33.3333	pediatric_seniorSenior
REACTOME_REGULATION_OF_MRNA_STABILITY_BY_PROTEINS_THAT_BIND_AU_RICH_ELEMENTS	0.00102766	0.031574	-1.82427	PABPC1, MAPKAPK2, PSME4, PSMD5, PSMC6, EXOSC9, PSMC1, PSMB7, ZFP36, PSMD13, NUP214, PSME1, EXOSC7, PSMB1, PSMD11, DIS3, SET, DCP1A, YWHAB, PSMA7, PSMD7, PSMD14, UBB, DCP2, PSMA4, PSME2, EIF4G1, PSMA2, PSMD1, HNRNPD, ELAVL1, PSMF1, PSMD12, EXOSC6, PSMA6, PSMC2, PSMB2, TNPO1, PSMD8	CD8 EM1	pediatric_seniorSenior	down	down	251	39	87	44.8276	pediatric_seniorSenior
REACTOME_RESPONSE_OF_EIF2AK4_GCN2_TO_AMINO_ACID_DEFICIENCY	0.000110481	0.00788605	-1.82951	GCN1, EIF2S3, RPS7, RPS9, ATF4, ATF2, RPS24, RPL18A, RPL10A, RPLP0, RPL37A, RPL15, RPSA, RPS23, EIF2S2, RPL7A, RPS4X, RPL11, RPS3A, RPL8, RPS15, RPL22, RPL4, RPS13, RPS2, RPL9, RPL18, RPL27A, RPL28, UBA52, RPL13A, RPS25, RPL10, FAU, RPS15A, RPS5, EIF2AK4, RPL7, RPL23, RPL36A, RPS8, RPS17, RPL27, RPS11, RPL31, RPS10, RPLP1, RPL13, RPL12, RPL3, RPL14, RPL17, RPS16, RPL32, RPL41, RPS21, RPL30, RPS3,…	CD8 EM1	pediatric_seniorSenior	down	down	252	68	102	66.6667	pediatric_seniorSenior
REACTOME_DEGRADATION_OF_BETA_CATENIN_BY_THE_DESTRUCTION_COMPLEX	0.000936174	0.0297904	-1.83614	CTBP2, PSME4, PSMD5, PSMC6, ZRANB1, AXIN1, PSMC1, PSMB7, PPP2CA, PSMD13, PPP2R1A, PSME1, RBX1, PPP2R5A, PSMB1, PPP2R1B, PSMD11, PSMA7, PSMD7, PSMD14, TLE5, UBB, PSMA4, CTNNB1, PSME2, PSMA2, TLE4, PSMD1, PSMF1, PSMD12, PSMA6, PSMC2, CSNK1A1, PSMB2, PSMD8, HDAC1, PSMB4, LEF1, UBA52	CD8 EM1	pediatric_seniorSenior	down	down	253	39	85	45.8824	pediatric_seniorSenior
REACTOME_SIGNALING_BY_ROBO_RECEPTORS	2.04333e-05	0.00182061	-1.83848	ROBO1, PABPC1, ETF1, GSPT1, PAK1, PSME4, PSMD5, CUL2, PSMC6, PSMC1, PSMB7, PSMD13, RHOA, PSME1, RBX1, SOS2, PRKAR2A, PFN1, PSMB1, NCBP1, RNPS1, PSMD11, CLASP2, RAC1, CASC3, RPS7, NCBP2, RPS9, PSMA7, PSMD7, PSMD14, UBB, RPS24, PSMA4, PSME2, ELOC, RPL18A, EIF4G1, RPL10A, RPLP0, PSMA2, RPL37A, CLASP1, PSMD1, RPL15, RPSA, RPS23, PSMF1, RPL7A, RPS4X, PSMD12, PSMA6, MYO9B, RPL11, PSMC2, PSMB2, RPS3A, C…	CD8 EM1	pediatric_seniorSenior	down	down	254	84	218	38.5321	pediatric_seniorSenior
REACTOME_CD209_DC_SIGN_SIGNALING	0.00196613	0.046215	-1.84479	RELB, LYN, KRAS, PAK1, NFKB1	CD8 EM1	pediatric_seniorSenior	down	down	255	5	21	23.8095	pediatric_seniorSenior
REACTOME_ABC_TRANSPORTER_DISORDERS	0.00141513	0.0382084	-1.84968	PSME4, PSMD5, DERL1, PSMC6, PSMC1, PSMB7, PSMD13, OS9, PSME1, PSMB1, PSMD11, RNF185, ERLEC1, PSMA7, PSMD7, PSMD14, UBB, PSMA4, PSME2, PSMA2, DERL2, PSMD1, PSMF1, PSMD12, PSMA6, PSMC2, PSMB2, PSMD8, PSMB4, UBA52, SEL1L, PSMA3	CD8 EM1	pediatric_seniorSenior	down	down	256	32	77	41.5584	pediatric_seniorSenior
REACTOME_DEFECTIVE_CFTR_CAUSES_CYSTIC_FIBROSIS	0.00141513	0.0382084	-1.84968	PSME4, PSMD5, DERL1, PSMC6, PSMC1, PSMB7, PSMD13, OS9, PSME1, PSMB1, PSMD11, RNF185, ERLEC1, PSMA7, PSMD7, PSMD14, UBB, PSMA4, PSME2, PSMA2, DERL2, PSMD1, PSMF1, PSMD12, PSMA6, PSMC2, PSMB2, PSMD8, PSMB4, UBA52, SEL1L, PSMA3	CD8 EM1	pediatric_seniorSenior	down	down	257	32	61	52.459	pediatric_seniorSenior
REACTOME_SIGNALING_BY_FGFR3	0.0021436	0.0477487	-1.86993	PIK3R1, GALNT3, KRAS, PTPN11, PPP2CA, PPP2R1A, PIK3CA	CD8 EM1	pediatric_seniorSenior	down	down	258	7	40	17.5	pediatric_seniorSenior
REACTOME_SNRNP_ASSEMBLY	0.00123734	0.0355636	-1.8773	NUP54, SNRPB, TGS1, NUP35, RANBP2, NUP214, NUP58, SNRPD1, SNRPF, PHAX, NCBP1, NUP133, SNRPE, SEH1L, NCBP2, NUP85, NUP98, SNRPG, NUP153, POM121, TPR	CD8 EM1	pediatric_seniorSenior	down	down	259	21	54	38.8889	pediatric_seniorSenior
REACTOME_PROCESSING_OF_CAPPED_INTRON_CONTAINING_PRE_MRNA	2.33171e-06	0.000443911	-1.88047	SLBP, NUP54, POLDIP3, DNAJC8, EFTUD2, POLR2A, CDC5L, SNRPB, SF3A1, SNRPB2, FIP1L1, NUP35, SUGP1, PPIL4, CRNKL1, SNRNP40, RANBP2, ISY1, HNRNPUL1, SLU7, METTL14, NUDT21, SNU13, WBP11, NUP214, CWC25, DHX9, FYTTD1, YBX1, NUP58, SNRPD1, SNRPF, TXNL4A, HNRNPM, PRPF40A, HNRNPL, AQR, SF3A3, NCBP1, RNPS1, WTAP, SRSF6, HNRNPA1, NUP133, U2SURP, SNRPE, CPSF7, HNRNPR, DHX15, CASC3, SEH1L, SYF2, SF3B6, LSM7, S…	CD8 EM1	pediatric_seniorSenior	down	down	260	86	242	35.5372	pediatric_seniorSenior
REACTOME_TRANS_GOLGI_NETWORK_VESICLE_BUDDING	0.000346567	0.0162522	-1.88124	SH3D19, RAB5C, CPD, SNX9, ACBD3, HIP1R, FTH1, AP3S1, NAPA, BLOC1S6, TFRC, NECAP1, AP1G1, APP, AP1B1, GAK, ARF1, CLTA, PIK3C2A, SNX2	CD8 EM1	pediatric_seniorSenior	down	down	261	20	72	27.7778	pediatric_seniorSenior
REACTOME_RRNA_PROCESSING	5.37795e-06	0.000798625	-1.92513	WDR36, CSNK1D, DDX21, NOP58, NOL11, C1D, EXOSC9, UTP18, WDR43, DCAF13, DDX52, DKC1, LTV1, RCL1, RIOK3, NCL, SNU13, GNL3, TRMT10C, PNO1, EXOSC7, XRN2, DIS3, HEATR1, WDR75, MPHOSPH10, NOP56, RPS7, MTREX, RPS9, BMS1, BUD23, TEX10, RRP7A, RPS24, RPL18A, NAT10, KRR1, RPL10A, RPLP0, RPL37A, RPP30, RPL15, RPSA, RPS23, RPL7A, RPS4X, EXOSC6, RPL11, PDCD11, RPS3A, RPL8, RPS15, RPL22, RPL4, RPS13, RPS2, RPL…	CD8 EM1	pediatric_seniorSenior	down	down	262	75	205	36.5854	pediatric_seniorSenior
REACTOME_MRNA_SPLICING	8.69355e-06	0.00110657	-1.92823	DNAJC8, EFTUD2, POLR2A, CDC5L, SNRPB, SF3A1, SNRPB2, FIP1L1, SUGP1, PPIL4, CRNKL1, SNRNP40, ISY1, HNRNPUL1, SLU7, NUDT21, SNU13, WBP11, CWC25, DHX9, YBX1, SNRPD1, SNRPF, TXNL4A, HNRNPM, PRPF40A, HNRNPL, AQR, SF3A3, NCBP1, RNPS1, SRSF6, HNRNPA1, U2SURP, SNRPE, CPSF7, HNRNPR, DHX15, CASC3, SYF2, SF3B6, LSM7, MTREX, CDC40, NCBP2, SRRM1, DDX42, PRPF38A, SNRPA1, SMNDC1, SRSF10, SNRPG, PRCC, PRPF8, SF3…	CD8 EM1	pediatric_seniorSenior	down	down	263	68	188	36.1702	pediatric_seniorSenior
REACTOME_ACTIVATION_OF_THE_MRNA_UPON_BINDING_OF_THE_CAP_BINDING_COMPLEX_AND_EIFS_AND_SUBSEQUENT_BINDING_TO_43S	0.000427461	0.0187773	-1.92864	PABPC1, EIF3B, EIF3D, EIF3E, EIF3H, EIF3M, EIF4A1, EIF2S3, RPS7, RPS9, EIF4B, EIF3L, EIF3J, RPS24, EIF3A, EIF3G, EIF4G1, RPSA, RPS23, EIF2S2, RPS4X, EIF3F, RPS3A, RPS15, EIF4H, RPS13, RPS2, EIF3K, RPS25, FAU, RPS15A, RPS5, RPS8, RPS17	CD8 EM1	pediatric_seniorSenior	down	down	264	34	60	56.6667	pediatric_seniorSenior
REACTOME_SRP_DEPENDENT_COTRANSLATIONAL_PROTEIN_TARGETING_TO_MEMBRANE	1.26458e-05	0.00127429	-1.97047	SEC11C, DDOST, SEC61B, SRP14, RPN1, RPS7, RPS9, RPN2, SRP72, SRP9, SPCS2, RPS24, SSR2, RPL18A, SPCS3, SRP54, RPL10A, SSR4, RPLP0, RPL37A, RPL15, RPSA, RPS23, RPL7A, TRAM1, RPS4X, RPL11, RPS3A, RPL8, RPS15, RPL22, SRPRB, RPL4, RPS13, RPS2, RPL9, RPL18, RPL27A, RPL28, UBA52, RPL13A, RPS25, RPL10, FAU, SEC11A, RPS15A, RPS5, RPL7, RPL23, RPL36A, RPS8, RPS17, RPL27, SSR1, RPS11, RPL31, RPS10, RPLP1, R…	CD8 EM1	pediatric_seniorSenior	down	down	265	87	113	76.9912	pediatric_seniorSenior
REACTOME_GOLGI_ASSOCIATED_VESICLE_BIOGENESIS	0.00019901	0.0117773	-1.98418	SH3D19, RAB5C, CPD, SNX9, ACBD3, HIP1R, FTH1, AP3S1, NAPA, BLOC1S6, TFRC, NECAP1, AP1G1, AP1B1, GAK, ARF1, CLTA, PIK3C2A, SNX2	CD8 EM1	pediatric_seniorSenior	down	down	266	19	56	33.9286	pediatric_seniorSenior
REACTOME_EUKARYOTIC_TRANSLATION_INITIATION	1.28716e-05	0.00127429	-1.99216	PABPC1, EIF3B, EIF3D, EIF3E, EIF3H, EIF3M, EIF4A1, EIF2S3, RPS7, RPS9, EIF4B, EIF3L, EIF3J, RPS24, EIF3A, RPL18A, EIF3G, EIF4G1, RPL10A, RPLP0, RPL37A, RPL15, RPSA, RPS23, EIF2S2, RPL7A, RPS4X, EIF3F, RPL11, EIF5B, RPS3A, RPL8, RPS15, RPL22, RPL4, EIF4H, RPS13, RPS2, RPL9, RPL18, RPL27A, RPL28, UBA52, EIF3K, RPL13A, RPS25, RPL10, FAU, RPS15A, RPS5, RPL7, RPL23, RPL36A, EIF2B1, RPS8, RPS17, RPL27,…	CD8 EM1	pediatric_seniorSenior	down	down	267	83	120	69.1667	pediatric_seniorSenior
REACTOME_NONSENSE_MEDIATED_DECAY_NMD_	2.49108e-06	0.000443911	-2.00386	PABPC1, ETF1, GSPT1, UPF1, PPP2CA, PPP2R1A, SMG5, NCBP1, RNPS1, DCP1A, CASC3, RPS7, NCBP2, RPS9, RPS24, RPL18A, EIF4G1, RPL10A, RPLP0, RPL37A, RPL15, RPSA, RPS23, RPL7A, RPS4X, RPL11, RPS3A, RPL8, RPS15, RPL22, RPL4, RPS13, RPS2, RPL9, RPL18, RPL27A, PPP2R2A, RPL28, UBA52, SMG1, RPL13A, RPS25, RPL10, FAU, RPS15A, RPS5, PNRC2, RPL7, RPL23, RPL36A, RPS8, RPS17, RPL27, RPS11, RBM8A, RPL31, RPS10, RP…	CD8 EM1	pediatric_seniorSenior	down	down	268	79	116	68.1034	pediatric_seniorSenior
REACTOME_RRNA_MODIFICATION_IN_THE_NUCLEUS_AND_CYTOSOL	0.000147974	0.00941751	-2.05821	WDR36, NOP58, NOL11, UTP18, WDR43, DCAF13, DDX52, DKC1, RCL1, SNU13, PNO1, HEATR1, WDR75, MPHOSPH10, NOP56, RPS7, RPS9, BMS1, BUD23, RRP7A, NAT10, KRR1	CD8 EM1	pediatric_seniorSenior	down	down	269	22	60	36.6667	pediatric_seniorSenior
REACTOME_METABOLISM_OF_RNA	7.3136e-15	6.51642e-12	-2.07425	PABPC1, ETF1, GSPT1, MAPKAPK2, PSME4, WDR36, PSMD5, CSNK1D, CNOT6L, CDK7, DDX21, SLBP, NOP58, RNMT, NOL11, C1D, NUP54, POLDIP3, PSMC6, DNAJC8, EFTUD2, POLR2A, EXOSC9, UTP18, PSMC1, CDC5L, URM1, WDR43, PSMB7, PAIP1, DCAF13, SNRPB, DDX52, UPF1, TSEN54, SF3A1, SNRPB2, DKC1, ZFP36, PATL1, TGS1, FIP1L1, PPP2CA, PSMD13, NUP35, SUGP1, LTV1, PPIL4, NSUN2, DDX6, PPP2R1A, CRNKL1, SNRNP40, RCL1, RANBP2, ISY…	CD8 EM1	pediatric_seniorSenior	down	down	270	238	672	35.4167	pediatric_seniorSenior
REACTOME_REGULATION_OF_EXPRESSION_OF_SLITS_AND_ROBOS	1.56684e-07	4.65353e-05	-2.11776	ROBO1, PABPC1, ETF1, GSPT1, PSME4, PSMD5, CUL2, PSMC6, PSMC1, PSMB7, PSMD13, PSME1, RBX1, PSMB1, NCBP1, RNPS1, PSMD11, CASC3, RPS7, NCBP2, RPS9, PSMA7, PSMD7, PSMD14, UBB, RPS24, PSMA4, PSME2, ELOC, RPL18A, EIF4G1, RPL10A, RPLP0, PSMA2, RPL37A, PSMD1, RPL15, RPSA, RPS23, PSMF1, RPL7A, RPS4X, PSMD12, PSMA6, RPL11, PSMC2, PSMB2, RPS3A, RPL8, PSMD8, RPS15, RPL22, RPL4, RPS13, RPS2, RPL9, PSMB4, RPL1…	CD8 EM1	pediatric_seniorSenior	down	down	271	74	172	43.0233	pediatric_seniorSenior
HALLMARK_MYC_TARGETS_V1	1.58018e-08	7.03968e-06	-2.15714	CTPS1, PABPC1, ETF1, GSPT1, MCM6, DDX21, RRM1, CCT2, EIF3B, PABPC4, PPM1G, PSMC6, RAD23B, EIF3D, AP3S1, ACP1, SLC25A3, SF3A1, SNRPB2, XRCC6, UBA2, RSL1D1, PGK1, STARD7, USP1, GNL3, EIF4A1, ABCE1, TUFM, SNRPD1, PWP1, TXNL4A, COPS5, EXOSC7, YWHAQ, NCBP1, RNPS1, SYNCRIP, HNRNPA1, SET, ILF2, SERBP1, HNRNPR, DHX15, IFRD1, NOLC1, NOP56, LSM7, PPIA, TCP1, NCBP2, PSMA7, PSMD7, PSMD14, HSPE1, EIF3J, SNRPA…	CD8 EM1	pediatric_seniorSenior	down	down	272	68	200	34	pediatric_seniorSenior
KEGG_CYTOKINE_CYTOKINE_RECEPTOR_INTERACTION	1.29145e-05	0.00029063	1.97463	EDA, IL2RA, ACVR2A, IL7R, IL15, CD40LG, TNFSF8, IL18RAP, IL6R, IL18R1, TNFRSF10D, CCR4, ACVR1, TNFRSF10A, TNFSF10, CCR7, TNFRSF25, IL12RB2	CD8 EM2	pediatric_seniorSenior	up	up	273	18	265	6.79245	pediatric_seniorSenior
HALLMARK_IL2_STAT5_SIGNALING	0.00134153	0.0137392	1.65919	IL2RA, NT5E, ITGA6, IL18R1, BCL2, IGF1R, DHRS3, DENND5A, MYC, TIAM1, ALCAM, AHR, CCR4, PTGER2, TNFSF10, CCND3, TRAF1, GALM, HIPK2, PIM1, ABCB1, EOMES, PHTF2, SERPINB6, ANXA4, KLF6, BCL2L1, SLC2A3, GPR65, RORA, CD48, FLT3LG, IL3RA, ADAM19, NCOA3, IFNGR1, TTC39B, ODC1	CD8 EM2	pediatric_seniorSenior	up	up	274	38	199	19.0955	pediatric_seniorSenior
REACTOME_VESICLE_MEDIATED_TRANSPORT	0.00524834	0.0421286	-1.29699	KIF20B, RAB8B, DENND3, CPD, MADD, RAB5C, CALR, GGA2, VPS37B, TFRC, ULK1, CAPZA2, NAPG, TBC1D15, ARPC2, ACBD3, PRKAG1, COPS4, PPP6C, HIP1R, ACTR1A, ACTR10, ARPC4, CCZ1, GOSR1, DCTN4, CD3G, OPTN, RAC1, CCZ1B, STAM, COPE, CSNK1D, KIF22, BLOC1S6, TRAPPC10, RAB12, TMED9, PAFAH1B2, DYNC1LI2, ACTR3, RAB35, NAPA, DYNC1LI1, COPS2, ARPC3, ACTB, RAB7A, VPS4B, UBB, ARCN1, ARPC1A, RAB1A, STX5, TMF1, CYTH1, CO…	CD8 EM2	pediatric_seniorSenior	down	down	275	111	724	15.3315	pediatric_seniorSenior
REACTOME_INNATE_IMMUNE_SYSTEM	0.000348873	0.00414461	-1.36854	LYN, KRAS, FRMPD3, RELB, CHUK, YES1, SLCO4C1, FCGR3A, RAB5C, PSME4, FGR, TNFRSF1B, PIK3R1, CAPZA2, CRCP, ARPC2, ATP6V0D1, MAP3K8, UBE2N, SDCBP, RAP2B, RHOG, SRP14, PELI1, RHOA, PSMD8, ACTR10, PSMC6, ARPC4, CD300A, GNLY, CCT2, LAMP1, ITGB2, PTPRJ, PSMC1, ATP6V1D, CD3G, TRAF6, PSMD5, PSMC2, PSMB7, CTSD, RAC1, CFL1, SLC15A4, MAPKAPK2, RNF125, HLA-C, PAFAH1B2, ACTR3, DYNC1LI1, ARPC3, ACTB, POLR3E, PS…	CD8 EM2	pediatric_seniorSenior	down	down	276	173	1114	15.5296	pediatric_seniorSenior
REACTOME_NERVOUS_SYSTEM_DEVELOPMENT	0.00161146	0.0159534	-1.39438	LYN, KRAS, DOK6, YES1, CYP51A1, ETF1, PSME4, GSPT1, PIK3R1, PFN1, ARPC2, CUL2, CSNK2A2, DOK2, SDCBP, RHOA, PSMD8, PSMC6, ARPC4, EZR, PSMC1, RBX1, FARP2, PSMD5, PSMC2, PSMB7, RAC1, CFL1, ITGB1, ACTR3, HDAC2, ARPC3, ACTB, MYL12B, NCBP1, SRGAP2, PSME2, PSMA2, ELOC, TLN1, UBB, PSMD11, ARPC1A, PSMA4, SREBF2, MYL6, CASC3, PSMB10, GRB2, PSMD14, GAB2, CAP1, PSMD13, PAK1, FYN, PABPC1, PSMD12, CSNK2A1, CLT…	CD8 EM2	pediatric_seniorSenior	down	down	277	69	580	11.8966	pediatric_seniorSenior
REACTOME_DNA_REPAIR	0.00373036	0.0319592	-1.46816	TERF1, SUMO1, COPS4, UBE2N, WDR48, DDB1, POLR2A, POLB, UFD1, CDK7, ISY1, RBX1, FANCM, TCEA1, COPS2, ACTB, HERC2, MLH1, INO80D, TOPBP1, UBB, YY1, UBE2B, WRN, COPS5, RAD23B, PPP5C, RFC1, XRCC6, TDG, RAD23A, INO80, RNF4, RCHY1, COPS8, USP7, SUMO2, KDM4A, ASCC2, APBB1, SMARCA5, PPP4R2, MBD4, NSD2, MRE11, DCLRE1C, NPLOC4, PARP1, USP1, ALKBH5, AQR, VCP, NFRKB, POLR2B	CD8 EM2	pediatric_seniorSenior	down	down	278	54	331	16.3142	pediatric_seniorSenior
REACTOME_INFECTIOUS_DISEASE	4.77886e-05	0.000818839	-1.54644	EZH2, LYN, YES1, FCGR3A, PSME4, CALR, FGR, VPS37B, SUMO1, ENTPD1, RNMT, ARPC2, NUP133, CCNT1, POLR2A, TGFB1, GNAI3, CDK7, PSMD8, PSMC6, ARPC4, PSMC1, RBX1, CD3G, PSMD5, PSMC2, PSMB7, RAC1, STAM, CTDP1, TXNRD1, ITGB1, DYNC1LI2, ACTR3, DYNC1LI1, HDAC2, TCEA1, RBBP7, ARPC3, ACTB, NCBP1, PSME2, RAB7A, PSMA2, ELOC, GNG2, VPS4B, MAP2K7, PRKX, CCNK, UBB, PSMD11, ARPC1A, EED, NUP54, PSMA4, KPNA4, DNAJC3,…	CD8 EM2	pediatric_seniorSenior	down	down	279	146	866	16.8591	pediatric_seniorSenior
REACTOME_ADAPTIVE_IMMUNE_SYSTEM	4.32868e-05	0.000756246	-1.55188	CTLA4, LYN, KRAS, REL, CHUK, YES1, HLA-DRB1, FCGR3A, GAN, LILRB1, PSME4, CALR, PIK3R1, RNF138, CAPZA2, MAP3K8, UBE2F, CUL2, UBE2N, HLA-DPB1, FBXO7, AREL1, ACTR1A, PSMD8, ACTR10, PSMC6, ZNRF2, CD8A, CD300A, ITGB2, PTPRJ, PSMC1, DCTN4, RBX1, CD3G, TRAF6, PSMD5, ANAPC10, PSMC2, PSMB7, BTBD1, CTSD, RAC1, LTN1, CD99, PDIA3, KIF22, ITGB1, UBA6, HLA-C, DYNC1LI2, DYNC1LI1, HERC2, PSME2, RAB7A, PSMA2, ELO…	CD8 EM2	pediatric_seniorSenior	down	down	280	146	818	17.8484	pediatric_seniorSenior
REACTOME_DEUBIQUITINATION	0.000599525	0.00676173	-1.57104	PSME4, WDR48, TGFB1, POLB, UFD1, RHOA, PSMD8, PSMC6, SMAD7, VDAC2, VDAC3, PSMC1, TRAF6, PSMD5, PSMC2, PSMB7, JOSD1, STAM, ESR1, ZRANB1, USP42, ACTB, USP14, PSME2, PSMA2, AXIN1, INO80D, UBB, PSMD11, YY1, TRAF3, PSMA4, USP12, RAD23B, FOXK2, PSMB10, USP28, PSMD14, SNX3, PSMD13, UCHL3, PSMD12, PSME1, PSMB1, STAM2, PSMD1, PSMD7, RAD23A, MYSM1, INO80, PSMA3, TNIP1, PSMB2, USP7, RIPK1, USP11, PSMA7, PSM…	CD8 EM2	pediatric_seniorSenior	down	down	281	71	298	23.8255	pediatric_seniorSenior
REACTOME_NEUTROPHIL_DEGRANULATION	6.31569e-05	0.000987241	-1.58532	FRMPD3, SLCO4C1, RAB5C, FGR, TNFRSF1B, SDCBP, RAP2B, RHOG, SRP14, RHOA, ACTR10, CD300A, CCT2, LAMP1, ITGB2, PTPRJ, ATP6V1D, PSMC2, PSMB7, CTSD, RAC1, SLC15A4, HLA-C, PAFAH1B2, DYNC1LI1, RAB7A, PSMA2, ATP6AP2, ITGAL, PSMD11, HEXB, DNAJC3, VAPA, RHOF, XRCC6, PSMD14, CAP1, PSMD13, SCAMP1, PSMD12, PSMB1, ATP6V0C, PSMD1, PSMD7, TUBB4B, HLA-A, TOM1, ADAM8, ACTR2, ITGAV, KCMF1, GUSB, NDUFC2, IST1, RAB14…	CD8 EM2	pediatric_seniorSenior	down	down	282	89	479	18.5804	pediatric_seniorSenior
REACTOME_HEDGEHOG_OFF_STATE	0.00196364	0.0184168	-1.62782	PSME4, PSMD8, PSMC6, PSMC1, RBX1, PSMD5, PSMC2, PSMB7, PSME2, PSMA2, UBB, PSMD11, PSMA4, PSMB10, PSMD14, CSNK1A1, PSMD13, PSMD12, PSME1, PSMB1, PRKAR2A, PSMD1, PSMD7, TUBB4B, GNAS, PSMA3, PSMB2, TTC21B, PSMA7	CD8 EM2	pediatric_seniorSenior	down	down	283	29	113	25.6637	pediatric_seniorSenior
REACTOME_HIV_LIFE_CYCLE	0.00189418	0.0182338	-1.6514	VPS37B, RNMT, NUP133, CCNT1, POLR2A, CDK7, CTDP1, TCEA1, NCBP1, ELOC, VPS4B, CCNK, UBB, NUP54, NUP98, TSG101, CCNT2, GTF2B, VTA1, XRCC6, NELFCD, SUPT16H, RANBP2, NUP85, NUP155, NUP58, NUP35, NUP42, NUP214, NCBP2, NUP93, TAF11, NMT1, TAF2, POLR2B, RAN, SUPT5H, PPIA, UBAP1, SEC13, GTF2E2, TPR, CHMP4A, POM121	CD8 EM2	pediatric_seniorSenior	down	down	284	44	149	29.5302	pediatric_seniorSenior
REACTOME_EPIGENETIC_REGULATION_OF_GENE_EXPRESSION	0.00331299	0.02894	-1.65321	EZH2, SAP30BP, TET2, CDK7, SAP130, HDAC1, HDAC2, RBBP7, ACTB, EED, MTF2, CHD4, RBBP4, TDG, SUZ12, DDX21, TTF1, POLR1D	CD8 EM2	pediatric_seniorSenior	down	down	285	18	148	12.1622	pediatric_seniorSenior
REACTOME_RESOLUTION_OF_SISTER_CHROMATID_COHESION	0.00387877	0.0329142	-1.66252	CENPK, CENPP, NUP133, DYNC1LI2, DYNC1LI1, MAPRE1, RCC2, PPP2R1B, PMF1, SMC3, NUP98, PPP2R1A, PPP2CA, PPP2R5A, PPP1CC, TUBB4B, RANBP2, NUP85, RAD21, PAFAH1B1, DYNC1H1	CD8 EM2	pediatric_seniorSenior	down	down	286	21	126	16.6667	pediatric_seniorSenior
REACTOME_S_PHASE	0.00108673	0.0112591	-1.66592	MCM6, PSME4, TFDP2, CDK7, PSMD8, PSMC6, ESCO1, PSMC1, RBX1, PSMD5, ANAPC10, PSMC2, PSMB7, PSME2, PSMA2, UBB, SMC3, PSMD11, PSMA4, PSMB10, RFC1, PSMD14, PSMD13, RBBP4, PSMD12, PSME1, PSMB1, PSMD1, PSMD7, PSMA3, RAD21, PSMB2	CD8 EM2	pediatric_seniorSenior	down	down	287	32	162	19.7531	pediatric_seniorSenior
REACTOME_REGULATION_OF_PTEN_STABILITY_AND_ACTIVITY	0.00335367	0.0290109	-1.67239	PSME4, CSNK2A2, PSMD8, PSMC6, PSMC1, PSMD5, PSMC2, PSMB7, PSME2, PSMA2, UBB, PSMD11, PSMA4, PSMB10, PSMD14, PSMD13, PSMD12, CSNK2A1, PSME1, PSMB1, PSMD1, PSMD7, PSMA3, PSMB2	CD8 EM2	pediatric_seniorSenior	down	down	288	24	69	34.7826	pediatric_seniorSenior
REACTOME_COSTIMULATION_BY_THE_CD28_FAMILY	0.00485859	0.0397156	-1.67708	CTLA4, LYN, YES1, HLA-DRB1, PIK3R1, MAP3K8, HLA-DPB1, CD3G, RAC1, PPP2R1B, PPP2R1A, HLA-DPA1, GRB2, PPP2CA, PPP2R5A, CD3D, PAK1, FYN	CD8 EM2	pediatric_seniorSenior	down	down	289	18	74	24.3243	pediatric_seniorSenior
REACTOME_CELL_CYCLE	5.82586e-07	3.56358e-05	-1.68722	LMNB1, SMC4, CEP78, LYN, CENPK, MCM6, CENPP, TERF1, PSME4, SUMO1, ARPP19, NEDD1, TFDP2, PPP6C, NUP133, HAUS2, UBE2N, CSNK2A2, POLR2A, ACTR1A, GORASP2, CDK7, PSMD8, PSMC6, PCNT, ESCO1, PSMC1, RBX1, OPTN, PSMD5, ANAPC10, PSMC2, PSMB7, CSNK1D, CDKN2D, DYNC1LI2, HDAC1, DYNC1LI1, DBF4, RBBP7, LBR, MAPRE1, HERC2, RCC2, PSME2, MLH1, PSMA2, RAB2A, PPP2R1B, TOPBP1, PMF1, UBB, SMC3, PSMD11, RAB1A, NUP54, P…	CD8 EM2	pediatric_seniorSenior	down	down	290	106	693	15.2958	pediatric_seniorSenior
REACTOME_SIGNALING_BY_ROBO_RECEPTORS	0.000186861	0.00252262	-1.69791	ETF1, PSME4, GSPT1, PFN1, CUL2, RHOA, PSMD8, PSMC6, PSMC1, RBX1, PSMD5, PSMC2, PSMB7, RAC1, NCBP1, SRGAP2, PSME2, PSMA2, ELOC, UBB, PSMD11, PSMA4, CASC3, PSMB10, PSMD14, CAP1, PSMD13, PAK1, PABPC1, PSMD12, PSME1, PSMB1, PRKAR2A, PSMD1, PSMD7, ZSWIM8, RNPS1, PSMA3, PSMB2, PSMA7, MYO9B, PSMA6, PSMB8, NCBP2, UPF3A, RPL36AL, RBM8A, PSMF1, PSMB4	CD8 EM2	pediatric_seniorSenior	down	down	291	49	218	22.4771	pediatric_seniorSenior
REACTOME_HCMV_EARLY_EVENTS	0.00263929	0.0237536	-1.69981	EZH2, NUP133, ITGB1, DYNC1LI2, DYNC1LI1, RBBP7, EED, NUP54, NUP98, RBBP4, SUZ12, TUBB4B, NCOR2, RANBP2, NUP85, NUP155, NUP58, NUP35, DYNC1H1, NUP42, NUP214, NUP93, GPS2	CD8 EM2	pediatric_seniorSenior	down	down	292	23	138	16.6667	pediatric_seniorSenior
REACTOME_SIGNALING_BY_THE_B_CELL_RECEPTOR_BCR_	0.00146017	0.0146181	-1.70342	LYN, KRAS, REL, CHUK, PSME4, PIK3R1, PSMD8, PSMC6, PSMC1, PSMD5, PSMC2, PSMB7, PSME2, PSMA2, UBB, PSMD11, PSMA4, PSMB10, GRB2, PSMD14, PSMD13, FYN, PSMD12, PSME1, PSMB1, PSMD1, PSMD7, PPP3R1	CD8 EM2	pediatric_seniorSenior	down	down	293	28	166	16.8675	pediatric_seniorSenior
REACTOME_TRANSCRIPTIONAL_REGULATION_BY_RUNX1	0.000575888	0.00657842	-1.70644	CTLA4, RBBP5, PSME4, CSNK2A2, RYBP, CDK7, PSMD8, PSMC6, CBX4, IFNG, PSMC1, PSMD5, PSMC2, PSMB7, ESR1, HDAC1, SMARCB1, SMARCE1, PSME2, PSMA2, AXIN1, UBB, PSMD11, PSMA4, AGO1, PSMB10, PSMD14, PSMD13, PSMD12, CSNK2A1, PSME1, RNF2, PSMB1, PSMD1, PSMD7	CD8 EM2	pediatric_seniorSenior	down	down	294	35	239	14.6444	pediatric_seniorSenior
REACTOME_MITOTIC_PROMETAPHASE	0.000695157	0.00774232	-1.71052	SMC4, CEP78, CENPK, CENPP, NEDD1, NUP133, HAUS2, CSNK2A2, ACTR1A, PCNT, CSNK1D, DYNC1LI2, DYNC1LI1, MAPRE1, RCC2, PPP2R1B, PMF1, SMC3, NUP98, PPP2R1A, PPP2CA, PPP2R5A, PPP1CC, CSNK2A1, TUBB4B, RANBP2, NUP85, RAD21, TUBGCP5, EML4, PAFAH1B1	CD8 EM2	pediatric_seniorSenior	down	down	295	31	203	15.2709	pediatric_seniorSenior
REACTOME_ANTIGEN_PROCESSING_UBIQUITINATION_PROTEASOME_DEGRADATION	5.98356e-05	0.000952027	-1.71658	GAN, PSME4, RNF138, UBE2F, CUL2, UBE2N, FBXO7, AREL1, PSMD8, PSMC6, ZNRF2, PSMC1, RBX1, PSMD5, ANAPC10, PSMC2, PSMB7, BTBD1, LTN1, UBA6, HERC2, PSME2, PSMA2, ELOC, RNF114, SMURF1, UBB, PSMD11, UBE2B, UBE2W, PSMA4, CUL3, RNF115, PSMB10, FBXL3, KLHL2, FBXL5, PSMD14, ARIH2, PSMD13, MGRN1, UBE2G1, PSMD12, PSME1, PSMB1, PSMD1, PSMD7, FBXO21, FBXW5, UBE2A, RNF4, RCHY1, PSMA3, PSMB2, UBE2L3, UBR4, SIAH1…	CD8 EM2	pediatric_seniorSenior	down	down	296	77	308	25	pediatric_seniorSenior
REACTOME_PROTEIN_UBIQUITINATION	0.00288291	0.0254324	-1.72861	UBE2N, RTF1, UBA6, PEX14, UBB, UBE2B, UBE2W, DERL1, UCHL3, CTR9, UBE2G1, SELENOS, HLA-A, UBE2A, USP7, UBE2L3, HLTF, UBE2Z, RNF20, UBE2Q2, LEO1, WAC	CD8 EM2	pediatric_seniorSenior	down	down	297	22	79	27.8481	pediatric_seniorSenior
REACTOME_SIGNALING_BY_WNT	8.66295e-05	0.00127887	-1.73066	KRAS, RBBP5, PSME4, PFN1, CSNK2A2, RHOA, PSMD8, PSMC6, VPS26A, PSMC1, RBX1, PSMD5, PSMC2, PSMB7, RAC1, ZRANB1, RUNX3, HDAC1, TLE5, PSME2, PSMA2, AXIN1, PPP2R1B, GNG2, SMURF1, UBB, PSMD11, PSMA4, CUL3, AGO1, PPP2R1A, PSMB10, PSMD14, SNX3, CSNK1A1, PPP2CA, PPP2R5A, PSMD13, PSMD12, CSNK2A1, CLTA, PSME1, PSMB1, PSMD1, PSMD7, PPP3R1	CD8 EM2	pediatric_seniorSenior	down	down	298	46	331	13.8973	pediatric_seniorSenior
REACTOME_MITOTIC_SPINDLE_CHECKPOINT	0.001917	0.0182338	-1.74185	CENPK, CENPP, NUP133, ANAPC10, DYNC1LI2, DYNC1LI1, MAPRE1, RCC2, PPP2R1B, PMF1, NUP98, PPP2R1A, PPP2CA, PPP2R5A, PPP1CC, RANBP2, NUP85, PAFAH1B1, DYNC1H1	CD8 EM2	pediatric_seniorSenior	down	down	299	19	111	17.1171	pediatric_seniorSenior
REACTOME_DEADENYLATION_DEPENDENT_MRNA_DECAY	0.00413592	0.0347651	-1.7486	CNOT6L, PATL1, DDX6, EXOSC9, DCP1A, EXOSC6, CNOT8, PAIP1, HBS1L, EXOSC7, PABPC1, LSM7, CNOT2	CD8 EM2	pediatric_seniorSenior	down	down	300	13	56	23.2143	pediatric_seniorSenior
REACTOME_ABC_FAMILY_PROTEINS_MEDIATED_TRANSPORT	0.0017	0.016645	-1.75519	PSME4, PSMD8, PSMC6, PSMC1, PSMD5, PSMC2, PSMB7, PSME2, PSMA2, UBB, PSMD11, PSMA4, PSMB10, PSMD14, DERL1, PSMD13, PSMD12, PSME1, PSMB1, PSMD1, PSMD7, DERL2, ABCC1, PSMA3, OS9, PSMB2, ERLEC1, PSMA7, ABCF1, PSMA6, PSMB8, PSMF1, PSMB4, VCP, EIF2S3, SEL1L	CD8 EM2	pediatric_seniorSenior	down	down	301	36	103	34.9515	pediatric_seniorSenior
REACTOME_UB_SPECIFIC_PROCESSING_PROTEASES	0.000204474	0.00261956	-1.75531	PSME4, WDR48, POLB, UFD1, PSMD8, PSMC6, SMAD7, VDAC2, VDAC3, PSMC1, TRAF6, PSMD5, PSMC2, PSMB7, USP42, USP14, PSME2, PSMA2, AXIN1, UBB, PSMD11, PSMA4, USP12, PSMB10, USP28, PSMD14, SNX3, PSMD13, PSMD12, PSME1, PSMB1, STAM2, PSMD1, PSMD7, PSMA3, PSMB2, USP7, RIPK1, USP11, PSMA7, PSMA6, TOMM70, PSMB8, SUDS3, SIAH2, PSMF1, PSMB4, MDM4, BIRC2, USP24, USP16	CD8 EM2	pediatric_seniorSenior	down	down	302	51	221	23.0769	pediatric_seniorSenior
REACTOME_SNRNP_ASSEMBLY	0.0020321	0.0188604	-1.75628	NUP133, SNRPD1, NCBP1, NUP54, NUP98, SNRPE, SNRPB, PHAX, RANBP2, SNRPF, NUP85, NUP155, NUP58, NUP35, NUP42, NUP214, NCBP2, NUP93, SNRPG, TGS1	CD8 EM2	pediatric_seniorSenior	down	down	303	20	54	37.037	pediatric_seniorSenior
REACTOME_PTEN_REGULATION	0.000298669	0.0036454	-1.75731	EZH2, PSME4, RCOR1, CSNK2A2, PSMD8, PSMC6, CBX4, PSMC1, RPTOR, PSMD5, PSMC2, PSMB7, HDAC1, HDAC2, RBBP7, PSME2, PSMA2, UBB, PSMD11, EED, PSMA4, AGO1, PSMB10, CHD4, PSMD14, PSMD13, RBBP4, RHEB, PSMD12, CSNK2A1, PSME1, RNF2, PSMB1, PSMD1, SUZ12, PSMD7, ATF2, PSMA3, PSMB2, USP7, REST, PSMA7, LAMTOR4, KDM1A, PSMA6	CD8 EM2	pediatric_seniorSenior	down	down	304	45	139	32.3741	pediatric_seniorSenior
REACTOME_CELL_CYCLE_MITOTIC	4.65145e-07	3.18803e-05	-1.75967	LMNB1, SMC4, CEP78, LYN, CENPK, MCM6, CENPP, PSME4, SUMO1, ARPP19, NEDD1, TFDP2, NUP133, HAUS2, CSNK2A2, ACTR1A, GORASP2, CDK7, PSMD8, PSMC6, PCNT, ESCO1, PSMC1, RBX1, OPTN, PSMD5, ANAPC10, PSMC2, PSMB7, CSNK1D, CDKN2D, DYNC1LI2, HDAC1, DYNC1LI1, DBF4, LBR, MAPRE1, RCC2, PSME2, PSMA2, RAB2A, PPP2R1B, PMF1, UBB, SMC3, PSMD11, RAB1A, NUP54, PSMA4, NUP98, CDK11A, PPP2R1A, PSMB10, RFC1, PSMD14, PPP2C…	CD8 EM2	pediatric_seniorSenior	down	down	305	96	561	17.1123	pediatric_seniorSenior
REACTOME_TRANSCRIPTIONAL_REGULATION_BY_RUNX2	0.000792784	0.00872062	-1.78465	YES1, PSME4, PPM1D, PSMD8, PSMC6, PSMC1, RBX1, PSMD5, PSMC2, PSMB7, ESR1, PSME2, PSMA2, SMURF1, UBB, PSMD11, PSMA4, PSMB10, PSMD14, PSMD13, PSMD12, PSME1, PSMB1, PSMD1, PSMD7, PSMA3, PSMB2, NR3C1	CD8 EM2	pediatric_seniorSenior	down	down	306	28	120	23.3333	pediatric_seniorSenior
REACTOME_PLATELET_SENSITIZATION_BY_LDL	0.00493482	0.039972	-1.78761	FGR, PPP2R1B, PPP2R1A, PPP2CA, PPP2R5A	CD8 EM2	pediatric_seniorSenior	down	down	307	5	17	29.4118	pediatric_seniorSenior
REACTOME_BETA_CATENIN_PHOSPHORYLATION_CASCADE	0.00482717	0.0397156	-1.79343	AXIN1, PPP2R1B, PPP2R1A, CSNK1A1, PPP2CA, PPP2R5A, CTNNB1	CD8 EM2	pediatric_seniorSenior	down	down	308	7	17	41.1765	pediatric_seniorSenior
REACTOME_PHOSPHORYLATION_SITE_MUTANTS_OF_CTNNB1_ARE_NOT_TARGETED_TO_THE_PROTEASOME_BY_THE_DESTRUCTION_COMPLEX	0.00482717	0.0397156	-1.79343	AXIN1, PPP2R1B, PPP2R1A, CSNK1A1, PPP2CA, PPP2R5A, CTNNB1	CD8 EM2	pediatric_seniorSenior	down	down	309	7	15	46.6667	pediatric_seniorSenior
HALLMARK_G2M_CHECKPOINT	9.28882e-05	0.00133489	-1.79811	EZH2, LMNB1, SMC4, KIF20B, MCM6, SLC7A1, GSPT1, CCNT1, TGFB1, SNRPD1, KIF22, DBF4, LBR, SYNCRIP, DR1, TOP1, CUL3, PRPF4B, NUP98, WRN, RAD23B, MTF2, KIF5B, DDX39A, NASP, KATNA1, YTHDC1, SS18, SLC7A5, RAD21, PAFAH1B1, UPF1, EWSR1, RBL1	CD8 EM2	pediatric_seniorSenior	down	down	310	34	200	17	pediatric_seniorSenior
REACTOME_MHC_CLASS_II_ANTIGEN_PRESENTATION	0.00144414	0.0146181	-1.80006	HLA-DRB1, CAPZA2, HLA-DPB1, ACTR1A, ACTR10, DCTN4, CTSD, KIF22, DYNC1LI2, DYNC1LI1, RAB7A, SEC24C, SEC24A, HLA-DPA1, KIF5B, AP1G1, CLTA, SAR1B, DCTN5, TUBB4B, DYNC1H1, CAPZA1, SEC23A, AP1B1, CLTC	CD8 EM2	pediatric_seniorSenior	down	down	311	25	126	19.8413	pediatric_seniorSenior
REACTOME_TCF_DEPENDENT_SIGNALING_IN_RESPONSE_TO_WNT	0.000280911	0.00347627	-1.81273	RBBP5, PSME4, CSNK2A2, PSMD8, PSMC6, PSMC1, RBX1, PSMD5, PSMC2, PSMB7, RUNX3, HDAC1, PSME2, PSMA2, AXIN1, PPP2R1B, UBB, PSMD11, PSMA4, CUL3, PPP2R1A, PSMB10, PSMD14, CSNK1A1, PPP2CA, PPP2R5A, PSMD13, PSMD12, CSNK2A1, PSME1, PSMB1, PSMD1, PSMD7, PSMA3, PSMB2, CTNNB1, BCL9L, PSMA7, PSMA6, LEO1, PSMB8, ASH2L, PSMF1, PSMB4	CD8 EM2	pediatric_seniorSenior	down	down	312	44	234	18.8034	pediatric_seniorSenior
REACTOME_FCGAMMA_RECEPTOR_FCGR_DEPENDENT_PHAGOCYTOSIS	0.000966085	0.0101268	-1.82167	LYN, YES1, FCGR3A, FGR, PIK3R1, ARPC2, ARPC4, CD3G, RAC1, CFL1, ACTR3, ARPC3, ACTB, ARPC1A, NCKAP1, GRB2, WIPF2, PAK1, FYN, ACTR2, NF2, ARPC1B, NCKAP1L, MYO9B, WASL, ACTG1, ABI1	CD8 EM2	pediatric_seniorSenior	down	down	313	27	143	18.8811	pediatric_seniorSenior
REACTOME_RHO_GTPASES_ACTIVATE_WASPS_AND_WAVES	0.00244208	0.0222029	-1.83037	ARPC2, ARPC4, RAC1, ACTR3, ARPC3, ACTB, ARPC1A, NCKAP1, GRB2, WIPF2, ACTR2, ARPC1B, NCKAP1L, WASL, ACTG1, ABI1	CD8 EM2	pediatric_seniorSenior	down	down	314	16	36	44.4444	pediatric_seniorSenior
REACTOME_INTERLEUKIN_1_SIGNALING	0.000205802	0.00261956	-1.8353	CHUK, PSME4, MAP3K8, UBE2N, PELI1, PSMD8, PSMC6, PSMC1, RBX1, TRAF6, PSMD5, PSMC2, PSMB7, PSME2, PSMA2, UBB, PSMD11, PSMA4, PSMB10, PSMD14, PSMD13, PSMD12, PSME1, PSMB1, PSMD1, PSMD7, PSMA3, PSMB2, PSMA7, MAP2K4, PSMA6, PSMB8, HMGB1, PSMF1, PSMB4	CD8 EM2	pediatric_seniorSenior	down	down	315	35	102	34.3137	pediatric_seniorSenior
REACTOME_APC_C_MEDIATED_DEGRADATION_OF_CELL_CYCLE_PROTEINS	0.00086341	0.00938168	-1.84245	PSME4, PSMD8, PSMC6, PSMC1, PSMD5, ANAPC10, PSMC2, PSMB7, PSME2, PSMA2, UBB, PSMD11, PSMA4, PSMB10, PSMD14, PSMD13, PSMD12, PSME1, PSMB1, PSMD1, PSMD7, PSMA3, PSMB2, PSMA7, PSMA6, PSMB8, PSMF1, PSMB4	CD8 EM2	pediatric_seniorSenior	down	down	316	28	88	31.8182	pediatric_seniorSenior
REACTOME_DEGRADATION_OF_BETA_CATENIN_BY_THE_DESTRUCTION_COMPLEX	0.000329789	0.00397084	-1.85354	PSME4, PSMD8, PSMC6, PSMC1, RBX1, PSMD5, PSMC2, PSMB7, ZRANB1, HDAC1, TLE5, PSME2, PSMA2, AXIN1, PPP2R1B, UBB, PSMD11, PSMA4, PPP2R1A, PSMB10, PSMD14, CSNK1A1, PPP2CA, PPP2R5A, PSMD13, PSMD12, PSME1, PSMB1, PSMD1, PSMD7, PSMA3, PSMB2, CTNNB1	CD8 EM2	pediatric_seniorSenior	down	down	317	33	85	38.8235	pediatric_seniorSenior
REACTOME_RAB_GERANYLGERANYLATION	0.00192365	0.0182338	-1.85478	RAB8B, RAB5C, RAB22A, RAB12, RAB35, RAB2B, RAB7A, RAB2A, RAB1A, RAB30	CD8 EM2	pediatric_seniorSenior	down	down	318	10	65	15.3846	pediatric_seniorSenior
KEGG_SPLICEOSOME	8.75548e-05	0.00127887	-1.85823	CCDC12, ISY1, SF3A1, TXNL4A, SNRPD1, DHX8, RBM17, SRSF9, CWC15, EFTUD2, SF3B2, NCBP1, SNRNP40, SF3A3, SMNDC1, PRPF40A, SNRPE, SNRPB, SNRPB2, SNW1, WBP11, CDC5L, RBM22, SF3B6, SNU13, LSM7, HNRNPM, U2SURP, SNRPF, CRNKL1, DHX38, PRPF38A, SLU7, PRPF18, SYF2, SNRPA1, CDC40, ACIN1, NCBP2, SRSF10, SRSF4, SNRPG, RBM8A, THOC1, AQR	CD8 EM2	pediatric_seniorSenior	down	down	319	45	127	35.4331	pediatric_seniorSenior
REACTOME_TBC_RABGAPS	0.00282473	0.0251683	-1.86255	RAB8B, RAB5C, GGA2, ULK1, TBC1D15, OPTN, RAB35, RAB7A	CD8 EM2	pediatric_seniorSenior	down	down	320	8	44	18.1818	pediatric_seniorSenior
REACTOME_RHO_GTPASES_ACTIVATE_FORMINS	0.00089527	0.00949625	-1.86288	CENPK, CENPP, PFN1, NUP133, RHOA, RAC1, ITGB1, DYNC1LI2, DYNC1LI1, ACTB, MAPRE1, SRGAP2, RCC2, PPP2R1B, PMF1, NUP98, PPP2R1A, PPP2CA, PPP2R5A, PPP1CC, TUBB4B, RANBP2, NUP85, PAFAH1B1, DYNC1H1	CD8 EM2	pediatric_seniorSenior	down	down	321	25	140	17.8571	pediatric_seniorSenior
REACTOME_GOLGI_TO_ER_RETROGRADE_TRANSPORT	0.000196774	0.00257831	-1.86649	KIF20B, CAPZA2, NAPG, ACTR1A, ACTR10, DCTN4, COPE, KIF22, TMED9, PAFAH1B2, DYNC1LI2, NAPA, DYNC1LI1, ARCN1, RAB1A, COPA, KIF5B, COPG1, DCTN5, KIF1B, TUBB4B, RINT1, GALNT1, ARFGAP2, PAFAH1B1, ARFGAP3, ARF4, DYNC1H1, SURF4, CAPZA1	CD8 EM2	pediatric_seniorSenior	down	down	322	30	134	22.3881	pediatric_seniorSenior
REACTOME_TCR_SIGNALING	0.000147752	0.00202533	-1.8718	CHUK, HLA-DRB1, PSME4, PIK3R1, UBE2N, HLA-DPB1, PSMD8, PSMC6, PTPRJ, PSMC1, CD3G, TRAF6, PSMD5, PSMC2, PSMB7, PSME2, PSMA2, LAT, UBB, PTPN22, PSMD11, PSMA4, HLA-DPA1, PSMB10, PSMD14, PSMD13, CD3D, PAK1, PSMD12, PSME1, PSMB1, PSMD1, PSMD7	CD8 EM2	pediatric_seniorSenior	down	down	323	33	124	26.6129	pediatric_seniorSenior
REACTOME_FORMATION_OF_RNA_POL_II_ELONGATION_COMPLEX_	0.00217522	0.0199806	-1.87308	CCNT1, POLR2A, CDK7, RTF1, CTDP1, TCEA1, NCBP1, ELOC, CCNK, CCNT2, CTR9, NELFCD, SUPT16H, SUPT6H	CD8 EM2	pediatric_seniorSenior	down	down	324	14	58	24.1379	pediatric_seniorSenior
REACTOME_CLASS_I_MHC_MEDIATED_ANTIGEN_PROCESSING_PRESENTATION	9.83194e-07	4.17155e-05	-1.88599	CHUK, GAN, PSME4, CALR, RNF138, UBE2F, CUL2, UBE2N, FBXO7, AREL1, PSMD8, PSMC6, ZNRF2, PSMC1, RBX1, PSMD5, ANAPC10, PSMC2, PSMB7, BTBD1, LTN1, PDIA3, UBA6, HLA-C, HERC2, PSME2, PSMA2, ELOC, RNF114, SMURF1, UBB, PSMD11, UBE2B, UBE2W, PSMA4, CUL3, RNF115, SEC24C, SEC24A, PSMB10, FBXL3, HLA-E, KLHL2, FBXL5, PSMD14, ARIH2, PSMD13, MGRN1, UBE2G1, PSMD12, PSME1, PSMB1, SAR1B, PSMD1, PSMD7, FBXO21, HLA-…	CD8 EM2	pediatric_seniorSenior	down	down	325	91	370	24.5946	pediatric_seniorSenior
REACTOME_HEDGEHOG_LIGAND_BIOGENESIS	0.000490836	0.00567967	-1.89241	PSME4, PSMD8, PSMC6, PSMC1, PSMD5, PSMC2, PSMB7, PSME2, PSMA2, UBB, PSMD11, PSMA4, PSMB10, PSMD14, PSMD13, PSMD12, PSME1, PSMB1, PSMD1, PSMD7, DERL2, PSMA3, OS9, PSMB2, P4HB, ERLEC1, PSMA7, PSMA6, PSMB8, PSMF1, PSMB4, VCP, SEL1L, ADAM17	CD8 EM2	pediatric_seniorSenior	down	down	326	34	65	52.3077	pediatric_seniorSenior
REACTOME_REGULATION_OF_EXPRESSION_OF_SLITS_AND_ROBOS	8.35432e-06	0.00021535	-1.89794	ETF1, PSME4, GSPT1, CUL2, PSMD8, PSMC6, PSMC1, RBX1, PSMD5, PSMC2, PSMB7, NCBP1, PSME2, PSMA2, ELOC, UBB, PSMD11, PSMA4, CASC3, PSMB10, PSMD14, PSMD13, PABPC1, PSMD12, PSME1, PSMB1, PSMD1, PSMD7, ZSWIM8, RNPS1, PSMA3, PSMB2, PSMA7, PSMA6, PSMB8, NCBP2, UPF3A, RPL36AL, RBM8A, PSMF1, PSMB4	CD8 EM2	pediatric_seniorSenior	down	down	327	41	172	23.8372	pediatric_seniorSenior
REACTOME_CLEC7A_DECTIN_1_SIGNALING	0.000222149	0.00278781	-1.908	RELB, CHUK, PSME4, UBE2N, PSMD8, PSMC6, PSMC1, TRAF6, PSMD5, PSMC2, PSMB7, PSME2, PSMA2, UBB, PSMD11, PSMA4, PSMB10, PSMD14, PSMD13, PSMD12, PSME1, PSMB1, PSMD1, PSMD7, PPP3R1, PSMA3, PSMB2	CD8 EM2	pediatric_seniorSenior	down	down	328	27	100	27	pediatric_seniorSenior
REACTOME_HIV_ELONGATION_ARREST_AND_RECOVERY	0.000878649	0.00943224	-1.91203	CCNT1, POLR2A, CTDP1, TCEA1, ELOC, CCNK, CCNT2, NELFCD, SUPT16H	CD8 EM2	pediatric_seniorSenior	down	down	329	9	33	27.2727	pediatric_seniorSenior
REACTOME_PARASITE_INFECTION	0.0004313	0.00505642	-1.91675	LYN, YES1, FCGR3A, FGR, ARPC2, ARPC4, CD3G, RAC1, ACTR3, ARPC3, ACTB, ARPC1A, NCKAP1, GRB2, WIPF2, FYN, ACTR2, ARPC1B, NCKAP1L, MYO9B, WASL, ACTG1, ABI1, MYO5A, MAPK1	CD8 EM2	pediatric_seniorSenior	down	down	330	25	116	21.5517	pediatric_seniorSenior
HALLMARK_OXIDATIVE_PHOSPHORYLATION	1.99731e-05	0.00041386	-1.93453	PDP1, ETFB, UQCRC2, SDHB, CPT1A, VDAC2, CS, VDAC3, ATP6V1D, SUPV3L1, NDUFS6, COX6C, ISCA1, FDX1, SUCLG1, NDUFA9, DLD, MDH1, ATP6V1G1, ACO2, HSPA9, TIMM17A, HADHB, AFG3L2, NDUFA5, HADHA, SDHA, COX6A1, SLC25A3, ATP6V1E1, ATP5F1B, ATP6V0C, ATP5MC2, UQCRH, ATP6V1H, NDUFC2, PHB2, NDUFS2, ATP5MG, ACAA1, ATP5F1D, OPA1, IDH2, DLST, TOMM70, NDUFA1, ATP5F1E, NDUFA4, COX6B1, COX7A2, COX4I1, COX5B, UQCRFS1, …	CD8 EM2	pediatric_seniorSenior	down	down	331	61	200	30.5	pediatric_seniorSenior
REACTOME_C_TYPE_LECTIN_RECEPTORS_CLRS_	5.13353e-05	0.000863015	-1.94256	LYN, KRAS, RELB, CHUK, PSME4, UBE2N, PSMD8, PSMC6, PSMC1, TRAF6, PSMD5, PSMC2, PSMB7, PSME2, PSMA2, UBB, PSMD11, PSMA4, PSMB10, PSMD14, PSMD13, PAK1, FYN, PSMD12, PSME1, PSMB1, PSMD1, PSMD7, PPP3R1, PSMA3, PSMB2	CD8 EM2	pediatric_seniorSenior	down	down	332	31	140	22.1429	pediatric_seniorSenior
REACTOME_HOST_INTERACTIONS_OF_HIV_FACTORS	1.99041e-05	0.00041386	-1.95406	PSME4, NUP133, CCNT1, PSMD8, PSMC6, PSMC1, RBX1, PSMD5, PSMC2, PSMB7, RAC1, PSME2, PSMA2, ELOC, UBB, PSMD11, NUP54, PSMA4, NUP98, PSMB10, CD8B, PSMD14, AP1G1, PSMD13, FYN, PSMD12, PSME1, PSMB1, PSMD1, PSMD7, HLA-A, RANBP2, NUP85, NUP155, ATP6V1H, PSMA3, PSMB2, NUP58, NUP35, PSMA7, NUP42, PSMA6, AP1B1, NUP214, PSMB8, NUP93, PSMF1, PSMB4	CD8 EM2	pediatric_seniorSenior	down	down	333	48	131	36.6412	pediatric_seniorSenior
REACTOME_DNA_REPLICATION	6.72708e-05	0.00103342	-1.97184	MCM6, PSME4, PSMD8, PSMC6, PSMC1, RBX1, PSMD5, ANAPC10, PSMC2, PSMB7, DBF4, PSME2, PSMA2, UBB, PSMD11, PSMA4, PSMB10, RFC1, PSMD14, PSMD13, PSMD12, PSME1, PSMB1, PSMD1, PSMD7, PSMA3, PSMB2	CD8 EM2	pediatric_seniorSenior	down	down	334	27	128	21.0938	pediatric_seniorSenior
REACTOME_HIV_INFECTION	1.6979e-06	6.5775e-05	-1.97461	PSME4, VPS37B, RNMT, NUP133, CCNT1, POLR2A, CDK7, PSMD8, PSMC6, PSMC1, RBX1, PSMD5, PSMC2, PSMB7, RAC1, CTDP1, TCEA1, NCBP1, PSME2, PSMA2, ELOC, VPS4B, CCNK, UBB, PSMD11, NUP54, PSMA4, NUP98, TSG101, CCNT2, PSMB10, GTF2B, VTA1, CD8B, XRCC6, PSMD14, AP1G1, PSMD13, FYN, PSMD12, PSME1, NELFCD, PSMB1, SUPT16H, PSMD1, PSMD7, HLA-A, RANBP2, NUP85, NUP155, ATP6V1H, PSMA3, PSMB2, NUP58, NUP35, PSMA7, NUP…	CD8 EM2	pediatric_seniorSenior	down	down	335	78	231	33.7662	pediatric_seniorSenior
REACTOME_M_PHASE	5.74356e-08	1.27938e-05	-1.97841	LMNB1, SMC4, CEP78, CENPK, CENPP, PSME4, SUMO1, ARPP19, NEDD1, NUP133, HAUS2, CSNK2A2, ACTR1A, GORASP2, PSMD8, PSMC6, PCNT, PSMC1, PSMD5, ANAPC10, PSMC2, PSMB7, CSNK1D, DYNC1LI2, DYNC1LI1, LBR, MAPRE1, RCC2, PSME2, PSMA2, RAB2A, PPP2R1B, PMF1, UBB, SMC3, PSMD11, RAB1A, NUP54, PSMA4, NUP98, PPP2R1A, PSMB10, PSMD14, PPP2CA, PPP2R5A, PSMD13, PPP1CC, NCAPD3, SIRT2, PSMD12, CSNK2A1, PSME1, PSMB1, PSMD…	CD8 EM2	pediatric_seniorSenior	down	down	336	72	417	17.2662	pediatric_seniorSenior
REACTOME_RHO_GTPASE_EFFECTORS	2.88968e-07	2.57471e-05	-2.00212	CENPK, CENPP, PFN1, ARPC2, NUP133, RHOG, RHOA, ARPC4, FLNA, RAC1, CFL1, ITGB1, DYNC1LI2, ACTR3, DYNC1LI1, ARPC3, ACTB, MAPRE1, MYL12B, SRGAP2, RCC2, PPP2R1B, PMF1, ARPC1A, NUP98, NCKAP1, MYL6, PPP2R1A, YWHAQ, KIF5B, GRB2, WIPF2, PPP2CA, PPP2R5A, PPP1CC, PAK1, TUBB4B, ACTR2, RANBP2, NUP85, NF2, ARPC1B, PAFAH1B1, CTNNB1, PKN1, RAC2, NCKAP1L, DYNC1H1, YWHAB, PPP1CB, WASL, KDM1A, PPP1R12A, ACTG1, AHC…	CD8 EM2	pediatric_seniorSenior	down	down	337	56	324	17.284	pediatric_seniorSenior
REACTOME_FCERI_MEDIATED_NF_KB_ACTIVATION	5.38063e-05	0.000875119	-2.00533	LYN, CHUK, PSME4, UBE2N, PSMD8, PSMC6, PSMC1, TRAF6, PSMD5, PSMC2, PSMB7, PSME2, PSMA2, UBB, PSMD11, PSMA4, PSMB10, PSMD14, PSMD13, PSMD12, PSME1, PSMB1, PSMD1, PSMD7, PSMA3, PSMB2	CD8 EM2	pediatric_seniorSenior	down	down	338	26	136	19.1176	pediatric_seniorSenior
REACTOME_MITOTIC_G2_G2_M_PHASES	3.97152e-06	0.000136101	-2.01119	CEP78, PSME4, NEDD1, HAUS2, ACTR1A, CDK7, PSMD8, PSMC6, PCNT, PSMC1, RBX1, OPTN, PSMD5, PSMC2, PSMB7, CSNK1D, MAPRE1, PSME2, PSMA2, PPP2R1B, UBB, PSMD11, PSMA4, CDK11A, PPP2R1A, PSMB10, PSMD14, PPP2CA, PSMD13, CDK11B, RBBP4, PSMD12, PSME1, PSMB1, PSMD1, PSMD7, TUBB4B, PSMA3, PSMB2, TUBGCP5, PAFAH1B1, DYNC1H1, PSMA7, PPP1CB, LCMT1, PPP2R2A, PSMA6, PPP1R12A, PSMB8, CEP135, PSMF1, PSMB4, HAUS6, LIN5…	CD8 EM2	pediatric_seniorSenior	down	down	339	55	200	27.5	pediatric_seniorSenior
HALLMARK_MYC_TARGETS_V1	8.40797e-07	3.9429e-05	-2.01398	CTPS1, MCM6, ETF1, GSPT1, STARD7, PSMD8, PSMC6, SF3A1, CCT2, VDAC3, TXNL4A, SNRPD1, PPM1G, PWP1, HDAC2, ERH, NCBP1, PSMA2, SYNCRIP, PSMA4, COPS5, RAD23B, SNRPB2, YWHAQ, XRCC6, SLC25A3, PSMD14, HNRNPR, EIF3B, EXOSC7, PABPC1, PSMD1, LSM7, PSMD7, EIF4H, DDX21, RSL1D1, RNPS1, UBA2, SET, TCP1, RRM1, PSMB2, PHB2, UBE2L3, PSMA7, EIF3D, SNRPA1, TUFM, PSMA6, AP3S1, TOMM70, NCBP2, PGK1, SNRPG, USP1, ACP1, …	CD8 EM2	pediatric_seniorSenior	down	down	340	67	200	33.5	pediatric_seniorSenior
REACTOME_SWITCHING_OF_ORIGINS_TO_A_POST_REPLICATIVE_STATE	7.41e-05	0.00111904	-2.02092	MCM6, PSME4, PSMD8, PSMC6, PSMC1, RBX1, PSMD5, ANAPC10, PSMC2, PSMB7, PSME2, PSMA2, UBB, PSMD11, PSMA4, PSMB10, PSMD14, PSMD13, PSMD12, PSME1, PSMB1, PSMD1, PSMD7, PSMA3, PSMB2, PSMA7, PSMA6, PSMB8, PSMF1, PSMB4	CD8 EM2	pediatric_seniorSenior	down	down	341	30	91	32.967	pediatric_seniorSenior
REACTOME_REGULATION_OF_RUNX2_EXPRESSION_AND_ACTIVITY	0.000109513	0.00154883	-2.0216	PSME4, PSMD8, PSMC6, PSMC1, RBX1, PSMD5, PSMC2, PSMB7, ESR1, PSME2, PSMA2, SMURF1, UBB, PSMD11, PSMA4, PSMB10, PSMD14, PSMD13, PSMD12, PSME1, PSMB1, PSMD1, PSMD7, PSMA3, PSMB2, NR3C1, PSMA7, PSMA6, PSMB8, PSMF1, PSMB4	CD8 EM2	pediatric_seniorSenior	down	down	342	31	73	42.4658	pediatric_seniorSenior
REACTOME_DNA_DAMAGE_RECOGNITION_IN_GG_NER	0.000194526	0.00257831	-2.03103	COPS4, DDB1, RBX1, COPS2, ACTB, INO80D, UBB, YY1, COPS5, RAD23B, RAD23A, INO80, COPS8	CD8 EM2	pediatric_seniorSenior	down	down	343	13	38	34.2105	pediatric_seniorSenior
REACTOME_PROCESSING_OF_CAPPED_INTRON_CONTAINING_PRE_MRNA	1.44678e-08	4.94766e-06	-2.03539	DNAJC8, SLBP, NUP133, POLR2A, POLDIP3, ISY1, SF3A1, SUGP1, HNRNPUL1, TXNL4A, SNRPD1, RBM17, SRSF9, METTL14, CWC15, EFTUD2, NUDT21, SF3B2, NCBP1, SNRNP40, SF3A3, MTREX, SRRT, DHX9, HNRNPL, SMNDC1, PRPF40A, NUP54, WTAP, NUP98, SNRPE, SARNP, SNRPB, CASC3, SNRPB2, SNW1, HNRNPR, DDX39A, WBP11, CDC5L, RBM22, SF3B6, SNU13, LSM7, HNRNPM, U2SURP, RANBP2, SNRPF, CRNKL1, RNPS1, PPIL4, NUP85, NUP155, SRRM1, …	CD8 EM2	pediatric_seniorSenior	down	down	344	101	242	41.7355	pediatric_seniorSenior
REACTOME_APC_C_CDH1_MEDIATED_DEGRADATION_OF_CDC20_AND_OTHER_APC_C_CDH1_TARGETED_PROTEINS_IN_LATE_MITOSIS_EARLY_G1	0.000120391	0.00167607	-2.04098	PSME4, PSMD8, PSMC6, PSMC1, PSMD5, ANAPC10, PSMC2, PSMB7, PSME2, PSMA2, UBB, PSMD11, PSMA4, PSMB10, PSMD14, PSMD13, PSMD12, PSME1, PSMB1, PSMD1, PSMD7, PSMA3, PSMB2, PSMA7, PSMA6, PSMB8, PSMF1, PSMB4	CD8 EM2	pediatric_seniorSenior	down	down	345	28	74	37.8378	pediatric_seniorSenior
REACTOME_NEDDYLATION	7.36315e-07	3.64476e-05	-2.04368	RBBP5, GAN, PSME4, COPS4, UBE2F, CUL2, FBXO7, DDB1, PSMD8, PSMC6, PSMC1, RBX1, PSMD5, PSMC2, PSMB7, BTBD1, DCAF13, RBBP7, COPS2, UBXN7, PSME2, COMMD2, PSMA2, ELOC, UBB, PSMD11, FEM1B, PSMA4, CUL3, COPS5, PSMB10, FBXL3, KLHL2, DCUN1D5, FBXL5, COMMD6, PSMD14, PSMD13, UCHL3, PSMD12, PSME1, PSMB1, PSMD1, PSMD7, FBXO21, FBXW5, COPS8, PSMA3, PSMB2, RNF7, PSMA7, FBXO31, PSMA6, PSMB8, VHL, NAE1, FEM1C, D…	CD8 EM2	pediatric_seniorSenior	down	down	346	61	234	26.0684	pediatric_seniorSenior
REACTOME_DNA_REPLICATION_PRE_INITIATION	5.40197e-05	0.000875119	-2.04766	MCM6, PSME4, PSMD8, PSMC6, PSMC1, PSMD5, PSMC2, PSMB7, DBF4, PSME2, PSMA2, UBB, PSMD11, PSMA4, PSMB10, PSMD14, PSMD13, PSMD12, PSME1, PSMB1, PSMD1, PSMD7, PSMA3, PSMB2, PSMA7, PSMA6, PSMB8, PSMF1, PSMB4	CD8 EM2	pediatric_seniorSenior	down	down	347	29	85	34.1176	pediatric_seniorSenior
REACTOME_THE_ROLE_OF_GTSE1_IN_G2_M_PROGRESSION_AFTER_G2_CHECKPOINT	3.95365e-05	0.000718919	-2.0781	PSME4, PSMD8, PSMC6, PSMC1, PSMD5, PSMC2, PSMB7, MAPRE1, PSME2, PSMA2, UBB, PSMD11, PSMA4, PSMB10, PSMD14, PSMD13, PSMD12, PSME1, PSMB1, PSMD1, PSMD7, TUBB4B, PSMA3, PSMB2, PSMA7, PSMA6, PSMB8, PSMF1, PSMB4	CD8 EM2	pediatric_seniorSenior	down	down	348	29	79	36.7089	pediatric_seniorSenior
REACTOME_MRNA_SPLICING	3.34647e-07	2.71064e-05	-2.08024	DNAJC8, POLR2A, ISY1, SF3A1, SUGP1, HNRNPUL1, TXNL4A, SNRPD1, RBM17, SRSF9, CWC15, EFTUD2, NUDT21, SF3B2, NCBP1, SNRNP40, SF3A3, MTREX, SRRT, DHX9, HNRNPL, SMNDC1, PRPF40A, SNRPE, SNRPB, CASC3, SNRPB2, SNW1, HNRNPR, WBP11, CDC5L, RBM22, SF3B6, SNU13, LSM7, HNRNPM, U2SURP, SNRPF, CRNKL1, RNPS1, PPIL4, SRRM1, FIP1L1, DHX38, PCBP2, PRPF38A, SLU7, SYMPK, SYF2, YBX1, SNRPA1, CDC40, NCBP2, CPSF7, SRSF1…	CD8 EM2	pediatric_seniorSenior	down	down	349	78	188	41.4894	pediatric_seniorSenior
REACTOME_DOWNSTREAM_SIGNALING_EVENTS_OF_B_CELL_RECEPTOR_BCR_	2.70703e-05	0.00052434	-2.08813	KRAS, REL, CHUK, PSME4, PSMD8, PSMC6, PSMC1, PSMD5, PSMC2, PSMB7, PSME2, PSMA2, UBB, PSMD11, PSMA4, PSMB10, PSMD14, PSMD13, PSMD12, PSME1, PSMB1, PSMD1, PSMD7, PPP3R1, PSMA3, PSMB2	CD8 EM2	pediatric_seniorSenior	down	down	350	26	81	32.0988	pediatric_seniorSenior
REACTOME_METABOLISM_OF_RNA	1.76418e-14	1.57189e-11	-2.09512	ETF1, RIOK3, PSME4, TSEN54, DNAJC8, GSPT1, CNOT6L, RNMT, PATL1, NOP58, DDX52, URM1, SLBP, NUP133, C1D, POLR2A, POLDIP3, CDK7, PSMD8, PSMC6, ISY1, SF3A1, PSMC1, SUGP1, PSMD5, HNRNPUL1, PSMC2, PSMB7, TXNL4A, SNRPD1, CSNK1D, DDX6, MAPKAPK2, RBM17, SRSF9, METTL14, CWC15, DCAF13, EFTUD2, NUDT21, EXOSC9, SF3B2, ADAT2, NSUN2, NCBP1, SNRNP40, SMG5, PSME2, SF3A3, PSMA2, BUD23, MTREX, DCP1A, SRRT, TRMT61B,…	CD8 EM2	pediatric_seniorSenior	down	down	351	166	672	24.7024	pediatric_seniorSenior
REACTOME_G2_M_CHECKPOINTS	6.46829e-06	0.000185911	-2.09798	MCM6, PSME4, SUMO1, UBE2N, PSMD8, PSMC6, PSMC1, PSMD5, PSMC2, PSMB7, DBF4, HERC2, PSME2, PSMA2, TOPBP1, UBB, PSMD11, PSMA4, WRN, PSMB10, YWHAQ, PSMD14, PSMD13, PSMD12, PSME1, PSMB1, PSMD1, PSMD7, PSMA3, PSMB2, YWHAB, PSMA7, PSMA6, PSMB8, NSD2, MRE11, PSMF1, PSMB4	CD8 EM2	pediatric_seniorSenior	down	down	352	38	168	22.619	pediatric_seniorSenior
REACTOME_HEDGEHOG_ON_STATE	4.04647e-05	0.000721082	-2.10203	PSME4, PSMD8, PSMC6, PSMC1, RBX1, PSMD5, PSMC2, PSMB7, PSME2, PSMA2, SMURF1, UBB, PSMD11, PSMA4, CUL3, SPOPL, PSMB10, PSMD14, CSNK1A1, PSMD13, PSMD12, PSME1, PSMB1, PSMD1, PSMD7, PSMA3, PSMB2, PSMA7, PSMA6, PSMB8, PSMF1, PSMB4	CD8 EM2	pediatric_seniorSenior	down	down	353	32	86	37.2093	pediatric_seniorSenior
REACTOME_DEGRADATION_OF_GLI1_BY_THE_PROTEASOME	2.78712e-05	0.000528366	-2.10235	PSME4, PSMD8, PSMC6, PSMC1, RBX1, PSMD5, PSMC2, PSMB7, PSME2, PSMA2, UBB, PSMD11, PSMA4, PSMB10, PSMD14, PSMD13, PSMD12, PSME1, PSMB1, PSMD1, PSMD7, PSMA3, PSMB2, PSMA7, PSMA6, PSMB8, PSMF1, PSMB4	CD8 EM2	pediatric_seniorSenior	down	down	354	28	60	46.6667	pediatric_seniorSenior
REACTOME_MITOTIC_METAPHASE_AND_ANAPHASE	1.62944e-07	2.07404e-05	-2.10995	LMNB1, CENPK, CENPP, PSME4, SUMO1, NUP133, PSMD8, PSMC6, PSMC1, PSMD5, ANAPC10, PSMC2, PSMB7, DYNC1LI2, DYNC1LI1, LBR, MAPRE1, RCC2, PSME2, PSMA2, PPP2R1B, PMF1, UBB, SMC3, PSMD11, NUP54, PSMA4, NUP98, PPP2R1A, PSMB10, PSMD14, PPP2CA, PPP2R5A, PSMD13, PPP1CC, SIRT2, PSMD12, PSME1, PSMB1, PSMD1, PSMD7, TUBB4B, RANBP2, NUP85, NUP155, PSMA3, IST1, RAD21, PSMB2, NUP58, PAFAH1B1, NUP35, DYNC1H1, PSMA7…	CD8 EM2	pediatric_seniorSenior	down	down	355	62	236	26.2712	pediatric_seniorSenior
REACTOME_NEGATIVE_REGULATION_OF_NOTCH4_SIGNALING	2.89963e-05	0.000538243	-2.11481	PSMD8, PSMC6, PSMC1, RBX1, PSMD5, PSMC2, PSMB7, PSME2, PSMA2, UBB, PSMD11, PSMA4, PSMB10, PSMD14, PSMD13, PSMD12, PSME1, PSMB1, PSMD1, PSMD7, PSMA3, PSMB2, PSMA7, PSMA6, PSMB8, PSMF1, PSMB4	CD8 EM2	pediatric_seniorSenior	down	down	356	27	54	50	pediatric_seniorSenior
REACTOME_SEPARATION_OF_SISTER_CHROMATIDS	3.99425e-07	2.96573e-05	-2.11819	CENPK, CENPP, PSME4, NUP133, PSMD8, PSMC6, PSMC1, PSMD5, ANAPC10, PSMC2, PSMB7, DYNC1LI2, DYNC1LI1, MAPRE1, RCC2, PSME2, PSMA2, PPP2R1B, PMF1, UBB, SMC3, PSMD11, PSMA4, NUP98, PPP2R1A, PSMB10, PSMD14, PPP2CA, PPP2R5A, PSMD13, PPP1CC, PSMD12, PSME1, PSMB1, PSMD1, PSMD7, TUBB4B, RANBP2, NUP85, PSMA3, RAD21, PSMB2, PAFAH1B1, DYNC1H1, PSMA7	CD8 EM2	pediatric_seniorSenior	down	down	357	45	191	23.5602	pediatric_seniorSenior
REACTOME_UCH_PROTEINASES	7.43587e-06	0.000200768	-2.1206	PSME4, TGFB1, PSMD8, PSMC6, SMAD7, PSMC1, PSMD5, PSMC2, PSMB7, ACTB, PSME2, PSMA2, INO80D, UBB, PSMD11, YY1, PSMA4, FOXK2, PSMB10, PSMD14, PSMD13, UCHL3, PSMD12, PSME1, PSMB1, PSMD1, PSMD7, INO80, PSMA3, PSMB2	CD8 EM2	pediatric_seniorSenior	down	down	358	30	102	29.4118	pediatric_seniorSenior
REACTOME_CELL_CYCLE_CHECKPOINTS	1.66588e-08	4.94766e-06	-2.12853	CENPK, MCM6, CENPP, PSME4, SUMO1, NUP133, UBE2N, PSMD8, PSMC6, PSMC1, PSMD5, ANAPC10, PSMC2, PSMB7, DYNC1LI2, DYNC1LI1, DBF4, MAPRE1, HERC2, RCC2, PSME2, PSMA2, PPP2R1B, TOPBP1, PMF1, UBB, PSMD11, PSMA4, NUP98, WRN, PPP2R1A, PSMB10, YWHAQ, PSMD14, PPP2CA, PPP2R5A, PSMD13, PPP1CC, PSMD12, PSME1, PSMB1, PSMD1, PSMD7, RANBP2, NUP85, PSMA3, PSMB2, PAFAH1B1, DYNC1H1, YWHAB, PSMA7, PSMA6, PSMB8, AHCTF1…	CD8 EM2	pediatric_seniorSenior	down	down	359	59	292	20.2055	pediatric_seniorSenior
REACTOME_ASSEMBLY_OF_THE_PRE_REPLICATIVE_COMPLEX	2.48236e-05	0.000502678	-2.13367	MCM6, PSME4, PSMD8, PSMC6, PSMC1, PSMD5, PSMC2, PSMB7, PSME2, PSMA2, UBB, PSMD11, PSMA4, PSMB10, PSMD14, PSMD13, PSMD12, PSME1, PSMB1, PSMD1, PSMD7, PSMA3, PSMB2, PSMA7, PSMA6, PSMB8, PSMF1, PSMB4	CD8 EM2	pediatric_seniorSenior	down	down	360	28	68	41.1765	pediatric_seniorSenior
REACTOME_RUNX1_REGULATES_TRANSCRIPTION_OF_GENES_INVOLVED_IN_DIFFERENTIATION_OF_HSCS	2.69729e-05	0.00052434	-2.13601	PSME4, CDK7, PSMD8, PSMC6, PSMC1, PSMD5, PSMC2, PSMB7, PSME2, PSMA2, UBB, PSMD11, PSMA4, PSMB10, PSMD14, PSMD13, PSMD12, PSME1, PSMB1, PSMD1, PSMD7, PSMA3, PSMB2, PSMA7, PSMA6, PSMB8, PSMF1, PSMB4	CD8 EM2	pediatric_seniorSenior	down	down	361	28	130	21.5385	pediatric_seniorSenior
REACTOME_ORC1_REMOVAL_FROM_CHROMATIN	1.30474e-05	0.00029063	-2.15095	MCM6, PSME4, PSMD8, PSMC6, PSMC1, RBX1, PSMD5, PSMC2, PSMB7, PSME2, PSMA2, UBB, PSMD11, PSMA4, PSMB10, PSMD14, PSMD13, PSMD12, PSME1, PSMB1, PSMD1, PSMD7, PSMA3, PSMB2, PSMA7, PSMA6, PSMB8, PSMF1, PSMB4	CD8 EM2	pediatric_seniorSenior	down	down	362	29	71	40.8451	pediatric_seniorSenior
REACTOME_STABILIZATION_OF_P53	1.7621e-05	0.000382934	-2.15619	PSME4, PSMD8, PSMC6, PSMC1, PSMD5, PSMC2, PSMB7, PSME2, PSMA2, UBB, PSMD11, PSMA4, PSMB10, PSMD14, PSMD13, PSMD12, PSME1, PSMB1, PSMD1, PSMD7, PSMA3, PSMB2, PSMA7, PSMA6, PSMB8, PSMF1, PSMB4, MDM4	CD8 EM2	pediatric_seniorSenior	down	down	363	28	57	49.1228	pediatric_seniorSenior
REACTOME_DISORDERS_OF_TRANSMEMBRANE_TRANSPORTERS	1.40172e-06	5.67695e-05	-2.16332	PSME4, SLC16A1, NUP133, PSMD8, PSMC6, PSMC1, PSMD5, PSMC2, PSMB7, PSME2, PSMA2, UBB, PSMD11, NUP54, PSMA4, SLC2A1, NUP98, PSMB10, PSMD14, DERL1, PSMD13, PSMD12, PSME1, PSMB1, BSG, PSMD1, PSMD7, DERL2, RANBP2, NUP85, NUP155, PSMA3, SLC9A6, OS9, PSMB2, NUP58, ERLEC1, NUP35, PSMA7, SLC9A9, NUP42, PSMA6, NUP214, PSMB8, NUP93, PSMF1, PSMB4, VCP, SLC20A2, SEL1L	CD8 EM2	pediatric_seniorSenior	down	down	364	50	176	28.4091	pediatric_seniorSenior
REACTOME_METABOLISM_OF_POLYAMINES	8.45931e-06	0.00021535	-2.16638	AZIN1, PSME4, PSMD8, PSMC6, PSMC1, PSMD5, PSMC2, PSMB7, PSME2, PSMA2, PSMD11, PSMA4, PSMB10, PSMD14, PSMD13, PSMD12, PSME1, PSMB1, PSMD1, PSMD7, PSMA3, PSMB2, OAZ1, PSMA7, PSMA6, PSMB8, PSMF1, PSMB4	CD8 EM2	pediatric_seniorSenior	down	down	365	28	59	47.4576	pediatric_seniorSenior
REACTOME_SCF_SKP2_MEDIATED_DEGRADATION_OF_P27_P21	1.13348e-05	0.000272954	-2.16875	PSMD8, PSMC6, PSMC1, PSMD5, PSMC2, PSMB7, PSME2, PSMA2, UBB, PSMD11, PSMA4, PSMB10, PSMD14, PSMD13, PSMD12, PSME1, PSMB1, PSMD1, PSMD7, PSMA3, PSMB2, PSMA7, PSMA6, PSMB8, PSMF1, PSMB4	CD8 EM2	pediatric_seniorSenior	down	down	366	26	60	43.3333	pediatric_seniorSenior
REACTOME_G1_S_DNA_DAMAGE_CHECKPOINTS	9.48137e-06	0.000234664	-2.16895	PSME4, PSMD8, PSMC6, PSMC1, PSMD5, PSMC2, PSMB7, PSME2, PSMA2, UBB, PSMD11, PSMA4, PSMB10, PSMD14, PSMD13, PSMD12, PSME1, PSMB1, PSMD1, PSMD7, PSMA3, PSMB2, PSMA7, PSMA6, PSMB8, PSMF1, PSMB4, MDM4	CD8 EM2	pediatric_seniorSenior	down	down	367	28	68	41.1765	pediatric_seniorSenior
REACTOME_DECTIN_1_MEDIATED_NONCANONICAL_NF_KB_SIGNALING	5.06417e-06	0.000150406	-2.19895	RELB, CHUK, PSME4, PSMD8, PSMC6, PSMC1, PSMD5, PSMC2, PSMB7, PSME2, PSMA2, UBB, PSMD11, PSMA4, PSMB10, PSMD14, PSMD13, PSMD12, PSME1, PSMB1, PSMD1, PSMD7, PSMA3, PSMB2, PSMA7, PSMA6, PSMB8, PSMF1, PSMB4	CD8 EM2	pediatric_seniorSenior	down	down	368	29	62	46.7742	pediatric_seniorSenior
REACTOME_REGULATION_OF_RUNX3_EXPRESSION_AND_ACTIVITY	6.84741e-06	0.000190658	-2.20773	TGFB1, PSMD8, PSMC6, PSMC1, PSMD5, PSMC2, PSMB7, RUNX3, PSME2, PSMA2, SMURF1, UBB, PSMD11, PSMA4, PSMB10, PSMD14, PSMD13, PSMD12, PSME1, PSMB1, PSMD1, PSMD7, PSMA3, PSMB2, PSMA7, PSMA6, PSMB8, PSMF1, PSMB4	CD8 EM2	pediatric_seniorSenior	down	down	369	29	55	52.7273	pediatric_seniorSenior
HALLMARK_E2F_TARGETS	2.3627e-07	2.33908e-05	-2.216	CTPS1, EZH2, LMNB1, SMC4, MCM6, ING3, TFRC, GSPT1, HELLS, PPM1D, SLBP, LYAR, KIF22, SMC6, ATAD2, NUDT21, RBBP7, LBR, MLH1, SYNCRIP, SMC3, EED, SNRPB, RFC1, XRCC6, DDX39A, NASP	CD8 EM2	pediatric_seniorSenior	down	down	370	27	200	13.5	pediatric_seniorSenior
REACTOME_CELLULAR_RESPONSE_TO_HYPOXIA	4.48639e-06	0.000142763	-2.22226	PSME4, CUL2, PSMD8, PSMC6, PSMC1, RBX1, PSMD5, PSMC2, PSMB7, PSME2, PSMA2, ELOC, UBB, PSMD11, PSMA4, PSMB10, PSMD14, PSMD13, PSMD12, PSME1, PSMB1, LIMD1, PSMD1, PSMD7, PSMA3, PSMB2, PSMA7, PSMA6, PSMB8, VHL, PSMF1, PSMB4	CD8 EM2	pediatric_seniorSenior	down	down	371	32	75	42.6667	pediatric_seniorSenior
REACTOME_AUF1_HNRNP_D0_BINDS_AND_DESTABILIZES_MRNA	1.23708e-05	0.000290062	-2.22571	PSME4, PSMD8, PSMC6, PSMC1, PSMD5, PSMC2, PSMB7, PSME2, PSMA2, UBB, PSMD11, PSMA4, PSMB10, PSMD14, PSMD13, PABPC1, PSMD12, PSME1, PSMB1, PSMD1, PSMD7, PSMA3, PSMB2, PSMA7, PSMA6, PSMB8, PSMF1, PSMB4	CD8 EM2	pediatric_seniorSenior	down	down	372	28	55	50.9091	pediatric_seniorSenior
REACTOME_DEGRADATION_OF_AXIN	4.39307e-06	0.000142763	-2.22771	PSME4, PSMD8, PSMC6, PSMC1, PSMD5, PSMC2, PSMB7, PSME2, PSMA2, AXIN1, UBB, PSMD11, PSMA4, PSMB10, PSMD14, PSMD13, PSMD12, PSME1, PSMB1, PSMD1, PSMD7, PSMA3, PSMB2, PSMA7, PSMA6, PSMB8, PSMF1, PSMB4	CD8 EM2	pediatric_seniorSenior	down	down	373	28	55	50.9091	pediatric_seniorSenior
REACTOME_REGULATION_OF_RAS_BY_GAPS	2.58728e-06	9.22107e-05	-2.2353	KRAS, PSME4, RASA2, PSMD8, PSMC6, PSMC1, RBX1, PSMD5, PSMC2, PSMB7, PSME2, PSMA2, UBB, PSMD11, PSMA4, CUL3, PSMB10, PSMD14, PSMD13, PSMD12, PSME1, PSMB1, PSMD1, PSMD7, PSMA3, PSMB2, PSMA7, RASA3, PSMA6, PSMB8, PSMF1, PSMB4	CD8 EM2	pediatric_seniorSenior	down	down	374	32	68	47.0588	pediatric_seniorSenior
REACTOME_CROSS_PRESENTATION_OF_SOLUBLE_EXOGENOUS_ANTIGENS_ENDOSOMES_	4.65359e-06	0.000142978	-2.26252	PSME4, PSMD8, PSMC6, PSMC1, PSMD5, PSMC2, PSMB7, PSME2, PSMA2, PSMD11, PSMA4, PSMB10, PSMD14, PSMD13, PSMD12, PSME1, PSMB1, PSMD1, PSMD7, PSMA3, PSMB2, PSMA7, PSMA6, PSMB8, PSMF1, PSMB4	CD8 EM2	pediatric_seniorSenior	down	down	375	26	50	52	pediatric_seniorSenior
REACTOME_ASYMMETRIC_LOCALIZATION_OF_PCP_PROTEINS	1.90563e-06	7.07467e-05	-2.26396	PSME4, PSMD8, PSMC6, PSMC1, PSMD5, PSMC2, PSMB7, PSME2, PSMA2, SMURF1, UBB, PSMD11, PSMA4, PSMB10, PSMD14, PSMD13, PSMD12, PSME1, PSMB1, PSMD1, PSMD7, PSMA3, PSMB2, PSMA7, PSMA6, PSMB8, PSMF1, PSMB4	CD8 EM2	pediatric_seniorSenior	down	down	376	28	64	43.75	pediatric_seniorSenior
KEGG_PROTEASOME	9.57298e-07	4.17155e-05	-2.26953	PSME4, PSMD8, PSMC6, IFNG, PSMC1, PSMC2, PSMB7, POMP, PSME2, PSMA2, PSMD11, PSMA4, PSMB10, PSMD14, PSMD13, PSMD12, PSME1, PSMB1, PSMD1, PSMD7, PSMA3, PSMB2, PSMA7, PSMA6, PSMB8, PSMF1, PSMB4	CD8 EM2	pediatric_seniorSenior	down	down	377	27	46	58.6957	pediatric_seniorSenior
REACTOME_ABC_TRANSPORTER_DISORDERS	6.7992e-07	3.56358e-05	-2.30702	PSME4, PSMD8, PSMC6, PSMC1, PSMD5, PSMC2, PSMB7, PSME2, PSMA2, UBB, PSMD11, PSMA4, PSMB10, PSMD14, DERL1, PSMD13, PSMD12, PSME1, PSMB1, PSMD1, PSMD7, DERL2, PSMA3, OS9, PSMB2, ERLEC1, PSMA7, PSMA6, PSMB8, PSMF1, PSMB4, VCP, SEL1L	CD8 EM2	pediatric_seniorSenior	down	down	378	33	77	42.8571	pediatric_seniorSenior
REACTOME_DEFECTIVE_CFTR_CAUSES_CYSTIC_FIBROSIS	6.7992e-07	3.56358e-05	-2.30702	PSME4, PSMD8, PSMC6, PSMC1, PSMD5, PSMC2, PSMB7, PSME2, PSMA2, UBB, PSMD11, PSMA4, PSMB10, PSMD14, DERL1, PSMD13, PSMD12, PSME1, PSMB1, PSMD1, PSMD7, DERL2, PSMA3, OS9, PSMB2, ERLEC1, PSMA7, PSMA6, PSMB8, PSMF1, PSMB4, VCP, SEL1L	CD8 EM2	pediatric_seniorSenior	down	down	379	33	61	54.0984	pediatric_seniorSenior
REACTOME_DEGRADATION_OF_DVL	6.5003e-07	3.56358e-05	-2.32169	PSME4, PSMD8, PSMC6, PSMC1, RBX1, PSMD5, PSMC2, PSMB7, PSME2, PSMA2, UBB, PSMD11, PSMA4, CUL3, PSMB10, PSMD14, PSMD13, PSMD12, PSME1, PSMB1, PSMD1, PSMD7, PSMA3, PSMB2, PSMA7, PSMA6, PSMB8, PSMF1, PSMB4	CD8 EM2	pediatric_seniorSenior	down	down	380	29	57	50.8772	pediatric_seniorSenior
REACTOME_REGULATION_OF_MRNA_STABILITY_BY_PROTEINS_THAT_BIND_AU_RICH_ELEMENTS	9.35238e-08	1.38883e-05	-2.35335	PSME4, PSMD8, PSMC6, PSMC1, PSMD5, PSMC2, PSMB7, MAPKAPK2, EXOSC9, PSME2, PSMA2, DCP1A, ZFP36, UBB, PSMD11, EXOSC6, PSMA4, PSMB10, PSMD14, PSMD13, EXOSC7, PABPC1, PSMD12, PSME1, PSMB1, PSMD1, PSMD7, SET, PSMA3, PSMB2, YWHAB, DIS3, PSMA7, PSMA6, NUP214, DCP2, PSMB8, TNPO1, PSMF1, PSMB4	CD8 EM2	pediatric_seniorSenior	down	down	381	40	87	45.977	pediatric_seniorSenior
REACTOME_ANTIGEN_PROCESSING_CROSS_PRESENTATION	8.91786e-08	1.38883e-05	-2.37202	CHUK, PSME4, CALR, PSMD8, PSMC6, PSMC1, PSMD5, PSMC2, PSMB7, PDIA3, HLA-C, PSME2, PSMA2, UBB, PSMD11, PSMA4, PSMB10, HLA-E, PSMD14, PSMD13, PSMD12, PSME1, PSMB1, PSMD1, PSMD7, HLA-A, ITGAV, PSMA3, PSMB2, SEC61B, PSMA7, PSMA6, TAP2, PSMB8, PSMF1, PSMB4	CD8 EM2	pediatric_seniorSenior	down	down	382	36	99	36.3636	pediatric_seniorSenior
REACTOME_PCP_CE_PATHWAY	2.10048e-07	2.33908e-05	-2.40061	PSME4, PFN1, RHOA, PSMD8, PSMC6, PSMC1, PSMD5, PSMC2, PSMB7, RAC1, PSME2, PSMA2, SMURF1, UBB, PSMD11, PSMA4, PSMB10, PSMD14, PSMD13, PSMD12, CLTA, PSME1, PSMB1, PSMD1, PSMD7, PSMA3, PSMB2, RAC2, PSMA7, PSMA6, CLTC, PSMB8, PSMF1, PSMB4	CD8 EM2	pediatric_seniorSenior	down	down	383	34	92	36.9565	pediatric_seniorSenior
KEGG_CYTOKINE_CYTOKINE_RECEPTOR_INTERACTION	1.32346e-07	2.35312e-05	2.18952	IL15, EDA, IL18RAP, IFNG, IL2RA, IL18R1, CCL5, IL7, TNFSF8, CCL4, FAS, BMPR1A, IL10RA, EDAR, TNFRSF1B, CCR6, CX3CR1, ACVR2A, CD40LG, IL1RAP, IL7R, IL12RB1	CD8 Naive	pediatric_seniorSenior	up	up	384	22	265	8.30189	pediatric_seniorSenior
REACTOME_CLASS_A_1_RHODOPSIN_LIKE_RECEPTORS_	1.74102e-06	0.00022111	2.14853	ANXA1, PTGDR, F2R, ADRB2, CCL5, PTGER2, S1PR5, CCL4, LPAR6, GPR65, CCR6, CX3CR1, GPR183, OPRM1, S1PR4	CD8 Naive	pediatric_seniorSenior	up	up	385	15	330	4.54545	pediatric_seniorSenior
REACTOME_GPCR_LIGAND_BINDING	4.19471e-06	0.000310758	2.10344	ANXA1, PTGDR, F2R, ADRB2, CCL5, PTGER2, S1PR5, CCL4, LPAR6, GPR65, GABBR1, CCR6, CX3CR1, ADGRE5, GPR183, OPRM1, S1PR4	CD8 Naive	pediatric_seniorSenior	up	up	386	17	463	3.67171	pediatric_seniorSenior
REACTOME_IMMUNOREGULATORY_INTERACTIONS_BETWEEN_A_LYMPHOID_AND_A_NON_LYMPHOID_CELL	4.09247e-06	0.000310758	2.09612	KLRF1, SLAMF7, NCR1, LILRB1, CD200R1, KLRG1, ITGB1, SLAMF6, KLRD1, FCGR3A, CD300A, KLRK1, ITGAL, CD40LG	CD8 Naive	pediatric_seniorSenior	up	up	387	14	191	7.32984	pediatric_seniorSenior
KEGG_NEUROACTIVE_LIGAND_RECEPTOR_INTERACTION	1.71838e-05	0.00101843	2.0808	PTGDR, F2R, ADRB2, GZMA, PTGER2, S1PR5, LPAR6, GABBR1, GRIK1, OPRM1, S1PR4	CD8 Naive	pediatric_seniorSenior	up	up	388	11	272	4.04412	pediatric_seniorSenior
KEGG_CELL_ADHESION_MOLECULES_CAMS	7.61015e-05	0.00307519	1.97391	ALCAM, PTPRM, CD58, CADM1, HLA-DRB1, ITGB1, HLA-DPA1, NEO1, HLA-DPB1, CTLA4, ITGAL, SPN, CD40LG, ITGAV	CD8 Naive	pediatric_seniorSenior	up	up	389	14	133	10.5263	pediatric_seniorSenior
KEGG_GRAFT_VERSUS_HOST_DISEASE	8.41885e-05	0.00325407	1.9597	HLA-DRB1, IFNG, KLRD1, HLA-DPA1, HLA-DPB1, FAS, PRF1	CD8 Naive	pediatric_seniorSenior	up	up	390	7	41	17.0732	pediatric_seniorSenior
KEGG_TYPE_I_DIABETES_MELLITUS	0.000244386	0.00838409	1.91402	HLA-DRB1, IFNG, HLA-DPA1, HLA-DPB1, FAS, PRF1	CD8 Naive	pediatric_seniorSenior	up	up	391	6	43	13.9535	pediatric_seniorSenior
KEGG_AUTOIMMUNE_THYROID_DISEASE	0.000578645	0.0157555	1.89295	HLA-DRB1, HLA-DPA1, HLA-DPB1, TG, FAS, PRF1, CTLA4, CD40LG	CD8 Naive	pediatric_seniorSenior	up	up	392	8	52	15.3846	pediatric_seniorSenior
KEGG_INTESTINAL_IMMUNE_NETWORK_FOR_IGA_PRODUCTION	0.000390494	0.0119134	1.87019	IL15, HLA-DRB1, HLA-DPA1, HLA-DPB1, CD40LG	CD8 Naive	pediatric_seniorSenior	up	up	393	5	48	10.4167	pediatric_seniorSenior
HALLMARK_COAGULATION	0.00183486	0.0346029	1.86369	CFH, ANXA1, PLEK, A2M, CPQ, CAPN2	CD8 Naive	pediatric_seniorSenior	up	up	394	6	138	4.34783	pediatric_seniorSenior
KEGG_ALLOGRAFT_REJECTION	0.000862958	0.0207343	1.8388	HLA-DRB1, IFNG, HLA-DPA1, HLA-DPB1, FAS, PRF1, CD40LG	CD8 Naive	pediatric_seniorSenior	up	up	395	7	37	18.9189	pediatric_seniorSenior
HALLMARK_EPITHELIAL_MESENCHYMAL_TRANSITION	0.00155805	0.030111	1.81907	SGCD, IL15, CADM1, ITGB1, TGFBR3, FAS, ADAM12, JUN, ITGAV, NOTCH2, GLIPR1, SAT1, ITGA5, LGALS1	CD8 Naive	pediatric_seniorSenior	up	up	396	14	200	7	pediatric_seniorSenior
KEGG_VIRAL_MYOCARDITIS	0.000908269	0.0211321	1.81295	SGCD, HLA-DRB1, HLA-DPA1, HLA-DPB1, PRF1, ITGAL, CASP8, CD40LG, ABL1	CD8 Naive	pediatric_seniorSenior	up	up	397	9	70	12.8571	pediatric_seniorSenior
HALLMARK_ALLOGRAFT_REJECTION	9.55763e-05	0.00354031	1.80175	IL15, HDAC9, IL18RAP, F2R, IFNG, IL2RA, NCR1, GZMA, CCL5, FGR, IL7, KLRD1, CCL4, FAS, PRF1, GPR65, RIPK2, ITGAL, ACVR2A, CD40LG, STAT4, TPD52, IL12RB1, ETS1, JAK2	CD8 Naive	pediatric_seniorSenior	up	up	398	25	200	12.5	pediatric_seniorSenior
REACTOME_PEPTIDE_LIGAND_BINDING_RECEPTORS	0.00191246	0.0346029	1.79667	ANXA1, F2R, CCL5, CCL4, CCR6, CX3CR1, OPRM1	CD8 Naive	pediatric_seniorSenior	up	up	399	7	197	3.5533	pediatric_seniorSenior
KEGG_SYSTEMIC_LUPUS_ERYTHEMATOSUS	0.00300212	0.0437309	1.76099	HLA-DRB1, IFNG, HLA-DPA1, FCGR3A, HLA-DPB1, CD40LG, ACTN4	CD8 Naive	pediatric_seniorSenior	up	up	400	7	139	5.03597	pediatric_seniorSenior
HALLMARK_INFLAMMATORY_RESPONSE	0.00153193	0.030111	1.73072	IL15, IL18RAP, SLAMF1, SLC4A4, IL18R1, CCL5, PTGER2, KLF6, CD82, CD69, IL10RA, GABBR1, RIPK2, TNFRSF1B, GPR183, ACVR2A, AHR	CD8 Naive	pediatric_seniorSenior	up	up	401	17	200	8.5	pediatric_seniorSenior
REACTOME_GAP_JUNCTION_TRAFFICKING_AND_REGULATION	0.00374417	0.04968	1.72192	MYO6, TUBA1A, TUBA4A, TUBA1B, TUBA1C	CD8 Naive	pediatric_seniorSenior	up	up	402	5	51	9.80392	pediatric_seniorSenior
HALLMARK_IL2_STAT5_SIGNALING	0.000648929	0.0169676	1.7189	ALCAM, ADAM19, EOMES, IL2RA, IL18R1, PTGER2, KLF6, AHNAK, SERPINB6, CST7, SYT11, CTLA4, GLIPR2, IL10RA, ANXA4, GPR65, TNFRSF1B, ODC1, TRAF1, AHR, GALM, BHLHE40, ITGAV, GABARAPL1, PHTF2, DENND5A, BCL2L1, LCLAT1, PTCH1, MAP3K8, PIM1, CD48, PLEC, LRIG1, XBP1, RABGAP1L	CD8 Naive	pediatric_seniorSenior	up	up	403	36	199	18.0905	pediatric_seniorSenior
REACTOME_CELL_CYCLE	0.00254827	0.0397441	-1.26479	CENPK, MCM6, SUMO1, YWHAQ, TP53, PSME4, ARPP19, PSMB7, CENPP, NEDD1, CDK7, NUP54, PSMD5, PSMD13, LMNB1, CSNK1D, PPP1CB, DKC1, GORASP2, BLZF1, YWHAB, RBX1, PSMC1, UBE2N, CDK11A, PSMD7, PPP2R1A, UBE2I, TERF1, LBR, PSMD12, PMF1, POLR2A, TUBGCP5, CHMP7, LEMD2, CDK11B, HAUS6, DBF4, PPP2CA, NUP133, MLH1, PPP6C, CEP135, RBBP4, TOPBP1, NUP85, PSMB1, PCM1, NUP93, EML4, AHCTF1, PSMC6, CSNK2A1, HAUS2, WRN, …	CD8 Naive	pediatric_seniorSenior	down	down	404	115	693	16.5945	pediatric_seniorSenior
REACTOME_DNA_REPAIR	0.00196789	0.0346029	-1.48645	WDR48, UBE2B, SUMO1, DDB1, TP53, RAD23B, TCEA1, CDK7, COPS2, COPS4, FANCC, RBX1, USP7, UBE2N, TDG, UBE2I, TERF1, COPS8, POLR2A, PPP4R2, MSH2, XRCC6, ISY1, MLH1, TOPBP1, RAD23A, NFRKB, RCHY1, FANCM, UFD1, WRN, USP1, SUMO2, RNF4, POLR2B, TERF2, GTF2H1, COPS5, ERCC6, LIG3, MAPK8, TRIM25, AQR, HERC2, CUL4B, HUS1, APBB1, RIF1, RFC1, RPS27A	CD8 Naive	pediatric_seniorSenior	down	down	405	50	331	15.1057	pediatric_seniorSenior
REACTOME_DEUBIQUITINATION	0.000584849	0.0157555	-1.50141	HIF1A, WDR48, NFKBIA, ESR1, TGFBR2, TP53, RAD23B, TNFAIP3, TOMM70, PSME4, STAM, PSMB7, USP12, PSMD5, PSMD13, BIRC2, TOMM20, TNIP1, TRAF6, USP7, PSMC1, PSMD7, TRAF3, PSMD12, BIRC3, VDAC2, TNKS2, ZRANB1, PSMB1, RAD23A, NFRKB, SNX3, PSMC6, USP11, USP14, UFD1, VCPIP1, FOXK2, USP9X, USP42, PSMC2, PSMD11, MDM2, JOSD1, PSMB2, USP3, VDAC3, TRIM25, MYSM1, ASXL1, USP33, MYC, USP16, USP15, ATXN7, PSMA4, TRR…	CD8 Naive	pediatric_seniorSenior	down	down	406	61	298	20.4698	pediatric_seniorSenior
REACTOME_SUMOYLATION	0.0021674	0.0363551	-1.51443	NFKBIA, SUMO1, ESR1, TP53, NOP58, HDAC2, NRIP1, NUP54, PARK7, TDG, UBE2I, UBA2, SP3, MBD1, NUP133, NUP85, NUP93, SENP2, WRN, CBX4, SUMO2, RANBP2, TOP1, NUP35, NUP153, SEH1L, SMC3, MDM2, NUP88, HIPK2, RAD21, SMC1A, RNF2, HERC2, PIAS2, PPARA, SIN3A, SENP5, NUP98, VHL, NUP214, NPM1, SAFB	CD8 Naive	pediatric_seniorSenior	down	down	407	43	187	22.9947	pediatric_seniorSenior
REACTOME_NEDDYLATION	0.00135367	0.029915	-1.55096	HIF1A, KLHL5, DDB1, PSME4, PSMB7, DCUN1D5, COPS2, PSMD5, PSMD13, NAE1, COPS4, CUL2, RBBP5, RBX1, BTBD1, PSMC1, PSMD7, CUL3, COPS8, ELOC, PSMD12, FEM1B, COMMD6, FBXO21, PSMB1, PSMC6, DCUN1D1, CAND1, COMMD2, FBXO7, PSMC2, PSMD11, COPS5, RBBP7, FBXL4, PSMB2, CUL5, CUL4B, FBXL5, FBXL3, PSMA4, ASB3, RPS27A, PSMA2, CUL9, ASB8, PSMF1, FBXO31, RNF7, PUM2, KLHL2, VHL, PSMB4, PSMA6	CD8 Naive	pediatric_seniorSenior	down	down	408	54	234	23.0769	pediatric_seniorSenior
REACTOME_INFLUENZA_INFECTION	0.000927056	0.0211321	-1.5554	GRSF1, NUP54, CALR, RPS7, POLR2A, NUP133, NUP85, NUP93, EIF2AK2, KPNA4, RANBP2, POLR2B, RPS9, KPNA3, RAN, NUP35, NUP153, SEH1L, NUP88, RPS2, RPS17, RPL11, IPO5, DNAJC3, SLC25A6, RPS27A, RPL18, RPL29, RPS3, XPO1, RPL37A, RPL4, RPSA, RPL36A, NUP98, NUP214, RPL10A, RPL5, RPS16, RPS15, NUP155, NUP58, RPL3, RPS21, RPS24, RPL23, RPS19, RPS13, RPS4X, NUP205, RPL30, FAU, RPS5, RPL23A, RPL15, RPL27A, RPL7…	CD8 Naive	pediatric_seniorSenior	down	down	409	67	157	42.6752	pediatric_seniorSenior
REACTOME_NONSENSE_MEDIATED_DECAY_NMD_	0.00232339	0.0382499	-1.55591	ETF1, PABPC1, GSPT1, DCP1A, PPP2R1A, SMG5, RPS7, EIF4G1, PPP2CA, UPF1, NCBP1, RNPS1, RPS9, RPS2, RPS17, RPL11, RPS27A, RPL18, RPL29, RPS3, RPL37A, RPL4, RPSA, RPL36A, RPL10A, NCBP2, RPL5, RPS16, RPS15, RPL3, RPS21, RPS24, RPL23, RPS19, RPS13, RPS4X, PPP2R2A, RPL30, FAU, CASC3, RPS5, RPL23A, RPL15, RPL27A, RPL7A, RPL21, RPL13, RPL13A, RPS27L, RPL10, RPL27, RPL34, RPL8, RPS23, RPL18A, SMG7, RPL22	CD8 Naive	pediatric_seniorSenior	down	down	410	57	116	49.1379	pediatric_seniorSenior
HALLMARK_G2M_CHECKPOINT	0.00141331	0.029915	-1.60456	MCM6, HIF1A, EZH2, GSPT1, SLC7A1, RAD23B, SLC7A5, SNRPD1, LMNB1, DKC1, SYNCRIP, KIF20B, FANCC, CUL3, LBR, CCNT1, G3BP1, TACC3, DBF4, NOLC1, UPF1, PRPF4B, WRN, YTHDC1, SMC4, NCL, SS18, TENT4A, KIF5B, TOP1, ILF3	CD8 Naive	pediatric_seniorSenior	down	down	411	31	200	15.5	pediatric_seniorSenior
REACTOME_CELL_CYCLE_CHECKPOINTS	0.000377894	0.0119134	-1.62237	CENPK, MCM6, SUMO1, YWHAQ, TP53, PSME4, PSMB7, CENPP, PSMD5, PSMD13, YWHAB, PSMC1, UBE2N, PSMD7, PPP2R1A, PSMD12, PMF1, DBF4, PPP2CA, NUP133, TOPBP1, NUP85, PSMB1, AHCTF1, PSMC6, WRN, NUDC, RANBP2, PPP2R1B, SEH1L, PSMC2, PSMD11, MDM2, PSMB2, HERC2, YWHAE, HUS1, CENPC, MAPRE1, PSMA4, RPS27A, PSMA2, RCC2, ANAPC1, PSMF1	CD8 Naive	pediatric_seniorSenior	down	down	412	45	292	15.411	pediatric_seniorSenior
REACTOME_G2_M_CHECKPOINTS	0.00152545	0.030111	-1.64402	MCM6, SUMO1, YWHAQ, TP53, PSME4, PSMB7, PSMD5, PSMD13, YWHAB, PSMC1, UBE2N, PSMD7, PSMD12, DBF4, TOPBP1, PSMB1, PSMC6, WRN, PSMC2, PSMD11, PSMB2, HERC2, YWHAE, HUS1, PSMA4, RPS27A, PSMA2, PSMF1	CD8 Naive	pediatric_seniorSenior	down	down	413	28	168	16.6667	pediatric_seniorSenior
REACTOME_ANTIVIRAL_MECHANISM_BY_IFN_STIMULATED_GENES	0.00261275	0.0400471	-1.64485	MX1, ABCE1, EIF4E2, NUP54, FLNB, UBE2N, EIF4A1, PDE12, EIF4G1, NUP133, PPM1B, NUP85, NUP93, EIF2AK2, KPNA4, RANBP2, EIF4G2, KPNA3, NUP35, NUP153, SEH1L, NUP88, EIF4E3, TRIM25	CD8 Naive	pediatric_seniorSenior	down	down	414	24	82	29.2683	pediatric_seniorSenior
REACTOME_HOST_INTERACTIONS_OF_HIV_FACTORS	0.000503614	0.0144423	-1.66712	PSME4, PSMB7, NUP54, PPIA, PSMD5, PSMD13, RBX1, PSMC1, PSMD7, ELOC, PSMD12, CCNT1, NUP133, NUP85, PSMB1, NUP93, PSMC6, PSIP1, RANBP2, RAC1, ATP6V1H, RAN, NUP35, NUP153, SEH1L, B2M, PSMC2, PSMD11, NUP88, PSMB2, CUL5, ARF1, AP1G1, CD28, SLC25A6, PSMA4, RPS27A, PSMA2, PSMF1, XPO1, NUP98, PSMB4, NUP214, NPM1, PSMA6	CD8 Naive	pediatric_seniorSenior	down	down	415	45	131	34.3511	pediatric_seniorSenior
HALLMARK_E2F_TARGETS	0.000858368	0.0207343	-1.69945	CTPS1, MCM6, EZH2, GSPT1, TP53, LMNB1, SYNCRIP, ING3, PAICS, LBR, MSH2, SLBP, TACC3, NOLC1, XRCC6, MLH1, TFRC, CSE1L, USP1, ATAD2, SMC4, SNRPB, PSIP1, NUDT21, ILF3, RAN, NUP153, PPM1D, SMC3, RBBP7, RAD21, SMC1A	CD8 Naive	pediatric_seniorSenior	down	down	416	32	200	16	pediatric_seniorSenior
REACTOME_SIGNALING_BY_ROBO_RECEPTORS	5.6254e-05	0.00245003	-1.70642	ROBO1, PAK1, ETF1, PABPC1, GSPT1, PSME4, PSMB7, PSMD5, PSMD13, CUL2, ZSWIM8, RBX1, PSMC1, PSMD7, RPS7, ELOC, PSMD12, SOS2, EIF4G1, PSMB1, PSMC6, NCBP1, RNPS1, RAC1, RPS9, PSMC2, PSMD11, PSMB2, RPS2, RPS17, RPL11, USP33, PSMA4, RPS27A, RPL18, PSMA2, RPL29, PSMF1, RPS3, RPL37A, RPL4, RPSA, RPL36A, PSMB4, PSMA6, RPL10A, NCBP2, RPL5, PRKAR2A, MYO9B, RPS16, RPS15, PSMD8, CXCR4, RPL3, NELL2, PFN1, RPS2…	CD8 Naive	pediatric_seniorSenior	down	down	417	76	218	34.8624	pediatric_seniorSenior
REACTOME_DEGRADATION_OF_BETA_CATENIN_BY_THE_DESTRUCTION_COMPLEX	0.0019851	0.0346029	-1.7113	PSME4, PSMB7, PSMD5, PSMD13, RBX1, PSMC1, PSMD7, PPP2R1A, PSMD12, ZRANB1, PPP2CA, PSMB1, PSMC6, PPP2R1B, PSMC2, PSMD11, PSMB2, MYC, PSMA4, CSNK1A1, RPS27A, PSMA2, PSMF1, CTNNB1, PSMB4, PSMA6, PPP2R5A, TCF7, PSMD8	CD8 Naive	pediatric_seniorSenior	down	down	418	29	85	34.1176	pediatric_seniorSenior
REACTOME_ABC_TRANSPORTER_DISORDERS	0.00293794	0.0435305	-1.73113	PSME4, PSMB7, PSMD5, PSMD13, PSMC1, DERL1, PSMD7, PSMD12, ERLEC1, PSMB1, PSMC6, PSMC2, PSMD11, PSMB2, PSMA4, RPS27A, SEL1L, PSMA2, PSMF1, PSMB4, PSMA6, OS9, PSMD8	CD8 Naive	pediatric_seniorSenior	down	down	419	23	77	29.8701	pediatric_seniorSenior
REACTOME_DEFECTIVE_CFTR_CAUSES_CYSTIC_FIBROSIS	0.00293794	0.0435305	-1.73113	PSME4, PSMB7, PSMD5, PSMD13, PSMC1, DERL1, PSMD7, PSMD12, ERLEC1, PSMB1, PSMC6, PSMC2, PSMD11, PSMB2, PSMA4, RPS27A, SEL1L, PSMA2, PSMF1, PSMB4, PSMA6, OS9, PSMD8	CD8 Naive	pediatric_seniorSenior	down	down	420	23	61	37.7049	pediatric_seniorSenior
REACTOME_SRP_DEPENDENT_COTRANSLATIONAL_PROTEIN_TARGETING_TO_MEMBRANE	0.000294418	0.009694	-1.74144	RPS7, DDOST, RPN2, SSR2, SRP72, SPCS2, SPCS1, SRPRB, RPS9, TRAM1, RPS2, RPS17, RPN1, RPL11, SSR4, SRP19, RPS27A, RPL18, RPL29, SRP54, RPS3, RPL37A, RPL4, RPSA, RPL36A, SEC11C, SRP9, RPL10A, SPCS3, RPL5, RPS16, RPS15, SRP14, RPL3, RPS21, SSR1, RPS24, RPL23, RPS19, RPS13, RPS4X, RPL30, FAU, SEC11A, RPS5, RPL23A, RPL15, RPL27A, RPL7A, RPL21, RPL13, RPL13A, RPS27L, SEC61B, RPL10, RPL27, RPL34, RPL8, …	CD8 Naive	pediatric_seniorSenior	down	down	421	61	113	53.9823	pediatric_seniorSenior
REACTOME_HIV_LIFE_CYCLE	0.000245204	0.00838409	-1.74731	RNMT, SUPT16H, TCEA1, TAF4B, CDK7, NUP54, PPIA, CTDP1, TSG101, VPS37B, ELOC, CCNT1, POLR2A, GTF2B, CHMP7, XRCC6, NUP133, NUP85, NUP93, NCBP1, PSIP1, RANBP2, POLR2B, CCNK, RAN, NUP35, NUP153, SEH1L, GTF2H1, NUP88, NELFCD, UBAP1, CCNT2, VPS4B, TBP, RPS27A, PDCD6IP, XPO1, NUP98, NUP214, TAF2, NCBP2, NMT1, NUP155, CXCR4, NUP58	CD8 Naive	pediatric_seniorSenior	down	down	422	46	149	30.8725	pediatric_seniorSenior
REACTOME_FORMATION_OF_TC_NER_PRE_INCISION_COMPLEX	0.00369252	0.04968	-1.7648	DDB1, TCEA1, CDK7, COPS2, COPS4, RBX1, USP7, COPS8, POLR2A, ISY1, POLR2B, GTF2H1, COPS5, ERCC6, AQR, CUL4B, RPS27A	CD8 Naive	pediatric_seniorSenior	down	down	423	17	53	32.0755	pediatric_seniorSenior
REACTOME_SNRNP_ASSEMBLY	0.00242798	0.0385442	-1.76911	SNRPF, TGS1, NUP54, SNRPD1, PHAX, NUP133, NUP85, NUP93, SNRPE, NCBP1, SNRPB, RANBP2, NUP35, NUP153, SEH1L, NUP88	CD8 Naive	pediatric_seniorSenior	down	down	424	16	54	29.6296	pediatric_seniorSenior
REACTOME_DECTIN_1_MEDIATED_NONCANONICAL_NF_KB_SIGNALING	0.00216586	0.0363551	-1.78383	RELB, PSME4, PSMB7, PSMD5, PSMD13, PSMC1, PSMD7, PSMD12, PSMB1, PSMC6, PSMC2, PSMD11, MAP3K14, PSMB2, PSMA4, RPS27A, PSMA2, PSMF1, CHUK, PSMB4, PSMA6	CD8 Naive	pediatric_seniorSenior	down	down	425	21	62	33.871	pediatric_seniorSenior
REACTOME_TP53_REGULATES_TRANSCRIPTION_OF_DNA_REPAIR_GENES	0.00356739	0.0495533	-1.80858	TP53, SUPT16H, TCEA1, CDK7, CTDP1, FANCC, ELOC, CCNT1, POLR2A, MSH2, MLH1, POLR2B, CCNK, GTF2H1, ATF2, NELFCD, CCNT2	CD8 Naive	pediatric_seniorSenior	down	down	426	17	62	27.4194	pediatric_seniorSenior
REACTOME_EUKARYOTIC_TRANSLATION_INITIATION	4.40044e-05	0.00205894	-1.82106	PABPC1, EIF3B, EIF3E, EIF3M, EIF4A1, EIF3D, RPS7, EIF4G1, EIF4B, EIF3A, RPS9, RPS2, EIF3H, EIF3G, RPS17, RPL11, EIF3L, RPS27A, RPL18, RPL29, RPS3, EIF3F, EIF5B, RPL37A, RPL4, RPSA, RPL36A, RPL10A, EIF4H, RPL5, RPS16, RPS15, EIF2S2, EIF1AX, RPL3, RPS21, RPS24, RPL23, RPS19, RPS13, RPS4X, RPL30, FAU, EIF3J, RPS5, RPL23A, RPL15, RPL27A, EIF5, RPL7A, RPL21, RPL13, RPL13A, RPS27L, EIF2S3, RPL10, RPL27…	CD8 Naive	pediatric_seniorSenior	down	down	427	63	120	52.5	pediatric_seniorSenior
REACTOME_TRANSLATION	4.6112e-07	6.83226e-05	-1.82268	ETF1, PABPC1, EIF3B, GSPT1, MRPS35, MRPL3, EIF3E, EIF3M, MRPL13, AIMP1, EIF4A1, EIF3D, RPS7, TUFM, DDOST, EIF4G1, EIF4B, RPN2, SSR2, SRP72, EEF1G, OXA1L, SPCS2, EIF3A, SPCS1, MRPL47, SRPRB, EEF2, RPS9, TRAM1, RPS2, EIF3H, EIF3G, RPS17, RPN1, RPL11, EIF3L, SSR4, SRP19, YARS2, PTCD3, RPS27A, RPL18, RPL29, SRP54, RPS3, EIF3F, GFM2, EIF5B, RPL37A, RPL4, RPSA, RPL36A, SEC11C, SRP9, RPL10A, SPCS3, EIF4…	CD8 Naive	pediatric_seniorSenior	down	down	428	87	295	29.4915	pediatric_seniorSenior
HALLMARK_OXIDATIVE_PHOSPHORYLATION	3.55782e-05	0.00176875	-1.82633	SUPV3L1, UQCRC2, ATP5MC2, NDUFA5, SDHB, TOMM70, ATP6V1E1, AFG3L2, LRPPRC, ISCA1, PDP1, NDUFA9, DLD, HSPA9, ATP6V0C, MDH1, VDAC2, NDUFC2, ATP5F1C, COX6A1, IDH3B, OXA1L, OPA1, ACO2, NDUFS6, SDHA, ATP5MG, CS, NDUFA4, ATP6V1H, COX7A2L, LDHA, NDUFV2, SDHD, TIMM17A, ETFDH, SUCLA2, VDAC3, COX4I1, SLC25A3	CD8 Naive	pediatric_seniorSenior	down	down	429	40	200	20	pediatric_seniorSenior
REACTOME_MRNA_SPLICING_MINOR_PATHWAY	0.00304985	0.0437309	-1.8326	SNRPF, TXNL4A, EFTUD2, SNRPD1, POLR2A, SNRNP40, DDX42, SRSF6, SNRPE, NCBP1, SNRPB, SF3B2, POLR2B, SNRNP35, PRPF8, SNU13, PRPF6, YBX1	CD8 Naive	pediatric_seniorSenior	down	down	430	18	52	34.6154	pediatric_seniorSenior
REACTOME_REGULATION_OF_EXPRESSION_OF_SLITS_AND_ROBOS	5.14912e-06	0.000352121	-1.83837	ROBO1, ETF1, PABPC1, GSPT1, PSME4, PSMB7, PSMD5, PSMD13, CUL2, ZSWIM8, RBX1, PSMC1, PSMD7, RPS7, ELOC, PSMD12, EIF4G1, PSMB1, PSMC6, NCBP1, RNPS1, RPS9, PSMC2, PSMD11, PSMB2, RPS2, RPS17, RPL11, USP33, PSMA4, RPS27A, RPL18, PSMA2, RPL29, PSMF1, RPS3, RPL37A, RPL4, RPSA, RPL36A, PSMB4, PSMA6, RPL10A, NCBP2, RPL5, RPS16, RPS15, PSMD8, RPL3, RPS21, RPS24, RPL23, RPS19, RPS13, PSMD1, RPS4X, PSMD6, RP…	CD8 Naive	pediatric_seniorSenior	down	down	431	67	172	38.9535	pediatric_seniorSenior
REACTOME_DNA_DAMAGE_RECOGNITION_IN_GG_NER	0.00332975	0.0469865	-1.84582	DDB1, RAD23B, COPS2, COPS4, RBX1, COPS8, RAD23A, NFRKB, COPS5, CUL4B, RPS27A	CD8 Naive	pediatric_seniorSenior	down	down	432	11	38	28.9474	pediatric_seniorSenior
REACTOME_RET_SIGNALING	0.00373589	0.04968	-1.84714	DOK6, IRS2, GAB2, PIK3CA	CD8 Naive	pediatric_seniorSenior	down	down	433	4	40	10	pediatric_seniorSenior
REACTOME_HIV_INFECTION	2.92699e-06	0.00026427	-1.85743	RNMT, SUPT16H, PSME4, TCEA1, PSMB7, TAF4B, CDK7, NUP54, PPIA, PSMD5, PSMD13, CTDP1, TSG101, VPS37B, RBX1, PSMC1, PSMD7, ELOC, PSMD12, CCNT1, POLR2A, GTF2B, CHMP7, XRCC6, NUP133, NUP85, PSMB1, NUP93, PSMC6, NCBP1, PSIP1, RANBP2, RAC1, ATP6V1H, POLR2B, CCNK, RAN, NUP35, NUP153, SEH1L, B2M, GTF2H1, PSMC2, PSMD11, NUP88, NELFCD, UBAP1, CCNT2, PSMB2, CUL5, ARF1, AP1G1, VPS4B, TBP, CD28, SLC25A6, PSMA4…	CD8 Naive	pediatric_seniorSenior	down	down	434	69	231	29.8701	pediatric_seniorSenior
KEGG_SPLICEOSOME	2.72804e-05	0.00151576	-1.8996	SNRPF, CCDC12, SLU7, TXNL4A, EFTUD2, SNRPD1, SF3A1, RBM17, DHX8, HNRNPA1, TCERG1, CWC15, CDC40, SMNDC1, ISY1, SNRNP40, CRNKL1, PRPF40A, DDX42, SRSF6, SNRPA1, SNRPE, HNRNPM, SRSF4, NCBP1, SNRPB, SF3B2, SNRPB2, LSM6, SNW1, PRPF8, CDC5L, U2SURP, SNU13, AQR, PRPF6, THOC1, PRPF3, WBP11, RBM25	CD8 Naive	pediatric_seniorSenior	down	down	435	40	127	31.4961	pediatric_seniorSenior
REACTOME_CD209_DC_SIGN_SIGNALING	0.00237338	0.0383624	-1.9281	RELB, PAK1, KRAS	CD8 Naive	pediatric_seniorSenior	down	down	436	3	21	14.2857	pediatric_seniorSenior
REACTOME_ASSOCIATION_OF_TRIC_CCT_WITH_TARGET_PROTEINS_DURING_BIOSYNTHESIS	0.00149325	0.030111	-1.94963	STAT3, TP53, CCT2, CCT8, XRN2, USP11, AP3M1, CCT4, CCT7, TCP1, FBXL5, FBXL3, ARFGEF2	CD8 Naive	pediatric_seniorSenior	down	down	437	13	39	33.3333	pediatric_seniorSenior
REACTOME_TRISTETRAPROLIN_TTP_ZFP36_BINDS_AND_DESTABILIZES_MRNA	0.0018899	0.0346029	-1.96646	EXOSC7, DIS3, MAPKAPK2, DCP1A, YWHAB, EXOSC9, DCP2, TNPO1, XRN1	CD8 Naive	pediatric_seniorSenior	down	down	438	9	17	52.9412	pediatric_seniorSenior
REACTOME_BUTYRATE_RESPONSE_FACTOR_1_BRF1_BINDS_AND_DESTABILIZES_MRNA	0.0013887	0.029915	-1.97376	EXOSC7, DIS3, MAPKAPK2, DCP1A, YWHAB, EXOSC9	CD8 Naive	pediatric_seniorSenior	down	down	439	6	17	35.2941	pediatric_seniorSenior
REACTOME_DEADENYLATION_OF_MRNA	0.000752651	0.0191173	-1.98296	PABPC1, CNOT6L, PAIP1, CNOT7, EIF4A1, EIF4G1, EIF4B, CNOT6, CNOT11, CNOT8, TUT4	CD8 Naive	pediatric_seniorSenior	down	down	440	11	25	44	pediatric_seniorSenior
REACTOME_RRNA_PROCESSING	1.25199e-07	2.35312e-05	-2.00661	DDX21, NOL11, NOP58, EXOSC7, DIS3, RIOK3, WDR36, PNO1, DDX52, RCL1, LTV1, C1D, WDR43, RPP30, CSNK1D, DKC1, WDR75, XRN2, UTP18, RPS7, GNL3, HEATR1, EXOSC9, KRR1, BMS1, MTREX, MPHOSPH10, NCL, NAT10, RPS9, NOP14, RPS2, TEX10, SNU13, NOL9, RPS17, TRMT10C, RPL11, BUD23, RPS27A, RPL18, RPL29, RPS3, RPL37A, MTERF4, RPL4, RPSA, RPL36A, RPL10A, RPL5, RPS16, RPS15, RRP7A, RPL3, RPS21, RPS24, THUMPD1, RPL23	CD8 Naive	pediatric_seniorSenior	down	down	441	58	205	28.2927	pediatric_seniorSenior
REACTOME_FORMATION_OF_RNA_POL_II_ELONGATION_COMPLEX_	0.000402027	0.0119134	-2.01186	SUPT16H, TCEA1, CDK7, CTDP1, LEO1, ELOC, CCNT1, POLR2A, CTR9, AFF4, NCBP1, SUPT6H, POLR2B, CCNK, GTF2H1, NELFCD, CCNT2	CD8 Naive	pediatric_seniorSenior	down	down	442	17	58	29.3103	pediatric_seniorSenior
REACTOME_REGULATION_OF_MRNA_STABILITY_BY_PROTEINS_THAT_BIND_AU_RICH_ELEMENTS	5.78748e-05	0.00245003	-2.0128	PABPC1, EXOSC7, DIS3, PSME4, PSMB7, PSMD5, PSMD13, MAPKAPK2, DCP1A, YWHAB, PSMC1, PSMD7, PSMD12, EXOSC9, EIF4G1, PSMB1, PSMC6, PSMC2, PSMD11, SET, PSMB2, DCP2, PSMA4, TNPO1, RPS27A, PSMA2, PSMF1, XRN1, XPO1, PSMB4, NUP214, PSMA6, ANP32A, PSMD8, ELAVL1	CD8 Naive	pediatric_seniorSenior	down	down	443	35	87	40.2299	pediatric_seniorSenior
REACTOME_ACTIVATION_OF_THE_MRNA_UPON_BINDING_OF_THE_CAP_BINDING_COMPLEX_AND_EIFS_AND_SUBSEQUENT_BINDING_TO_43S	3.58127e-05	0.00176875	-2.01784	PABPC1, EIF3B, EIF3E, EIF3M, EIF4A1, EIF3D, RPS7, EIF4G1, EIF4B, EIF3A, RPS9, RPS2, EIF3H, EIF3G, RPS17, EIF3L, RPS27A, RPS3, EIF3F, RPSA, EIF4H, RPS16, RPS15, EIF2S2, EIF1AX, RPS21, RPS24, RPS19, RPS13, RPS4X, FAU, EIF3J, RPS5	CD8 Naive	pediatric_seniorSenior	down	down	444	33	60	55	pediatric_seniorSenior
REACTOME_PROCESSING_OF_CAPPED_INTRON_CONTAINING_PRE_MRNA	4.06275e-09	1.80589e-06	-2.03	DNAJC8, SNRPF, SLU7, WTAP, TXNL4A, POLDIP3, NUP54, EFTUD2, SNRPD1, SF3A1, RBM17, PPIL4, DHX9, HNRNPA1, CPSF7, POLR2A, CWC15, CDC40, SMNDC1, METTL14, SLBP, ISY1, SNRNP40, NUP133, MTREX, CRNKL1, NUP85, NUP93, PRPF40A, DDX42, SRSF6, SNRPA1, FYTTD1, SNRPE, HNRNPM, SRSF4, NCBP1, SNRPB, RNPS1, HNRNPUL1, RANBP2, SF3B2, NUDT21, POLR2B, SNRNP35, PPWD1, FIP1L1, SNRPB2, LSM6, NUP35, NUP153, SEH1L, SNW1, HNR…	CD8 Naive	pediatric_seniorSenior	down	down	445	69	242	28.5124	pediatric_seniorSenior
REACTOME_MRNA_SPLICING	1.63715e-08	4.85143e-06	-2.14232	DNAJC8, SNRPF, SLU7, TXNL4A, EFTUD2, SNRPD1, SF3A1, RBM17, PPIL4, DHX9, HNRNPA1, CPSF7, POLR2A, CWC15, CDC40, SMNDC1, ISY1, SNRNP40, MTREX, CRNKL1, PRPF40A, DDX42, SRSF6, SNRPA1, SNRPE, HNRNPM, SRSF4, NCBP1, SNRPB, RNPS1, HNRNPUL1, SF3B2, NUDT21, POLR2B, SNRNP35, PPWD1, FIP1L1, SNRPB2, LSM6, SNW1, HNRNPL, PRPF8, CDC5L, SUGP1, PTBP1, U2SURP, SNU13, SRRM1, AQR, HNRNPR, PRPF6, PRPF3, WBP11, YBX1	CD8 Naive	pediatric_seniorSenior	down	down	446	54	188	28.7234	pediatric_seniorSenior
REACTOME_DEADENYLATION_DEPENDENT_MRNA_DECAY	8.82606e-06	0.000560455	-2.17978	PABPC1, CNOT6L, EXOSC7, DIS3, PAIP1, CNOT7, DDX6, DCP1A, EIF4A1, EXOSC9, EIF4G1, EIF4B, CNOT6, PATL1, LSM6, CNOT11, CNOT8, TUT4, DCP2, LSM7, XRN1	CD8 Naive	pediatric_seniorSenior	down	down	447	21	56	37.5	pediatric_seniorSenior
KEGG_RNA_DEGRADATION	2.07654e-06	0.000230756	-2.28011	CNOT6L, EXOSC7, DIS3, ENO1, C1D, CNOT7, DDX6, HSPA9, DCP1A, XRN2, PAPOLG, EXOSC9, CNOT6, MTREX, PATL1, TENT4A, LSM6, CNOT8, DCP2, LSM7, PNPT1, XRN1	CD8 Naive	pediatric_seniorSenior	down	down	448	22	59	37.2881	pediatric_seniorSenior
REACTOME_RRNA_MODIFICATION_IN_THE_NUCLEUS_AND_CYTOSOL	2.97267e-06	0.00026427	-2.38694	NOL11, NOP58, WDR36, PNO1, DDX52, RCL1, WDR43, DKC1, WDR75, UTP18, RPS7, HEATR1, KRR1, BMS1, MPHOSPH10, NAT10, RPS9, NOP14, RPS2, SNU13, BUD23	CD8 Naive	pediatric_seniorSenior	down	down	449	21	60	35	pediatric_seniorSenior
HALLMARK_MYC_TARGETS_V1	5.87584e-14	5.22362e-11	-2.50518	CTPS1, MCM6, ETF1, DDX21, PABPC1, EIF3B, YWHAQ, ABCE1, GSPT1, RAD23B, CCT2, EXOSC7, TOMM70, TXNL4A, HDAC2, PPIA, RSL1D1, PGK1, SNRPD1, SYNCRIP, ACP1, RRM1, SF3A1, UBE2L3, PWP1, PSMD7, HNRNPA1, EIF4A1, EIF3D, UBA2, G3BP1, GNL3, TUFM, ERH, NOLC1, XRCC6, SSBP1, PSMC6, STARD7, SNRPA1, GLO1, USP1, CCT4, CCT7, NCBP1, TCP1, RNPS1, SERBP1, EIF4G2, LDHA, SNRPB2, RAN, RACK1, COPS5, HSP90AB1, ILF2, SET, PSM…	CD8 Naive	pediatric_seniorSenior	down	down	450	77	200	38.5	pediatric_seniorSenior
KEGG_CYTOKINE_CYTOKINE_RECEPTOR_INTERACTION	0.00355389	0.0323986	1.7704	EDA, IL18RAP, IL15, IL7R, IL18R1, ACVR2A, TNFSF8, IL12RB2, FAS, IFNAR2, TNFRSF10A, TNFSF10, BMPR2, BMPR1A, TGFBR1	CD8 TEMRA	pediatric_seniorSenior	up	up	451	15	265	5.66038	pediatric_seniorSenior
REACTOME_DEVELOPMENTAL_BIOLOGY	0.00602524	0.0477716	-1.28086	ITGA1, EZH2, DOK6, IRS2, GSPT1, CYP51A1, EZR, ETF1, YES1, TGFB1, PSME4, POLR2A, PIK3R1, KRAS, PSMA4, LYN, ITGB1, MEF2D, PSMC6, MED4, DOK2, MED30, RAC1, ARPC2, HDAC2, PFN1, CASC3, PSMD5, PSMC1, PSMD11, SIAH1, CUL2, SRGAP2, CFL1, TFDP2, PSMD13, SDCBP, PRKCA, MYL12B, MED6, PITPNA, PSME1, PSMA2, CAPNS1, RBBP5, PTPN11, PSMA7, PSMB7, KMT2D, GRB2, ARPC4, PAK1, RBBP7, ZSWIM8, MED23, RHOA, PSMD7, SPTAN1, …	CD8 TEMRA	pediatric_seniorSenior	down	down	452	117	1131	10.3448	pediatric_seniorSenior
REACTOME_INNATE_IMMUNE_SYSTEM	0.00092917	0.01115	-1.35163	FRMPD3, RELB, COTL1, CHUK, RAB5C, TNFAIP3, YES1, APP, PSME4, MAPKAPK2, POLR3E, ATP6V0D1, MAP3K8, CD59, ATP6V1G1, PIK3R1, KRAS, PSMA4, LYN, CAPZA2, NME2, PSMC6, PPP2R1B, CCT2, TNFRSF1B, MAP2K7, RAC1, ARPC2, UBE2N, ATP6AP2, TRAF6, PSMD5, GSDMD, FTH1, ACAA1, PSMC1, PSMD11, CGAS, PELI1, HLA-C, CRCP, CFL1, PSMD13, DHX9, SDCBP, ACTR10, TRAF3, RAP2B, TOM1, CAND1, PSME1, PSMA2, PTPN11, RBSN, HGSNAT, PSMA…	CD8 TEMRA	pediatric_seniorSenior	down	down	453	159	1114	14.2729	pediatric_seniorSenior
REACTOME_TRANSLATION	0.00440657	0.0376253	-1.40654	GSPT1, ETF1, EIF3B, MRPL47, PPA1, EIF3A, EIF3M, EIF3G, EIF3F, SRP72, EIF3E, OXA1L, EIF3H, SRP14, AIMP1, EIF3J, MRPL13, SPCS2, PABPC1, RPS9, WARS2, EEF2, SSR1, SEC61B, FAU, PTCD3, EIF2S3, EIF3L, RPS7, SEC11C, EIF3K, SEC11A, DDOST, SPCS1, EIF4A1, EIF2B1, RPL7, EIF3D, RPN1, TUFM, RPS4X, RPS27L, SRP19, MRPS25, RPN2, TRAM1, GFM1, RPL8, EIF2S2, EIF4E, RPL11, RPL22, SPCS3, MRPL3, LARS2, RPL13A, RPLP0, S…	CD8 TEMRA	pediatric_seniorSenior	down	down	454	98	295	33.2203	pediatric_seniorSenior
REACTOME_NERVOUS_SYSTEM_DEVELOPMENT	0.000644382	0.00805931	-1.42805	ITGA1, DOK6, IRS2, GSPT1, CYP51A1, EZR, ETF1, YES1, PSME4, PIK3R1, KRAS, PSMA4, LYN, ITGB1, PSMC6, DOK2, RAC1, ARPC2, HDAC2, PFN1, CASC3, PSMD5, PSMC1, PSMD11, SIAH1, CUL2, SRGAP2, CFL1, PSMD13, SDCBP, PRKCA, MYL12B, PITPNA, PSME1, PSMA2, PTPN11, PSMA7, PSMB7, GRB2, ARPC4, PAK1, ZSWIM8, RHOA, PSMD7, SPTAN1, MYL6, ELOC, ACTB, PABPC1, PSMD6, GAB2, NCBP2, PSMD12, RPS9, PRKAR2A, PSMD14, ADAM10, PSMC2…	CD8 TEMRA	pediatric_seniorSenior	down	down	455	87	580	15	pediatric_seniorSenior
REACTOME_NEUTROPHIL_DEGRANULATION	0.00218573	0.0209917	-1.43128	FRMPD3, COTL1, RAB5C, CD59, NME2, CCT2, TNFRSF1B, RAC1, ATP6AP2, GSDMD, FTH1, ACAA1, PSMD11, HLA-C, PSMD13, SDCBP, ACTR10, RAP2B, TOM1, CAND1, PSMA2, HGSNAT, SLC15A4, PSMB7, DNAJC3, SRP14, ILF2, DYNLT1, RHOA, PSMD7, SPTAN1, NFKB1, XRCC6, DYNC1H1, CAPN1, PSMD6, SELL, RHOF, ATP11B, PTPRJ, PSMD12, CTSS, ATP6V1D, PSMD14, ADAM10, CD55, PSMC2, TUBB4B, LAMP1, EEF2, PGAM1, CPNE3, ITGB2, SERPINB1, HMGB1, …	CD8 TEMRA	pediatric_seniorSenior	down	down	456	81	479	16.9102	pediatric_seniorSenior
REACTOME_ASPARAGINE_N_LINKED_GLYCOSYLATION	0.00499462	0.0410669	-1.44781	ST8SIA1, UAP1, CD59, CAPZA2, CALR, COG1, COPE, ARFGAP2, ARFGAP3, NAPG, GNE, CSNK1D, PSMC1, ST6GALNAC3, TRAPPC10, RAD23B, PPP6C, ACTR10, TFG, STX5, OS9, ARCN1, COG2, NAPA, COPA, ALG5, SPTAN1, ACTR1A, EDEM1, AMFR, UGGT1, DERL1, DYNC1H1, DCTN4, GFPT1, PDIA3, GOSR1, RNF185, SEC22C, COG3, CD55, TUBB4B, NUS1, RAB1A, RNF103, DCTN5, UBC, PRKCSH, CAPZA1, SEC13, MLEC, MAN2A2, DERL2, ST3GAL5, SAR1B, COPB1, …	CD8 TEMRA	pediatric_seniorSenior	down	down	457	58	305	19.0164	pediatric_seniorSenior
REACTOME_MAPK_FAMILY_SIGNALING_CASCADES	0.00213119	0.0207966	-1.4948	CNKSR2, IRS2, ABHD17B, PSME4, PIK3R1, KRAS, PSMA4, PSMC6, PPP2R1B, RAC1, YWHAB, PSMD5, IL6ST, PSMC1, PSMD11, AGO1, PSMD13, ABHD17A, PPP1CB, DUSP10, PSME1, PSMA2, PTPN11, PSMA7, BRAP, PSMB7, PEBP1, GRB2, PAK1, PSMD7, SPTAN1, LAT, MAPK6, CUL3, ACTB, RASA3, PSMD6, PSMD12, DUSP2, PSMD14, PSMC2, PSME2, PSMD8, RBX1, PSMB8, UBC, RASA2, ACTG1, FOXO1, PSMB2, MAP2K2, PSMF1, SHOC2, CALM1, IL3RA, PSMB1, RAF1…	CD8 TEMRA	pediatric_seniorSenior	down	down	458	65	327	19.8777	pediatric_seniorSenior
REACTOME_INFECTIOUS_DISEASE	8.60483e-06	0.000293888	-1.50072	EZH2, PRKX, SUMO1, YES1, TGFB1, APP, PSME4, VPS37B, POLR2A, RNMT, CTDP1, PSMA4, LYN, CALR, ITGB1, TBP, PSMC6, NUP54, MAP2K7, RAC1, ARPC2, HDAC2, VPS4B, EIF2AK2, UBAP1, PSMD5, PSMC1, PSMD11, NUP85, ST6GALNAC3, GNG5, TCEA1, PSMD13, ERCC3, STAM, RAN, CDK7, PSME1, PSMA2, CCNK, ENO1, PSMA7, PSMB7, GRB2, DNAJC3, CCNT2, ARPC4, PGK1, GTF2B, RBBP7, GPS2, GNAI3, PSMD7, WIPF2, ELOC, NFKB1, ACTB, XRCC6, TSG1…	CD8 TEMRA	pediatric_seniorSenior	down	down	459	142	866	16.3972	pediatric_seniorSenior
REACTOME_CELL_CYCLE	0.000145657	0.00235169	-1.50128	LMNB1, SMC4, MCM6, TERF1, SUMO1, CENPP, CENPK, MAPRE1, PSME4, CDK11A, POLR2A, ARPP19, PSMA4, LYN, PSMC6, NUP54, PPP2R1B, PCNT, UBE2N, EML4, CEP78, YWHAB, CSNK1D, ESCO1, PSMD5, TOPBP1, PSMC1, PSMD11, NUP85, GORASP2, MIS18BP1, HAUS2, PPP6C, TFDP2, PSMD13, PRKCA, CDK11B, PPP1CB, RAN, CDK7, PSME1, DBF4, RAB2A, PSMA2, CDKN2D, PSMA7, PSMB7, ANAPC10, SET, RBBP7, NEDD1, OPTN, PSMD7, ACTR1A, SMC3, EP300, …	CD8 TEMRA	pediatric_seniorSenior	down	down	460	105	693	15.1515	pediatric_seniorSenior
REACTOME_EUKARYOTIC_TRANSLATION_ELONGATION	0.00391203	0.0347388	-1.50427	RPS9, EEF2, FAU, RPS7, RPL7, RPS4X, RPS27L, RPL8, RPL11, RPL22, RPL13A, RPLP0, RPS24, RPL38, RPL7A, RPSA, RPS15A, RPL35A, RPL21, UBA52, RPL12, RPL37A, RPL15, EEF1G, RPL24, RPL28, RPL14, RPL26, RPL18A, RPL17, RPL36, RPS27A, RPL18, RPS15, RPS13, RPS16, RPS2, RPL27, RPL32, RPS29, RPL39, RPS8, RPS11, EEF1D, RPL36A, RPL4, RPLP1, RPL6, RPL3, RPS3, RPL36AL, RPS10, RPL30, RPL29, RPL41, RPL23, RPS23, RPL5…	CD8 TEMRA	pediatric_seniorSenior	down	down	461	62	94	65.9574	pediatric_seniorSenior
REACTOME_FC_EPSILON_RECEPTOR_FCERI_SIGNALING	0.00483894	0.0409236	-1.51418	CHUK, PSME4, PIK3R1, KRAS, PSMA4, LYN, PSMC6, MAP2K7, RAC1, UBE2N, TRAF6, PSMD5, PSMC1, PSMD11, PSMD13, PSME1, PSMA2, PSMA7, PSMB7, GRB2, PAK1, PSMD7, LAT, NFKB1, PSMD6, GAB2, NFATC1, MAP2K4, PSMD12, MAP3K1, PSMD14, PSMC2, PSME2, PSMD8, PSMB8, UBC, MAPK9, PSMB2	CD8 TEMRA	pediatric_seniorSenior	down	down	462	38	186	20.4301	pediatric_seniorSenior
HALLMARK_HEME_METABOLISM	0.00565604	0.0456597	-1.54063	RBM38, ELL2, BNIP3L, TFRC, RIOK3, ISCA1, KLF3, TOP1, RCL1, SEC14L1, BTG2, SLC2A1, TCEA1, TFDP2, SDCBP, MXI1, FBXO7, OPTN, BSG, CIR1, GMPS, DCUN1D1, CCDC28A	CD8 TEMRA	pediatric_seniorSenior	down	down	463	23	200	11.5	pediatric_seniorSenior
REACTOME_DEUBIQUITINATION	0.000966654	0.0113169	-1.54844	ESR1, TNFAIP3, TGFB1, PSME4, UFD1, VDAC2, WDR48, FOXK2, PSMA4, PSMC6, TRAF6, PSMD5, PSMC1, PSMD11, ZRANB1, RAD23B, PSMD13, TOMM70, TRAF3, TNIP1, STAM, PSME1, USP22, PSMA2, JOSD1, PSMA7, NFRKB, USP12, PSMB7, POLB, AXIN1, RHOA, PSMD7, USP20, SMAD7, USP7, ACTB, EP300, PSMD6, CYLD, PSMD12, YY1, PSMD14, PSMC2, BIRC2, UCHL3, PSME2, PSMD8, PSMB8, USP42, RIPK1, UBC, PSMB2, VDAC3, PSMF1, USP14, USP16, VCP…	CD8 TEMRA	pediatric_seniorSenior	down	down	464	61	298	20.4698	pediatric_seniorSenior
REACTOME_PTEN_REGULATION	0.00372221	0.0333871	-1.57092	EZH2, RCOR1, PSME4, PSMA4, PSMC6, HDAC2, PSMD5, PSMC1, PSMD11, AGO1, PSMD13, REST, PSME1, PSMA2, CHD4, PSMA7, PSMB7, CBX4, RBBP7, PSMD7, USP7, PSMD6, PSMD12, HDAC1, RHEB, PSMD14, PSMC2, CSNK2A2, PSME2, PSMD8, PSMB8, UBC, RPTOR, PSMB2, PSMF1, PSMB1, WWP2, EED, AGO4, RBBP4, ATF2, UBB, CBX6, LAMTOR4	CD8 TEMRA	pediatric_seniorSenior	down	down	465	44	139	31.6547	pediatric_seniorSenior
REACTOME_RESPONSE_OF_EIF2AK4_GCN2_TO_AMINO_ACID_DEFICIENCY	0.00357552	0.0323986	-1.57451	ATF4, RPS9, FAU, EIF2S3, RPS7, RPL7, ATF2, RPS4X, RPS27L, RPL8, EIF2S2, RPL11, RPL22, RPL13A, RPLP0, GCN1, RPS24, RPL38, EIF2AK4, RPL7A, RPSA, RPS15A, RPL35A, RPL21, UBA52, RPL12, RPL37A, RPL15, RPL24, RPL28, RPL14, RPL26, RPL18A, RPL17, RPL36, RPS27A, RPL18, RPS15, RPS13, RPS16, RPS2, RPL27, RPL32, RPS29, RPL39, RPS8, RPS11, RPL36A, RPL4, RPLP1, RPL6, RPL3, RPS3, RPL36AL, RPS10, RPL30, RPL29, RP…	CD8 TEMRA	pediatric_seniorSenior	down	down	466	64	102	62.7451	pediatric_seniorSenior
REACTOME_CELL_CYCLE_MITOTIC	2.77151e-05	0.000665163	-1.57615	LMNB1, SMC4, MCM6, SUMO1, CENPP, CENPK, MAPRE1, PSME4, CDK11A, ARPP19, PSMA4, LYN, PSMC6, NUP54, PPP2R1B, PCNT, EML4, CEP78, CSNK1D, ESCO1, PSMD5, PSMC1, PSMD11, NUP85, GORASP2, HAUS2, TFDP2, PSMD13, PRKCA, CDK11B, PPP1CB, RAN, CDK7, PSME1, DBF4, RAB2A, PSMA2, CDKN2D, PSMA7, PSMB7, ANAPC10, SET, NEDD1, OPTN, PSMD7, ACTR1A, SMC3, EP300, DYNC1H1, PSMD6, CDKN1B, TUBGCP5, PSMD12, HDAC1, RAD21, RFC1, …	CD8 TEMRA	pediatric_seniorSenior	down	down	467	92	561	16.3993	pediatric_seniorSenior
REACTOME_SRP_DEPENDENT_COTRANSLATIONAL_PROTEIN_TARGETING_TO_MEMBRANE	0.00128479	0.0142612	-1.58237	SRP72, SRP14, SPCS2, RPS9, SSR1, SEC61B, FAU, RPS7, SEC11C, SEC11A, DDOST, SPCS1, RPL7, RPN1, RPS4X, RPS27L, SRP19, RPN2, TRAM1, RPL8, RPL11, RPL22, SPCS3, RPL13A, RPLP0, SRP9, RPS24, RPL38, RPL7A, RPSA, RPS15A, RPL35A, RPL21, UBA52, RPL12, SRPRB, RPL37A, RPL15, RPL24, RPL28, RPL14, RPL26, RPL18A, RPL17, RPL36, RPS27A, RPL18, RPS15, RPS13, RPS16, RPS2, RPL27, RPL32, RPS29, RPL39, RPS8, SRP54, RPS…	CD8 TEMRA	pediatric_seniorSenior	down	down	468	65	113	57.5221	pediatric_seniorSenior
REACTOME_FLT3_SIGNALING	0.000968564	0.0113169	-1.59938	CNKSR2, IRS2, ABHD17B, PSME4, PIK3R1, KRAS, PSMA4, PSMC6, PPP2R1B, YWHAB, PSMD5, PSMC1, PSMD11, PSMD13, ABHD17A, PDE3B, PPP1CB, DUSP10, PSME1, PSMA2, PTPN11, PSMA7, BRAP, PSMB7, PEBP1, GRB2, PSMD7, SPTAN1, LAT, CUL3, ACTB, RASA3, PSMD6, GAB2, PSMD12, STAT5A, DUSP2, PSMD14, PSMC2, PSME2, PSMD8, RBX1, PSMB8, UBC, RASA2, ACTG1, PSMB2, MAP2K2, PSMF1, SHOC2, CALM1, IL3RA, PSMB1, RAF1, JAK3, PPP2R1A	CD8 TEMRA	pediatric_seniorSenior	down	down	469	56	292	19.1781	pediatric_seniorSenior
REACTOME_HCMV_INFECTION	0.00497075	0.0410669	-1.61561	EZH2, VPS37B, ITGB1, NUP54, UBAP1, NUP85, RBBP7, GPS2, NFKB1, TSG101, DYNC1H1, TUBB4B, RANBP2, NUP133, SEC13, NUP98, NUP58, NUP155, NCOR2, EED, DYNC1LI1, SNF8, RBBP4	CD8 TEMRA	pediatric_seniorSenior	down	down	470	23	162	14.1975	pediatric_seniorSenior
HALLMARK_MTORC1_SIGNALING	0.000486459	0.00635258	-1.61913	NAMPT, GGA2, CYP51A1, IDI1, TFRC, ETF1, ADIPOR2, PSMA4, CALR, PSMC6, LDHA, SLC7A5, GAPDH, BTG2, SLC2A1, PPA1, TCEA1, HSPE1, PSMD13, HSPA5, MTHFD2L, ENO1, INSIG1, ATP2A2, PGK1, DDX39A, ACSL3, EDEM1, GMPS, PSMD12, HSPA9, ATP6V1D, PSMD14, PSMC2, RAB1A, HSP90B1, IMMT, SSR1, SLC6A6, ITGB2, PNO1, PPIA, ACTR3, BHLHE40, TPI1, ACTR2, TXNRD1, SLC9A3R1, SEC11A	CD8 TEMRA	pediatric_seniorSenior	down	down	471	49	200	24.5	pediatric_seniorSenior
REACTOME_RHO_GTPASE_EFFECTORS	0.00089527	0.0108904	-1.62418	CENPP, CENPK, MAPRE1, ITGB1, PPP2R1B, RAC1, ARPC2, FLNA, PFN1, YWHAB, NUP85, SRGAP2, CFL1, PRKCA, MYL12B, PPP1CB, GRB2, ARPC4, PAK1, RHOA, MYL6, WIPF2, ACTB, DYNC1H1, CDKN1B, RCC2, TUBB4B, KIF5B, EVL, CKAP5, RANBP2, NUP133, ARPC3, ACTG1, SEC13, NUP98, CTNNB1, ARPC1A, CALM1, PAFAH1B1, PKN1, MYH9, ACTR3, ARPC1B, ACTR2, PPP2R1A, RAC2, DYNC1LI1, PMF1, AHCTF1, NCKAP1, YWHAQ	CD8 TEMRA	pediatric_seniorSenior	down	down	472	52	324	16.0494	pediatric_seniorSenior
REACTOME_UB_SPECIFIC_PROCESSING_PROTEASES	0.000482097	0.00635258	-1.6274	PSME4, UFD1, VDAC2, WDR48, PSMA4, PSMC6, TRAF6, PSMD5, PSMC1, PSMD11, PSMD13, TOMM70, PSME1, USP22, PSMA2, PSMA7, USP12, PSMB7, POLB, AXIN1, PSMD7, USP20, SMAD7, USP7, PSMD6, CYLD, PSMD12, PSMD14, PSMC2, BIRC2, PSME2, PSMD8, PSMB8, USP42, RIPK1, UBC, PSMB2, VDAC3, PSMF1, USP14, USP16, PSMB1, SNX3, TOMM20, MAT2B, USP4, FKBP8	CD8 TEMRA	pediatric_seniorSenior	down	down	473	47	221	21.267	pediatric_seniorSenior
REACTOME_INFLUENZA_INFECTION	0.000409333	0.00567949	-1.64109	TGFB1, POLR2A, CALR, NUP54, EIF2AK2, NUP85, RAN, DNAJC3, GTF2F2, KPNA3, RPS9, RANBP2, NUP133, FAU, SEC13, NUP98, KPNA4, NUP58, NUP155, GRSF1, RPS7, IPO5, RPL7, RPS4X, RPS27L, SLC25A6, KPNB1, RPL8, CLTA, RPL11, HSP90AA1, RPL22, RPL13A, RPLP0, TPR, RPS24, RPL38, CANX, RPL7A, RPSA, RPS15A, RPL35A, RPL21, UBA52, RPL12, RPL37A, RPL15, NUP50, SEH1L, RPL24, RPL28, POLR2B, RPL14, RPL26, RPL18A, RPL17, NU…	CD8 TEMRA	pediatric_seniorSenior	down	down	474	71	157	45.2229	pediatric_seniorSenior
REACTOME_APC_C_MEDIATED_DEGRADATION_OF_CELL_CYCLE_PROTEINS	0.00435932	0.0375833	-1.64485	PSME4, PSMA4, PSMC6, PSMD5, PSMC1, PSMD11, PSMD13, PSME1, PSMA2, PSMA7, PSMB7, ANAPC10, PSMD7, PSMD6, PSMD12, PSMD14, PSMC2, PSME2, PSMD8, PSMB8, UBC, PSMB2, PSMF1, PSMB1	CD8 TEMRA	pediatric_seniorSenior	down	down	475	24	88	27.2727	pediatric_seniorSenior
REACTOME_ACTIVATION_OF_THE_MRNA_UPON_BINDING_OF_THE_CAP_BINDING_COMPLEX_AND_EIFS_AND_SUBSEQUENT_BINDING_TO_43S	0.00564274	0.0456597	-1.65135	EIF3B, EIF3A, EIF3M, EIF3G, EIF3F, EIF3E, EIF3H, EIF3J, PABPC1, RPS9, FAU, EIF2S3, EIF3L, RPS7, EIF3K, EIF4A1, EIF3D, RPS4X, RPS27L, EIF2S2, EIF4E, RPS24, RPSA, RPS15A	CD8 TEMRA	pediatric_seniorSenior	down	down	476	24	60	40	pediatric_seniorSenior
REACTOME_DNA_REPLICATION	0.0018911	0.0188685	-1.65248	MCM6, PSME4, PSMA4, PSMC6, PSMD5, PSMC1, PSMD11, PSMD13, PSME1, DBF4, PSMA2, PSMA7, PSMB7, ANAPC10, PSMD7, PSMD6, PSMD12, RFC1, PSMD14, PSMC2, PSME2, PSMD8, RBX1, PSMB8, UBC, PSMB2, PSMF1, PSMB1	CD8 TEMRA	pediatric_seniorSenior	down	down	477	28	128	21.875	pediatric_seniorSenior
REACTOME_RHO_GTPASES_ACTIVATE_FORMINS	0.00435596	0.0375833	-1.66892	CENPP, CENPK, MAPRE1, ITGB1, PPP2R1B, RAC1, PFN1, NUP85, SRGAP2, RHOA, ACTB, DYNC1H1, RCC2, TUBB4B, EVL, CKAP5, RANBP2, NUP133, ACTG1, SEC13, NUP98, PAFAH1B1, PPP2R1A, DYNC1LI1, PMF1, AHCTF1	CD8 TEMRA	pediatric_seniorSenior	down	down	478	26	140	18.5714	pediatric_seniorSenior
REACTOME_CYCLIN_A_CDK2_ASSOCIATED_EVENTS_AT_S_PHASE_ENTRY	0.00336999	0.0311724	-1.67666	PSMA4, PSMC6, PSMD5, PSMC1, PSMD11, TFDP2, PSMD13, CDK7, PSME1, PSMA2, PSMA7, PSMB7, PSMD7, PSMD6, CDKN1B, PSMD12, PSMD14, PSMC2, PSME2, PSMD8, PSMB8, UBC, PSMB2, LIN52, PSMF1, PSMB1	CD8 TEMRA	pediatric_seniorSenior	down	down	479	26	85	30.5882	pediatric_seniorSenior
REACTOME_MAPK6_MAPK4_SIGNALING	0.00133231	0.0145751	-1.68018	PSME4, PSMA4, PSMC6, RAC1, PSMD5, PSMC1, PSMD11, AGO1, PSMD13, PSME1, PSMA2, PSMA7, PSMB7, PAK1, PSMD7, MAPK6, PSMD6, PSMD12, PSMD14, PSMC2, PSME2, PSMD8, PSMB8, UBC, FOXO1, PSMB2, PSMF1, PSMB1	CD8 TEMRA	pediatric_seniorSenior	down	down	480	28	93	30.1075	pediatric_seniorSenior
REACTOME_TRANSCRIPTIONAL_REGULATION_BY_RUNX2	0.001787	0.0180324	-1.68814	ESR1, YES1, PSME4, PSMA4, PSMC6, PSMD5, PSMC1, PSMD11, PSMD13, PSME1, PSMA2, PSMA7, PSMB7, PSMD7, PSMD6, STAT1, PSMD12, PSMD14, PSMC2, PPM1D, PSME2, PSMD8, RBX1, PSMB8, UBC, PSMB2, PSMF1, PSMB1	CD8 TEMRA	pediatric_seniorSenior	down	down	481	28	120	23.3333	pediatric_seniorSenior
HALLMARK_G2M_CHECKPOINT	0.000326371	0.00467447	-1.69038	EZH2, LMNB1, SMC4, MCM6, GSPT1, KIF20B, TGFB1, TOP1, SLC7A1, SLC7A5, NASP, RAD23B, DR1, SLC12A2, DBF4, SS18, YTHDC1, G3BP1, DDX39A, CUL3, PRPF4B, SNRPD1, CDKN1B, RAD21, NSD2, TENT4A, NCL, HNRNPD, KIF5B, SYNCRIP, TACC3, CCNT1, EWSR1, WRN, NUP98, PAFAH1B1, KATNA1, KIF22, DKC1, LBR, CTCF, ILF3, RBL1, SRSF10	CD8 TEMRA	pediatric_seniorSenior	down	down	482	44	200	22	pediatric_seniorSenior
REACTOME_M_PHASE	2.46823e-05	0.000608831	-1.69868	LMNB1, SMC4, SUMO1, CENPP, CENPK, MAPRE1, PSME4, ARPP19, PSMA4, PSMC6, NUP54, PPP2R1B, PCNT, EML4, CEP78, CSNK1D, PSMD5, PSMC1, PSMD11, NUP85, GORASP2, HAUS2, PSMD13, PRKCA, RAN, PSME1, RAB2A, PSMA2, PSMA7, PSMB7, ANAPC10, SET, NEDD1, PSMD7, ACTR1A, SMC3, DYNC1H1, PSMD6, TUBGCP5, PSMD12, RAD21, RCC2, PSMD14, PSMC2, TUBB4B, CSNK2A2, PSME2, RAB1A, PSMD8, HAUS6, CKAP5, RANBP2, PSMB8, VRK1, NUP133, U…	CD8 TEMRA	pediatric_seniorSenior	down	down	483	73	417	17.506	pediatric_seniorSenior
REACTOME_DEGRADATION_OF_BETA_CATENIN_BY_THE_DESTRUCTION_COMPLEX	0.0020951	0.0206717	-1.70752	PSME4, PSMA4, PSMC6, PPP2R1B, PSMD5, PSMC1, PSMD11, ZRANB1, PSMD13, PSME1, PSMA2, PSMA7, PSMB7, AXIN1, PSMD7, TLE5, PSMD6, PSMD12, HDAC1, PSMD14, PSMC2, PSME2, PSMD8, RBX1, PSMB8, UBC, PSMB2, CTNNB1, CTBP1, PSMF1, PSMB1, PPP2R1A	CD8 TEMRA	pediatric_seniorSenior	down	down	484	32	85	37.6471	pediatric_seniorSenior
REACTOME_TNFR2_NON_CANONICAL_NF_KB_PATHWAY	0.00219846	0.0209917	-1.71003	RELB, CHUK, PSME4, PSMA4, PSMC6, TNFRSF1B, CD27, PSMD5, PSMC1, PSMD11, PSMD13, TRAF3, PSME1, PSMA2, PSMA7, PSMB7, PSMD7, PSMD6, PSMD12, PSMD14, PSMC2, BIRC2, PSME2, PSMD8, PSMB8, UBC, PSMB2, TNFRSF25	CD8 TEMRA	pediatric_seniorSenior	down	down	485	28	101	27.7228	pediatric_seniorSenior
REACTOME_HEDGEHOG_ON_STATE	0.0023147	0.0218665	-1.73294	PSME4, PSMA4, PSMC6, PSMD5, PSMC1, PSMD11, PSMD13, PSME1, PSMA2, PSMA7, PSMB7, PSMD7, CUL3, PSMD6, PSMD12, PSMD14, PSMC2, PSME2, PSMD8, RBX1, PSMB8, UBC, PSMB2, SPOPL, PSMF1, PSMB1	CD8 TEMRA	pediatric_seniorSenior	down	down	486	26	86	30.2326	pediatric_seniorSenior
REACTOME_TCR_SIGNALING	0.000444763	0.00598408	-1.73397	CHUK, PSME4, PIK3R1, PSMA4, PSMC6, UBE2N, TRAF6, PSMD5, PSMC1, PSMD11, PSMD13, PSME1, PSMA2, PSMA7, PSMB7, PAK1, PSMD7, LAT, NFKB1, PSMD6, PTPRJ, PSMD12, CD3G, PSMD14, PSMC2, PSME2, PSMD8, EVL, PSMB8, UBC, PSMB2, CD3D, PSMF1, PSMB1	CD8 TEMRA	pediatric_seniorSenior	down	down	487	34	124	27.4194	pediatric_seniorSenior
REACTOME_RRNA_PROCESSING	6.38913e-05	0.00132899	-1.73425	RIOK3, NOP58, WDR36, LTV1, RCL1, CSNK1D, DDX52, RPP30, UTP18, DIS3, MPHOSPH10, HEATR1, NOL11, MTREX, SNU13, KRR1, C1D, EXOSC6, WDR75, BUD23, RPS9, NOP14, RPP38, NCL, DCAF13, PNO1, XRN2, FAU, DDX21, WDR43, RPS7, DKC1, RRP7A, RPL7, THUMPD1, BMS1, RPS4X, RPS27L, RPL8, RPL11, EXOSC7, RPL22, RPL13A, RPLP0, RPS24, RPL38, RPL7A, RPSA, RPS15A, RPL35A, RPL21, UBA52, RPL12, RPL37A, RPL15, PDCD11, NOL9, EXO…	CD8 TEMRA	pediatric_seniorSenior	down	down	488	80	205	39.0244	pediatric_seniorSenior
REACTOME_CELL_CYCLE_CHECKPOINTS	0.000106589	0.00188749	-1.7434	MCM6, SUMO1, CENPP, CENPK, MAPRE1, PSME4, PSMA4, PSMC6, PPP2R1B, UBE2N, YWHAB, PSMD5, TOPBP1, PSMC1, PSMD11, NUP85, PSMD13, PSME1, DBF4, PSMA2, PSMA7, PSMB7, ANAPC10, PSMD7, DYNC1H1, PSMD6, CDKN1B, PSMD12, RCC2, PSMD14, PSMC2, NSD2, PSME2, PSMD8, CKAP5, RANBP2, PSMB8, NUP133, UBC, WRN, SEC13, PSMB2, NUP98	CD8 TEMRA	pediatric_seniorSenior	down	down	489	43	292	14.726	pediatric_seniorSenior
REACTOME_ABC_FAMILY_PROTEINS_MEDIATED_TRANSPORT	0.00144576	0.0152837	-1.75032	PSME4, PSMA4, PSMC6, PSMD5, PSMC1, PSMD11, PSMD13, OS9, PSME1, PSMA2, PSMA7, PSMB7, ABCF1, ABCC1, PSMD7, ERLEC1, DERL1, PSMD6, PSMD12, RNF185, PSMD14, PSMC2, PSME2, ABCB10, PSMD8, PSMB8, UBC, PSMB2, DERL2, PSMF1, EIF2S3, PSMB1	CD8 TEMRA	pediatric_seniorSenior	down	down	490	32	103	31.068	pediatric_seniorSenior
REACTOME_NONSENSE_MEDIATED_DECAY_NMD_	0.000132413	0.00217745	-1.75671	GSPT1, ETF1, DCP1A, CASC3, PNRC2, SMG5, PABPC1, SMG7, NCBP2, RPS9, NCBP1, FAU, RNPS1, RBM8A, RPS7, PPP2R1A, RPL7, RPS4X, RPS27L, RPL8, UPF1, RPL11, RPL22, RPL13A, RPLP0, RPS24, RPL38, RPL7A, RPSA, RPS15A, RPL35A, RPL21, UBA52, RPL12, PPP2CA, RPL37A, RPL15, EIF4A3, SMG1, RPL24, RPL28, RPL14, RPL26, RPL18A, RPL17, RPL36, RPS27A, RPL18, RPS15, RPS13, RPS16, RPS2, RPL27, SMG6, RPL32, RPS29, RPL39, RP…	CD8 TEMRA	pediatric_seniorSenior	down	down	491	67	116	57.7586	pediatric_seniorSenior
REACTOME_NEDDYLATION	0.000108403	0.00188749	-1.76272	PSME4, PSMA4, GAN, PSMC6, PSMD5, PSMC1, PSMD11, COPS4, CUL2, PSMD13, COMMD2, FBXO21, COPS2, CAND1, PSME1, BTBD1, FBXO31, PSMA2, COPS8, RBBP5, FBXO7, PSMA7, PSMB7, FEM1B, UBXN7, RBBP7, FEM1C, PSMD7, KLHL2, DCUN1D5, ELOC, CUL3, PSMD6, UBE2F, PSMD12, DCUN1D1, PSMD14, PSMC2, FBXW2, UCHL3, PSME2, PSMD8, DCAF13, RBX1, PSMB8, UBC, FBXL3, NAE1, PSMB2, DCAF16, FBXL5, COMMD6, PSMF1, PSMB1, KCTD7	CD8 TEMRA	pediatric_seniorSenior	down	down	492	55	234	23.5043	pediatric_seniorSenior
REACTOME_C_TYPE_LECTIN_RECEPTORS_CLRS_	0.000283381	0.00412528	-1.76814	RELB, CHUK, PSME4, KRAS, PSMA4, LYN, PSMC6, UBE2N, TRAF6, PSMD5, PSMC1, PSMD11, PSMD13, PSME1, PSMA2, PSMA7, PSMB7, PAK1, PSMD7, NFKB1, EP300, PSMD6, NFATC1, PSMD12, PSMD14, PSMC2, PSME2, PSMD8, PSMB8, UBC, PSMB2, PSMF1, CALM1, PSMB1, RAF1	CD8 TEMRA	pediatric_seniorSenior	down	down	493	35	140	25	pediatric_seniorSenior
REACTOME_HOST_INTERACTIONS_OF_HIV_FACTORS	0.000182946	0.002901	-1.77283	PSME4, PSMA4, PSMC6, NUP54, RAC1, PSMD5, PSMC1, PSMD11, NUP85, PSMD13, RAN, PSME1, PSMA2, PSMA7, PSMB7, PSMD7, ELOC, PSMD6, PSMD12, PSMD14, PSMC2, PSME2, PSMD8, RBX1, RANBP2, PSMB8, NUP133, UBC, CCNT1, PPIA, SEC13, PSMB2, NUP98, NUP58, HLA-A, NUP155, ATP6V1H, PSMF1, AP1G1, PSMB1	CD8 TEMRA	pediatric_seniorSenior	down	down	494	40	131	30.5344	pediatric_seniorSenior
REACTOME_EUKARYOTIC_TRANSLATION_INITIATION	7.8697e-05	0.00155295	-1.7761	EIF3B, EIF3A, EIF3M, EIF3G, EIF3F, EIF3E, EIF3H, EIF3J, PABPC1, RPS9, FAU, EIF2S3, EIF3L, RPS7, EIF3K, EIF4A1, EIF2B1, RPL7, EIF3D, RPS4X, RPS27L, RPL8, EIF2S2, EIF4E, RPL11, RPL22, RPL13A, RPLP0, RPS24, RPL38, RPL7A, RPSA, RPS15A, RPL35A, RPL21, UBA52, RPL12, RPL37A, EIF5B, RPL15, RPL24, RPL28, RPL14, RPL26, RPL18A, RPL17, RPL36, RPS27A, RPL18, RPS15, RPS13, RPS16, RPS2, RPL27, EIF4B, RPL32, RPS…	CD8 TEMRA	pediatric_seniorSenior	down	down	495	70	120	58.3333	pediatric_seniorSenior
REACTOME_SEPARATION_OF_SISTER_CHROMATIDS	9.13618e-05	0.0016557	-1.78409	CENPP, CENPK, MAPRE1, PSME4, PSMA4, PSMC6, PPP2R1B, PSMD5, PSMC1, PSMD11, NUP85, PSMD13, PSME1, PSMA2, PSMA7, PSMB7, ANAPC10, PSMD7, SMC3, DYNC1H1, PSMD6, PSMD12, RAD21, RCC2, PSMD14, PSMC2, TUBB4B, PSME2, PSMD8, CKAP5, RANBP2, PSMB8, NUP133, UBC, SEC13, PSMB2, NUP98, PSMF1, PAFAH1B1, PSMB1, PPP2R1A, DYNC1LI1, PMF1, AHCTF1	CD8 TEMRA	pediatric_seniorSenior	down	down	496	44	191	23.0366	pediatric_seniorSenior
REACTOME_SIGNALING_BY_ROBO_RECEPTORS	1.95878e-05	0.000496971	-1.79023	GSPT1, ETF1, PSME4, PSMA4, PSMC6, RAC1, PFN1, CASC3, PSMD5, PSMC1, PSMD11, CUL2, SRGAP2, PSMD13, PRKCA, PSME1, PSMA2, PSMA7, PSMB7, PAK1, ZSWIM8, RHOA, PSMD7, ELOC, PABPC1, PSMD6, NCBP2, PSMD12, RPS9, PRKAR2A, PSMD14, PSMC2, PSME2, PSMD8, NCBP1, RBX1, EVL, PSMB8, UBC, FAU, PSMB2, CAP1, PSMF1, RNPS1, PSMB1, MYO9B, RBM8A, RPS7	CD8 TEMRA	pediatric_seniorSenior	down	down	497	48	218	22.0183	pediatric_seniorSenior
KEGG_RNA_DEGRADATION	0.0041806	0.0367562	-1.80069	CNOT6L, PATL1, DCP1A, CNOT8, DDX6, DIS3, CNOT7, ENO1, MTREX, C1D, EXOSC6, CNOT2, HSPA9, TENT4A, XRN2, LSM8, CNOT9, CNOT10	CD8 TEMRA	pediatric_seniorSenior	down	down	498	18	59	30.5085	pediatric_seniorSenior
REACTOME_CLEC7A_DECTIN_1_SIGNALING	0.000436767	0.00596691	-1.80557	RELB, CHUK, PSME4, PSMA4, PSMC6, UBE2N, TRAF6, PSMD5, PSMC1, PSMD11, PSMD13, PSME1, PSMA2, PSMA7, PSMB7, PSMD7, NFKB1, PSMD6, NFATC1, PSMD12, PSMD14, PSMC2, PSME2, PSMD8, PSMB8, UBC, PSMB2, PSMF1, CALM1, PSMB1	CD8 TEMRA	pediatric_seniorSenior	down	down	499	30	100	30	pediatric_seniorSenior
REACTOME_SIGNALING_BY_FGFR2	0.00493934	0.0410669	-1.80762	FGFBP2, POLR2A, PIK3R1, KRAS, PTPN11, GRB2, GTF2F2, NCBP2, HNRNPA1, NCBP1, UBC, HNRNPM, TIAL1, PPP2R1A	CD8 TEMRA	pediatric_seniorSenior	down	down	500	14	73	19.1781	pediatric_seniorSenior
REACTOME_APC_C_CDH1_MEDIATED_DEGRADATION_OF_CDC20_AND_OTHER_APC_C_CDH1_TARGETED_PROTEINS_IN_LATE_MITOSIS_EARLY_G1	0.00143629	0.0152837	-1.81477	PSME4, PSMA4, PSMC6, PSMD5, PSMC1, PSMD11, PSMD13, PSME1, PSMA2, PSMA7, PSMB7, ANAPC10, PSMD7, PSMD6, PSMD12, PSMD14, PSMC2, PSME2, PSMD8, PSMB8, UBC, PSMB2, PSMF1, PSMB1	CD8 TEMRA	pediatric_seniorSenior	down	down	501	24	74	32.4324	pediatric_seniorSenior
REACTOME_SWITCHING_OF_ORIGINS_TO_A_POST_REPLICATIVE_STATE	0.0010248	0.0116669	-1.82033	MCM6, PSME4, PSMA4, PSMC6, PSMD5, PSMC1, PSMD11, PSMD13, PSME1, PSMA2, PSMA7, PSMB7, ANAPC10, PSMD7, PSMD6, PSMD12, PSMD14, PSMC2, PSME2, PSMD8, RBX1, PSMB8, UBC, PSMB2, PSMF1, PSMB1	CD8 TEMRA	pediatric_seniorSenior	down	down	502	26	91	28.5714	pediatric_seniorSenior
REACTOME_TRANSCRIPTIONAL_REGULATION_BY_RUNX1	3.38549e-05	0.000751578	-1.82275	ESR1, PSME4, PSMA4, PSMC6, PSMD5, RYBP, PSMC1, PSMD11, AGO1, PSMD13, CDK7, PSME1, PSMA2, SETD1B, RBBP5, SMARCB1, SOCS4, SMARCE1, PTPN11, PSMA7, PSMB7, KMT2D, AXIN1, CBX4, PSMD7, EP300, PSMD6, PSMD12, HDAC1, PSMD14, PSMC2, YAF2, CSNK2A2, PSME2, PSMD8, PSMB8, UBC, PSMB2	CD8 TEMRA	pediatric_seniorSenior	down	down	503	38	239	15.8996	pediatric_seniorSenior
REACTOME_HIV_LIFE_CYCLE	6.48914e-05	0.00132899	-1.82529	VPS37B, POLR2A, RNMT, CTDP1, TBP, NUP54, VPS4B, UBAP1, NUP85, TCEA1, ERCC3, RAN, CDK7, CCNK, CCNT2, GTF2B, ELOC, XRCC6, TSG101, GTF2F2, TAF2, SUPT16H, NELFCD, NCBP2, NCBP1, RANBP2, NUP133, UBC, CCNT1, PPIA, SEC13, NUP98, NUP58, NUP155	CD8 TEMRA	pediatric_seniorSenior	down	down	504	34	149	22.8188	pediatric_seniorSenior
REACTOME_SIGNALING_BY_FGFR2_IN_DISEASE	0.00592031	0.0473624	-1.82915	POLR2A, PIK3R1, KRAS, GRB2, GTF2F2, NCBP2, NCBP1	CD8 TEMRA	pediatric_seniorSenior	down	down	505	7	43	16.2791	pediatric_seniorSenior
REACTOME_DNA_REPLICATION_PRE_INITIATION	0.00108502	0.0121961	-1.84774	MCM6, PSME4, PSMA4, PSMC6, PSMD5, PSMC1, PSMD11, PSMD13, PSME1, DBF4, PSMA2, PSMA7, PSMB7, PSMD7, PSMD6, PSMD12, PSMD14, PSMC2, PSME2, PSMD8, PSMB8, UBC, PSMB2, PSMF1, PSMB1	CD8 TEMRA	pediatric_seniorSenior	down	down	506	25	85	29.4118	pediatric_seniorSenior
REACTOME_SIGNALING_BY_FGFR	0.0013459	0.0145751	-1.85214	FGFBP2, POLR2A, PIK3R1, KRAS, GALNT3, PTPN11, GRB2, GTF2F2, NCBP2, HNRNPA1, NCBP1, UBC, HNRNPM, TIAL1, PPP2R1A	CD8 TEMRA	pediatric_seniorSenior	down	down	507	15	87	17.2414	pediatric_seniorSenior
REACTOME_G2_M_CHECKPOINTS	0.000407763	0.00567949	-1.8605	MCM6, SUMO1, PSME4, PSMA4, PSMC6, UBE2N, YWHAB, PSMD5, TOPBP1, PSMC1, PSMD11, PSMD13, PSME1, DBF4, PSMA2, PSMA7, PSMB7, PSMD7, PSMD6, PSMD12, PSMD14, PSMC2, NSD2, PSME2, PSMD8, PSMB8, UBC, WRN, PSMB2	CD8 TEMRA	pediatric_seniorSenior	down	down	508	29	168	17.2619	pediatric_seniorSenior
KEGG_SPLICEOSOME	8.33002e-05	0.0015775	-1.86137	EFTUD2, SRSF9, DHX8, CRNKL1, SLU7, SF3A3, SMNDC1, ISY1, SNRPF, SNRPB, CDC5L, CDC40, TXNL4A, PRPF40A, SF3B2, RBM17, SNU13, CCDC12, ACIN1, SNRPB2, SNRPD1, SYF2, PRPF38A, NCBP2, THOC1, HNRNPA1, SNRNP200, DHX15, NCBP1, SF3B1, SNRNP40, SNW1, AQR, LSM8, HNRNPM, SF3A1, TCERG1, PRPF18, U2SURP, SNRPA1, RBM8A, SRSF3, CWC15, SRSF4, SRSF10	CD8 TEMRA	pediatric_seniorSenior	down	down	509	45	127	35.4331	pediatric_seniorSenior
REACTOME_MITOTIC_G2_G2_M_PHASES	1.82518e-05	0.000491138	-1.86423	MAPRE1, PSME4, CDK11A, PSMA4, PSMC6, PPP2R1B, PCNT, CEP78, CSNK1D, PSMD5, PSMC1, PSMD11, HAUS2, PSMD13, CDK11B, PPP1CB, CDK7, PSME1, PSMA2, PSMA7, PSMB7, NEDD1, OPTN, PSMD7, ACTR1A, EP300, DYNC1H1, PSMD6, TUBGCP5, PSMD12, PSMD14, PSMC2, TUBB4B, PSME2, PSMD8, HAUS6, RBX1, CKAP5, PSMB8, UBC, PSMB2, LIN52, PSMF1, PAFAH1B1, PSMB1	CD8 TEMRA	pediatric_seniorSenior	down	down	510	45	200	22.5	pediatric_seniorSenior
REACTOME_MITOTIC_METAPHASE_AND_ANAPHASE	5.49366e-06	0.000243919	-1.86772	LMNB1, SUMO1, CENPP, CENPK, MAPRE1, PSME4, PSMA4, PSMC6, NUP54, PPP2R1B, PSMD5, PSMC1, PSMD11, NUP85, PSMD13, RAN, PSME1, PSMA2, PSMA7, PSMB7, ANAPC10, PSMD7, SMC3, DYNC1H1, PSMD6, PSMD12, RAD21, RCC2, PSMD14, PSMC2, TUBB4B, PSME2, PSMD8, CKAP5, RANBP2, PSMB8, VRK1, NUP133, UBC, SEC13, PSMB2, NUP98, NUP58, NUP155, PSMF1, PAFAH1B1, PSMB1, LBR, PPP2R1A, UBE2I, DYNC1LI1, PMF1, AHCTF1, LEMD2	CD8 TEMRA	pediatric_seniorSenior	down	down	511	54	236	22.8814	pediatric_seniorSenior
HALLMARK_OXIDATIVE_PHOSPHORYLATION	3.14149e-05	0.000715294	-1.8722	UQCRC2, ISCA1, NDUFA9, ATP6V1G1, VDAC2, MTRR, SDHB, PHB2, SUPV3L1, SUCLG1, LDHA, ACAA1, AFG3L2, SLC25A3, CS, TIMM17A, FDX1, DLST, TOMM70, PDP1, HADHB, ACO2, ATP5F1B, NDUFA1, OXA1L, DLD, NDUFS6, HADHA, CPT1A, COX4I1, LRPPRC, HSPA9, ATP6V1D, ATP5MG, COX5B, UQCRFS1, ETFB, IMMT, ATP5F1D, SDHA, MDH1, VDAC3, UQCRH, ATP6V1H, NDUFC2, IDH3B, COX6C, NDUFS2, COX6A1	CD8 TEMRA	pediatric_seniorSenior	down	down	512	49	200	24.5	pediatric_seniorSenior
REACTOME_INTERLEUKIN_1_SIGNALING	0.000251593	0.00373204	-1.87366	CHUK, APP, PSME4, MAP3K8, PSMA4, PSMC6, UBE2N, TRAF6, PSMD5, PSMC1, PSMD11, PELI1, PSMD13, PSME1, PSMA2, PSMA7, PSMB7, PSMD7, NFKB1, PSMD6, MAP2K4, PSMD12, PSMD14, PSMC2, PSME2, PSMD8, RBX1, PSMB8, UBC, HMGB1, PSMB2	CD8 TEMRA	pediatric_seniorSenior	down	down	513	31	102	30.3922	pediatric_seniorSenior
REACTOME_MRNA_CAPPING	0.0015541	0.0162357	-1.91344	POLR2A, RNMT, ERCC3, CDK7, GTF2F2, NCBP2, NCBP1	CD8 TEMRA	pediatric_seniorSenior	down	down	514	7	29	24.1379	pediatric_seniorSenior
REACTOME_MRNA_SPLICING_MINOR_PATHWAY	0.00176994	0.0180324	-1.93139	EFTUD2, POLR2A, SNRPF, SNRPB, TXNL4A, SF3B2, SNU13, GTF2F2, SNRPD1, NCBP2, SNRNP200, YBX1, NCBP1, SF3B1, SNRNP40	CD8 TEMRA	pediatric_seniorSenior	down	down	515	15	52	28.8462	pediatric_seniorSenior
REACTOME_HEDGEHOG_LIGAND_BIOGENESIS	0.000618643	0.00784792	-1.93658	PSME4, PSMA4, PSMC6, PSMD5, PSMC1, PSMD11, PSMD13, OS9, PSME1, PSMA2, PSMA7, PSMB7, PSMD7, ERLEC1, PSMD6, PSMD12, PSMD14, PSMC2, PSME2, PSMD8, PSMB8, UBC, PSMB2, DERL2, PSMF1, PSMB1	CD8 TEMRA	pediatric_seniorSenior	down	down	516	26	65	40	pediatric_seniorSenior
REACTOME_RET_SIGNALING	0.00325316	0.0304085	-1.9422	DOK6, IRS2, PIK3R1, DOK2, PRKCA, PTPN11, GRB2, GAB2	CD8 TEMRA	pediatric_seniorSenior	down	down	517	8	40	20	pediatric_seniorSenior
REACTOME_FCERI_MEDIATED_NF_KB_ACTIVATION	0.000132028	0.00217745	-1.94354	CHUK, PSME4, PSMA4, LYN, PSMC6, UBE2N, TRAF6, PSMD5, PSMC1, PSMD11, PSMD13, PSME1, PSMA2, PSMA7, PSMB7, PSMD7, NFKB1, PSMD6, PSMD12, PSMD14, PSMC2, PSME2, PSMD8, PSMB8, UBC, PSMB2, PSMF1, PSMB1	CD8 TEMRA	pediatric_seniorSenior	down	down	518	28	136	20.5882	pediatric_seniorSenior
REACTOME_TRANSCRIPTION_OF_THE_HIV_GENOME	0.000823795	0.0101601	-1.95349	POLR2A, RNMT, CTDP1, TBP, TCEA1, ERCC3, CDK7, CCNK, CCNT2, GTF2B, ELOC, GTF2F2, TAF2, SUPT16H, NELFCD, NCBP2, NCBP1, CCNT1	CD8 TEMRA	pediatric_seniorSenior	down	down	519	18	70	25.7143	pediatric_seniorSenior
REACTOME_UCH_PROTEINASES	0.00011217	0.00191552	-1.95358	TGFB1, PSME4, FOXK2, PSMA4, PSMC6, PSMD5, PSMC1, PSMD11, PSMD13, PSME1, PSMA2, PSMA7, NFRKB, PSMB7, PSMD7, SMAD7, ACTB, PSMD6, PSMD12, YY1, PSMD14, PSMC2, UCHL3, PSME2, PSMD8, PSMB8, UBC, PSMB2, PSMF1, PSMB1	CD8 TEMRA	pediatric_seniorSenior	down	down	520	30	102	29.4118	pediatric_seniorSenior
REACTOME_ASSEMBLY_OF_THE_PRE_REPLICATIVE_COMPLEX	0.000531387	0.00683872	-1.95367	MCM6, PSME4, PSMA4, PSMC6, PSMD5, PSMC1, PSMD11, PSMD13, PSME1, PSMA2, PSMA7, PSMB7, PSMD7, PSMD6, PSMD12, PSMD14, PSMC2, PSME2, PSMD8, PSMB8, UBC, PSMB2, PSMF1, PSMB1	CD8 TEMRA	pediatric_seniorSenior	down	down	521	24	68	35.2941	pediatric_seniorSenior
REACTOME_DOWNSTREAM_SIGNALING_EVENTS_OF_B_CELL_RECEPTOR_BCR_	8.67017e-05	0.00160398	-1.96802	CHUK, PSME4, KRAS, PSMA4, PSMC6, REL, PSMD5, PSMC1, PSMD11, PSMD13, PSME1, PSMA2, PSMA7, PSMB7, PSMD7, NFKB1, PSMD6, NFATC1, PSMD12, PSMD14, PSMC2, PSME2, PSMD8, PSMB8, UBC, PPIA, PSMB2, PSMF1, CALM1, PSMB1	CD8 TEMRA	pediatric_seniorSenior	down	down	522	30	81	37.037	pediatric_seniorSenior
REACTOME_FORMATION_OF_THE_EARLY_ELONGATION_COMPLEX	0.00160499	0.0165724	-1.97508	POLR2A, CTDP1, ERCC3, CDK7, GTF2F2, NELFCD, NCBP2, NCBP1	CD8 TEMRA	pediatric_seniorSenior	down	down	523	8	33	24.2424	pediatric_seniorSenior
REACTOME_TBC_RABGAPS	0.00102388	0.0116669	-1.98005	RAB8B, GGA2, RAB5C, ULK1, TBC1D15, RAB35, ARF6, GABARAP	CD8 TEMRA	pediatric_seniorSenior	down	down	524	8	44	18.1818	pediatric_seniorSenior
REACTOME_HIV_INFECTION	3.22378e-07	4.02692e-05	-1.9906	PSME4, VPS37B, POLR2A, RNMT, CTDP1, PSMA4, TBP, PSMC6, NUP54, RAC1, VPS4B, UBAP1, PSMD5, PSMC1, PSMD11, NUP85, TCEA1, PSMD13, ERCC3, RAN, CDK7, PSME1, PSMA2, CCNK, PSMA7, PSMB7, CCNT2, GTF2B, PSMD7, ELOC, XRCC6, TSG101, GTF2F2, TAF2, PSMD6, SUPT16H, NELFCD, NCBP2, PSMD12, PSMD14, PSMC2, PSME2, PSMD8, NCBP1, RBX1, RANBP2, PSMB8, NUP133, UBC, CCNT1, PPIA, SEC13, PSMB2, NUP98, NUP58, HLA-A, NUP155, …	CD8 TEMRA	pediatric_seniorSenior	down	down	525	60	231	25.974	pediatric_seniorSenior
REACTOME_DISORDERS_OF_TRANSMEMBRANE_TRANSPORTERS	6.45819e-06	0.000260676	-2.00094	SLC16A1, PSME4, PSMA4, PSMC6, NUP54, PSMD5, PSMC1, PSMD11, NUP85, SLC2A1, PSMD13, OS9, PSME1, PSMA2, PSMA7, PSMB7, PSMD7, BSG, ERLEC1, DERL1, PSMD6, PSMD12, SLC35A3, RNF185, PSMD14, PSMC2, PSME2, PSMD8, RANBP2, PSMB8, NUP133, UBC, SEC13, PSMB2, NUP98, NUP58, DERL2, NUP155, PSMF1, PSMB1	CD8 TEMRA	pediatric_seniorSenior	down	down	526	40	176	22.7273	pediatric_seniorSenior
REACTOME_DEGRADATION_OF_GLI1_BY_THE_PROTEASOME	0.000198753	0.00309637	-2.01408	PSME4, PSMA4, PSMC6, PSMD5, PSMC1, PSMD11, PSMD13, PSME1, PSMA2, PSMA7, PSMB7, PSMD7, PSMD6, PSMD12, PSMD14, PSMC2, PSME2, PSMD8, RBX1, PSMB8, UBC, PSMB2, PSMF1, PSMB1	CD8 TEMRA	pediatric_seniorSenior	down	down	527	24	60	40	pediatric_seniorSenior
HALLMARK_E2F_TARGETS	8.08159e-06	0.000293888	-2.01921	EZH2, CTPS1, LMNB1, SMC4, MCM6, GSPT1, TFRC, USP1, LYAR, NUDT21, PAICS, NASP, SNRPB, RAN, RBBP7, SMC6, DDX39A, SMC3, XRCC6, CDKN1B, RAD21, RFC1, SLBP, ING3, PPM1D, CSE1L, HNRNPD, SYNCRIP, TACC3, ATAD2, CNOT9, KIF22, HELLS, LBR, EED, CTCF, MLH1, ILF3	CD8 TEMRA	pediatric_seniorSenior	down	down	528	38	200	19	pediatric_seniorSenior
REACTOME_REGULATION_OF_RUNX2_EXPRESSION_AND_ACTIVITY	6.5851e-05	0.00132899	-2.02033	ESR1, PSME4, PSMA4, PSMC6, PSMD5, PSMC1, PSMD11, PSMD13, PSME1, PSMA2, PSMA7, PSMB7, PSMD7, PSMD6, STAT1, PSMD12, PSMD14, PSMC2, PSME2, PSMD8, RBX1, PSMB8, UBC, PSMB2, PSMF1, PSMB1	CD8 TEMRA	pediatric_seniorSenior	down	down	529	26	73	35.6164	pediatric_seniorSenior
REACTOME_N_GLYCAN_TRIMMING_IN_THE_ER_AND_CALNEXIN_CALRETICULIN_CYCLE	0.000252165	0.00373204	-2.04796	CALR, PSMC1, RAD23B, OS9, EDEM1, AMFR, UGGT1, DERL1, PDIA3, RNF185, RNF103, UBC, PRKCSH, MLEC, DERL2	CD8 TEMRA	pediatric_seniorSenior	down	down	530	15	35	42.8571	pediatric_seniorSenior
REACTOME_PROCESSING_OF_CAPPED_INTRON_CONTAINING_PRE_MRNA	7.55118e-09	1.67636e-06	-2.08493	EFTUD2, POLR2A, SRSF9, CRNKL1, SLU7, NUP54, CASC3, DNAJC8, SF3A3, SMNDC1, ISY1, NUDT21, NUP85, HNRNPL, SNRPF, DHX9, SNRPB, FIP1L1, POLDIP3, CDC5L, HNRNPUL1, CDC40, TXNL4A, HNRNPA0, SRRT, PRPF40A, SUGP1, SF3B2, PPIL4, MTREX, WTAP, RBM17, DDX39A, SNU13, SRRM1, HNRNPR, GTF2F2, SNRPB2, SNRPD1, SYF2, PRPF38A, NCBP2, THOC1, HNRNPA1, SLBP, SNRNP200, DHX15, SARNP, YBX1, HNRNPD, NCBP1, RANBP2, SF3B1, CPSF…	CD8 TEMRA	pediatric_seniorSenior	down	down	531	76	242	31.405	pediatric_seniorSenior
REACTOME_PCP_CE_PATHWAY	7.79848e-06	0.000293888	-2.12683	PSME4, PSMA4, PSMC6, RAC1, PFN1, PSMD5, PSMC1, PSMD11, PSMD13, PRKCA, PSME1, PSMA2, PSMA7, PSMB7, RHOA, PSMD7, PSMD6, PSMD12, PSMD14, PSMC2, PSME2, PSMD8, PSMB8, UBC, PSMB2, PSMF1, PSMB1, RAC2, UBB, RYK, PSMB10, CLTA, AP2A2	CD8 TEMRA	pediatric_seniorSenior	down	down	532	33	92	35.8696	pediatric_seniorSenior
REACTOME_HIV_ELONGATION_ARREST_AND_RECOVERY	0.000226123	0.00346202	-2.1275	POLR2A, CTDP1, TCEA1, CCNK, CCNT2, ELOC, GTF2F2, SUPT16H, NELFCD, CCNT1	CD8 TEMRA	pediatric_seniorSenior	down	down	533	10	33	30.303	pediatric_seniorSenior
REACTOME_REGULATION_OF_EXPRESSION_OF_SLITS_AND_ROBOS	1.77065e-08	3.14467e-06	-2.12909	GSPT1, ETF1, PSME4, PSMA4, PSMC6, CASC3, PSMD5, PSMC1, PSMD11, CUL2, PSMD13, PSME1, PSMA2, PSMA7, PSMB7, ZSWIM8, PSMD7, ELOC, PABPC1, PSMD6, NCBP2, PSMD12, RPS9, PSMD14, PSMC2, PSME2, PSMD8, NCBP1, RBX1, PSMB8, UBC, FAU, PSMB2, PSMF1, RNPS1, PSMB1, RBM8A, RPS7, RPL7, USP33, UBB, RPS4X, RPS27L, RPL8, PSMB10, RPL11, RPL22, RPL13A, RPLP0, RPS24, RPL38, RPL7A, PSMB4, RPSA, RPS15A, RPL35A, RPL21, UBA5…	CD8 TEMRA	pediatric_seniorSenior	down	down	534	83	172	48.2558	pediatric_seniorSenior
REACTOME_ORC1_REMOVAL_FROM_CHROMATIN	3.14118e-05	0.000715294	-2.13509	MCM6, PSME4, PSMA4, PSMC6, PSMD5, PSMC1, PSMD11, PSMD13, PSME1, PSMA2, PSMA7, PSMB7, PSMD7, PSMD6, PSMD12, PSMD14, PSMC2, PSME2, PSMD8, RBX1, PSMB8, UBC, PSMB2, PSMF1, PSMB1	CD8 TEMRA	pediatric_seniorSenior	down	down	535	25	71	35.2113	pediatric_seniorSenior
REACTOME_RRNA_MODIFICATION_IN_THE_NUCLEUS_AND_CYTOSOL	8.34936e-05	0.0015775	-2.14948	NOP58, WDR36, RCL1, DDX52, UTP18, MPHOSPH10, HEATR1, NOL11, SNU13, KRR1, WDR75, BUD23, RPS9, NOP14, DCAF13, PNO1, WDR43, RPS7, DKC1, RRP7A, THUMPD1, BMS1	CD8 TEMRA	pediatric_seniorSenior	down	down	536	22	60	36.6667	pediatric_seniorSenior
REACTOME_RUNX1_REGULATES_TRANSCRIPTION_OF_GENES_INVOLVED_IN_DIFFERENTIATION_OF_HSCS	1.93797e-05	0.000496971	-2.15664	PSME4, PSMA4, PSMC6, PSMD5, PSMC1, PSMD11, PSMD13, CDK7, PSME1, PSMA2, PSMA7, PSMB7, PSMD7, PSMD6, PSMD12, PSMD14, PSMC2, PSME2, PSMD8, PSMB8, UBC, PSMB2, PSMF1, PSMB1	CD8 TEMRA	pediatric_seniorSenior	down	down	537	24	130	18.4615	pediatric_seniorSenior
REACTOME_HIV_TRANSCRIPTION_ELONGATION	5.78975e-05	0.00125398	-2.17604	POLR2A, CTDP1, TCEA1, ERCC3, CDK7, ELOC, GTF2F2, SUPT16H, NELFCD, NCBP2, NCBP1, CCNT1	CD8 TEMRA	pediatric_seniorSenior	down	down	538	12	43	27.907	pediatric_seniorSenior
REACTOME_STABILIZATION_OF_P53	1.13936e-05	0.000361341	-2.19333	PSME4, PSMA4, PSMC6, PSMD5, PSMC1, PSMD11, PSMD13, PSME1, PSMA2, PSMA7, PSMB7, PSMD7, PSMD6, PSMD12, PSMD14, PSMC2, PSME2, PSMD8, PSMB8, UBC, PSMB2, PSMF1, PSMB1	CD8 TEMRA	pediatric_seniorSenior	down	down	539	23	57	40.3509	pediatric_seniorSenior
REACTOME_REGULATION_OF_RAS_BY_GAPS	1.36887e-05	0.000393563	-2.19535	PSME4, KRAS, PSMA4, PSMC6, PSMD5, PSMC1, PSMD11, PSMD13, PSME1, PSMA2, PSMA7, PSMB7, PSMD7, CUL3, RASA3, PSMD6, PSMD12, PSMD14, PSMC2, PSME2, PSMD8, RBX1, PSMB8, UBC, RASA2, PSMB2, PSMF1, PSMB1	CD8 TEMRA	pediatric_seniorSenior	down	down	540	28	68	41.1765	pediatric_seniorSenior
REACTOME_G1_S_DNA_DAMAGE_CHECKPOINTS	1.59281e-05	0.000442005	-2.20767	PSME4, PSMA4, PSMC6, PSMD5, PSMC1, PSMD11, PSMD13, PSME1, PSMA2, PSMA7, PSMB7, PSMD7, PSMD6, CDKN1B, PSMD12, PSMD14, PSMC2, PSME2, PSMD8, PSMB8, UBC, PSMB2, PSMF1, PSMB1	CD8 TEMRA	pediatric_seniorSenior	down	down	541	24	68	35.2941	pediatric_seniorSenior
REACTOME_MRNA_SPLICING	5.70364e-09	1.67636e-06	-2.21881	EFTUD2, POLR2A, SRSF9, CRNKL1, SLU7, CASC3, DNAJC8, SF3A3, SMNDC1, ISY1, NUDT21, HNRNPL, SNRPF, DHX9, SNRPB, FIP1L1, CDC5L, HNRNPUL1, CDC40, TXNL4A, HNRNPA0, SRRT, PRPF40A, SUGP1, SF3B2, PPIL4, MTREX, RBM17, SNU13, SRRM1, HNRNPR, GTF2F2, SNRPB2, SNRPD1, SYF2, PRPF38A, NCBP2, HNRNPA1, SNRNP200, DHX15, YBX1, HNRNPD, NCBP1, SF3B1, CPSF7, SNRNP40, SNW1, AQR, LSM8, CWC22, HNRNPM, CWC25, SF3A1, U2SURP,…	CD8 TEMRA	pediatric_seniorSenior	down	down	542	65	188	34.5745	pediatric_seniorSenior
REACTOME_REGULATION_OF_RUNX3_EXPRESSION_AND_ACTIVITY	8.47717e-06	0.000293888	-2.22021	TGFB1, PSMA4, PSMC6, PSMD5, PSMC1, PSMD11, PSMD13, RUNX3, PSME1, PSMA2, PSMA7, PSMB7, PSMD7, EP300, PSMD6, PSMD12, PSMD14, PSMC2, PSME2, PSMD8, PSMB8, UBC, PSMB2, PSMF1, PSMB1	CD8 TEMRA	pediatric_seniorSenior	down	down	543	25	55	45.4545	pediatric_seniorSenior
REACTOME_NEGATIVE_REGULATION_OF_NOTCH4_SIGNALING	4.81612e-06	0.000236221	-2.23125	PSMA4, PSMC6, PSMD5, PSMC1, PSMD11, PSMD13, PSME1, PSMA2, PSMA7, PSMB7, PSMD7, PSMD6, PSMD12, PSMD14, PSMC2, PSME2, PSMD8, RBX1, PSMB8, TACC3, UBC, PSMB2, PSMF1, PSMB1	CD8 TEMRA	pediatric_seniorSenior	down	down	544	24	54	44.4444	pediatric_seniorSenior
REACTOME_THE_ROLE_OF_GTSE1_IN_G2_M_PROGRESSION_AFTER_G2_CHECKPOINT	4.07981e-06	0.000216216	-2.2336	MAPRE1, PSME4, PSMA4, PSMC6, PSMD5, PSMC1, PSMD11, PSMD13, PSME1, PSMA2, PSMA7, PSMB7, PSMD7, PSMD6, PSMD12, PSMD14, PSMC2, TUBB4B, PSME2, PSMD8, PSMB8, UBC, PSMB2, PSMF1, PSMB1	CD8 TEMRA	pediatric_seniorSenior	down	down	545	25	79	31.6456	pediatric_seniorSenior
REACTOME_DECTIN_1_MEDIATED_NONCANONICAL_NF_KB_SIGNALING	6.38169e-06	0.000260676	-2.23605	RELB, CHUK, PSME4, PSMA4, PSMC6, PSMD5, PSMC1, PSMD11, PSMD13, PSME1, PSMA2, PSMA7, PSMB7, PSMD7, PSMD6, PSMD12, PSMD14, PSMC2, PSME2, PSMD8, PSMB8, UBC, PSMB2, PSMF1, PSMB1	CD8 TEMRA	pediatric_seniorSenior	down	down	546	25	62	40.3226	pediatric_seniorSenior
REACTOME_METABOLISM_OF_POLYAMINES	1.09313e-05	0.000359518	-2.23672	PSME4, PSMA4, AZIN1, PSMC6, PSMD5, PSMC1, PSMD11, PSMD13, PSME1, PSMA2, PSMA7, PSMB7, PSMD7, OAZ1, PSMD6, PSMD12, PSMD14, PSMC2, PSME2, PSMD8, PSMB8, PSMB2, PSMF1, PSMB1	CD8 TEMRA	pediatric_seniorSenior	down	down	547	24	59	40.678	pediatric_seniorSenior
REACTOME_DEGRADATION_OF_AXIN	4.13926e-06	0.000216216	-2.23925	PSME4, PSMA4, PSMC6, PSMD5, PSMC1, PSMD11, PSMD13, PSME1, PSMA2, PSMA7, PSMB7, AXIN1, PSMD7, PSMD6, PSMD12, PSMD14, PSMC2, PSME2, PSMD8, PSMB8, UBC, PSMB2, PSMF1, PSMB1	CD8 TEMRA	pediatric_seniorSenior	down	down	548	24	55	43.6364	pediatric_seniorSenior
REACTOME_CELLULAR_RESPONSE_TO_HYPOXIA	1.29796e-06	8.86606e-05	-2.25034	PSME4, PSMA4, PSMC6, PSMD5, PSMC1, PSMD11, CUL2, PSMD13, PSME1, PSMA2, PSMA7, PSMB7, PSMD7, ELOC, EP300, PSMD6, PSMD12, PSMD14, PSMC2, PSME2, PSMD8, RBX1, PSMB8, UBC, PSMB2, PSMF1, PSMB1	CD8 TEMRA	pediatric_seniorSenior	down	down	549	27	75	36	pediatric_seniorSenior
REACTOME_ASYMMETRIC_LOCALIZATION_OF_PCP_PROTEINS	1.37393e-05	0.000393563	-2.26148	PSME4, PSMA4, PSMC6, PSMD5, PSMC1, PSMD11, PSMD13, PSME1, PSMA2, PSMA7, PSMB7, PSMD7, PSMD6, PSMD12, PSMD14, PSMC2, PSME2, PSMD8, PSMB8, UBC, PSMB2, PSMF1, PSMB1	CD8 TEMRA	pediatric_seniorSenior	down	down	550	23	64	35.9375	pediatric_seniorSenior
REACTOME_SCF_SKP2_MEDIATED_DEGRADATION_OF_P27_P21	1.21347e-05	0.000371573	-2.26921	PSMA4, PSMC6, PSMD5, PSMC1, PSMD11, PSMD13, PSME1, PSMA2, PSMA7, PSMB7, PSMD7, PSMD6, CDKN1B, PSMD12, PSMD14, PSMC2, PSME2, PSMD8, PSMB8, UBC, PSMB2, PSMF1, PSMB1	CD8 TEMRA	pediatric_seniorSenior	down	down	551	23	60	38.3333	pediatric_seniorSenior
KEGG_PROTEASOME	5.05427e-06	0.000236221	-2.27521	PSME4, POMP, PSMA4, PSMC6, PSMC1, PSMD11, PSMD13, PSME1, PSMA2, PSMA7, PSMB7, PSMD7, PSMD6, PSMD12, PSMD14, PSMC2, PSME2, PSMD8, PSMB8, PSMB2, PSMF1, PSMB1	CD8 TEMRA	pediatric_seniorSenior	down	down	552	22	46	47.8261	pediatric_seniorSenior
REACTOME_ANTIGEN_PROCESSING_CROSS_PRESENTATION	3.84605e-07	4.02692e-05	-2.27651	CHUK, PSME4, PSMA4, CALR, PSMC6, PSMD5, PSMC1, PSMD11, HLA-C, PSMD13, PSME1, PSMA2, PSMA7, PSMB7, HLA-E, PSMD7, PSMD6, PSMD12, CTSS, PDIA3, PSMD14, PSMC2, PSME2, PSMD8, SEC61B, PSMB8, UBC, PSMB2, HLA-A, PSMF1, PSMB1, SNAP23	CD8 TEMRA	pediatric_seniorSenior	down	down	553	32	99	32.3232	pediatric_seniorSenior
REACTOME_METABOLISM_OF_RNA	3.1124e-20	2.76381e-17	-2.30581	GSPT1, RIOK3, ETF1, TSEN54, TYW5, PSME4, MAPKAPK2, EFTUD2, NOP58, POLR2A, RNMT, SRSF9, PSMA4, WDR36, CRNKL1, CNOT6L, PATL1, LTV1, SLU7, PSMC6, NUP54, ADAT2, RCL1, DCP1A, YWHAB, CSNK1D, CASC3, DDX52, DNAJC8, PSMD5, SF3A3, SMNDC1, RPP30, ISY1, PSMC1, NUDT21, PSMD11, CNOT8, NUP85, HNRNPL, PHAX, SNRPF, NSUN2, PNRC2, PSMD13, DHX9, UTP18, SNRPB, DDX6, PRKCA, FIP1L1, POLDIP3, ZFP36, ERCC3, CDC5L, DIS3, …	CD8 TEMRA	pediatric_seniorSenior	down	down	554	162	672	24.1071	pediatric_seniorSenior
REACTOME_AUF1_HNRNP_D0_BINDS_AND_DESTABILIZES_MRNA	8.89131e-07	7.00748e-05	-2.32171	PSME4, PSMA4, PSMC6, PSMD5, PSMC1, PSMD11, PSMD13, PSME1, PSMA2, PSMA7, PSMB7, PSMD7, PABPC1, PSMD6, PSMD12, PSMD14, PSMC2, PSME2, PSMD8, HNRNPD, PSMB8, UBC, PSMB2, PSMF1, PSMB1	CD8 TEMRA	pediatric_seniorSenior	down	down	555	25	55	45.4545	pediatric_seniorSenior
REACTOME_REGULATION_OF_MRNA_STABILITY_BY_PROTEINS_THAT_BIND_AU_RICH_ELEMENTS	2.47308e-07	3.66016e-05	-2.34678	PSME4, MAPKAPK2, PSMA4, PSMC6, DCP1A, YWHAB, PSMD5, PSMC1, PSMD11, PSMD13, PRKCA, ZFP36, DIS3, PSME1, PSMA2, PSMA7, PSMB7, SET, PSMD7, EXOSC6, PABPC1, PSMD6, PSMD12, PSMD14, PSMC2, PSME2, PSMD8, HNRNPD, PSMB8, UBC, PSMB2, PSMF1, PSMB1	CD8 TEMRA	pediatric_seniorSenior	down	down	556	33	87	37.931	pediatric_seniorSenior
HALLMARK_MYC_TARGETS_V1	6.10061e-11	2.70867e-08	-2.35415	CTPS1, MCM6, GSPT1, ETF1, EIF3B, PPM1G, PSMA4, USP1, PSMC6, PHB2, CCT2, HDAC2, RRM1, LDHA, SLC25A3, UBA2, RAD23B, HSPE1, TOMM70, ERH, TXNL4A, STARD7, RAN, PSMA2, CCT3, CCT7, PSMA7, ACP1, RSL1D1, PGK1, ILF2, SET, G3BP1, PSMD7, EIF3J, SERBP1, XRCC6, HNRNPR, PABPC1, SNRPB2, SNRPD1, PWP1, NCBP2, HNRNPA1, PSMD14, DHX15, UBE2L3, EIF4G2, PSMD8, HNRNPD, NCBP1, SYNCRIP, PPIA, DDX21, PSMB2, SF3A1, VDAC3, T…	CD8 TEMRA	pediatric_seniorSenior	down	down	557	79	200	39.5	pediatric_seniorSenior
REACTOME_CROSS_PRESENTATION_OF_SOLUBLE_EXOGENOUS_ANTIGENS_ENDOSOMES_	2.83119e-06	0.000167606	-2.36289	PSME4, PSMA4, PSMC6, PSMD5, PSMC1, PSMD11, PSMD13, PSME1, PSMA2, PSMA7, PSMB7, PSMD7, PSMD6, PSMD12, PSMD14, PSMC2, PSME2, PSMD8, PSMB8, PSMB2, PSMF1, PSMB1	CD8 TEMRA	pediatric_seniorSenior	down	down	558	22	50	44	pediatric_seniorSenior
REACTOME_DEGRADATION_OF_DVL	1.84043e-06	0.000116736	-2.37352	PSME4, PSMA4, PSMC6, PSMD5, PSMC1, PSMD11, PSMD13, PSME1, PSMA2, PSMA7, PSMB7, PSMD7, CUL3, PSMD6, PSMD12, PSMD14, PSMC2, PSME2, PSMD8, RBX1, PSMB8, UBC, PSMB2, PSMF1, PSMB1	CD8 TEMRA	pediatric_seniorSenior	down	down	559	25	57	43.8596	pediatric_seniorSenior
REACTOME_ABC_TRANSPORTER_DISORDERS	4.53482e-07	4.02692e-05	-2.40465	PSME4, PSMA4, PSMC6, PSMD5, PSMC1, PSMD11, PSMD13, OS9, PSME1, PSMA2, PSMA7, PSMB7, PSMD7, ERLEC1, DERL1, PSMD6, PSMD12, RNF185, PSMD14, PSMC2, PSME2, PSMD8, PSMB8, UBC, PSMB2, DERL2, PSMF1, PSMB1	CD8 TEMRA	pediatric_seniorSenior	down	down	560	28	77	36.3636	pediatric_seniorSenior
REACTOME_DEFECTIVE_CFTR_CAUSES_CYSTIC_FIBROSIS	4.53482e-07	4.02692e-05	-2.40465	PSME4, PSMA4, PSMC6, PSMD5, PSMC1, PSMD11, PSMD13, OS9, PSME1, PSMA2, PSMA7, PSMB7, PSMD7, ERLEC1, DERL1, PSMD6, PSMD12, RNF185, PSMD14, PSMC2, PSME2, PSMD8, PSMB8, UBC, PSMB2, DERL2, PSMF1, PSMB1	CD8 TEMRA	pediatric_seniorSenior	down	down	561	28	61	45.9016	pediatric_seniorSenior
REACTOME_FORMATION_OF_RNA_POL_II_ELONGATION_COMPLEX_	9.46957e-07	7.00748e-05	-2.40834	POLR2A, CTDP1, RTF1, CTR9, TCEA1, ERCC3, CDK7, CCNK, CCNT2, ELOC, GTF2F2, SUPT16H, NELFCD, NCBP2, LEO1, NCBP1, SUPT6H, AFF4, CCNT1	CD8 TEMRA	pediatric_seniorSenior	down	down	562	19	58	32.7586	pediatric_seniorSenior
KEGG_AUTOIMMUNE_THYROID_DISEASE	0.000227761	0.0331371	1.97953	HLA-DRB1, HLA-DPB1, HLA-DPA1, FAS, TG, CTLA4	Treg	pediatric_seniorSenior	up	up	563	6	52	11.5385	pediatric_seniorSenior
KEGG_SPLICEOSOME	0.000393175	0.0435933	-1.77345	SNRPD1, SLU7, CRNKL1, LSM6, EFTUD2, TCERG1, LSM7, SNRPB, WBP11, CCDC12, RBM17, NCBP2, SNRPB2, SNRPF, TXNL4A, CDC40, HNRNPA1, SF3A1, HNRNPM, SNRPE, SRSF4, SMNDC1, SRSF10, SNRNP40, THOC1, DHX8, NCBP1, CDC5L, PRPF40A, SNW1, SRSF6, SNU13, SNRPA1, DHX15, U2SURP, PRPF6, PRPF38A, HNRNPK, SF3A3, SF3B2, SRSF9, ACIN1, DHX38	Treg	pediatric_seniorSenior	down	down	564	43	127	33.8583	pediatric_seniorSenior
REACTOME_RRNA_PROCESSING	3.95769e-05	0.00702095	-1.80867	RCL1, LTV1, RPP30, DDX21, WDR43, DKC1, WDR3, C1D, RIOK3, UTP18, XRN2, NAT10, MTERF4, MTREX, PNO1, RPS21, EXOSC7, WDR36, RPS7, NOP58, EXOSC3, GNL3, DDX52, NOL11, RPL5, TRMT10C, RPL10A, UTP20, RPS5, NCL, NOP14, HEATR1, RPL15, RPS9, SNU13, DIS3, BMS1, RPS27A, RPL22, RPL27, RPL29, RPL18, RPL30, FAU, WDR12, RPS17, RPL37A, RPL36, NOL9, RPS24, RPL36A, RPS2, RPL21, EXOSC9, RPS4X, EXOSC6, RPS15, RPL18A, R…	Treg	pediatric_seniorSenior	down	down	565	72	205	35.122	pediatric_seniorSenior
REACTOME_PROCESSING_OF_CAPPED_INTRON_CONTAINING_PRE_MRNA	1.86251e-06	0.000550682	-1.90385	SNRPD1, SLU7, POLDIP3, DHX9, CRNKL1, LSM6, NUP54, EFTUD2, SLBP, NDC1, LSM7, SNRPB, DNAJC8, HNRNPL, WBP11, WTAP, RBM17, NCBP2, SNRPB2, SNRPF, NUP88, TXNL4A, CDC40, SRRT, MTREX, NUP153, HNRNPA1, SF3A1, CWC22, HNRNPM, SNRPE, SRSF4, SMNDC1, NUP93, SRSF10, SNRNP40, POLR2A, RANBP2, SEH1L, SARNP, HNRNPUL1, THOC1, FYTTD1, NCBP1, CDC5L, YBX1, PPIL4, WDR33, PRPF40A, RNPS1, PPWD1, HNRNPD, SNW1, SNRNP35, SRS…	Treg	pediatric_seniorSenior	down	down	566	78	242	32.2314	pediatric_seniorSenior
REACTOME_MRNA_SPLICING	5.21458e-06	0.00115633	-1.90815	SNRPD1, SLU7, DHX9, CRNKL1, LSM6, EFTUD2, LSM7, SNRPB, DNAJC8, HNRNPL, WBP11, RBM17, NCBP2, SNRPB2, SNRPF, TXNL4A, CDC40, SRRT, MTREX, HNRNPA1, SF3A1, CWC22, HNRNPM, SNRPE, SRSF4, SMNDC1, SRSF10, SNRNP40, POLR2A, HNRNPUL1, NCBP1, CDC5L, YBX1, PPIL4, WDR33, PRPF40A, RNPS1, PPWD1, HNRNPD, SNW1, SNRNP35, SRSF6, SNU13, SNRPA1, SRSF11, SF1, DHX15, FIP1L1, U2SURP, CASC3, HNRNPR, PRPF6, PRPF38A, HNRNPK,…	Treg	pediatric_seniorSenior	down	down	567	59	188	31.383	pediatric_seniorSenior
REACTOME_METABOLISM_OF_RNA	5.2031e-13	4.61515e-10	-2.01111	RNMT, GSPT1, RCL1, CNOT6L, TRMT61B, TYW5, LTV1, SNRPD1, SLU7, POLDIP3, DHX9, URM1, CRNKL1, PABPC1, RPP30, DDX21, LSM6, PATL1, WDR43, DDX1, NUP54, TRNT1, ETF1, DKC1, PSMD7, WDR3, TYW3, C1D, EFTUD2, SLBP, NDC1, LSM7, SNRPB, DNAJC8, HNRNPL, DCP1A, PPP2R1A, ADAR, RIOK3, WBP11, CNOT7, WTAP, UTP18, RBM17, YWHAB, NCBP2, CDK7, SNRPB2, SNRPF, XRN2, NUP88, TXNL4A, PSME4, EIF4B, CDC40, NAT10, SRRT, MTERF4, …	Treg	pediatric_seniorSenior	down	down	568	171	672	25.4464	pediatric_seniorSenior
REACTOME_RRNA_MODIFICATION_IN_THE_NUCLEUS_AND_CYTOSOL	0.000261511	0.0331371	-2.01359	RCL1, WDR43, DKC1, WDR3, UTP18, NAT10, PNO1, WDR36, RPS7, NOP58, DDX52, NOL11, UTP20, NOP14, HEATR1, RPS9, SNU13, BMS1	Treg	pediatric_seniorSenior	down	down	569	18	60	30	pediatric_seniorSenior
HALLMARK_MYC_TARGETS_V1	8.53327e-08	3.7845e-05	-2.07077	RSL1D1, GSPT1, CTPS1, MCM6, CCT2, SNRPD1, PABPC1, DDX21, DDX18, ETF1, PSMD7, MYC, LSM7, EIF3B, ABCE1, SSBP1, NCBP2, SNRPB2, HDAC2, TXNL4A, SYNCRIP, TOMM70, HNRNPA1, GLO1, EIF4A1, SF3A1, UBA2, PWP1, EIF3D, EXOSC7, SMARCC1, UBE2L3, IFRD1, GNL3, XRCC6, COPS5, NCBP1, ERH, PSMC6, PABPC4, EIF4H, RNPS1, RPS5, HNRNPD, TCP1, G3BP1, EIF3J, RAD23B, SLC25A3, RPL22, SNRPA1, TARDBP, DHX15, EIF4G2, PHB2, PPIA, …	Treg	pediatric_seniorSenior	down	down	570	79	200	39.5	pediatric_seniorSenior
REACTOME_METABOLISM_OF_RNA	9.4316e-08	8.39413e-05	-1.75148	U2AF1, CNOT6L, GSPT1, FYTTD1, PABPC1, RNMT, DDX21, EXOSC9, MAPKAPK2, PAIP1, TXNL4A, PSME4, RPS27L, DNAJC8, HNRNPUL1, CRNKL1, PSMC1, NOP58, ETF1, DDX1, RANBP2, SNU13, PPP2CA, PATL1, SLBP, DHX9, XRN2, TSEN54, DIS3, NUP54, PSMD5, SNRPA1, EIF4A1, SNRPE, WDR3, GNL3, SRSF3, WBP11, WDR43, CSNK1D, NOL11, PNO1, TRMT61B, WDR36, NUP155, DCAF13, URM1, NUP58, YBX1, TGS1, SNRNP40, TNPO1, RNPS1, PSMA2, EXOSC7, …	CD4 CM	CMVPositive	down	down	571	135	672	20.0893	CMVPositive
REACTOME_PROCESSING_OF_CAPPED_INTRON_CONTAINING_PRE_MRNA	3.64733e-05	0.00811532	-1.84369	U2AF1, FYTTD1, TXNL4A, DNAJC8, HNRNPUL1, CRNKL1, RANBP2, SNU13, SLBP, DHX9, NUP54, SNRPA1, SNRPE, SRSF3, WBP11, NUP155, NUP58, YBX1, SNRNP40, RNPS1, HNRNPL, DHX15, ISY1, HNRNPM, SF3B2, SF3A1, SLU7, HNRNPC, NUP98, SNRPB2, POLR2A, RBM22, NUDT21, THOC1, CASC3, PCBP2, SRSF10, NUP205, SNRNP200, SNRPD1, NXF1, PRPF8, U2SURP, CHTOP, SRSF2, CWC15, SF1, SNW1, SF3B1, NCBP1, MTREX, SRRM1, SRSF11, GLE1, POLR2…	CD4 CM	CMVPositive	down	down	572	93	242	38.4298	CMVPositive
REACTOME_MRNA_SPLICING	5.6753e-05	0.010102	-1.91019	U2AF1, TXNL4A, DNAJC8, HNRNPUL1, CRNKL1, SNU13, DHX9, SNRPA1, SNRPE, SRSF3, WBP11, YBX1, SNRNP40, RNPS1, HNRNPL, DHX15, ISY1, HNRNPM, SF3B2, SF3A1, SLU7, HNRNPC, SNRPB2, POLR2A, RBM22, NUDT21, CASC3, PCBP2, SRSF10, SNRNP200, SNRPD1, PRPF8, U2SURP, SRSF2, CWC15, SF1, SNW1, SF3B1, NCBP1, MTREX, SRRM1, SRSF11, POLR2B, PRPF6, PRPF38A, RBM17, SRSF4, SRSF7, PRPF40A, ELAVL1, BCAS2, RBM8A, AQR, TRA2B, SR…	CD4 CM	CMVPositive	down	down	573	74	188	39.3617	CMVPositive
HALLMARK_MYC_TARGETS_V1	2.7075e-06	0.000803225	-2.0214	U2AF1, MCM6, GSPT1, PABPC1, RRM1, IFRD1, DDX21, TXNL4A, COPS5, RSL1D1, NOLC1, ETF1, DDX18, G3BP1, SNRPA1, EIF4A1, TOMM70, GNL3, SRSF3, NAP1L1, XRCC6, ABCE1, CTPS1, RNPS1, PSMA2, EXOSC7, DHX15, GLO1, CCT4, SF3A1, EIF1AX, HSP90AB1, EIF4G2, USP1, HNRNPC, SLC25A3, SNRPB2, CLNS1A, SYNCRIP, LDHA, EIF3D, CNBP, RPS2, SERBP1, EIF3B, SNRPD1, XPO1, PGK1, SRSF2, PSMA6, PABPC4, NCBP1, NOP56, ACP1, STARD7, VDA…	CD4 CM	CMVPositive	down	down	574	65	200	32.5	CMVPositive
HALLMARK_TNFA_SIGNALING_VIA_NFKB	2.49515e-06	0.000803225	-2.16665	FOSL2, PTGER4, MAP3K8, RELB, IRS2, PER1, PDE4B, GADD45B, NAMPT, RNF19B, B4GALT5, CCL4, BHLHE40, RIPK2, NFKBIA, JUNB, REL, TNFAIP3, LITAF, NR4A2, DUSP2, ID2, IER5, DUSP1, NFE2L2, NFKB1, BIRC2	CD4 CM	CMVPositive	down	down	575	27	200	13.5	CMVPositive
REACTOME_SIALIC_ACID_METABOLISM	0.000270895	0.0499845	2.00403	ST8SIA1, ST8SIA6, ST6GALNAC3, ST6GAL1, ST3GAL2, ST8SIA4, CTSA	CD4 EM1	CMVPositive	up	up	576	7	33	21.2121	CMVPositive
REACTOME_METABOLISM_OF_RNA	0.000281128	0.0499845	-1.50524	U2AF1, CNOT6L, GSPT1, PABPC1, FYTTD1, PATL1, MAPKAPK2, RNMT, HNRNPUL1, MPHOSPH10, PSME4, PSMA6, WBP11, PAIP1, NUP98, NOP58, SLBP, NUP54, GNL3, NXF1, DHX9, ZFP36, NOL11, EIF4G1, SF3B2, NSUN2, PSMD13, SF3A1, SMNDC1, SNRPD1, CSNK1D, EFTUD2, ETF1, SUGP1, DDX21, RPP30, SNRPA1, PRPF3, C1D, PPIL4, NUP58, RANBP2, PSMD5, NUP155, CNOT9, PSMA2, RPS2, NUDT21, XPO1, SNRPG, CWC15, DDX1, YBX1, EIF4A1, EXOSC7, S…	CD4 EM1	CMVPositive	down	down	577	115	672	17.1131	CMVPositive
HALLMARK_MYC_TARGETS_V1	4.19949e-06	0.00186668	-1.96155	U2AF1, MCM6, GSPT1, PABPC1, RRM1, IFRD1, CCT2, XRCC6, HSPE1, CTPS1, PSMA6, DDX18, GNL3, G3BP1, SF3A1, SNRPD1, ETF1, EIF3B, DDX21, SNRPA1, PSMA2, RPS2, XPO1, SNRPG, EIF4H, EIF4A1, EXOSC7, HSPD1, NAP1L1, PWP1, PSMC6, PSMD7, SSBP1, UBA2, HNRNPC, ABCE1, NCBP2, LDHA, ODC1, PGK1, SRSF3, SRSF7, VDAC3, RPS6, TCP1, SRSF2, EIF1AX, PABPC4, CANX, EIF4G2, NPM1, RPLP0, SLC25A3, HSP90AB1, PHB2, SYNCRIP, PSMB2, …	CD4 EM1	CMVPositive	down	down	578	59	200	29.5	CMVPositive
REACTOME_CIRCADIAN_CLOCK	9.81425e-05	0.0290829	-2.07909	BHLHE40, PPP1CB, NAMPT, CPT1A, PER1, CRY1, ARNTL, CREM, RORA, CSNK1D, USP46, HIF1A, CRY2, SREBF1, MEF2D, PPARA, TGS1, NR3C1	CD4 EM1	CMVPositive	down	down	579	18	70	25.7143	CMVPositive
HALLMARK_TNFA_SIGNALING_VIA_NFKB	2.32424e-06	0.00186668	-2.16211	FOSL2, PTGER4, RELB, BHLHE40, NAMPT, GADD45B, IRS2, PER1, PDE4B, RIPK2, NFKBIA, STAT5A, TNFAIP3, REL, IER5, NR4A2, NFE2L2, JUNB, B4GALT5, ID2, NFKB1, DUSP1, LITAF, ZFP36, BIRC2, GCH1, TIPARP, BTG1, TNIP1, IFNGR2, SOD2, ZBTB10, MAP3K8, KLF2, JUN, RNF19B, FOSB	CD4 EM1	CMVPositive	down	down	580	37	200	18.5	CMVPositive
REACTOME_IMMUNOREGULATORY_INTERACTIONS_BETWEEN_A_LYMPHOID_AND_A_NON_LYMPHOID_CELL	5.72616e-07	0.000157712	2.26398	KLRF1, KLRD1, SLAMF7, KLRK1, CD300A, KLRG1, CD81, ITGAL, SLAMF6, CLEC2B, HCST, CRTAM, CD3G, ITGB7, CD226, CD99, ITGB2, IFITM1, CD3E, KLRB1, SH2D1A, HLA-C, SELL, CD3D, PILRB	CD4 EM2	CMVPositive	up	up	581	25	191	13.089	CMVPositive
KEGG_GRAFT_VERSUS_HOST_DISEASE	6.47637e-06	0.0006575	2.08083	GZMB, KLRD1, PRF1, IFNG, HLA-DRB1, HLA-DPA1, HLA-DPB1	CD4 EM2	CMVPositive	up	up	582	7	41	17.0732	CMVPositive
HALLMARK_ALLOGRAFT_REJECTION	6.44009e-06	0.0006575	2.04402	GZMB, FGR, KLRD1, CCL4, LYN, PRF1, IFNG, GZMA, CCL5, IL18RAP, HDAC9, F2R, ITGAL, CRTAM, ST8SIA4, CD3G, PSMB10, EIF4G3, LCP2, IL2RB, ITGB2, TAP2, IL7, CD3E, LCK, TAP1, IL2RG, CSK, CD3D, TAPBP, STAT1, CTSS, CD2	CD4 EM2	CMVPositive	up	up	583	33	200	16.5	CMVPositive
REACTOME_REGULATION_OF_INSULIN_LIKE_GROWTH_FACTOR_IGF_TRANSPORT_AND_UPTAKE_BY_INSULIN_LIKE_GROWTH_FACTOR_BINDING_PROTEINS_IGFBPS_	0.000282768	0.013997	2.01049	PRSS23, GZMH, SHISA5	CD4 EM2	CMVPositive	up	up	584	3	124	2.41935	CMVPositive
KEGG_ALLOGRAFT_REJECTION	7.91098e-05	0.0058739	2.01032	GZMB, PRF1, IFNG, HLA-DRB1, HLA-DPA1, HLA-DPB1	CD4 EM2	CMVPositive	up	up	585	6	37	16.2162	CMVPositive
KEGG_NATURAL_KILLER_CELL_MEDIATED_CYTOTOXICITY	0.000131993	0.00904662	1.98848	GZMB, KLRD1, KLRK1, PRF1, IFNG, CD244, ITGAL, RAC2, HCST, NFATC2, MAP2K2, LCP2, ITGB2, NFATC3, PPP3CC, LCK, SH2D1A, HLA-C, CASP3, MAPK1, VAV3, PIK3CG, CD48, PTK2B, RAC1, KRAS	CD4 EM2	CMVPositive	up	up	586	26	137	18.9781	CMVPositive
KEGG_TYPE_I_DIABETES_MELLITUS	0.000176138	0.0104626	1.98071	GZMB, PRF1, IFNG, HLA-DRB1, HLA-DPA1, HLA-DPB1	CD4 EM2	CMVPositive	up	up	587	6	43	13.9535	CMVPositive
REACTOME_CLASS_A_1_RHODOPSIN_LIKE_RECEPTORS_	0.000457592	0.0203857	1.96995	CX3CR1, PROK2, S1PR5, CCL4, CCL5, PTGDR, F2R, ADRB2, S1PR4	CD4 EM2	CMVPositive	up	up	588	9	330	2.72727	CMVPositive
REACTOME_GPCR_LIGAND_BINDING	0.00128325	0.0497119	1.94097	CX3CR1, PROK2, S1PR5, CCL4, CCL5, PTGDR, PTCH1, F2R, ADRB2, S1PR4	CD4 EM2	CMVPositive	up	up	589	10	463	2.15983	CMVPositive
KEGG_AUTOIMMUNE_THYROID_DISEASE	0.000407279	0.0190993	1.93641	GZMB, PRF1, HLA-DRB1, HLA-DPA1, HLA-DPB1	CD4 EM2	CMVPositive	up	up	590	5	52	9.61538	CMVPositive
REACTOME_PROCESSING_OF_CAPPED_INTRON_CONTAINING_PRE_MRNA	0.00111237	0.0471964	-1.56169	U2AF1, METTL14, CWC25, SF1, SNRPB2, RANBP2, THOC1, SNRPA1, NXF1, YBX1, DHX9, SRSF3, NUP88, SEH1L, THOC3, BCAS2, SNRNP200, PPIL4, PCBP2, NUP98, POLR2A, RBM5, NUP155, SRSF7, HNRNPA1, METTL3, FUS, SRSF6, SNU13, TRA2B, NUDT21, NUP160, WDR33, EIF4A3, CWC15, PRCC, LSM8, SRSF4, NUP58, RNPC3, SNW1, LSM7, HNRNPL, SRSF10, PPIL3, HNRNPC, DDX42, SF3B2, HNRNPH1, SUGP1, PCF11, NUP133, EFTUD2, SNRNP70, DHX15, H…	CD4 EM2	CMVPositive	down	down	591	82	242	33.8843	CMVPositive
REACTOME_METABOLISM_OF_RNA	2.83002e-07	0.000129495	-1.60667	CNOT6L, WDR3, GSPT1, U2AF1, PABPC1, DDX21, RNMT, ZFP36, METTL14, CWC25, SF1, PNO1, MTO1, PATL1, NOP58, SNRPB2, RANBP2, WDR36, THOC1, DIS3, SNRPA1, PPP2R1A, NOL11, RPS2, NXF1, EIF4A1, DCAF13, RPLP0, YBX1, RPS20, PSMD5, PRKCA, DHX9, SRSF3, CLNS1A, TGS1, EIF4A2, NUP88, SEH1L, THOC3, BCAS2, PPP2CA, EXOSC7, SNRNP200, RPL10, PPIL4, PCBP2, NSUN2, NUP98, POLR2A, RBM5, ETF1, NUP155, SRSF7, RPS27A, RPLP2, …	CD4 EM2	CMVPositive	down	down	592	194	672	28.869	CMVPositive
REACTOME_TRANSLATION	0.000245552	0.0128698	-1.64797	GSPT1, PABPC1, MRPL57, PPA1, SRP72, RPS2, EIF3J, EIF4A1, MRPL3, RPLP0, EIF3B, RPS20, EIF4A2, EIF3A, RPL10, MRPL13, PPA2, EIF5, ETF1, EIF3F, SSR3, RPS27A, RPLP2, RPS5, RPL18, MRPS35, EIF2B1, FARSB, SRPRB, RPL12, EEF2, RPS19, RPSA, MRPL19, OXA1L, WARS2, RPS6, SRP9, RPL35A, RPS21, EEF1A1, EIF2S2, RPL3, RPL29, RPS3A, RPL36A, RPL5, EIF3M, YARS2, RPL21, RPS7, MRRF, RPL22, FAU, RPS11, RPL17, RPL4, RPS3,…	CD4 EM2	CMVPositive	down	down	593	81	295	27.4576	CMVPositive
HALLMARK_TNFA_SIGNALING_VIA_NFKB	0.0012259	0.0496491	-1.6975	IRS2, PER1, FOSL2, NFKB1, NAMPT, GADD45B, PDE4B, IER5, RELB, NFKBIA, PTGER4, DUSP1, JUNB, DENND5A, BTG2, RNF19B, SLC2A3, ZFP36, PFKFB3, TNFAIP3, KLF9, REL, ZBTB10, FOS, JUN, FOSB, SAT1, NR4A2, SOD2, NFE2L2	CD4 EM2	CMVPositive	down	down	594	30	200	15	CMVPositive
REACTOME_RRNA_PROCESSING	0.00016265	0.0103515	-1.75243	WDR3, DDX21, PNO1, NOP58, WDR36, DIS3, NOL11, RPS2, DCAF13, RPLP0, RPS20, EXOSC7, RPL10, RPS27A, RPLP2, RPS5, DKC1, WDR75, RPL18, RPL12, TRMT10C, RPS19, RPSA, EXOSC9, SNU13, RPS6, RPL35A, RPS21, UTP18, GNL3, NOL9, RPL3, RPL29, WDR43, RPS3A, RPL36A, RPL5, EXOSC10, RPL21, RPS7, RPP30, RPL22, FAU, RPS11, RPL17, RPL4, RPS3, RPS4X, RPL15, RPL19, RPS18, RPL31, RPL8, RPLP1, RPL23, RPL34, HEATR1, RPL11, …	CD4 EM2	CMVPositive	down	down	595	70	205	34.1463	CMVPositive
HALLMARK_HYPOXIA	0.000222714	0.0124024	-1.89141	IRS2, CXCR4, FOSL2, DUSP1, BNIP3L, SLC2A3, ZFP36, PFKFB3, FAM162A, TNFAIP3, KLF7, FOS, JUN, NR3C1, CITED2, PRKCA, GBE1, CDKN1B, BCL2, SLC6A6, BTG1, TIPARP, GAPDH, PGK1, LDHA, SIAH2	CD4 EM2	CMVPositive	down	down	596	26	200	13	CMVPositive
REACTOME_SELENOAMINO_ACID_METABOLISM	2.35094e-05	0.00190426	-1.90638	RPS2, RPLP0, RPS20, RPL10, RPS27A, RPLP2, RPS5, RPL18, RPL12, RPS19, RPSA, RPS6, RPL35A, RPS21, RPL3, RPL29, RPS3A, RPL36A, RPL5, RPL21, RPS7, RPL22, FAU, RPS11, RPL17, SECISBP2, RPL4, RPS3, AIMP1, RPS4X, RPL15, RPL19, RPS18, RPL31, RPL8, RPLP1, RPL23, RPL34, RPL11, RPL18A, RPL9, RPS28, RPS8, RPS12, RPL24, RPS27, RPL6, RPL28, RPL39, RPL7A, RPL30, RPS10, RPL41, RPS15, RPL13A, RPS27L, RPS17, PAPSS1…	CD4 EM2	CMVPositive	down	down	597	65	118	55.0847	CMVPositive
HALLMARK_MYC_TARGETS_V1	2.90674e-07	0.000129495	-2.02485	MCM6, GSPT1, U2AF1, PABPC1, DDX21, RRM1, IFRD1, XRCC6, NAP1L1, ERH, PABPC4, CCT2, NOLC1, SNRPB2, SNRPA1, RPS2, EIF3J, EIF4A1, HSPD1, EIF4G2, DDX18, RPLP0, EIF3B, NPM1, SRSF3, CLNS1A, TOMM70, EXOSC7, ETF1, SRSF7, RPS5, SERBP1, HNRNPA1, RPL18, SSBP1, PGK1, LDHA, SYNCRIP, CTPS1, ABCE1, ODC1, YWHAE, TRA2B, RPS6, PSMD7, UBA2, ACP1, GNL3, EIF2S2, HSP90AB1, LSM7, RPL22, HNRNPC, G3BP1, CBX3, RPS3, EIF1AX…	CD4 EM2	CMVPositive	down	down	598	78	200	39	CMVPositive
REACTOME_RESPONSE_OF_EIF2AK4_GCN2_TO_AMINO_ACID_DEFICIENCY	6.64141e-06	0.0006575	-2.02858	RPS2, RPLP0, RPS20, RPL10, RPS27A, RPLP2, RPS5, ATF4, RPL18, RPL12, ATF2, RPS19, RPSA, RPS6, RPL35A, RPS21, EIF2S2, RPL3, RPL29, RPS3A, RPL36A, RPL5, RPL21, RPS7, RPL22, FAU, RPS11, RPL17, RPL4, RPS3, RPS4X, RPL15, RPL19, RPS18, RPL31, RPL8, RPLP1, RPL23, RPL34, RPL11, RPL18A, RPL9, RPS28, RPS8, RPS12, RPL24, RPS27, RPL6, RPL28, RPL39, RPL7A, RPL30, GCN1, RPS10, RPL41, RPS15, RPL13A, RPS27L, RPS1…	CD4 EM2	CMVPositive	down	down	599	66	102	64.7059	CMVPositive
REACTOME_EUKARYOTIC_TRANSLATION_ELONGATION	7.64296e-06	0.000680988	-2.04235	RPS2, RPLP0, RPS20, RPL10, RPS27A, RPLP2, RPS5, RPL18, RPL12, EEF2, RPS19, RPSA, RPS6, RPL35A, RPS21, EEF1A1, RPL3, RPL29, RPS3A, RPL36A, RPL5, RPL21, RPS7, RPL22, FAU, RPS11, RPL17, RPL4, RPS3, RPS4X, RPL15, RPL19, RPS18, RPL31, RPL8, RPLP1, RPL23, RPL34, RPL11, RPL18A, RPL9, RPS28, RPS8, RPS12, RPL24, RPS27, RPL6, RPL28, EEF1D, RPL39, RPL7A, RPL30, RPS10, RPL41, RPS15, RPL13A, RPS27L, RPS17, EE…	CD4 EM2	CMVPositive	down	down	600	66	94	70.2128	CMVPositive
KEGG_RIBOSOME	4.86885e-06	0.0006575	-2.06228	RPS2, RPLP0, RPS20, RPL10, MRPL13, RPS27A, RPLP2, RSL24D1, RPS5, RPL18, RPL12, RPS19, RPSA, RPS6, RPL35A, RPS21, RPL3, RPL29, RPS3A, RPL36A, RPL5, RPL21, RPS7, RPL22, FAU, RPS11, RPL17, RPL4, RPS3, RPS4X, RPL15, RPL19, RPS18, RPL31, RPL8, RPLP1, RPL23, RPL34, RPL11, RPL18A, RPL9, RPS28, RPS8, RPS12, RPL24, RPS27, RPL6, RPL28, RPL39, RPL7A, RPL30, RPS10, RPL41, RPS15, RPL13A, RPS27L, RPS17, RPS9, …	CD4 EM2	CMVPositive	down	down	601	64	88	72.7273	CMVPositive
REACTOME_EUKARYOTIC_TRANSLATION_INITIATION	1.24088e-06	0.000221124	-2.07348	PABPC1, RPS2, EIF3J, EIF4A1, RPLP0, EIF3B, RPS20, EIF4A2, EIF3A, RPL10, EIF5, EIF3F, RPS27A, RPLP2, RPS5, RPL18, EIF2B1, RPL12, RPS19, RPSA, RPS6, RPL35A, RPS21, EIF2S2, RPL3, RPL29, RPS3A, RPL36A, RPL5, EIF3M, RPL21, RPS7, RPL22, FAU, RPS11, RPL17, RPL4, RPS3, RPS4X, RPL15, RPL19, EIF1AX, RPS18, RPL31, RPL8, RPLP1, RPL23, RPL34, RPL11, RPL18A, RPL9, RPS28, RPS8, RPS12, RPL24, RPS27, RPL6, RPL28,…	CD4 EM2	CMVPositive	down	down	602	76	120	63.3333	CMVPositive
REACTOME_NONSENSE_MEDIATED_DECAY_NMD_	7.08024e-07	0.000157712	-2.11494	GSPT1, PABPC1, PPP2R1A, RPS2, RPLP0, RPS20, PPP2CA, RPL10, ETF1, RPS27A, RPLP2, RPS5, RPL18, DCP1A, RPL12, RPS19, RPSA, RPS6, RPL35A, EIF4A3, RPS21, RPL3, RPL29, RPS3A, RPL36A, RPL5, RPL21, RPS7, SMG5, RPL22, FAU, RPS11, RPL17, RPL4, RPS3, RPS4X, RPL15, RPL19, RPS18, RPL31, RBM8A, RPL8, RPLP1, RPL23, RPL34, RPL11, RPL18A, RPL9, RPS28, RPS8, RPS12, RPL24, RPS27, RPL6, NCBP1, RPL28, NCBP2, RPL39, R…	CD4 EM2	CMVPositive	down	down	603	74	116	63.7931	CMVPositive
REACTOME_METABOLISM_OF_RNA	0.000117903	0.0474338	-1.52218	U2AF1, CNOT6L, RPS27L, PABPC1, FYTTD1, GSPT1, DNAJC8, NUP54, PSMD5, TRMT61B, DHX9, NOL11, RNMT, RCL1, TXNL4A, PSMD13, SLU7, NOP58, DDX1, PSMD6, PAIP1, DIS3, SF3A1, PSMC1, PPP2CA, PHAX, ETF1, C1D, EXOSC9, PSMA2, MPHOSPH10, PRPF6, NSUN2, XPO1, RANBP2, PSMB2, PRPF3, SLBP, LSM6, DDX21, URM1, PSMD7, SNRPE, THOC1, TGS1, TYW5, SNRPA1, WTAP, NOL9, RTCB, NUDT21, WBP11, NXF1, UTP18, WDR43, SNU13, HNRNPUL1,…	CD4 Naive	CMVPositive	down	down	604	146	672	21.7262	CMVPositive
REACTOME_PROCESSING_OF_CAPPED_INTRON_CONTAINING_PRE_MRNA	0.000212946	0.0474338	-1.71643	U2AF1, FYTTD1, DNAJC8, NUP54, DHX9, TXNL4A, SLU7, SF3A1, PRPF6, RANBP2, PRPF3, SLBP, LSM6, SNRPE, THOC1, SNRPA1, WTAP, NUDT21, WBP11, NXF1, SNU13, HNRNPUL1, SF1, PRPF8, CWC15, SRRM1, SNRPB2, CPSF7, HNRNPM, RNPS1, POLR2A, U2SURP, CRNKL1, HNRNPC, HNRNPL, SRSF11, SF3B1, SNRNP40, NUP205, WDR33, PCBP2, NCBP1, SNW1, SNRNP200, PPWD1, AQR, ELAVL1, DHX15, PRPF40A, HNRNPF, SUGP1, SRSF4, NUP133, SF3B2, SNRN…	CD4 Naive	CMVPositive	down	down	605	71	242	29.3388	CMVPositive
REACTOME_MRNA_SPLICING	0.000191855	0.0474338	-1.85248	U2AF1, DNAJC8, DHX9, TXNL4A, SLU7, SF3A1, PRPF6, PRPF3, LSM6, SNRPE, SNRPA1, NUDT21, WBP11, SNU13, HNRNPUL1, SF1, PRPF8, CWC15, SRRM1, SNRPB2, CPSF7, HNRNPM, RNPS1, POLR2A, U2SURP, CRNKL1, HNRNPC, HNRNPL, SRSF11, SF3B1, SNRNP40, WDR33, PCBP2, NCBP1, SNW1, SNRNP200, PPWD1, AQR, ELAVL1, DHX15, PRPF40A, HNRNPF, SUGP1, SRSF4, SF3B2, SNRNP35, YBX1, CASC3, HNRNPD, SF3B3, PCF11, SF3A3, SRSF10, SRSF2, SM…	CD4 Naive	CMVPositive	down	down	606	60	188	31.9149	CMVPositive
HALLMARK_MYC_TARGETS_V1	5.12213e-06	0.00456382	-1.98686	U2AF1, MCM6, RRM1, PABPC1, GSPT1, DDX18, TXNL4A, ABCE1, RSL1D1, XRCC6, SF3A1, CTPS1, ETF1, G3BP1, CCT4, PSMA2, XPO1, TUFM, PSMB2, LDHA, PGK1, DDX21, PSMD7, PWP1, EIF1AX, SNRPA1, CCT2, ERH, SERBP1, NAP1L1, TOMM70, HSP90AB1, SNRPB2, ACP1, RNPS1, GNL3, EXOSC7, EIF3B, HNRNPC, USP1, PSMA6, EIF3D, NCBP1, NOLC1, COPS5, IFRD1, VDAC3, SSBP1, CANX, DHX15, YWHAE, STARD7, SLC25A3, PSMA4, SYNCRIP, CLNS1A, HNR…	CD4 Naive	CMVPositive	down	down	607	66	200	33	CMVPositive
REACTOME_GENERATION_OF_SECOND_MESSENGER_MOLECULES	3.87089e-05	0.0114707	2.16757	HLA-DRB1, LCP2, HLA-DPB1, FYB1, GRAP2, HLA-DPA1, CD3G, EVL, ITK, PLCG1	CD8 CM	CMVPositive	up	up	608	10	39	25.641	CMVPositive
HALLMARK_MTORC1_SIGNALING	1.46205e-05	0.00649882	-1.98937	ME1, ELOVL6, BHLHE40, CXCR4, CYP51A1, INSIG1, SLC7A5, SLC6A6, NAMPT, TBK1, SYTL2, ADIPOR2, RPN1, PSMD13, GAPDH, SQSTM1, HSPA9, PGK1, ETF1, UFM1, IDI1, PPP1R15A, NFYC, IFRD1, HSPA4, IMMT, SLC2A3, NIBAN1, TFRC, GGA2, CACYBP, PSMC2, PSMA4, DDX39A, EDEM1, ACSL3, USO1, RAB1A, DHFR, SLA, UCHL5	CD8 CM	CMVPositive	down	down	609	41	200	20.5	CMVPositive
HALLMARK_TNFA_SIGNALING_VIA_NFKB	1.68931e-07	0.00015018	-2.24767	FOSL2, MAP3K8, PTGER4, IRS2, GADD45B, PDE4B, BHLHE40, RNF19B, DUSP1, RELB, ID2, NAMPT, PFKFB3, IER5, PER1, SLC16A6, REL, NFKB1, GCH1, SQSTM1, DUSP2, LITAF, NR4A2, ZFP36, TNFAIP3, SOD2, BIRC2, FOS, PPP1R15A, IRF1, GPR183, SLC2A3, NFE2L2, NFKBIA, JUNB, CCNL1, B4GALT1	CD8 CM	CMVPositive	down	down	610	37	200	18.5	CMVPositive
REACTOME_GENERATION_OF_SECOND_MESSENGER_MOLECULES	7.1095e-05	0.00287935	2.08804	HLA-DRB1, LCP2, FYB1, HLA-DPB1, HLA-DPA1, GRAP2, CD3G, EVL, PLCG1, NCK1, ITK, CD3D	CD8 EM1	CMVPositive	up	up	611	12	39	30.7692	CMVPositive
KEGG_NATURAL_KILLER_CELL_MEDIATED_CYTOTOXICITY	3.29418e-06	0.000221585	2.05498	KLRD1, IFNG, KLRC3, NCR1, CD244, LCP2, KLRK1, TNFRSF10D, TNFRSF10A, IFNAR2, PPP3CC, FCGR3A, VAV1, RAC2, PIK3CD, TNFSF10, KLRC2, PLCG1, NFATC3, ITGAL, PIK3CA, PRKCB, PIK3CG, KRAS, CD48, VAV3	CD8 EM1	CMVPositive	up	up	612	26	137	18.9781	CMVPositive
KEGG_GRAFT_VERSUS_HOST_DISEASE	6.36135e-05	0.00283398	2.02422	HLA-DRB1, KLRD1, IFNG, HLA-DPB1, HLA-DPA1	CD8 EM1	CMVPositive	up	up	613	5	41	12.1951	CMVPositive
KEGG_ANTIGEN_PROCESSING_AND_PRESENTATION	0.000611572	0.0165125	1.92036	HLA-DRB1, KLRD1, KLRC3, HLA-DPB1, KLRC4, TAP2, HLA-DPA1, CD8B, KLRC2, CD74, TAP1	CD8 EM1	CMVPositive	up	up	614	11	88	12.5	CMVPositive
REACTOME_IMMUNOREGULATORY_INTERACTIONS_BETWEEN_A_LYMPHOID_AND_A_NON_LYMPHOID_CELL	0.000334734	0.0104699	1.89787	LILRB1, KLRD1, CRTAM, SLAMF6, NCR1, KLRK1, SLAMF7, CD8B, CD3G, FCGR3A, CD99, SELL, IFITM1, CLEC2B, ITGAL, ITGB7, CD226, CD3D, CD81, ITGA4, SH2D1A	CD8 EM1	CMVPositive	up	up	615	21	191	10.9948	CMVPositive
REACTOME_SIALIC_ACID_METABOLISM	0.00064446	0.0168886	1.89647	ST8SIA1, ST8SIA6, ST6GAL1, ST8SIA4, ST3GAL2, ST6GALNAC3, SLC35A1	CD8 EM1	CMVPositive	up	up	616	7	33	21.2121	CMVPositive
REACTOME_PD_1_SIGNALING	0.00228016	0.0493343	1.84013	HLA-DRB1, HLA-DPB1, HLA-DPA1, CD3G, CSK, CD3D	CD8 EM1	CMVPositive	up	up	617	6	28	21.4286	CMVPositive
REACTOME_INTERFERON_GAMMA_SIGNALING	0.0020288	0.0451916	1.82261	HLA-DRB1, IFNG, HLA-DPB1, GBP5, IRF2, HLA-DPA1, IRF3, GBP4, GBP3, TRIM5, TRIM8, CAMK2G, GBP2, IRF9, SP100	CD8 EM1	CMVPositive	up	up	618	15	93	16.129	CMVPositive
KEGG_REGULATION_OF_AUTOPHAGY	0.00190176	0.0434479	1.81999	IFNG, ATG4C, ULK2	CD8 EM1	CMVPositive	up	up	619	3	35	8.57143	CMVPositive
REACTOME_INFECTIOUS_DISEASE	0.000355493	0.0104699	-1.48253	DUSP16, CXCR4, YES1, TUBB4B, LYN, EZH2, ENTPD1, PTGER4, ADCY9, VPS37B, NUP58, NUP35, PARP8, TGFB1, XRCC6, CTDP1, NFKB1, ADRB2, NCKAP1, FYN, PGK1, HSP90AB1, SUMO1, PSMD13, NUP98, IL1RAP, DYNC1H1, TSG101, RNMT, PSMD8, GNG2, RPS2, PSMD5, RPL3, GNAI3, PSME4, ARF1, PRKAR2A, TUBA1B, PTK2, RHBDF2, PRKX, EEF2, NUP54, HSP90AA1, RANBP2, CCNT1, RPL8, RPLP0, CALM1, RPL15, SLC25A6, PSMD11, TBL1X, POLR2A, CBLL…	CD8 EM1	CMVPositive	down	down	620	185	866	21.3626	CMVPositive
REACTOME_CELLULAR_RESPONSES_TO_EXTERNAL_STIMULI	0.000265456	0.00909696	-1.57052	TUBB4B, EZH2, LMNB1, MAPKAPK2, TP53, DNAJB6, NUP58, NUP35, GCN1, MAPK9, FKBP5, NFKB1, RPS6KA3, HSP90AB1, PSMD13, NUP98, DYNC1H1, PSMD8, RPS2, PSMD5, RPL3, PSME4, HSPA9, CITED2, TUBA1B, RHEB, DNAJB1, P4HB, NUP54, HSP90AA1, HSPA5, RANBP2, DCTN4, RPL8, RPLP0, RPL15, PSMD11, CDKN1B, RPL12, SOD2, RPLP2, DNAJA1, ATP6V1E1, UBN1, RPL10, VCP, RPS6, SIRT1, PSMD7, ATP6V0D1, MAPK8, FNIP2, RPL5, STAT3, ATF4, …	CD8 EM1	CMVPositive	down	down	621	148	613	24.1436	CMVPositive
REACTOME_CYTOKINE_SIGNALING_IN_IMMUNE_SYSTEM	1.06794e-05	0.000594709	-1.63533	IL18RAP, PTPN13, RELB, IL12RB2, IL7, PELI2, IRS2, CD40LG, GAB2, DUSP16, IFNGR1, DUSP1, TNFRSF25, YES1, IL18R1, MAP3K8, NFKBIA, IL4R, LYN, PPP1CB, RORA, LRRC7, LMNB1, MAPKAPK2, DUSP2, STAT4, RASGRF2, TP53, RIPK2, NUP58, NUP35, TGFB1, PDE3B, EIF4A1, PIK3R1, PDCD4, TNFRSF1B, PPP2R5A, GATA3, MAPK9, NFKB1, RPS6KA3, FYN, IL12RB1, SUMO1, IRF1, PSMD13, NUP98, BRAP, IL1RAP, KSR1, PSMD8, PSMD5, PSME4, HSPA…	CD8 EM1	CMVPositive	down	down	622	110	884	12.4434	CMVPositive
REACTOME_SIGNALING_BY_ROBO_RECEPTORS	0.000890864	0.0220489	-1.64262	CXCR4, PABPC1, GSPT1, ETF1, PSMD13, PSMD8, RPS2, PSMD5, RPL3, PSME4, RNPS1, PRKAR2A, RPL8, RPLP0, CLASP2, RPL15, PSMD11, RPL12, RPLP2, RPL10, RPS6, PSMD7, RPL5, RPS17, PSMB4, RPS11, RPS3A, PSMC1, RPS27L, RPL6, RPL35A, CUL2, PSMD12, RPL21, RPSA, RPLP1, RPL19, UBA52, RPL24, RPS4X, PSMB7, RPL17, PSMC2, RPL27, RPS20, RPL32, RPS15, RPL29, RPL13, RPS8, RPS3, RPL38, RPL11, PSMD14, RPL34, RPL30, PAK2, CA…	CD8 EM1	CMVPositive	down	down	623	87	218	39.9083	CMVPositive
HALLMARK_IL2_STAT5_SIGNALING	0.0011121	0.0267806	-1.67974	SNX9, IFNGR1, CTLA4, CCR4, GADD45B, LRIG1, BHLHE40, IL18R1, MAP3K8, IL4R, RORA, GPR65, MAPKAPK2, ABCB1, DHRS3, PRNP, SLC39A8, TNFRSF1B, ADAM19, IGF1R, UMPS	CD8 EM1	CMVPositive	down	down	624	21	199	10.5528	CMVPositive
HALLMARK_ANDROGEN_RESPONSE	0.00232552	0.0493343	-1.71469	HPGD, ELL2, UAP1, MAF, IDI1, XRCC6, FKBP5, GPD1L, RPS6KA3, B4GALT1, GNAI3, RRP12, ACSL3	CD8 EM1	CMVPositive	down	down	625	13	100	13	CMVPositive
HALLMARK_UNFOLDED_PROTEIN_RESPONSE	0.000862391	0.021954	-1.74646	SLC7A5, ERN1, TSPYL2, NOLC1, EIF4A1, EIF2AK3, HSPA9, EEF2, HSPA5, DCP1A, SRPRA, NPM1, CNOT6, ATP6V0D1, ATF4, EXOSC9, HSP90B1, SPCS3, SRPRB, SDAD1, MTREX, SEC31A, DNAJC3, HERPUD1, CNOT4, CNOT2, PDIA6, PAIP1, RPS14, YWHAZ, FUS	CD8 EM1	CMVPositive	down	down	626	31	113	27.4336	CMVPositive
HALLMARK_G2M_CHECKPOINT	0.000358935	0.0104699	-1.75988	SLC7A5, MCM6, GSPT1, EZH2, LMNB1, TGFB1, NOLC1, KIF20B, NUP98, WRN, SLC12A2, ILF3, CCNT1, CDKN1B, SLC38A1, TOP1, AMD1, NASP, DDX39A, SYNCRIP, SRSF2, DBF4, G3BP1, CUL3, ODC1, SFPQ, RPS6KA5, SRSF10, HIF1A	CD8 EM1	CMVPositive	down	down	627	29	200	14.5	CMVPositive
REACTOME_PROCESSING_OF_CAPPED_INTRON_CONTAINING_PRE_MRNA	5.43874e-05	0.00255048	-1.7687	U2AF1, NUP58, NUP35, HNRNPL, NUP98, DHX9, TXNL4A, RNPS1, NXF1, RBM22, PTBP1, DNAJC8, NUP54, HNRNPUL1, RANBP2, SRSF3, THOC1, POLR2A, YBX1, SRSF7, SNRNP40, DHX38, SF3B2, DDX39A, POLDIP3, SMNDC1, CDC5L, SRSF2, FYTTD1, SNU13, SRSF5, SRSF4, WBP11, SF1, SF3A1, NUP205, SNRNP200, PRCC, SLBP, HNRNPA0, PCBP2, NUP153, SRSF10, SNRPB, CWC25, MTREX, SLU7, HNRNPM, PRPF6, NUDT21, POM121, PABPN1, DHX15, HNRNPH1, …	CD8 EM1	CMVPositive	down	down	628	89	242	36.7769	CMVPositive
REACTOME_RRNA_PROCESSING	7.09045e-05	0.00287935	-1.79563	DDX21, EXOSC7, CSNK1D, RPS2, WDR3, RPL3, WDR75, DDX52, RPL8, RPLP0, HEATR1, RPL15, RPL12, GNL3, NOP58, BMS1, NOL9, RPLP2, RPL10, DIS3, RPS6, WDR43, DCAF13, SNU13, RPL5, RPS17, RPS11, RPS3A, RPS27L, RPL6, EXOSC9, RIOK3, RPL35A, RPL21, RPSA, RPLP1, RPL19, MTREX, THUMPD1, UBA52, RPL24, RPS4X, TRMT10C, RPL17, RPL27, RPS20, RPL32, RPS15, RPL29, RPL13, RPS8, RPS3, RPL38, RPL11, UTP20, RPL34, RPL30, RPS…	CD8 EM1	CMVPositive	down	down	629	101	205	49.2683	CMVPositive
REACTOME_MRNA_SPLICING	9.86691e-05	0.00366309	-1.79938	U2AF1, HNRNPL, DHX9, TXNL4A, RNPS1, RBM22, PTBP1, DNAJC8, HNRNPUL1, SRSF3, POLR2A, YBX1, SRSF7, SNRNP40, DHX38, SF3B2, SMNDC1, CDC5L, SRSF2, SNU13, SRSF5, SRSF4, WBP11, SF1, SF3A1, SNRNP200, PRCC, HNRNPA0, PCBP2, SRSF10, SNRPB, CWC25, MTREX, SLU7, HNRNPM, PRPF6, NUDT21, PABPN1, DHX15, HNRNPH1, SRSF6, PRPF40A, U2SURP, HNRNPA1, PPWD1, HNRNPC, CASC3, SRRM2, POLR2B, HNRNPF, CTNNBL1, SNRPA1, FUS, NCBP…	CD8 EM1	CMVPositive	down	down	630	68	188	36.1702	CMVPositive
HALLMARK_UV_RESPONSE_UP	0.00130355	0.0305649	-1.82639	NFKBIA, LYN, BCL2L11, DDX21, ABCB1, NUP58, AQP3, GCH1, IRF1, BTG1, NXF1, DNAJB1, JUNB, SQSTM1, TFRC, SOD2, EIF5, AMD1, CDC5L, DNAJA1	CD8 EM1	CMVPositive	down	down	631	20	158	12.6582	CMVPositive
REACTOME_SIGNALING_BY_INTERLEUKINS	3.67968e-06	0.000221585	-1.82913	IL18RAP, PTPN13, IL12RB2, IL7, PELI2, IRS2, GAB2, YES1, IL18R1, MAP3K8, NFKBIA, IL4R, LYN, RORA, LMNB1, MAPKAPK2, STAT4, TP53, RIPK2, TGFB1, PIK3R1, PDCD4, TNFRSF1B, GATA3, MAPK9, NFKB1, RPS6KA3, FYN, IL12RB1, PSMD13, IL1RAP, PSMD8, PSMD5, PSME4, HSPA9, ARF1, P4HB, HSP90AA1, JUNB, INPP5D, SQSTM1, RPLP0, PSMD11, PELI1, SOD2, PPP2CA, NOD1, PSMD7, MAPK8, STAT3, IL27RA, TYK2, CAPZA1, LCP1, JUN, PSMB4…	CD8 EM1	CMVPositive	down	down	632	71	462	15.368	CMVPositive
REACTOME_INTERLEUKIN_1_FAMILY_SIGNALING	0.000209149	0.00745408	-1.83817	IL18RAP, PTPN13, PELI2, IL18R1, MAP3K8, NFKBIA, RIPK2, NFKB1, PSMD13, IL1RAP, PSMD8, PSMD5, PSME4, SQSTM1, PSMD11, PELI1, NOD1, PSMD7, MAPK8, STAT3, PSMB4, PSMC1, TBK1, PSMD12, UBA52, CHUK, PSMB7, PSMC2, PTPN2	CD8 EM1	CMVPositive	down	down	633	29	139	20.8633	CMVPositive
REACTOME_DISEASES_OF_METABOLISM	0.000364274	0.0104699	-1.84693	GALNT3, SPON1, CYP2R1, GFPT1, TBXAS1, ADAMTS10, GYG1, B4GALT1, SLC35D1, MTRR, EXT1, ARSB, FDX1, ADAMTS17, GBE1, PGM1, GALT, LFNG, GUSB, B3GLCT, HGSNAT, LMBRD1, EPM2A, UBA52, RPIA	CD8 EM1	CMVPositive	down	down	634	25	246	10.1626	CMVPositive
REACTOME_METABOLISM_OF_RNA	4.10338e-10	3.65611e-07	-1.89164	CNOT6L, U2AF1, PABPC1, ZFP36, GSPT1, MAPKAPK2, DDX21, TSEN54, ETF1, NUP58, NUP35, EIF4A1, EXOSC7, NSUN2, SMG5, HNRNPL, PSMD13, NUP98, CSNK1D, RNMT, PSMD8, RPS2, PATL1, WDR3, PSMD5, RPL3, DHX9, PSME4, TXNL4A, RNPS1, NXF1, RBM22, PTBP1, WDR75, DDX52, DNAJC8, NUP54, HNRNPUL1, RANBP2, SRSF3, RPL8, RPLP0, HEATR1, THOC1, RPL15, PSMD11, POLR2A, YBX1, SRSF7, DCP1A, SNRNP40, DHX38, RPL12, GNL3, NOP58, BMS…	CD8 EM1	CMVPositive	down	down	635	217	672	32.2917	CMVPositive
REACTOME_ACTIVATION_OF_THE_MRNA_UPON_BINDING_OF_THE_CAP_BINDING_COMPLEX_AND_EIFS_AND_SUBSEQUENT_BINDING_TO_43S	0.000286426	0.00945206	-1.89915	PABPC1, EIF4A1, RPS2, EIF1AX, EIF3E, RPS6, EIF3B, RPS17, RPS11, RPS3A, RPS27L, EIF3D, RPSA, EIF3J, RPS4X, RPS20, EIF4B, EIF3H, RPS15, RPS8, RPS3, EIF3A, RPS14, EIF3L, EIF3G, RPS24, EIF3M, RPS5, EIF2S3, RPS25, RPS19, RPS9, FAU, RPS27, RPS13, EIF3K, RPS28, RPS23, EIF3F, EIF4A2, RPS29, RPS18, RPS12, RPS10, RPS15A	CD8 EM1	CMVPositive	down	down	636	45	60	75	CMVPositive
HALLMARK_ESTROGEN_RESPONSE_EARLY	9.75908e-05	0.00366309	-1.90612	SLC7A5, GAB2, LRIG1, SEC14L2, BHLHE40, SLC16A1, ADCY9, MYBL1, TGIF2, TOB1, DHRS3, AQP3, FKBP5, B4GALT1, IGF1R, PMAIP1, NRIP1, FLNB, SLC37A1, RRP12	CD8 EM1	CMVPositive	down	down	637	20	200	10	CMVPositive
REACTOME_CIRCADIAN_CLOCK	0.000453561	0.0126288	-1.91238	BHLHE40, PER1, PPP1CB, RORA, CREM, NAMPT, ARNTL, CRY1, CPT1A, NRIP1, CSNK1D, SREBF1, MEF2D, TBL1X	CD8 EM1	CMVPositive	down	down	638	14	70	20	CMVPositive
REACTOME_REGULATION_OF_EXPRESSION_OF_SLITS_AND_ROBOS	1.31899e-05	0.000691307	-1.93367	PABPC1, GSPT1, ETF1, PSMD13, PSMD8, RPS2, PSMD5, RPL3, PSME4, RNPS1, RPL8, RPLP0, RPL15, PSMD11, RPL12, RPLP2, RPL10, RPS6, PSMD7, RPL5, RPS17, PSMB4, RPS11, RPS3A, PSMC1, RPS27L, RPL6, RPL35A, CUL2, PSMD12, RPL21, RPSA, RPLP1, RPL19, UBA52, RPL24, RPS4X, PSMB7, RPL17, PSMC2, RPL27, RPS20, RPL32, RPS15, RPL29, RPL13, RPS8, RPS3, RPL38, RPL11, PSMD14, RPL34, RPL30, CASC3, RPS14, RPL4, UBC, RPL7A, …	CD8 EM1	CMVPositive	down	down	639	98	172	56.9767	CMVPositive
HALLMARK_HYPOXIA	2.87044e-05	0.00142087	-1.93394	FOSL2, IRS2, PFKFB3, CXCR4, DUSP1, BHLHE40, ZFP36, RORA, TNFAIP3, PGK1, BNIP3L, BTG1, CITED2, TPI1, S100A4, HSPA5, EXT1, CDKN1B, LDHA, SLC2A3, GBE1, PGM1, PLAC8, GAPDH, MXI1, JUN	CD8 EM1	CMVPositive	down	down	640	26	200	13	CMVPositive
REACTOME_TRANSLATION	3.24379e-06	0.000221585	-1.94362	PABPC1, GSPT1, ETF1, SEC61B, EIF4A1, WARS2, MRPL47, MRPS35, RPS2, RPL3, EIF1AX, EEF2, RPL8, RPLP0, RPL15, EIF3E, SEC11C, PPA1, RPL12, EIF5, RPLP2, SRPRA, RPL10, RPS6, SRP54, EIF3B, RPL5, RPS17, SEC61A1, RPN2, SRP72, RPS11, RPS3A, EEF1A1, RPS27L, RPL6, RPL35A, EIF3D, MRPL1, RPL21, RPN1, RPSA, RPLP1, SPCS3, RPL19, SRPRB, GFM2, EIF3J, MRPL3, UBA52, RPL24, MRPL57, RPS4X, MRPS9, OXA1L, RPL17, RPL27, S…	CD8 EM1	CMVPositive	down	down	641	120	295	40.678	CMVPositive
HALLMARK_MTORC1_SIGNALING	3.73038e-06	0.000221585	-1.98452	ME1, SLC7A5, CXCR4, ELOVL6, BHLHE40, SYTL2, NAMPT, ETF1, DHFR, SLA, IDI1, IFRD1, PGK1, PSMD13, HSPA9, ACSL3, TPI1, HSPA5, SQSTM1, TFRC, NIBAN1, CYP51A1, HSPD1, PPA1, LDHA, RAB1A, SLC2A3, GBE1, DDX39A, UFM1, PGM1, GAPDH, HSPA4, TBK1, NUP205, HSP90B1, PSMD12, GMPS, RPN1	CD8 EM1	CMVPositive	down	down	642	39	200	19.5	CMVPositive
REACTOME_INFLUENZA_INFECTION	5.34137e-07	5.28796e-05	-2.03054	NUP58, NUP35, TGFB1, NUP98, RPS2, RPL3, NUP54, HSP90AA1, RANBP2, RPL8, RPLP0, RPL15, SLC25A6, POLR2A, RPL12, RPLP2, KPNA4, CLTA, RPL10, RPS6, RPL5, RPS17, RPS11, RPS3A, RPS27L, RPL6, CLTC, NUP205, RPL35A, NUP153, RPL21, RPSA, RPLP1, RPL19, UBA52, RPL24, RPS4X, DNAJC3, POM121, RPL17, RPL27, PABPN1, RPS20, RPL32, RPS15, RPL29, RPL13, RPS8, IPO5, RPS3, RPL38, RPL11, SEC13, RPL34, RPL30, POLR2B, RPS1…	CD8 EM1	CMVPositive	down	down	643	98	157	62.4204	CMVPositive
REACTOME_NONSENSE_MEDIATED_DECAY_NMD_	1.20921e-06	9.79457e-05	-2.09991	PABPC1, GSPT1, ETF1, SMG5, RPS2, RPL3, RNPS1, RPL8, RPLP0, RPL15, DCP1A, RPL12, RPLP2, PPP2CA, RPL10, RPS6, RPL5, RPS17, RPS11, RPS3A, RPS27L, RPL6, RPL35A, RPL21, RPSA, RPLP1, RPL19, PPP2R1A, UBA52, RPL24, RPS4X, RPL17, RPL27, RPS20, RPL32, RPS15, RPL29, RPL13, RPS8, RPS3, RPL38, RPL11, RPL34, RPL30, CASC3, RPS14, RPL4, RPL7A, RPS24, NCBP1, RPL23A, RPS5, EIF4A3, RPS25, RBM8A, RPS19, RPS9, RPL37A…	CD8 EM1	CMVPositive	down	down	644	84	116	72.4138	CMVPositive
HALLMARK_MYC_TARGETS_V1	2.9228e-08	8.68072e-06	-2.11399	RRM1, U2AF1, PABPC1, CTPS1, MCM6, GSPT1, PABPC4, DDX21, ETF1, NOLC1, EIF4A1, XRCC6, CCT2, EXOSC7, IFRD1, PGK1, HSP90AB1, PSMD8, RPS2, EIF1AX, TXNL4A, RNPS1, SRSF3, RPLP0, SRSF7, HSPD1, CCT4, SERBP1, ABCE1, LDHA, NAP1L1, GNL3, DDX18, SYNCRIP, NPM1, SRSF2, RPS6, PSMD7, EIF3B, G3BP1, RACK1, RPL6, SLC25A3, SF3A1, TOMM70, EIF3D, UBA2, ODC1, ERH, ILF2, TCP1, RSL1D1, CCT7, EIF3J, DHX15, AP3S1, EIF4G2, H…	CD8 EM1	CMVPositive	down	down	645	67	200	33.5	CMVPositive
REACTOME_SRP_DEPENDENT_COTRANSLATIONAL_PROTEIN_TARGETING_TO_MEMBRANE	3.3996e-07	4.3272e-05	-2.11805	SEC61B, RPS2, RPL3, RPL8, RPLP0, RPL15, SEC11C, RPL12, RPLP2, SRPRA, RPL10, RPS6, SRP54, RPL5, RPS17, SEC61A1, RPN2, SRP72, RPS11, RPS3A, RPS27L, RPL6, RPL35A, RPL21, RPN1, RPSA, RPLP1, SPCS3, RPL19, SRPRB, UBA52, RPL24, RPS4X, RPL17, RPL27, SSR3, RPS20, RPL32, RPS15, RPL29, RPL13, RPS8, RPS3, RPL38, RPL11, RPL34, RPL30, RPS14, RPL4, SSR2, RPL7A, SPCS2, RPS24, RPL23A, RPS5, RPS25, RPS19, RPS9, RP…	CD8 EM1	CMVPositive	down	down	646	86	113	76.1062	CMVPositive
HALLMARK_TNFA_SIGNALING_VIA_NFKB	5.34137e-07	5.28796e-05	-2.11894	FOSL2, RELB, IRS2, PFKFB3, GADD45B, DUSP1, BHLHE40, MAP3K8, NFKBIA, PER1, PDE4B, ZFP36, PTGER4, REL, IER5, NFE2L2, DUSP2, ID2, NAMPT, NR4A2, LITAF, RIPK2, TNFAIP3, NFKB1, GCH1, B4GALT1, IRF1, BTG1, SLC16A6, JUNB, SQSTM1	CD8 EM1	CMVPositive	down	down	647	31	200	15.5	CMVPositive
REACTOME_RESPONSE_OF_EIF2AK4_GCN2_TO_AMINO_ACID_DEFICIENCY	1.19517e-06	9.79457e-05	-2.15189	GCN1, RPS2, RPL3, RPL8, RPLP0, RPL15, RPL12, RPLP2, RPL10, RPS6, RPL5, ATF4, RPS17, RPS11, RPS3A, RPS27L, RPL6, RPL35A, RPL21, RPSA, RPLP1, RPL19, UBA52, RPL24, RPS4X, RPL17, RPL27, RPS20, RPL32, RPS15, RPL29, RPL13, RPS8, RPS3, RPL38, RPL11, RPL34, RPL30, RPS14, RPL4, RPL7A, RPS24, RPL23A, RPS5, EIF2S3, RPS25, RPS19, RPS9, RPL37A, RPL7, RPL18, RPL31, FAU, RPL27A, RPS27, RPS13, RPL10A, RPL36A, RP…	CD8 EM1	CMVPositive	down	down	648	75	102	73.5294	CMVPositive
KEGG_RIBOSOME	1.99406e-07	2.96117e-05	-2.17576	RPS2, RPL3, RPL8, RPLP0, RPL15, RPL12, RPLP2, RPL10, RPS6, RPL5, RPS17, RPS11, RPS3A, RPS27L, RPL6, RPL35A, RPL21, RPSA, RPLP1, RPL19, UBA52, RPL24, RPS4X, RPL17, RPL27, RPS20, RPL32, RPS15, RPL29, RPL13, RPS8, RPS3, RPL38, RPL11, RPL34, RPL30, RPL4, RPL7A, RPS24, RPL23A, RPS5, MRPL13, RPS25, RPS19, RPS9, RPL37A, RPL7, RPL18, RPL31, FAU, RPL27A, RPS27, RPS13, RPL10A, RPL36A, RPL9, RSL24D1, RPL35,…	CD8 EM1	CMVPositive	down	down	649	72	88	81.8182	CMVPositive
REACTOME_SELENOAMINO_ACID_METABOLISM	6.2249e-08	1.10928e-05	-2.20041	RPS2, RPL3, RPL8, RPLP0, RPL15, RPL12, RPLP2, RPL10, RPS6, RPL5, RPS17, RPS11, PAPSS1, RPS3A, RPS27L, RPL6, RPL35A, RPL21, RPSA, RPLP1, RPL19, UBA52, RPL24, RPS4X, RPL17, RPL27, RPS20, RPL32, RPS15, RPL29, RPL13, RPS8, RPS3, SECISBP2, RPL38, RPL11, RPL34, RPL30, RPS14, RPL4, RPL7A, RPS24, RPL23A, RPS5, RPS25, RPS19, RPS9, RPL37A, RPL7, RPL18, RPL31, FAU, RPL27A, RPS27, RPS13, RPL10A, RPL36A, EEFS…	CD8 EM1	CMVPositive	down	down	650	76	118	64.4068	CMVPositive
REACTOME_EUKARYOTIC_TRANSLATION_ELONGATION	5.71883e-08	1.10928e-05	-2.2161	RPS2, RPL3, EEF2, RPL8, RPLP0, RPL15, RPL12, RPLP2, RPL10, RPS6, RPL5, RPS17, RPS11, RPS3A, EEF1A1, RPS27L, RPL6, RPL35A, RPL21, RPSA, RPLP1, RPL19, UBA52, RPL24, RPS4X, RPL17, RPL27, RPS20, RPL32, RPS15, RPL29, RPL13, RPS8, RPS3, RPL38, RPL11, RPL34, RPL30, RPS14, RPL4, RPL7A, EEF1G, RPS24, EEF1B2, RPL23A, RPS5, RPS25, RPS19, RPS9, RPL37A, RPL7, RPL18, RPL31, FAU, RPL27A, RPS27, RPS13, RPL10A, R…	CD8 EM1	CMVPositive	down	down	651	76	94	80.8511	CMVPositive
REACTOME_EUKARYOTIC_TRANSLATION_INITIATION	9.99944e-09	4.45475e-06	-2.24472	PABPC1, EIF4A1, RPS2, RPL3, EIF1AX, RPL8, RPLP0, RPL15, EIF3E, RPL12, EIF5, RPLP2, RPL10, RPS6, EIF3B, RPL5, RPS17, RPS11, RPS3A, RPS27L, RPL6, RPL35A, EIF3D, RPL21, RPSA, RPLP1, RPL19, EIF3J, UBA52, RPL24, RPS4X, RPL17, RPL27, RPS20, EIF4B, RPL32, EIF3H, RPS15, RPL29, RPL13, RPS8, RPS3, RPL38, RPL11, EIF3A, RPL34, RPL30, RPS14, RPL4, EIF3L, RPL7A, EIF3G, RPS24, EIF3M, RPL23A, RPS5, EIF2S3, RPS25…	CD8 EM1	CMVPositive	down	down	652	90	120	75	CMVPositive
REACTOME_IMMUNOREGULATORY_INTERACTIONS_BETWEEN_A_LYMPHOID_AND_A_NON_LYMPHOID_CELL	1.10617e-05	0.000657062	2.12637	KLRD1, FCGR3A, NCR1, LILRB1, SLAMF7, KLRG1, KLRK1, ITGB1, CD300A, ITGAL, SLAMF6, SELL, CD8B, CD226, CD99, CLEC2B, CD3G, ITGB2, ITGB7, CD81, KLRF1, CD3D, IFITM1	CD8 EM2	CMVPositive	up	up	653	23	191	12.0419	CMVPositive
KEGG_NATURAL_KILLER_CELL_MEDIATED_CYTOTOXICITY	3.89313e-06	0.000315343	2.10135	KLRD1, FCGR3A, NCR1, CD244, GZMB, IFNG, KLRK1, ITGAL, KLRC3, VAV3, PTK2B, NFATC2, PIK3CG, RAC2, PRF1, LCP2, NFATC3, CD48, PPP3CC, ITGB2, PIK3R5, ZAP70, MAP2K2, MAPK1, HCST, VAV1, LCK	CD8 EM2	CMVPositive	up	up	654	27	137	19.708	CMVPositive
REACTOME_GENERATION_OF_SECOND_MESSENGER_MOLECULES	9.31965e-05	0.00395419	2.09755	HLA-DRB1, HLA-DPB1, HLA-DPA1, GRAP2, FYB1, LCP2, CD3G, ZAP70, CD3D, EVL, NCK1, LCK, ITK, PAK1, CD3E, LAT	CD8 EM2	CMVPositive	up	up	655	16	39	41.0256	CMVPositive
KEGG_REGULATION_OF_ACTIN_CYTOSKELETON	1.24034e-05	0.00068108	1.9925	ITGAM, PDGFD, ITGA1, F2R, VCL, ITGB1, ITGA5, ITGAL, VAV3, PIK3CG, APC, RAC2, ARPC4, ARHGEF12, MYL12B, ARHGAP35, CSK, NCKAP1, ITGB2, ITGB7, TMSB4X, PFN1, PIK3R5, RDX, IQGAP1, MAP2K2, PPP1CA, RRAS2, TIAM2, PXN, MAPK1, VAV1, PPP1R12A, PIP5K1A, ROCK2, KRAS, ARPC1B, DIAPH1, ABI2, ARPC3, CFL1, PAK1, DIAPH2, MYL12A	CD8 EM2	CMVPositive	up	up	656	44	213	20.6573	CMVPositive
KEGG_GRAFT_VERSUS_HOST_DISEASE	0.000736223	0.0243503	1.97728	KLRD1, HLA-DRB1, GZMB, IFNG, HLA-DPB1, HLA-DPA1, PRF1	CD8 EM2	CMVPositive	up	up	657	7	41	17.0732	CMVPositive
KEGG_ANTIGEN_PROCESSING_AND_PRESENTATION	0.000330752	0.0122791	1.97267	KLRD1, HLA-DRB1, KLRC4, HLA-DPB1, HLA-DPA1, KLRC3, CD8B, PSME1, CALR, TAP2, CREB1, CD8A, CTSS, HLA-C, KLRC2, TAPBP, CTSB	CD8 EM2	CMVPositive	up	up	658	17	88	19.3182	CMVPositive
REACTOME_INTEGRIN_CELL_SURFACE_INTERACTIONS	0.000737889	0.0243503	1.9229	ITGAM, ITGA1, ITGB1, ITGA5, ITGAL, ITGB2, ITGB7, CD47, BSG	CD8 EM2	CMVPositive	up	up	659	9	85	10.5882	CMVPositive
REACTOME_HEMOSTASIS	1.56189e-07	3.65005e-05	1.88614	RAB27B, ITGAM, FGR, CD244, PLEK, ITGA1, LYN, F2R, VCL, ATP2B4, ITGB1, ITGA5, CD63, ITGAL, PDE9A, VAV3, RAP1B, PIK3CG, CD58, SELL, ARRB1, RAC2, SELPLG, SERPINB6, CD2, LCP2, DOK2, CD99, DGKD, TAGLN2, SPN, PRKACB, NHLRC2, CSK, CTSW, KIF16B, CD48, ITGB2, PAFAH2, DGKZ, VPS45, TMSB4X, PFN1, PIK3R5, IRF2, MAPK14, APBB1IP, KIF22, JAK2, FERMT3, CAP1, CD47, MAPK1, VAV1, KIF13B, LCK, GNG5, A2M, KIFAP3, TUBA…	CD8 EM2	CMVPositive	up	up	660	71	678	10.472	CMVPositive
REACTOME_ANTI_INFLAMMATORY_RESPONSE_FAVOURING_LEISHMANIA_PARASITE_INFECTION	0.00120633	0.0371534	1.85883	FCGR3A, FGR, LYN, PTGDR, PRKACB, CD3G, ADCY7, MAPK14, ADRB2, ADAM17, GNG5, CREB1, ITPR1	CD8 EM2	CMVPositive	up	up	661	13	223	5.8296	CMVPositive
REACTOME_PLATELET_ACTIVATION_SIGNALING_AND_AGGREGATION	0.000146134	0.00591842	1.85064	RAB27B, PLEK, LYN, F2R, VCL, CD63, VAV3, RAP1B, PIK3CG, ARRB1, RAC2, LCP2, DGKD, TAGLN2, NHLRC2, CSK, CTSW, DGKZ, TMSB4X, PFN1, PIK3R5, MAPK14, APBB1IP, FERMT3, CAP1, MAPK1, VAV1, LCK, GNG5, A2M, TUBA4A, RAP1A, PRKCB, DAGLB, ITPR1, VTI1B	CD8 EM2	CMVPositive	up	up	662	36	261	13.7931	CMVPositive
REACTOME_PARASITE_INFECTION	0.00129266	0.0371534	1.81955	FCGR3A, FGR, LYN, VAV3, ARPC4, CD3G, NCKAP1, NCK1, MAPK1, VAV1, ARPC1B, ABI2, MYO9B, ARPC3, ACTR3, GRB2, WASF2, ARPC5, CDC42, NCKAP1L	CD8 EM2	CMVPositive	up	up	663	20	116	17.2414	CMVPositive
HALLMARK_ALLOGRAFT_REJECTION	0.00154476	0.0430118	1.67728	KLRD1, FGR, NCR1, GZMB, IFNG, LYN, F2R, CCL4, HDAC9, ST8SIA4, ITGAL, CCL5, FYB1, CD8B, PRF1, CD2, GZMA, LCP2, EIF4G3, CSK, CD3G, ITGB2, ZAP70, PSMB10, CD3D, JAK2, CD47, NCK1, TAP2, PTPRC, LCK, IL2RB, CD8A, PRKCB	CD8 EM2	CMVPositive	up	up	664	34	200	17	CMVPositive
REACTOME_ADAPTIVE_IMMUNE_SYSTEM	0.00121697	0.0371534	1.42995	KLRD1, FCGR3A, NCR1, HLA-DRB1, LILRB1, SLAMF7, HLA-DPB1, KLRG1, LYN, KLRK1, ITGB1, CD300A, ITGAL, HLA-DPA1, SLAMF6, NFATC2, RAP1B, GRAP2, SELL, RAP1GAP2, FYB1, CD8B, BTN3A1, BTN3A2, PSMB9, LCP2, CD226, CD99, FBXO32, CLEC2B, NFATC3, BTN2A1, UBE2F, PRKACB, CSK, CD3G, ITGB2, BTN3A3, CDC16, ITGB7, MEX3C, CD81, KLRF1, CTSC, CDC27, ZAP70, PSMB10, CD3D, CTSD, FBXL13, IFITM1, EVL, PSME1, KIF22, CALR, PTP…	CD8 EM2	CMVPositive	up	up	665	85	818	10.3912	CMVPositive
REACTOME_CYTOKINE_SIGNALING_IN_IMMUNE_SYSTEM	0.00159413	0.0430416	-1.44483	IRS2, PTPN13, TNFRSF25, EDA, IL12RB2, RELB, FLNB, CNKSR2, IL2RA, PELI2, MYC, DUSP1, CD40LG, IL7R, IL18RAP, RASGRF2, LTB, DUSP16, IFNGR1, NFKB1, PDE3B, DUSP2, TNFSF8, IL4R, APP, NFKBIA, FOXO1, BCL2, PDCD4, PPP1CB, SEH1L, PSMD13, IL7, IL6R, PIK3R1, JUNB, GATA3, FOS, BIRC3, IL18R1, RPS6KA3, NUP98, TRAF3, PELI1, RANBP2, FYN, GAB2, JUN, DLG2, ARAF, MAPKAPK2, RIPK2, EIF4A1, PTK2, CD27, PPP2R1B, PSMC1, …	CD8 EM2	CMVPositive	down	down	666	73	884	8.25792	CMVPositive
REACTOME_METABOLISM_OF_RNA	6.47867e-06	0.000412321	-1.64704	CNOT6L, GSPT1, U2AF1, PABPC1, SEH1L, DDX21, PSMD13, ETF1, THOC3, WDR75, NUP98, WDR43, RNMT, ZFP36, RANBP2, EXOSC7, PRKCA, MAPKAPK2, SF1, DIS3, EIF4A1, NOP58, MTERF4, PSMC1, SRSF3, SNRPE, WBP11, PAIP1, TRMT10C, NUP35, DKC1, CDK7, EIF4A3, DHX9, SRSF7, TGS1, RPL10, SNU13, HNRNPUL1, NUP58, SNRPA1, RPS2, NSUN2, PSMA1, YBX1, ISY1, RPL12, MPHOSPH10, WDR36, RNPS1, CSNK1D, PPP2CA, PNO1, POLR2A, RPS8, RPL1…	CD8 EM2	CMVPositive	down	down	667	216	672	32.1429	CMVPositive
REACTOME_REGULATION_OF_EXPRESSION_OF_SLITS_AND_ROBOS	0.00125989	0.0371534	-1.66665	GSPT1, PABPC1, PSMD13, ETF1, PSMC1, EIF4A3, RPL10, RPS2, PSMA1, RPL12, RNPS1, RPS8, RPL17, RPS3A, RPL3, RPL36A, RPL9, RPL18, RPL4, RPLP0, RPS23, RPL30, RPS6, UBA52, RPS27L, RPL22, RPL23, CUL2, RPS27A, RPL36, RPS7, PSMC2, RPSA, RPL10A, RPS4X, RPS20, RPL28, RPL23A, RPLP2, RPLP1, RPL5, RPS9, RPL11, RPS18, PSMD12, RPS13, PSME4, RPS19, RPL19, RPL18A, RPS25, RPL35, RPL13, RPS5, RPS21, RPL6, RPL15, RPL3…	CD8 EM2	CMVPositive	down	down	668	81	172	47.093	CMVPositive
HALLMARK_MYC_TARGETS_V1	6.38237e-05	0.00284335	-1.80002	MYC, MCM6, GSPT1, U2AF1, RRM1, PABPC1, DDX21, IFRD1, ETF1, CTPS1, CCT2, EXOSC7, XRCC6, RSL1D1, EIF4A1, NAP1L1, NOLC1, SRSF3, SYNCRIP, EIF3B, SRSF7, HSP90AB1, NPM1, SNRPA1, RPS2, PSMA1, RNPS1, G3BP1, PGK1, RPL18, TXNL4A, RPLP0, EIF1AX, ODC1, RPS6, EIF4G2, EEF1B2, RPL22, CBX3, HSPD1, ABCE1, CLNS1A, YWHAE, SSBP1, TRA2B, HNRNPA1, LDHA, SERBP1, CANX, GNL3, HNRNPC, TCP1, HSPE1, SF3A1, RPS5, RPL6, DDX18…	CD8 EM2	CMVPositive	down	down	669	67	200	33.5	CMVPositive
REACTOME_TRANSLATION	3.31442e-06	0.000295315	-1.83953	GSPT1, PABPC1, ETF1, EEF2, EIF4A1, PPA1, GFM1, SEC61B, EIF3B, RPL10, RPS2, SPCS3, RPL12, EEF1A1, EIF3L, EIF2S3, SEC61A1, RPS8, RPL17, EIF3H, RPS3A, MRPL3, AIMP1, RPL3, SEC11C, SRPRB, RPL36A, RPL9, RPL18, RPL4, RPLP0, RPS23, EIF1AX, MRPL13, RPL30, RPS6, EIF4B, EIF3G, EEF1G, EEF1B2, UBA52, RPS27L, RPN1, RPL22, EIF3A, RPL23, RPS27A, EIF5, RPL36, RPS7, FARSB, RPSA, RPL10A, RPS4X, OXA1L, RPS20, RPL28,…	CD8 EM2	CMVPositive	down	down	670	114	295	38.6441	CMVPositive
REACTOME_TNFR2_NON_CANONICAL_NF_KB_PATHWAY	0.000465382	0.0165862	-1.85386	TNFRSF25, EDA, RELB, CD40LG, LTB, TNFSF8, PSMD13, BIRC3, TRAF3, CD27, PSMC1, PSMA1, SKP1, BIRC2	CD8 EM2	CMVPositive	down	down	671	14	101	13.8614	CMVPositive
REACTOME_ACTIVATION_OF_THE_MRNA_UPON_BINDING_OF_THE_CAP_BINDING_COMPLEX_AND_EIFS_AND_SUBSEQUENT_BINDING_TO_43S	0.000193276	0.00748735	-1.91364	PABPC1, EIF4A1, EIF3B, RPS2, EIF3L, EIF2S3, RPS8, EIF3H, RPS3A, RPS23, EIF1AX, RPS6, EIF4B, EIF3G, RPS27L, EIF3A, RPS27A, RPS7, RPSA, RPS4X, RPS20, EIF3E, RPS9, RPS18, RPS13, RPS19, RPS25, RPS5, RPS21, RPS12, RPS11, EIF4A2, EIF3J, RPS3, EIF4H, RPS28, FAU, EIF3M, RPS15A, EIF3F, RPS29, EIF3K	CD8 EM2	CMVPositive	down	down	672	42	60	70	CMVPositive
HALLMARK_IL2_STAT5_SIGNALING	2.18008e-05	0.00107914	-1.93522	TIAM1, SNX9, CTLA4, IL2RA, MYC, NT5E, LRIG1, LTB, IFNGR1, IGF1R, ADAM19, IL4R, ALCAM, DHRS3, BCL2, DENND5A, NFKBIZ, ITGA6, HIPK2, AHR, IL18R1, GADD45B, UMPS, PRNP, MAPKAPK2, SLC2A3, SLC39A8, P2RX4	CD8 EM2	CMVPositive	down	down	673	28	199	14.0704	CMVPositive
KEGG_CYTOKINE_CYTOKINE_RECEPTOR_INTERACTION	6.1281e-05	0.00284335	-1.94134	CCR6, TNFRSF25, EDA, IL12RB2, CXCR4, IL2RA, CD40LG, IL7R, IL18RAP, LTB, IFNGR1, TNFSF8, IL4R, TNFRSF10D, IL7, IL6R, ACVR1, IL18R1	CD8 EM2	CMVPositive	down	down	674	18	265	6.79245	CMVPositive
REACTOME_INFLUENZA_INFECTION	2.89615e-06	0.000295315	-1.97143	SEH1L, NUP98, RANBP2, NUP35, RPL10, NUP58, RPS2, RPL12, POLR2A, RPS8, RPL17, RPS3A, RPL3, RPL36A, RPL9, RPL18, RPL4, RPLP0, RPS23, RPL30, RPS6, UBA52, RPS27L, RPL22, RPL23, RPS27A, RPL36, RPS7, NUP54, RPSA, NUP160, RPL10A, NUP50, RPS4X, DNAJC3, RPS20, RPL28, GTF2F2, RPL23A, RPLP2, RPLP1, NUP214, CANX, RPL5, RPS9, RPL11, KPNA1, RPS18, RPS13, RPS19, RPL19, RPL18A, CLTA, RPS25, RPL35, RPL13, RPS5, R…	CD8 EM2	CMVPositive	down	down	675	92	157	58.5987	CMVPositive
REACTOME_NONSENSE_MEDIATED_DECAY_NMD_	6.32573e-06	0.000412321	-1.97209	GSPT1, PABPC1, ETF1, EIF4A3, RPL10, RPS2, RPL12, RNPS1, PPP2CA, RPS8, RPL17, RPS3A, RPL3, RPL36A, RPL9, RPL18, RPL4, RPLP0, RPS23, RPL30, RPS6, UBA52, RPS27L, RPL22, RPL23, RPS27A, RPL36, RPS7, RPSA, RPL10A, RPS4X, DCP1A, RPS20, RPL28, RPL23A, RPLP2, RPLP1, RPL5, RPS9, RPL11, SMG6, RPS18, RPS13, RPS19, RPL19, RPL18A, RPS25, RPL35, RPL13, RPS5, RPS21, RPL6, RPL15, RPL32, RPS12, RPS11, RPL41, RPL7A…	CD8 EM2	CMVPositive	down	down	676	75	116	64.6552	CMVPositive
REACTOME_RRNA_PROCESSING	1.32918e-06	0.00019424	-1.99174	DDX21, WDR75, WDR43, EXOSC7, DIS3, NOP58, MTERF4, TRMT10C, DKC1, RPL10, SNU13, RPS2, RPL12, MPHOSPH10, WDR36, CSNK1D, PNO1, RPS8, RPL17, RPS3A, RPL3, RPL36A, RPL9, RPL18, RPL4, RPLP0, RPS23, RPL30, RPS6, MTREX, UBA52, RPS27L, RPL22, RPL23, RPS27A, RPL36, RPS7, DCAF13, RPSA, BMS1, RPL10A, RPS4X, XRN2, RPS20, RPL28, RPL23A, UTP20, RPLP2, RPLP1, HEATR1, RPL5, GNL3, RPS9, RPL11, RPS18, EXOSC3, RPS13,…	CD8 EM2	CMVPositive	down	down	677	95	205	46.3415	CMVPositive
REACTOME_SRP_DEPENDENT_COTRANSLATIONAL_PROTEIN_TARGETING_TO_MEMBRANE	3.03303e-06	0.000295315	-2.02272	SEC61B, RPL10, RPS2, SPCS3, RPL12, SEC61A1, RPS8, RPL17, RPS3A, RPL3, SEC11C, SRPRB, RPL36A, RPL9, RPL18, RPL4, RPLP0, RPS23, RPL30, RPS6, UBA52, RPS27L, RPN1, RPL22, RPL23, RPS27A, RPL36, RPS7, RPSA, RPL10A, RPS4X, RPS20, RPL28, RPL23A, RPLP2, RPLP1, RPL5, RPS9, SSR3, RPL11, SRP54, SRPRA, TRAM1, RPS18, RPS13, RPS19, RPL19, RPL18A, RPS25, RPL35, RPL13, RPS5, RPS21, RPL6, RPL15, SSR1, RPL32, RPS12…	CD8 EM2	CMVPositive	down	down	678	79	113	69.9115	CMVPositive
REACTOME_SELENOAMINO_ACID_METABOLISM	5.46091e-06	0.000405472	-2.03563	RPL10, RPS2, RPL12, RPS8, RPL17, RPS3A, AIMP1, RPL3, RPL36A, RPL9, RPL18, RPL4, RPLP0, RPS23, RPL30, RPS6, UBA52, RPS27L, RPL22, RPL23, RPS27A, RPL36, RPS7, RPSA, RPL10A, RPS4X, RPS20, RPL28, RPL23A, RPLP2, RPLP1, SEPSECS, RPL5, RPS9, RPL11, RPS18, RPS13, RPS19, SECISBP2, RPL19, RPL18A, RPS25, RPL35, RPL13, RPS5, RPS21, RPL6, RPL15, RPL32, RPS12, RPS11, RPL41, RPL7A, RPL31, RPL8, RPL29, RPL26, RP…	CD8 EM2	CMVPositive	down	down	679	70	118	59.322	CMVPositive
HALLMARK_ESTROGEN_RESPONSE_EARLY	1.29948e-05	0.00068108	-2.04723	TIAM1, FLNB, AQP3, SLC7A5, MYC, NRIP1, FKBP5, LRIG1, SEC14L2, IGF1R, DHRS3, BCL2, MAST4, TGIF2, ELOVL5, SLC16A1, RETREG1, FOS, B4GALT1, FAM102A, GAB2, RRP12, SVIL	CD8 EM2	CMVPositive	down	down	680	23	200	11.5	CMVPositive
REACTOME_RESPONSE_OF_EIF2AK4_GCN2_TO_AMINO_ACID_DEFICIENCY	1.52602e-06	0.00019424	-2.078	RPL10, RPS2, RPL12, ATF4, EIF2S3, RPS8, RPL17, RPS3A, RPL3, RPL36A, RPL9, RPL18, RPL4, RPLP0, RPS23, RPL30, RPS6, UBA52, RPS27L, RPL22, RPL23, RPS27A, RPL36, RPS7, RPSA, RPL10A, RPS4X, GCN1, RPS20, RPL28, RPL23A, RPLP2, RPLP1, RPL5, RPS9, RPL11, RPS18, RPS13, RPS19, RPL19, RPL18A, RPS25, RPL35, RPL13, RPS5, RPS21, RPL6, RPL15, RPL32, RPS12, RPS11, RPL41, RPL7A, RPL31, RPL8, RPL29, RPL26, RPS3, RP…	CD8 EM2	CMVPositive	down	down	681	70	102	68.6275	CMVPositive
KEGG_RIBOSOME	6.68256e-07	0.000119083	-2.12994	RPL10, RPS2, RPL12, RPS8, RPL17, RPS3A, RPL3, RPL36A, RPL9, RPL18, RPL4, RPLP0, RPS23, MRPL13, RPL30, RPS6, UBA52, RPS27L, RPL22, RPL23, RPS27A, RPL36, RPS7, RPSA, RPL10A, RPS4X, RPS20, RPL28, RPL23A, RPLP2, RPLP1, RPL5, RPS9, RPL11, RPS18, RPS13, RSL24D1, RPS19, RPL19, RPL18A, RPS25, RPL35, RPL13, RPS5, RPS21, RPL6, RPL15, RPL32, RPS12, RPS11, RPL41, RPL7A, RPL31, RPL8, RPL29, RPL26, RPS3, RPL27…	CD8 EM2	CMVPositive	down	down	682	69	88	78.4091	CMVPositive
REACTOME_EUKARYOTIC_TRANSLATION_INITIATION	1.63863e-07	3.65005e-05	-2.13451	PABPC1, EIF4A1, EIF3B, RPL10, RPS2, RPL12, EIF3L, EIF2S3, RPS8, RPL17, EIF3H, RPS3A, RPL3, RPL36A, RPL9, RPL18, RPL4, RPLP0, RPS23, EIF1AX, RPL30, RPS6, EIF4B, EIF3G, UBA52, RPS27L, RPL22, EIF3A, RPL23, RPS27A, EIF5, RPL36, RPS7, RPSA, RPL10A, RPS4X, RPS20, RPL28, EIF3E, RPL23A, RPLP2, RPLP1, RPL5, RPS9, RPL11, RPS18, RPS13, RPS19, RPL19, RPL18A, RPS25, RPL35, RPL13, RPS5, RPS21, RPL6, RPL15, RPL…	CD8 EM2	CMVPositive	down	down	683	86	120	71.6667	CMVPositive
REACTOME_EUKARYOTIC_TRANSLATION_ELONGATION	8.41174e-08	3.65005e-05	-2.16266	EEF2, RPL10, RPS2, RPL12, EEF1A1, RPS8, RPL17, RPS3A, RPL3, RPL36A, RPL9, RPL18, RPL4, RPLP0, RPS23, RPL30, RPS6, EEF1G, EEF1B2, UBA52, RPS27L, RPL22, RPL23, RPS27A, RPL36, RPS7, RPSA, RPL10A, RPS4X, RPS20, RPL28, RPL23A, RPLP2, RPLP1, RPL5, RPS9, RPL11, RPS18, RPS13, RPS19, RPL19, RPL18A, RPS25, RPL35, RPL13, RPS5, RPS21, RPL6, RPL15, RPL32, RPS12, RPS11, RPL41, RPL7A, RPL31, RPL8, RPL29, RPL26,…	CD8 EM2	CMVPositive	down	down	684	72	94	76.5957	CMVPositive
HALLMARK_TNFA_SIGNALING_VIA_NFKB	3.18495e-08	2.83779e-05	-2.25012	IRS2, RELB, PFKFB3, MYC, DUSP1, PDE4B, IL7R, PER1, FOSL2, NFKB1, DUSP2, NAMPT, NFKBIA, GPR183, IER5, DENND5A, BTG2, NR4A2, CD69, TNFAIP3, JUNB, NFE2L2, FOS, BIRC3, B4GALT1, FOSB, GADD45B, GCH1, ZFP36, REL, JUN, RIPK2, BTG1, SLC2A3	CD8 EM2	CMVPositive	down	down	685	34	200	17	CMVPositive
REACTOME_IMMUNOREGULATORY_INTERACTIONS_BETWEEN_A_LYMPHOID_AND_A_NON_LYMPHOID_CELL	1.8901e-06	0.00168407	2.15582	LILRB1, CD226, SLAMF7, CD99, KLRG1, CD40LG, CLEC2B, ITGB7, SLAMF6, JAML, CD81, FCGR3A, ITGB1, KLRD1, ITGA4, SH2D1A, ITGAL, ICAM2, PILRB, HCST, KLRB1, CD200R1, CRTAM, CD3D	CD8 Naive	CMVPositive	up	up	686	24	191	12.5654	CMVPositive
KEGG_ALLOGRAFT_REJECTION	3.87971e-06	0.00172841	2.13147	IFNG, HLA-DRB1, PRF1, GZMB, FAS, CD40LG	CD8 Naive	CMVPositive	up	up	687	6	37	16.2162	CMVPositive
KEGG_TYPE_I_DIABETES_MELLITUS	8.60638e-06	0.00255609	2.1043	IFNG, HLA-DRB1, PRF1, GZMB, FAS	CD8 Naive	CMVPositive	up	up	688	5	43	11.6279	CMVPositive
KEGG_GRAFT_VERSUS_HOST_DISEASE	3.6633e-05	0.00815999	2.05466	IFNG, HLA-DRB1, PRF1, GZMB, FAS, KLRD1	CD8 Naive	CMVPositive	up	up	689	6	41	14.6341	CMVPositive
REACTOME_INTEGRIN_CELL_SURFACE_INTERACTIONS	0.00043565	0.0499077	1.91926	ITGA1, ITGAV, ITGB7, ITGB1, PECAM1, ITGA4, ITGAL, ICAM2, BSG, ITGA5, ITGAM, COL6A2	CD8 Naive	CMVPositive	up	up	690	12	85	14.1176	CMVPositive
REACTOME_INTERFERON_GAMMA_SIGNALING	0.000483688	0.0499077	1.86125	IFNG, GBP5, HLA-DRB1, IRF2, GBP4, GBP2, IRF9, IRF3, CAMK2G	CD8 Naive	CMVPositive	up	up	691	9	93	9.67742	CMVPositive
HALLMARK_ALLOGRAFT_REJECTION	0.000378562	0.0499077	1.78991	IFNG, HDAC9, GZMA, PRF1, F2R, GZMB, LCP2, FAS, CCL5, TRAT1, CD40LG, FGR, KLRD1, TIMP1, IL12RB1, GBP2, CCL4, TPD52, TAP2, ITGAL, PSMB10, IL2RA, IL15, IL16, ST8SIA4, FYB1, TAPBP, CSK, IFNAR2, IL2RB, CD2, PTPRC, IL18RAP, CRTAM, CD3D	CD8 Naive	CMVPositive	up	up	692	35	200	17.5	CMVPositive
REACTOME_HEMOSTASIS	0.000560131	0.0499077	1.60263	RAB27B, ITGA1, PLEK, CD58, ATP2B4, CD99, DOK2, F2R, CD244, LCP2, PDE9A, DGKH, ITGAV, CD63, FERMT3, RAC2, IRF2, ABL1, FGR, SPN, JAML, VAV1, CD84, ITGB1, HDAC1, TIMP1, PHACTR2, PECAM1, ITGA4, GNG5, ITPR3, ITPK1, GATA3, PFN1, A2M, VPS45, GNG2, ITGAL, ANXA2, PAFAH2, KIF21B, TAGLN2, ATP2B1, KIF27, RAP1A, MFN1, SELPLG, BSG, ARRB1, RHOA, PHF21A, LAT, LAMP2, CSK, PPIL2, ABHD12, CD2, SLC7A6, ITGA5, ACTN4,…	CD8 Naive	CMVPositive	up	up	693	70	678	10.3245	CMVPositive
REACTOME_METABOLISM_OF_RNA	0.000226737	0.0404045	-1.47118	U2AF1, GSPT1, CNOT6L, PSMD13, ETF1, RNMT, PABPC1, RPS27L, SMNDC1, NUP54, FYTTD1, TGS1, DIS3, XPO1, TXNL4A, METTL14, DNAJC8, PRCC, NOP58, PSMC1, C1D, NUP98, PSMD5, PSME4, PPP2R1A, PAIP1, SF3B2, WDR75, WDR36, DDX1, WDR43, NOL11, DHX9, SF3A1, SLBP, NUDT21, PSMD12, RCL1, PRPF6, RANBP2, DCP1A, NSUN2, NUP205, NOL9, U2SURP, HNRNPL, PPP2CA, DDX21, SNU13, EXOSC7, TNPO1, ISY1, PSMB7, SNRPA1, CNOT7, CSNK1D,…	CD8 Naive	CMVPositive	down	down	694	163	672	24.256	CMVPositive
HALLMARK_MYC_TARGETS_V1	0.00050667	0.0499077	-1.74079	U2AF1, RRM1, MCM6, GSPT1, CTPS1, ETF1, PABPC1, PGK1, XRCC6, XPO1, TXNL4A, NOLC1, DDX18, PABPC4, SF3A1, G3BP1, ABCE1, YWHAQ, LDHA, DDX21, EXOSC7, SNRPA1, CCT4, RPS6, CCT2, SSBP1, PSMD7, RSL1D1, ERH, ACP1, NAP1L1, SRSF3, EIF1AX, STARD7, SLC25A3, EIF3D, UBE2L3, HSP90AB1, DHX15, PSMC6, IFRD1, TOMM70, VDAC3, DUT, HNRNPC, SNRPB2, YWHAE, EIF4A1, UBA2, SYNCRIP, CLNS1A, NPM1, EIF3B, NCBP2, SNRPD1, NCBP1, …	CD8 Naive	CMVPositive	down	down	695	64	200	32	CMVPositive
REACTOME_SIALIC_ACID_METABOLISM	1.05872e-05	0.00940146	2.12041	ST8SIA1, ST6GALNAC3, ST6GAL1, ST8SIA4, CTSA	CD8 TEMRA	CMVPositive	up	up	696	5	33	15.1515	CMVPositive
REACTOME_INTEGRIN_CELL_SURFACE_INTERACTIONS	0.00011292	0.0206671	2.078	ITGA1, ITGAM, ITGB1, BSG, PECAM1, ITGA5, ITGA6, ICAM3, ITGB7	CD8 TEMRA	CMVPositive	up	up	697	9	85	10.5882	CMVPositive
REACTOME_GENERATION_OF_SECOND_MESSENGER_MOLECULES	9.04146e-05	0.0206671	2.02769	HLA-DRB1, GRAP2, LCP2, CD3G, CD3E, LAT, FYB1, EVL, PLCG1, HLA-DPB1, CD3D	CD8 TEMRA	CMVPositive	up	up	698	11	39	28.2051	CMVPositive
KEGG_CELL_ADHESION_MOLECULES_CAMS	0.000137841	0.0206671	2.02562	NEO1, HLA-DRB1, CD226, CD2, ITGAM, ITGB1, CD6, PECAM1, CD8B, ITGA6, SELPLG, ICAM3, ITGB7, CD8A, HLA-C, SPN, SELL, CD99, HLA-DPB1	CD8 TEMRA	CMVPositive	up	up	699	19	133	14.2857	CMVPositive
KEGG_HEMATOPOIETIC_CELL_LINEAGE	0.00023237	0.0257931	2.00954	ITGA1, HLA-DRB1, CD2, ITGAM, CD3G, CD3E, ITGA5, CD8B, FLT3LG, IL7, ITGA6, CD8A	CD8 TEMRA	CMVPositive	up	up	700	12	87	13.7931	CMVPositive
REACTOME_SMOOTH_MUSCLE_CONTRACTION	0.000625294	0.0462718	1.95608	ITGA1, VCL, ANXA1, MYL12A, MYL12B, ANXA6, ANXA2, MYL6, ACTA2	CD8 TEMRA	CMVPositive	up	up	701	9	38	23.6842	CMVPositive
HALLMARK_ALLOGRAFT_REJECTION	3.95372e-05	0.0175545	1.89873	HDAC9, CD2, KLRD1, IFNG, IL18RAP, ACVR2A, GZMA, TPD52, PRF1, LCP2, CD3G, ST8SIA4, PSMB10, FGR, CD3E, GBP2, FYB1, CD8B, IL7, GZMB, CCND3, CCL5, TAP1, IL27RA, STAT1, HCLS1, TAP2, CD8A, TIMP1, MAP4K1, CSK, GPR65, IL2RG, CD3D, B2M, CD47, CTSS, CD74, ITGAL, IFNAR2, ITK	CD8 TEMRA	CMVPositive	up	up	702	41	200	20.5	CMVPositive
KEGG_ECM_RECEPTOR_INTERACTION	0.000619188	0.0462718	1.87912	ITGA1, ITGB1, ITGA5, ITGA6, ITGB7, CD47	CD8 TEMRA	CMVPositive	up	up	703	6	84	7.14286	CMVPositive
REACTOME_IMMUNOREGULATORY_INTERACTIONS_BETWEEN_A_LYMPHOID_AND_A_NON_LYMPHOID_CELL	0.000544073	0.0462718	1.87828	CD226, KLRD1, ITGB1, KLRG1, JAML, CD3G, CLEC2B, SLAMF7, KLRB1, CD3E, CD81, LILRB1, CD8B, IFITM1, KLRK1, ICAM3, ITGB7, FCGR3A, CD8A, HCST, HLA-C, SELL, CD99, CD3D, B2M, SLAMF6, ITGAL	CD8 TEMRA	CMVPositive	up	up	704	27	191	14.1361	CMVPositive
REACTOME_EXTRACELLULAR_MATRIX_ORGANIZATION	0.000707514	0.0483286	1.85121	ITGA1, ITGAM, ITGB1, BSG, CTSB, PECAM1, ITGA5, ITGA6, CTSD, ADAM8, ICAM3, ITGB7, SH3PXD2A, TIMP1, CAPN2, PPIB, CAPNS1, PHYKPL, CD47, CTSS	CD8 TEMRA	CMVPositive	up	up	705	20	301	6.64452	CMVPositive
KEGG_REGULATION_OF_ACTIN_CYTOSKELETON	0.000219172	0.0257931	1.84653	ITGA1, VCL, ITGAM, ITGB1, ARHGEF12, PDGFD, PIK3R5, MYL12A, ITGA5, ARPC5, MYL12B, RAC2, RDX, PIK3CG, TMSB4X, ITGA6, PPP1CA, APC, VAV1, RRAS2, ARHGAP35, DIAPH1, ITGB7, PFN1, IQGAP1, ARPC4, PIK3CD, ARPC1B, CSK, ARHGEF6, TIAM2, CFL1	CD8 TEMRA	CMVPositive	up	up	706	32	213	15.0235	CMVPositive
HALLMARK_INTERFERON_GAMMA_RESPONSE	0.000368949	0.0364029	1.74731	HLA-DRB1, PIM1, EPSTI1, GZMA, GBP4, LCP2, XAF1, EIF4E3, ST8SIA4, LY6E, MX1, IFITM2, SLAMF7, PSMB8, PSME2, PSMB10, NCOA3, SAMD9L, IL7, KLRK1, BST2, CCL5, TAP1, STAT1, DDX60, ITGB7, SRI, RBCK1, DDX58, CASP4, IRF2, CD69, NOD1, PFKP, B2M, CASP8, IFIH1, PSME1, CD74, GCH1, LAP3, TNFSF10, IFNAR2, RAPGEF6, TNFAIP3, PSMB9, IL2RB, NUP93	CD8 TEMRA	CMVPositive	up	up	707	48	200	24	CMVPositive
REACTOME_HEMOSTASIS	0.000139642	0.0206671	1.65981	ITGA1, CD2, VCL, RAB27B, ANXA5, TNFRSF10A, PLEK, ITGAM, ITGB1, S100A10, DOK2, BSG, CD244, LCP2, JAML, ATP2B4, TUBA1C, TAGLN2, SIRPG, CD48, RASGRP2, FGR, PIK3R5, PECAM1, EHD1, LAT, RAP1B, ITGA5, TUBA1B, FERMT3, RAC2, PIK3CG, TMSB4X, KIF16B, ITGA6, PAFAH2, SELPLG, PLCG1, CD63, VAV1, KIF3A, PFN1, TIMP1, CD99L2, SRI, PRKACB, SPN, DGKD, SELL, IRF2, ANXA2, CD99, AKAP10, APBB1IP	CD8 TEMRA	CMVPositive	up	up	708	54	678	7.9646	CMVPositive
KEGG_AUTOIMMUNE_THYROID_DISEASE	1.03249e-05	0.00915822	2.09668	HLA-DRB1, PRF1, HLA-DPA1, HLA-DPB1, TG, FAS, HLA-A	Treg	CMVPositive	up	up	709	7	52	13.4615	CMVPositive
REACTOME_PD_1_SIGNALING	4.4434e-05	0.0131377	2.01915	HLA-DRB1, HLA-DPA1, HLA-DPB1, LCK, CD3G, CD3E, CSK, CD3D	Treg	CMVPositive	up	up	710	8	28	28.5714	CMVPositive
REACTOME_GENERATION_OF_SECOND_MESSENGER_MOLECULES	4.27742e-05	0.0131377	2.01315	HLA-DRB1, HLA-DPA1, HLA-DPB1, LCK, CD3G, CD3E, GRAP2, CD3D, ZAP70, PAK1, LCP2	Treg	CMVPositive	up	up	711	11	39	28.2051	CMVPositive
KEGG_ALLOGRAFT_REJECTION	7.66122e-05	0.0169888	1.99235	HLA-DRB1, PRF1, HLA-DPA1, HLA-DPB1, FAS, HLA-A	Treg	CMVPositive	up	up	712	6	37	16.2162	CMVPositive
KEGG_TYPE_I_DIABETES_MELLITUS	0.000129956	0.0192118	1.96689	HLA-DRB1, PRF1, HLA-DPA1, HLA-DPB1, FAS, HLA-A	Treg	CMVPositive	up	up	713	6	43	13.9535	CMVPositive
KEGG_CELL_ADHESION_MOLECULES_CAMS	0.000117445	0.0192118	1.92279	HLA-DRB1, CADM1, HLA-DPA1, CD99, CD58, HLA-DPB1, ITGAV, ITGB7, SPN, CD226, HLA-A, ITGA4, SELPLG, ITGB1, ICAM2, ICOS, CD2	Treg	CMVPositive	up	up	714	17	133	12.782	CMVPositive

## Sheet: Fig2G
id	TF	mlog10Padj
CD8 Naive	RELA_722	-17.0211
CD8 Naive	NFKB1_719	-10.6053
CD8 Naive	REL_721	-9.67316
CD8 Naive	CREB1_117	-2.15046
CD8 CM	CREB1_117	-8.01486
CD8 CM	NFKB1_719	-1.22506
CD8 CM	RELA_722	-1.09966
CD8 CM	REL_721	-0.872457
CD8 EM1	CREB1_117	-21.2522
CD8 EM1	RELA_722	-18.5601
CD8 EM1	NFKB1_719	-13.4007
CD8 EM1	REL_721	-11.6301
CD8 EM2	CREB1_117	-1.12786
CD8 EM2	NFKB1_719	0
CD8 EM2	REL_721	0
CD8 EM2	RELA_722	0
CD8 TEMRA	CREB1_117	-2.44466
CD8 TEMRA	NFKB1_719	0
CD8 TEMRA	REL_721	0
CD8 TEMRA	RELA_722	0
CD4 Naive	REL_721	-12.8507
CD4 Naive	RELA_722	-10.6902
CD4 Naive	NFKB1_719	-10.4619
CD4 Naive	CREB1_117	-0.779457
CD4 CM	REL_721	-25.5563
CD4 CM	RELA_722	-24.9325
CD4 CM	NFKB1_719	-22.8962
CD4 CM	CREB1_117	-8.51436
CD4 EM1	RELA_722	-21.4043
CD4 EM1	REL_721	-20.3285
CD4 EM1	NFKB1_719	-15.8477
CD4 EM1	CREB1_117	-9.25936
CD4 EM2	CREB1_117	-8.28276
CD4 EM2	REL_721	-7.16776
CD4 EM2	RELA_722	-7.12656
CD4 EM2	NFKB1_719	-6.43446
CD4 TEMRA	CREB1_117	0
CD4 TEMRA	NFKB1_719	0
CD4 TEMRA	REL_721	0
CD4 TEMRA	RELA_722	0
Treg	CREB1_117	-5.38046
Treg	RELA_722	-4.19246
Treg	REL_721	-4.06096
Treg	NFKB1_719	-1.81196
CD8 Naive	JUNB_139	50.8806
CD8 Naive	JUN_143	50.831
CD8 Naive	FOSL1_142	50.1702
CD8 Naive	FOSL2_105	48.8797
CD8 Naive	SMARCC1_651	46.1936
CD8 Naive	FOS_137	44.8903
CD8 Naive	JDP2_125	41.6708
CD8 Naive	JUND_124	40.2025
CD8 Naive	BACH2_113	34.1647
CD8 Naive	IRF8_633	33.323
CD8 Naive	BACH1_130	31.5277
CD8 Naive	IRF9_636	29.1974
CD8 Naive	FOSB_121	28.2908
CD8 Naive	IRF2_634	24.5634
CD8 Naive	IRF1_629	23.9688
CD8 Naive	STAT2_778	23.2148
CD8 Naive	BATF_129	22.2106
CD8 Naive	RUNX3_731	21.4513
CD8 Naive	ZNF683_253	20.2246
CD8 Naive	IRF4_632	19.8507
CD8 Naive	IRF3_630	18.9646
CD8 Naive	PRDM1_163	17.693
CD8 Naive	RUNX1_733	16.6703
CD8 Naive	RUNX2_732	16.073
CD8 Naive	CBFB_801	9.38176
CD8 Naive	NFE2_119	8.83706
CD8 Naive	BCL11A_194	8.16876
CD8 Naive	BCL11B_825	8.16876
CD8 CM	FOS_137	1.96896
CD8 CM	FOSL2_105	1.89496
CD8 CM	BACH2_113	1.81916
CD8 CM	JUN_143	1.81706
CD8 CM	JDP2_125	1.63146
CD8 CM	SMARCC1_651	1.56426
CD8 CM	JUNB_139	1.38586
CD8 CM	BACH1_130	1.33116
CD8 CM	FOSL1_142	1.33046
CD8 CM	JUND_124	1.32936
CD8 CM	RUNX3_731	1.32306
CD8 CM	FOSB_121	0.182157
CD8 CM	NFE2_119	0
CD8 CM	BATF_129	0
CD8 CM	PRDM1_163	0
CD8 CM	BCL11A_194	0
CD8 CM	ZNF683_253	0
CD8 CM	IRF1_629	0
CD8 CM	IRF3_630	0
CD8 CM	IRF4_632	0
CD8 CM	IRF8_633	0
CD8 CM	IRF2_634	0
CD8 CM	IRF9_636	0
CD8 CM	RUNX2_732	0
CD8 CM	RUNX1_733	0
CD8 CM	STAT2_778	0
CD8 CM	CBFB_801	0
CD8 CM	BCL11B_825	0
CD8 EM1	JUNB_139	58.4559
CD8 EM1	FOS_137	57.898
CD8 EM1	FOSL2_105	56.0978
CD8 EM1	FOSL1_142	55.4803
CD8 EM1	JUN_143	53.0695
CD8 EM1	SMARCC1_651	52.6704
CD8 EM1	JDP2_125	45.0453
CD8 EM1	JUND_124	44.7013
CD8 EM1	BACH1_130	37.4397
CD8 EM1	FOSB_121	35.8163
CD8 EM1	BATF_129	32.5839
CD8 EM1	BACH2_113	25.8343
CD8 EM1	STAT2_778	20.9857
CD8 EM1	RUNX3_731	19.8661
CD8 EM1	IRF4_632	19.021
CD8 EM1	IRF1_629	18.3104
CD8 EM1	RUNX1_733	17.2665
CD8 EM1	RUNX2_732	17.2201
CD8 EM1	IRF8_633	15.9168
CD8 EM1	IRF9_636	13.0264
CD8 EM1	ZNF683_253	12.9684
CD8 EM1	PRDM1_163	12.5698
CD8 EM1	IRF2_634	12.1138
CD8 EM1	IRF3_630	11.5157
CD8 EM1	CBFB_801	11.0804
CD8 EM1	BCL11A_194	7.42126
CD8 EM1	BCL11B_825	7.42126
CD8 EM1	NFE2_119	6.58056
CD8 EM2	FOSL2_105	52.3214
CD8 EM2	JUNB_139	52.0941
CD8 EM2	FOS_137	51.1605
CD8 EM2	SMARCC1_651	49.5698
CD8 EM2	FOSL1_142	48.251
CD8 EM2	JUN_143	47.6752
CD8 EM2	JDP2_125	43.534
CD8 EM2	RUNX1_733	43.4878
CD8 EM2	JUND_124	39.4682
CD8 EM2	BACH1_130	34.3414
CD8 EM2	RUNX2_732	33.9181
CD8 EM2	BACH2_113	30.3643
CD8 EM2	FOSB_121	28.6408
CD8 EM2	RUNX3_731	25.0401
CD8 EM2	CBFB_801	22.6963
CD8 EM2	IRF4_632	7.25316
CD8 EM2	STAT2_778	6.99766
CD8 EM2	BCL11A_194	6.76916
CD8 EM2	BCL11B_825	6.76916
CD8 EM2	BATF_129	6.20456
CD8 EM2	NFE2_119	5.74296
CD8 EM2	IRF3_630	4.62456
CD8 EM2	PRDM1_163	3.96946
CD8 EM2	IRF1_629	3.94936
CD8 EM2	ZNF683_253	3.15136
CD8 EM2	IRF8_633	2.28686
CD8 EM2	IRF2_634	1.80856
CD8 EM2	IRF9_636	1.30456
CD8 TEMRA	FOS_137	33.581
CD8 TEMRA	FOSL2_105	32.3105
CD8 TEMRA	JUNB_139	31.8036
CD8 TEMRA	SMARCC1_651	31.5527
CD8 TEMRA	FOSL1_142	30.3484
CD8 TEMRA	JUN_143	28.9915
CD8 TEMRA	JDP2_125	24.9478
CD8 TEMRA	JUND_124	23.3312
CD8 TEMRA	BACH2_113	19.5975
CD8 TEMRA	BACH1_130	18.5178
CD8 TEMRA	FOSB_121	14.1492
CD8 TEMRA	RUNX2_732	13.0516
CD8 TEMRA	RUNX1_733	12.9603
CD8 TEMRA	CBFB_801	7.31106
CD8 TEMRA	NFE2_119	7.10366
CD8 TEMRA	RUNX3_731	6.33196
CD8 TEMRA	PRDM1_163	4.52946
CD8 TEMRA	IRF4_632	4.49066
CD8 TEMRA	ZNF683_253	3.61606
CD8 TEMRA	BATF_129	3.49406
CD8 TEMRA	STAT2_778	3.11116
CD8 TEMRA	BCL11A_194	2.89916
CD8 TEMRA	BCL11B_825	2.89916
CD8 TEMRA	IRF8_633	2.83686
CD8 TEMRA	IRF3_630	2.62036
CD8 TEMRA	IRF2_634	1.80086
CD8 TEMRA	IRF1_629	1.72966
CD8 TEMRA	IRF9_636	1.69006
CD4 Naive	IRF8_633	193.7
CD4 Naive	IRF2_634	156.988
CD4 Naive	IRF1_629	148.103
CD4 Naive	IRF9_636	143.487
CD4 Naive	STAT2_778	138.9
CD4 Naive	FOS_137	121.116
CD4 Naive	JUN_143	120.613
CD4 Naive	JUNB_139	115.497
CD4 Naive	FOSL2_105	113.37
CD4 Naive	FOSL1_142	111.582
CD4 Naive	JDP2_125	103.428
CD4 Naive	ZNF683_253	98.699
CD4 Naive	PRDM1_163	97.6925
CD4 Naive	IRF3_630	96.1162
CD4 Naive	BATF_129	94.0733
CD4 Naive	JUND_124	89.8571
CD4 Naive	FOSB_121	85.0664
CD4 Naive	SMARCC1_651	84.3458
CD4 Naive	BACH1_130	81.2326
CD4 Naive	IRF4_632	69.2984
CD4 Naive	BACH2_113	63.2906
CD4 Naive	RUNX3_731	47.8259
CD4 Naive	RUNX1_733	47.0098
CD4 Naive	BCL11A_194	44.3776
CD4 Naive	BCL11B_825	44.3776
CD4 Naive	RUNX2_732	28.3507
CD4 Naive	CBFB_801	20.6409
CD4 Naive	NFE2_119	11.3789
CD4 CM	IRF8_633	41.0209
CD4 CM	IRF1_629	38.0855
CD4 CM	IRF2_634	37.6137
CD4 CM	ZNF683_253	33.3868
CD4 CM	STAT2_778	31.1931
CD4 CM	PRDM1_163	30.8623
CD4 CM	IRF9_636	30.4011
CD4 CM	FOS_137	28.7863
CD4 CM	FOSL2_105	25.4207
CD4 CM	JUNB_139	24.887
CD4 CM	JDP2_125	23.6751
CD4 CM	RUNX1_733	23.6367
CD4 CM	RUNX2_732	22.5411
CD4 CM	FOSB_121	22.5138
CD4 CM	FOSL1_142	22.046
CD4 CM	IRF4_632	21.445
CD4 CM	IRF3_630	21.0711
CD4 CM	SMARCC1_651	19.8459
CD4 CM	JUN_143	19.343
CD4 CM	BCL11A_194	16.3077
CD4 CM	BCL11B_825	16.3077
CD4 CM	JUND_124	14.9643
CD4 CM	RUNX3_731	13.4845
CD4 CM	BACH1_130	12.3089
CD4 CM	BATF_129	12.2239
CD4 CM	BACH2_113	10.7948
CD4 CM	CBFB_801	7.08726
CD4 CM	NFE2_119	1.53666
CD4 EM1	ZNF683_253	12.0519
CD4 EM1	STAT2_778	11.729
CD4 EM1	PRDM1_163	10.3035
CD4 EM1	IRF2_634	10.1696
CD4 EM1	IRF9_636	9.95376
CD4 EM1	IRF1_629	9.55796
CD4 EM1	IRF8_633	9.19496
CD4 EM1	JUNB_139	8.88776
CD4 EM1	CBFB_801	8.43656
CD4 EM1	FOSL2_105	7.98966
CD4 EM1	RUNX1_733	7.73536
CD4 EM1	JDP2_125	7.42586
CD4 EM1	RUNX3_731	7.22696
CD4 EM1	RUNX2_732	7.16876
CD4 EM1	FOSB_121	6.93086
CD4 EM1	IRF3_630	6.43096
CD4 EM1	FOSL1_142	6.15906
CD4 EM1	SMARCC1_651	6.08346
CD4 EM1	IRF4_632	5.92906
CD4 EM1	BACH1_130	5.79546
CD4 EM1	FOS_137	5.38276
CD4 EM1	BCL11A_194	5.02796
CD4 EM1	BCL11B_825	5.02796
CD4 EM1	JUND_124	4.87656
CD4 EM1	JUN_143	3.76026
CD4 EM1	BACH2_113	3.03196
CD4 EM1	BATF_129	2.08716
CD4 EM1	NFE2_119	0
CD4 EM2	JUNB_139	19.6053
CD4 EM2	FOSL2_105	19.3786
CD4 EM2	JDP2_125	18.8004
CD4 EM2	FOSL1_142	17.4833
CD4 EM2	SMARCC1_651	16.954
CD4 EM2	JUN_143	15.984
CD4 EM2	JUND_124	15.6664
CD4 EM2	FOS_137	15.5027
CD4 EM2	BACH1_130	15.1128
CD4 EM2	BACH2_113	12.5382
CD4 EM2	RUNX1_733	10.3055
CD4 EM2	RUNX2_732	8.22636
CD4 EM2	FOSB_121	7.41816
CD4 EM2	CBFB_801	5.06346
CD4 EM2	IRF4_632	4.01856
CD4 EM2	IRF9_636	3.77666
CD4 EM2	BATF_129	3.61526
CD4 EM2	STAT2_778	2.37126
CD4 EM2	PRDM1_163	1.92806
CD4 EM2	NFE2_119	1.88546
CD4 EM2	IRF3_630	1.75476
CD4 EM2	RUNX3_731	1.51626
CD4 EM2	BCL11A_194	1.28676
CD4 EM2	BCL11B_825	1.28676
CD4 EM2	IRF1_629	0.976257
CD4 EM2	ZNF683_253	0.937557
CD4 EM2	IRF8_633	0.280757
CD4 EM2	IRF2_634	0.125957
CD4 TEMRA	FOSL2_105	0
CD4 TEMRA	BACH2_113	0
CD4 TEMRA	NFE2_119	0
CD4 TEMRA	FOSB_121	0
CD4 TEMRA	JUND_124	0
CD4 TEMRA	JDP2_125	0
CD4 TEMRA	BATF_129	0
CD4 TEMRA	BACH1_130	0
CD4 TEMRA	FOS_137	0
CD4 TEMRA	JUNB_139	0
CD4 TEMRA	FOSL1_142	0
CD4 TEMRA	JUN_143	0
CD4 TEMRA	PRDM1_163	0
CD4 TEMRA	BCL11A_194	0
CD4 TEMRA	ZNF683_253	0
CD4 TEMRA	IRF1_629	0
CD4 TEMRA	IRF3_630	0
CD4 TEMRA	IRF4_632	0
CD4 TEMRA	IRF8_633	0
CD4 TEMRA	IRF2_634	0
CD4 TEMRA	IRF9_636	0
CD4 TEMRA	SMARCC1_651	0
CD4 TEMRA	RUNX3_731	0
CD4 TEMRA	RUNX2_732	0
CD4 TEMRA	RUNX1_733	0
CD4 TEMRA	STAT2_778	0
CD4 TEMRA	CBFB_801	0
CD4 TEMRA	BCL11B_825	0
Treg	JUNB_139	57.1136
Treg	JUN_143	56.6477
Treg	FOSL1_142	52.1316
Treg	FOSL2_105	50.7029
Treg	FOS_137	50.1112
Treg	SMARCC1_651	50.0246
Treg	BATF_129	47.8894
Treg	BACH1_130	46.6333
Treg	JDP2_125	45.8731
Treg	JUND_124	41.4367
Treg	BACH2_113	37.9142
Treg	IRF9_636	25.6672
Treg	IRF8_633	25.0374
Treg	FOSB_121	24.9567
Treg	NFE2_119	20.2992
Treg	IRF2_634	19.5428
Treg	IRF3_630	18.6848
Treg	STAT2_778	18.5519
Treg	IRF1_629	14.9734
Treg	PRDM1_163	11.4488
Treg	IRF4_632	10.2295
Treg	ZNF683_253	10.1906
Treg	RUNX1_733	7.27006
Treg	RUNX2_732	7.15986
Treg	BCL11A_194	6.93336
Treg	BCL11B_825	6.93336
Treg	RUNX3_731	6.26556
Treg	CBFB_801	5.57766
