# Supplementary material for: Trimodal single-cell profiling reveals a novel pediatric CD8αα+ T cell subset and broad age-related molecular reprogramming across the T cell compartment
Source: Nat Immunol. 2023 Oct 16;24(11):1947–59. doi: 10.1038/s41590-023-01641-8 (PMC10602854; doi:10.1038/s41590-023-01641-8)
Supplement: Supplementary file 5 — Statistical source data. [file 41590_2023_1641_MOESM5_ESM.xlsx]

## Sheet: Fig3d
Naïve CD4 T cell subsets	Peds								Older Adults
	Ped-1	Ped-2	Ped-3	Ped-4	Ped-5	Ped-6	Ped-7	Ped-8	OA-1	OA-2	OA-3	OA-4	OA-5	OA-6	OA-7	OA-8
True Naive	89.935	94.3166	88.1871	93.4536	93.255	92.6282	92.0373	91.4573	95.4223	87.8364	88.156	88.2589	94.7819	85.1067	91.5633	72.9984
SCM	5.5405	2.7655	6.2768	3.0908	3.70173	4.00641	4.60284	4.45083	3.7067	10.3373	9.42539	8.89175	4.45975	12.8929	6.69975	21.1146
CD25neg Treg	4.52452	2.91787	5.53606	3.45556	3.04325	3.36538	3.35988	4.09189	0.870974	1.82637	2.41865	2.84937	0.758366	2.00034	1.73697	5.88697
