# Supplementary material for: Trimodal single-cell profiling reveals a novel pediatric CD8αα+ T cell subset and broad age-related molecular reprogramming across the T cell compartment
Source: Nat Immunol. 2023 Oct 16;24(11):1947–59. doi: 10.1038/s41590-023-01641-8 (PMC10602854; doi:10.1038/s41590-023-01641-8)
Supplement: Supplementary file 6 — Statistical source data. [file 41590_2023_1641_MOESM6_ESM.xlsx]

## Sheet: Fig4a
	p_val	avg_log2FC	pct.1	pct.2	p_val_adj
LINC00486	0	0.535685	0.543	0.404	0
AFF3	0	0.929167	0.572	0.303	0
UBE2E2	0	0.549437	0.396	0.244	0
CNOT6L	0	0.579336	0.812	0.732	0
PDE4D	0	0.657435	0.399	0.213	0
CENPK	0	0.572596	0.384	0.22	0
PDE7B	0	0.586455	0.17	0.072	0
TNFAIP3	0	0.6164	0.476	0.305	0
AOAH	0	0.654414	0.353	0.213	0
NRCAM	0	0.836467	0.175	0.041	0
TOX	0	0.844234	0.233	0.076	0
PABPC1	0	0.806822	0.843	0.725	0
PDCD4	0	0.522287	0.686	0.601	0
ARHGAP32	0	0.549046	0.204	0.101	0
DACH1	0	0.722079	0.126	0.025	0
HIF1A	0	0.52467	0.595	0.462	0
RNF125	0	0.643548	0.437	0.29	0
PLCB1	0	1.10128	0.265	0.084	0
TENM1	0	0.586724	0.315	0.177	0
AL136962.1	5.67428e-247	0.519453	0.162	0.09	2.07684e-242
PYHIN1	0	-0.654713	0.077	0.235	0
STAT4	0	-0.688217	0.494	0.717	0
TAFA1	0	-0.792789	0.188	0.341	0
MBNL1	0	-0.699792	0.992	0.998	0
FAM13A	0	-1.51719	0.286	0.487	0
INPP4B	0	-1.02932	0.823	0.969	0
AC139720.1	0	-1.34525	0.219	0.586	0
MDFIC	0	-0.817242	0.438	0.661	0
CPQ	0	-0.773067	0.197	0.417	0
SAMD12	0	-0.737247	0.156	0.345	0
LINC00861	0	-0.761827	0.625	0.839	0
KANK1	0	-0.833798	0.247	0.507	0
SORCS3	0	-0.741973	0.019	0.156	0
DISC1FP1	0	-0.714212	0.04	0.126	0
SESN3	0	-0.799265	0.496	0.715	0
ABCD2	0	-0.639221	0.197	0.388	0
PLCG2	0	-0.853917	0.617	0.813	0
SLFN12L	0	-0.721765	0.414	0.644	0
TSHZ2	0	-1.63398	0.321	0.779	0
AL109930.1	0	-0.89985	0.113	0.339	0

## Sheet: Fig4b
RNA expression	TOX		DACH1		STAT4		CPQ
naïve CD4 T cells	Peds	OA	Peds	OA	Peds	OA	Peds	OA
1	1.76617	0.249978	0.705761	0.031417	3.4123	5.93173	0.817423	2.93093
2	1.5877	0.20342	1.16634	0.067955	3.70162	6.39241	0.98481	3.0525
3	2.103	1.29527	0.900055	0.46471	3.13312	4.71056	1.54377	2.44159
4	2.20914	1.43966	1.33374	0.573396	3.12254	5.59218	1.5726	2.0396
5	1.719	0.101323	0.943916	0.009846	4.26868	8.14889	1.44952	2.88216
6	1.12779	0.583534	0.452284	0.287185	4.34629	6.48202	1.27851	2.4324
7	1.81153	0.53698	0.81359	0.166657	4.2489	5.73597	1.00883	2.5048
8	2.1984	0.264013	0.979559	0.04315	3.17485	7.88133	1.26837	2.98489

## Sheet: Fig4c
TF	mlog10Padj	mlog10p	Enrichment	BackgroundProporition	nBackground	BackgroundFrequency	CompareProportion	nCompare	CompareFrequency	feature	Group	delabel	test	test2
FOXF2	0.204457	1.1587	-1.04896	0.0610248	136928	8356	0.0640128	13138	841	FOXF2_1	Adult CD4Na	NA	Adult CD4Na_NA	Not Special
FOXD1	0	0.4029	-1.01063	0.0462433	136928	6332	0.0467347	13138	614	FOXD1_2	Adult CD4Na	NA	Adult CD4Na_NA	Not Special
IRF2	53.2731	54.2273	-1.434	0.0893316	136928	12232	0.128102	13138	1683	IRF2_3	Adult CD4Na	NA	Adult CD4Na	Not Special
MZF1.var.2	0	0.0662	-0.973408	0.0982122	136928	13448	0.0956005	13138	1256	MZF1.var.2_4	Adult CD4Na	NA	Adult CD4Na_NA	Not Special
MAX..MYC	0	0.8276	-1.04714	0.0340909	136928	4668	0.035698	13138	469	MAX..MYC_5	Adult CD4Na	NA	Adult CD4Na_NA	Not Special
PPARG	0	0	-0.862544	0.0530352	136928	7262	0.0457452	13138	601	PPARG_6	Adult CD4Na	NA	Adult CD4Na_NA	Not Special
PAX6	0	0.0002	-0.831549	0.0245311	136928	3359	0.0203988	13138	268	PAX6_7	Adult CD4Na	NA	Adult CD4Na_NA	Not Special
PBX1	0	0.334	-1.00447	0.039707	136928	5437	0.0398843	13138	524	PBX1_8	Adult CD4Na	NA	Adult CD4Na_NA	Not Special
RORA	0	0.0001	-0.879512	0.0508004	136928	6956	0.0446796	13138	587	RORA_9	Adult CD4Na	NA	Adult CD4Na_NA	Not Special
RORA.var.2	0	0.0941	-0.96865	0.0470685	136928	6445	0.0455929	13138	599	RORA.var.2_10	Adult CD4Na	NA	Adult CD4Na_NA	Not Special
RREB1	0	0.006	-0.967074	0.232735	136928	31868	0.225072	13138	2957	RREB1_11	Adult CD4Na	NA	Adult CD4Na_NA	Not Special
RXRA..VDR	0	0.0331	-0.938201	0.0350476	136928	4799	0.0328817	13138	432	RXRA..VDR_12	Adult CD4Na	NA	Adult CD4Na_NA	Not Special
SOX9	0	0.0154	-0.926987	0.0391666	136928	5363	0.0363069	13138	477	SOX9_13	Adult CD4Na	NA	Adult CD4Na_NA	Not Special
SRY	0	0.8575	-1.0309	0.0806263	136928	11040	0.0831177	13138	1092	SRY_14	Adult CD4Na	NA	Adult CD4Na_NA	Not Special
TAL1..TCF3	0	0	-0.817948	0.0522976	136928	7161	0.0427767	13138	562	TAL1..TCF3_15	Adult CD4Na	NA	Adult CD4Na_NA	Not Special
REL	0	0	-0.854854	0.0570738	136928	7815	0.0487898	13138	641	REL_16	Adult CD4Na	NA	Adult CD4Na_NA	Not Special
RELA	0	0	-0.872086	0.0623174	136928	8533	0.0543462	13138	714	RELA_17	Adult CD4Na	NA	Adult CD4Na_NA	Not Special
NR1H2..RXRA	0	0.0003	-0.893339	0.0562339	136928	7700	0.050236	13138	660	NR1H2..RXRA_18	Adult CD4Na	NA	Adult CD4Na_NA	Not Special
NFIC..TLX1	0	0.0012	-0.914682	0.0658229	136928	9013	0.060207	13138	791	NFIC..TLX1_19	Adult CD4Na	NA	Adult CD4Na_NA	Not Special
ZNF354C	0	0	-0.878208	0.178802	136928	24483	0.157025	13138	2063	ZNF354C_20	Adult CD4Na	NA	Adult CD4Na_NA	Not Special
CTCF	0	0	-0.940299	0.209088	136928	28630	0.196605	13138	2583	CTCF_21	Adult CD4Na	NA	Adult CD4Na_NA	Not Special
EWSR1.FLI1	0	0.0635	-0.984413	0.251059	136928	34377	0.247146	13138	3247	EWSR1.FLI1_22	Adult CD4Na	NA	Adult CD4Na_NA	Not Special
REST	0	0.004	-0.940477	0.0948528	136928	12988	0.0892069	13138	1172	REST_23	Adult CD4Na	NA	Adult CD4Na_NA	Not Special
NFATC2	0.105957	1.0602	-1.03165	0.115097	136928	15760	0.11874	13138	1560	NFATC2_24	Adult CD4Na	NA	Adult CD4Na_NA	Not Special
INSM1	0	0.1865	-0.991245	0.112417	136928	15393	0.111432	13138	1464	INSM1_25	Adult CD4Na	NA	Adult CD4Na_NA	Not Special
RARA..RXRA	0	0.0001	-0.894703	0.0717165	136928	9820	0.064165	13138	843	RARA..RXRA_26	Adult CD4Na	NA	Adult CD4Na_NA	Not Special
NR4A2	0	0.0002	-0.893747	0.0585928	136928	8023	0.0523672	13138	688	NR4A2_27	Adult CD4Na	NA	Adult CD4Na_NA	Not Special
PLAG1	0	0.629	-1.01466	0.14718	136928	20153	0.149338	13138	1962	PLAG1_28	Adult CD4Na	NA	Adult CD4Na_NA	Not Special
ARNT..HIF1A	0	0.1604	-0.970148	0.0167898	136928	2299	0.0162886	13138	214	ARNT..HIF1A_29	Adult CD4Na	NA	Adult CD4Na_NA	Not Special
DUX4	0	0.0543	-0.960392	0.0562704	136928	7705	0.0540417	13138	710	DUX4_30	Adult CD4Na	NA	Adult CD4Na_NA	Not Special
FOS	2.05116	3.0054	-1.1001	0.0637927	136928	8735	0.0701781	13138	922	FOS_31	Adult CD4Na	NA	Adult CD4Na_NA	Not Special
FOSL2	2.19616	3.1504	-1.10774	0.0590237	136928	8082	0.0653829	13138	859	FOSL2_32	Adult CD4Na	NA	Adult CD4Na_NA	Not Special
FOXH1	0	0.0009	-0.90345	0.0548463	136928	7510	0.0495509	13138	651	FOXH1_33	Adult CD4Na	NA	Adult CD4Na_NA	Not Special
JUN	0	0.0005	-0.902411	0.060645	136928	8304	0.0547267	13138	719	JUN_34	Adult CD4Na	NA	Adult CD4Na_NA	Not Special
JUN.var.2	3.73996	4.6942	-1.13159	0.065246	136928	8934	0.0738316	13138	970	JUN.var.2_35	Adult CD4Na	NA	Adult CD4Na_NA	Not Special
JUND.var.2	0	0.0013	-0.909371	0.057921	136928	7931	0.0526716	13138	692	JUND.var.2_36	Adult CD4Na	NA	Adult CD4Na_NA	Not Special
MEF2C	0	0	-0.851622	0.19064	136928	26104	0.162353	13138	2133	MEF2C_37	Adult CD4Na	NA	Adult CD4Na_NA	Not Special
MAF..NFE2	0	0.0226	-0.949681	0.066042	136928	9043	0.0627188	13138	824	MAF..NFE2_38	Adult CD4Na	NA	Adult CD4Na_NA	Not Special
NR2C2	0	0.1696	-0.99039	0.129652	136928	17753	0.128406	13138	1687	NR2C2_39	Adult CD4Na	NA	Adult CD4Na_NA	Not Special
NRF1	127.559	128.514	-1.81846	0.0668453	136928	9153	0.121556	13138	1597	NRF1_40	Adult CD4Na	NA	Adult CD4Na	Not Special
POU2F2	0	0.1534	-0.987052	0.0993223	136928	13600	0.0980362	13138	1288	POU2F2_41	Adult CD4Na	NA	Adult CD4Na_NA	Not Special
SMAD2..SMAD3..SMAD4	0	0	-0.862556	0.117982	136928	16155	0.101766	13138	1337	SMAD2..SMAD3..SMAD4_42	Adult CD4Na	NA	Adult CD4Na_NA	Not Special
STAT1..STAT2	20.6511	21.6053	-1.15988	0.206057	136928	28215	0.239001	13138	3140	STAT1..STAT2_43	Adult CD4Na	NA	Adult CD4Na	Not Special
TCF7L2	2.24256	3.1968	-1.08462	0.093195	136928	12761	0.101081	13138	1328	TCF7L2_44	Adult CD4Na	NA	Adult CD4Na_NA	Not Special
ZBTB33	24.5002	25.4544	-1.5785	0.0256047	136928	3506	0.0404171	13138	531	ZBTB33_45	Adult CD4Na	NA	Adult CD4Na	Not Special
ELK4	75.0156	75.9698	-1.60928	0.0680138	136928	9313	0.109453	13138	1438	ELK4_46	Adult CD4Na	NA	Adult CD4Na	Not Special
ESR2	0	0	-0.825673	0.0777124	136928	10641	0.064165	13138	843	ESR2_47	Adult CD4Na	NA	Adult CD4Na_NA	Not Special
IRF1	4.57246	5.5267	-1.05524	0.31889	136928	43665	0.336505	13138	4421	IRF1_48	Adult CD4Na	NA	Adult CD4Na_NA	Not Special
STAT1	5.08566	6.0399	-1.13268	0.084738	136928	11603	0.0959811	13138	1261	STAT1_49	Adult CD4Na	NA	Adult CD4Na	Not Special
STAT3	3.40176	4.356	-1.09457	0.108619	136928	14873	0.118892	13138	1562	STAT3_50	Adult CD4Na	NA	Adult CD4Na_NA	Not Special
GATA1..TAL1	0	0.0003	-0.878593	0.0440962	136928	6038	0.0387426	13138	509	GATA1..TAL1_51	Adult CD4Na	NA	Adult CD4Na_NA	Not Special
YY1	2.71536	3.6696	-1.10117	0.0794213	136928	10875	0.0874562	13138	1149	YY1_52	Adult CD4Na	NA	Adult CD4Na_NA	Not Special
FOXP2	0.329857	1.2841	-1.0399	0.104814	136928	14352	0.108997	13138	1432	FOXP2_53	Adult CD4Na	NA	Adult CD4Na_NA	Not Special
SREBF1	0	0	-0.846588	0.0682402	136928	9344	0.0577714	13138	759	SREBF1_54	Adult CD4Na	NA	Adult CD4Na_NA	Not Special
SREBF2	0	0	-0.841413	0.0650415	136928	8906	0.0547267	13138	719	SREBF2_55	Adult CD4Na	NA	Adult CD4Na_NA	Not Special
THAP1	0	0.2177	-0.992108	0.0665167	136928	9108	0.0659918	13138	867	THAP1_56	Adult CD4Na	NA	Adult CD4Na_NA	Not Special
KLF5	131.894	132.848	-1.3308	0.285289	136928	39064	0.379662	13138	4988	KLF5_57	Adult CD4Na	NA	Adult CD4Na	Not Special
DMRT3	0	0.083	-0.960964	0.0364352	136928	4989	0.0350129	13138	460	DMRT3_58	Adult CD4Na	NA	Adult CD4Na_NA	Not Special
FOXG1	0.00915749	0.9634	-1.03472	0.0820942	136928	11241	0.0849444	13138	1116	FOXG1_59	Adult CD4Na	NA	Adult CD4Na_NA	Not Special
LBX1	0	0.0066	-0.91702	0.0431614	136928	5910	0.0395798	13138	520	LBX1_60	Adult CD4Na	NA	Adult CD4Na_NA	Not Special
NFATC3	4.06406	5.0183	-1.12308	0.0793629	136928	10867	0.0891308	13138	1171	NFATC3_61	Adult CD4Na	NFATC3	Adult CD4Na_NA	Not Special
POU6F1	0	0.0425	-0.930679	0.0230632	136928	3158	0.0214645	13138	282	POU6F1_62	Adult CD4Na	NA	Adult CD4Na_NA	Not Special
SHOX	0	0.1011	-0.963091	0.0305854	136928	4188	0.0294565	13138	387	SHOX_63	Adult CD4Na	NA	Adult CD4Na_NA	Not Special
ALX3	0	0.0001	-0.863683	0.0393053	136928	5382	0.0339473	13138	446	ALX3_64	Adult CD4Na	NA	Adult CD4Na_NA	Not Special
BARHL2	0.146857	1.1011	-1.09708	0.0152635	136928	2090	0.0167453	13138	220	BARHL2_65	Adult CD4Na	NA	Adult CD4Na_NA	Not Special
BHLHE41	6.04106	6.9953	-1.33718	0.0177027	136928	2424	0.0236718	13138	311	BHLHE41_66	Adult CD4Na	NA	Adult CD4Na	Not Special
CENPB	2.77386	3.7281	-1.26556	0.0132917	136928	1820	0.0168214	13138	221	CENPB_67	Adult CD4Na	NA	Adult CD4Na_NA	Not Special
CREB3	2.27516	3.2294	-1.19165	0.0206313	136928	2825	0.0245852	13138	323	CREB3_68	Adult CD4Na	NA	Adult CD4Na_NA	Not Special
DBP	0	0.0052	-0.869854	0.0190757	136928	2612	0.0165931	13138	218	DBP_69	Adult CD4Na	NA	Adult CD4Na_NA	Not Special
ELF4	61.9013	62.8555	-1.61301	0.0562485	136928	7702	0.0907292	13138	1192	ELF4_70	Adult CD4Na	NA	Adult CD4Na	Not Special
ELF5	25.075	26.0292	-1.3221	0.0753608	136928	10319	0.0996346	13138	1309	ELF5_71	Adult CD4Na	NA	Adult CD4Na	Not Special
EN1	0	0.2106	-0.985498	0.0234795	136928	3215	0.023139	13138	304	EN1_72	Adult CD4Na	NA	Adult CD4Na_NA	Not Special
EN2	0	0.3625	-1.01126	0.019419	136928	2659	0.0196377	13138	258	EN2_73	Adult CD4Na	NA	Adult CD4Na_NA	Not Special
ESX1	0	0.2062	-0.986239	0.029636	136928	4058	0.0292282	13138	384	ESX1_74	Adult CD4Na	NA	Adult CD4Na_NA	Not Special
ETV6	27.9081	28.8623	-1.32903	0.0801224	136928	10971	0.106485	13138	1399	ETV6_75	Adult CD4Na	NA	Adult CD4Na	Not Special
FLI1	40.7508	41.705	-1.57908	0.0418395	136928	5729	0.0660679	13138	868	FLI1_76	Adult CD4Na	NA	Adult CD4Na	Not Special
FOXI1	0	0.658	-1.02627	0.0586659	136928	8033	0.060207	13138	791	FOXI1_77	Adult CD4Na	NA	Adult CD4Na_NA	Not Special
FOXL1	0	0.658	-1.02627	0.0586659	136928	8033	0.060207	13138	791	FOXL1_78	Adult CD4Na	NA	Adult CD4Na_NA	Not Special
FOXO3	0	0.4029	-1.01063	0.0462433	136928	6332	0.0467347	13138	614	FOXO3_79	Adult CD4Na	NA	Adult CD4Na_NA	Not Special
GCM1	0	0.6574	-1.04161	0.0246991	136928	3382	0.0257269	13138	338	GCM1_80	Adult CD4Na	NA	Adult CD4Na_NA	Not Special
GRHL1	0	0.6189	-1.03794	0.0248598	136928	3404	0.025803	13138	339	GRHL1_81	Adult CD4Na	NA	Adult CD4Na_NA	Not Special
GSC	0	0.0377	-0.928144	0.0236183	136928	3234	0.0219211	13138	288	GSC_82	Adult CD4Na	NA	Adult CD4Na_NA	Not Special
HEY2	0	0.8913	-1.05592	0.0289057	136928	3958	0.0305221	13138	401	HEY2_83	Adult CD4Na	NA	Adult CD4Na_NA	Not Special
HINFP	28.6203	29.5745	-1.56105	0.0314983	136928	4313	0.0491703	13138	646	HINFP_84	Adult CD4Na	NA	Adult CD4Na	Not Special
HNF1A	0	0.0012	-0.918496	0.0720963	136928	9872	0.0662201	13138	870	HNF1A_85	Adult CD4Na	NA	Adult CD4Na_NA	Not Special
HNF1B	0	0.0731	-0.963391	0.0482735	136928	6610	0.0465063	13138	611	HNF1B_86	Adult CD4Na	NA	Adult CD4Na_NA	Not Special
HOXC11	0	0.3755	-1.01345	0.0187763	136928	2571	0.0190288	13138	250	HOXC11_87	Adult CD4Na	NA	Adult CD4Na_NA	Not Special
HSF1	0	0.1294	-0.976796	0.0486241	136928	6658	0.0474958	13138	624	HSF1_88	Adult CD4Na	NA	Adult CD4Na_NA	Not Special
IRF8	94.7188	95.673	-1.69497	0.0672251	136928	9205	0.113944	13138	1497	IRF8_89	Adult CD4Na	IRF8	Adult CD4Na	Special
IRF9	65.2984	66.2526	-1.45831	0.0977594	136928	13386	0.142564	13138	1873	IRF9_90	Adult CD4Na	NA	Adult CD4Na	Not Special
ISX	0	0.1011	-0.963091	0.0305854	136928	4188	0.0294565	13138	387	ISX_91	Adult CD4Na	NA	Adult CD4Na_NA	Not Special
JDP2	3.68036	4.6346	-1.1625	0.0435411	136928	5962	0.0506165	13138	665	JDP2_92	Adult CD4Na	NA	Adult CD4Na_NA	Not Special
JDP2.var.2	0	0.0565	-0.944511	0.0279636	136928	3829	0.0264119	13138	347	JDP2.var.2_93	Adult CD4Na	NA	Adult CD4Na_NA	Not Special
KLF13	33.3213	34.2755	-1.462	0.0517498	136928	7086	0.0756584	13138	994	KLF13_94	Adult CD4Na	NA	Adult CD4Na	Not Special
LHX6	0	0.0058	-0.885512	0.0238958	136928	3272	0.02116	13138	278	LHX6_95	Adult CD4Na	NA	Adult CD4Na_NA	Not Special
MEF2B	0	0	-0.827966	0.1162	136928	15911	0.0962095	13138	1264	MEF2B_96	Adult CD4Na	NA	Adult CD4Na_NA	Not Special
MEOX1	0	0.1308	-0.970306	0.0291029	136928	3985	0.0282387	13138	371	MEOX1_97	Adult CD4Na	NA	Adult CD4Na_NA	Not Special
MIXL1	0	0.0075	-0.911157	0.0360043	136928	4930	0.0328056	13138	431	MIXL1_98	Adult CD4Na	NA	Adult CD4Na_NA	Not Special
MLX	12.348	13.3022	-1.44968	0.0207919	136928	2847	0.0301416	13138	396	MLX_99	Adult CD4Na	NA	Adult CD4Na	Not Special
MLXIPL	10.8894	11.8436	-1.4354	0.0195139	136928	2672	0.0280104	13138	368	MLXIPL_100	Adult CD4Na	NA	Adult CD4Na	Not Special
MSC	0	0.0016	-0.916518	0.0643623	136928	8813	0.0589892	13138	775	MSC_101	Adult CD4Na	NA	Adult CD4Na_NA	Not Special
MSX1	0.156257	1.1105	-1.07908	0.0229245	136928	3139	0.0247374	13138	325	MSX1_102	Adult CD4Na	NA	Adult CD4Na_NA	Not Special
MYF6	0	0	-0.862172	0.044936	136928	6153	0.0387426	13138	509	MYF6_103	Adult CD4Na	NA	Adult CD4Na_NA	Not Special
NEUROD2	0	0.0117	-0.860671	0.0121159	136928	1659	0.0104278	13138	137	NEUROD2_104	Adult CD4Na	NA	Adult CD4Na_NA	Not Special
NEUROG2	0	0	-0.812678	0.0251008	136928	3437	0.0203988	13138	268	NEUROG2_105	Adult CD4Na	NA	Adult CD4Na_NA	Not Special
NFIA	0	0	-0.83718	0.0439136	136928	6013	0.0367636	13138	483	NFIA_106	Adult CD4Na	NA	Adult CD4Na_NA	Not Special
NFIX	0	0.0002	-0.872837	0.0426428	136928	5839	0.0372203	13138	489	NFIX_107	Adult CD4Na	NA	Adult CD4Na_NA	Not Special
NHLH1	0	0.8493	-1.03166	0.0756237	136928	10355	0.078018	13138	1025	NHLH1_108	Adult CD4Na	NA	Adult CD4Na_NA	Not Special
NKX2.3	0	0.0612	-0.958	0.0447315	136928	6125	0.0428528	13138	563	NKX2.3_109	Adult CD4Na	NA	Adult CD4Na_NA	Not Special
NKX2.8	0	0.1505	-0.981233	0.0516622	136928	7074	0.0506926	13138	666	NKX2.8_110	Adult CD4Na	NA	Adult CD4Na_NA	Not Special
NKX6.1	0	0.0215	-0.936176	0.0428473	136928	5867	0.0401127	13138	527	NKX6.1_111	Adult CD4Na	NA	Adult CD4Na_NA	Not Special
NKX6.2	0	0.0285	-0.946535	0.051224	136928	7014	0.0484853	13138	637	NKX6.2_112	Adult CD4Na	NA	Adult CD4Na_NA	Not Special
OLIG2	0	0.0041	-0.861587	0.018287	136928	2504	0.0157558	13138	207	OLIG2_113	Adult CD4Na	NA	Adult CD4Na_NA	Not Special
PAX4	0	0.016	-0.886493	0.0158843	136928	2175	0.0140813	13138	185	PAX4_114	Adult CD4Na	NA	Adult CD4Na_NA	Not Special
PAX7	0	0.0012	-0.869846	0.0287889	136928	3942	0.0250419	13138	329	PAX7_115	Adult CD4Na	NA	Adult CD4Na_NA	Not Special
POU4F2	0	0.0007	-0.921687	0.0863812	136928	11828	0.0796164	13138	1046	POU4F2_116	Adult CD4Na	NA	Adult CD4Na_NA	Not Special
SP4	265.672	266.626	-1.73967	0.150159	136928	20561	0.261227	13138	3432	SP4_117	Adult CD4Na	SP4	Adult CD4Na	Special
SPDEF	28.2415	29.1957	-1.60407	0.0271895	136928	3723	0.0436139	13138	573	SPDEF_118	Adult CD4Na	NA	Adult CD4Na	Not Special
SPIC	2.60806	3.5623	-1.07957	0.117602	136928	16103	0.12696	13138	1668	SPIC_119	Adult CD4Na	NA	Adult CD4Na_NA	Not Special
SRF	0	0.3259	-1.00504	0.02272	136928	3111	0.0228345	13138	300	SRF_120	Adult CD4Na	NA	Adult CD4Na_NA	Not Special
TBXT	0	0.0003	-0.827052	0.0212593	136928	2911	0.0175826	13138	231	TBXT_121	Adult CD4Na	NA	Adult CD4Na_NA	Not Special
TBX2	0	0.0175	-0.943602	0.0606596	136928	8306	0.0572385	13138	752	TBX2_122	Adult CD4Na	NA	Adult CD4Na_NA	Not Special
TBX20	0	0.0002	-0.896791	0.0655235	136928	8972	0.0587608	13138	772	TBX20_123	Adult CD4Na	NA	Adult CD4Na_NA	Not Special
TBX21	0	0.0008	-0.905613	0.0590018	136928	8079	0.0534328	13138	702	TBX21_124	Adult CD4Na	NA	Adult CD4Na_NA	Not Special
TFAP4	0	0.0089	-0.924144	0.0459585	136928	6293	0.0424722	13138	558	TFAP4_125	Adult CD4Na	NA	Adult CD4Na_NA	Not Special
TFCP2	1.02546	1.9797	-1.15695	0.0156579	136928	2144	0.0181154	13138	238	TFCP2_126	Adult CD4Na	NA	Adult CD4Na_NA	Not Special
TFEB	13.6731	14.6273	-1.37599	0.031973	136928	4378	0.0439945	13138	578	TFEB_127	Adult CD4Na	NA	Adult CD4Na	Not Special
ZBTB7B	2.03456	2.9888	-1.1466	0.0310674	136928	4254	0.0356219	13138	468	ZBTB7B_128	Adult CD4Na	NA	Adult CD4Na_NA	Not Special
ZBTB7C	4.50306	5.4573	-1.18377	0.04173	136928	5714	0.0493987	13138	649	ZBTB7C_129	Adult CD4Na	NA	Adult CD4Na_NA	Not Special
ZIC1	2.52776	3.482	-1.10002	0.0762518	136928	10441	0.0838788	13138	1102	ZIC1_130	Adult CD4Na	NA	Adult CD4Na_NA	Not Special
ZIC3	4.57506	5.5293	-1.13837	0.0714098	136928	9778	0.0812909	13138	1068	ZIC3_131	Adult CD4Na	NA	Adult CD4Na_NA	Not Special
ZBTB18	0	0	-0.837661	0.0918658	136928	12579	0.0769524	13138	1011	ZBTB18_132	Adult CD4Na	NA	Adult CD4Na_NA	Not Special
LBX2	0	0.102	-0.961197	0.0272406	136928	3730	0.0261836	13138	344	LBX2_133	Adult CD4Na	NA	Adult CD4Na_NA	Not Special
MEOX2	0	0.0016	-0.896091	0.041876	136928	5734	0.0375247	13138	493	MEOX2_134	Adult CD4Na	NA	Adult CD4Na_NA	Not Special
MNX1	0	0.0052	-0.92754	0.0607253	136928	8315	0.0563252	13138	740	MNX1_135	Adult CD4Na	NA	Adult CD4Na_NA	Not Special
MSX2	0.156257	1.1105	-1.07908	0.0229245	136928	3139	0.0247374	13138	325	MSX2_136	Adult CD4Na	NA	Adult CD4Na_NA	Not Special
NOTO	0	0.0118	-0.907597	0.0277591	136928	3801	0.0251941	13138	331	NOTO_137	Adult CD4Na	NA	Adult CD4Na_NA	Not Special
OTX1	0	0.7284	-1.10417	0.00565261	136928	774	0.00624144	13138	82	OTX1_138	Adult CD4Na	NA	Adult CD4Na_NA	Not Special
PDX1	0	0.0172	-0.920611	0.031418	136928	4302	0.0289237	13138	380	PDX1_139	Adult CD4Na	NA	Adult CD4Na_NA	Not Special
PHOX2A	0	0.0049	-0.92709	0.0610832	136928	8364	0.0566296	13138	744	PHOX2A_140	Adult CD4Na	NA	Adult CD4Na_NA	Not Special
PITX3	0	0.02	-0.927163	0.0343976	136928	4710	0.0318922	13138	419	PITX3_141	Adult CD4Na	NA	Adult CD4Na_NA	Not Special
PROP1	0	0	-0.896294	0.079487	136928	10884	0.0712437	13138	936	PROP1_142	Adult CD4Na	NA	Adult CD4Na_NA	Not Special
PRRX1	0	0.0108	-0.921789	0.0401306	136928	5495	0.0369919	13138	486	PRRX1_143	Adult CD4Na	NA	Adult CD4Na_NA	Not Special
RAX2	0	0.1011	-0.963091	0.0305854	136928	4188	0.0294565	13138	387	RAX2_144	Adult CD4Na	NA	Adult CD4Na_NA	Not Special
RAX	0	0.0928	-0.960727	0.0308191	136928	4220	0.0296088	13138	389	RAX_145	Adult CD4Na	NA	Adult CD4Na_NA	Not Special
RHOXF1	0	0.041	-0.941442	0.0332291	136928	4550	0.0312833	13138	411	RHOXF1_146	Adult CD4Na	NA	Adult CD4Na_NA	Not Special
UNCX	0	0.0001	-0.850892	0.0334555	136928	4581	0.028467	13138	374	UNCX_147	Adult CD4Na	NA	Adult CD4Na_NA	Not Special
VAX1	0	0.0483	-0.951717	0.0424676	136928	5815	0.0404171	13138	531	VAX1_148	Adult CD4Na	NA	Adult CD4Na_NA	Not Special
VAX2	0	0.0233	-0.925983	0.0305781	136928	4187	0.0283148	13138	372	VAX2_149	Adult CD4Na	NA	Adult CD4Na_NA	Not Special
VENTX	0	0.5074	-1.03377	0.0161983	136928	2218	0.0167453	13138	220	VENTX_150	Adult CD4Na	NA	Adult CD4Na_NA	Not Special
VSX1	0	0.0021	-0.882442	0.0305343	136928	4181	0.0269447	13138	354	VSX1_151	Adult CD4Na	NA	Adult CD4Na_NA	Not Special
VSX2	0	0.0021	-0.882442	0.0305343	136928	4181	0.0269447	13138	354	VSX2_152	Adult CD4Na	NA	Adult CD4Na_NA	Not Special
ESR1	0	0	-0.785512	0.0614337	136928	8412	0.048257	13138	634	ESR1_153	Adult CD4Na	NA	Adult CD4Na_NA	Not Special
ESRRB	0	0	-0.815198	0.0547149	136928	7492	0.0446034	13138	586	ESRRB_154	Adult CD4Na	NA	Adult CD4Na_NA	Not Special
NR2F1	0	0	-0.782973	0.109656	136928	15015	0.0858578	13138	1128	NR2F1_155	Adult CD4Na	NA	Adult CD4Na_NA	Not Special
NR3C1	0	0.9434	-1.06412	0.0250351	136928	3428	0.0266403	13138	350	NR3C1_156	Adult CD4Na	NA	Adult CD4Na_NA	Not Special
NR3C2	0.609557	1.5638	-1.10387	0.0242025	136928	3314	0.0267164	13138	351	NR3C2_157	Adult CD4Na	NA	Adult CD4Na_NA	Not Special
RARA	0	0	-0.78751	0.084088	136928	11514	0.0662201	13138	870	RARA_158	Adult CD4Na	NA	Adult CD4Na_NA	Not Special
RARA.var.2	0	0.0066	-0.930915	0.0614045	136928	8408	0.0571624	13138	751	RARA.var.2_159	Adult CD4Na	NA	Adult CD4Na_NA	Not Special
BCL6B	0	0.3217	-1.00258	0.0533711	136928	7308	0.0535089	13138	703	BCL6B_160	Adult CD4Na	NA	Adult CD4Na_NA	Not Special
EGR2	48.5954	49.5496	-1.54589	0.0549486	136928	7524	0.0849444	13138	1116	EGR2_161	Adult CD4Na	NA	Adult CD4Na	Not Special
EGR3	78.3484	79.3026	-1.52293	0.0920119	136928	12599	0.140128	13138	1841	EGR3_162	Adult CD4Na	NA	Adult CD4Na	Not Special
EGR4	53.3239	54.2781	-1.44826	0.0845627	136928	11579	0.122469	13138	1609	EGR4_163	Adult CD4Na	NA	Adult CD4Na	Not Special
GLIS1	1.31966	2.2739	-1.13376	0.02578	136928	3530	0.0292282	13138	384	GLIS1_164	Adult CD4Na	NA	Adult CD4Na_NA	Not Special
GLIS2	2.70116	3.6554	-1.1314	0.0489089	136928	6697	0.0553357	13138	727	GLIS2_165	Adult CD4Na	NA	Adult CD4Na_NA	Not Special
GLIS3	0	0.0537	-0.952646	0.040189	136928	5503	0.0382859	13138	503	GLIS3_166	Adult CD4Na	NA	Adult CD4Na_NA	Not Special
HIC2	0	0.0008	-0.919359	0.0792314	136928	10849	0.0728421	13138	957	HIC2_167	Adult CD4Na	NA	Adult CD4Na_NA	Not Special
KLF14	223.973	224.927	-1.79923	0.115068	136928	15756	0.207033	13138	2720	KLF14_168	Adult CD4Na	KLF14	Adult CD4Na	Special
KLF16	121.668	122.622	-1.39941	0.205707	136928	28167	0.287867	13138	3782	KLF16_169	Adult CD4Na	NA	Adult CD4Na	Not Special
SP8	102.793	103.747	-1.40086	0.179087	136928	24522	0.250875	13138	3296	SP8_170	Adult CD4Na	NA	Adult CD4Na	Not Special
ZBED1	1.27766	2.2319	-1.338	0.00432344	136928	592	0.00578475	13138	76	ZBED1_171	Adult CD4Na	NA	Adult CD4Na_NA	Not Special
ZIC4	5.57856	6.5328	-1.15002	0.0738636	136928	10114	0.0849444	13138	1116	ZIC4_172	Adult CD4Na	NA	Adult CD4Na	Not Special
ZNF143	8.83106	9.7853	-1.21231	0.0601484	136928	8236	0.0729183	13138	958	ZNF143_173	Adult CD4Na	NA	Adult CD4Na	Not Special
ZNF410	0	0.0237	-0.93373	0.0377425	136928	5168	0.0352413	13138	463	ZNF410_174	Adult CD4Na	NA	Adult CD4Na_NA	Not Special
CUX1	0	0.2702	-0.995545	0.0135327	136928	1853	0.0134724	13138	177	CUX1_175	Adult CD4Na	NA	Adult CD4Na_NA	Not Special
CUX2	0	0.164	-0.969396	0.0148399	136928	2032	0.0143858	13138	189	CUX2_176	Adult CD4Na	NA	Adult CD4Na_NA	Not Special
ONECUT2	0	0	-0.844467	0.0458781	136928	6282	0.0387426	13138	509	ONECUT2_177	Adult CD4Na	NA	Adult CD4Na_NA	Not Special
ONECUT3	0	0	-0.888605	0.0758063	136928	10380	0.0673619	13138	885	ONECUT3_178	Adult CD4Na	NA	Adult CD4Na_NA	Not Special
E2F7	0	0.7483	-1.04246	0.0330027	136928	4519	0.034404	13138	452	E2F7_179	Adult CD4Na	NA	Adult CD4Na_NA	Not Special
ELK3	66.7806	67.7348	-1.87625	0.0321702	136928	4405	0.0603593	13138	793	ELK3_180	Adult CD4Na	NA	Adult CD4Na	Not Special
ERF	25.3783	26.3325	-1.42717	0.0459731	136928	6295	0.0656112	13138	862	ERF_181	Adult CD4Na	NA	Adult CD4Na	Not Special
ERG	30.4309	31.3851	-1.48367	0.0437091	136928	5985	0.0648501	13138	852	ERG_182	Adult CD4Na	NA	Adult CD4Na	Not Special
ETS1	34.432	35.3862	-1.50771	0.0450821	136928	6173	0.0679708	13138	893	ETS1_183	Adult CD4Na	NA	Adult CD4Na	Not Special
ETV2	13.05	14.0042	-1.26718	0.0571833	136928	7830	0.0724616	13138	952	ETV2_184	Adult CD4Na	ETV2	Adult CD4Na	Special
ETV3	48.6708	49.625	-1.66638	0.0385969	136928	5285	0.0643172	13138	845	ETV3_185	Adult CD4Na	NA	Adult CD4Na	Not Special
FEV	46.0288	46.983	-1.66748	0.0364717	136928	4994	0.060816	13138	799	FEV_186	Adult CD4Na	NA	Adult CD4Na	Not Special
GCM2	0	0.5794	-1.04178	0.0170235	136928	2331	0.0177348	13138	233	GCM2_187	Adult CD4Na	NA	Adult CD4Na_NA	Not Special
LEF1	3.87186	4.8261	-1.10614	0.0990886	136928	13568	0.109606	13138	1440	LEF1_188	Adult CD4Na	NA	Adult CD4Na_NA	Not Special
HSF2	0	0.1996	-0.988733	0.052502	136928	7189	0.0519105	13138	682	HSF2_189	Adult CD4Na	NA	Adult CD4Na_NA	Not Special
HSF4	0	0.0673	-0.960874	0.0464989	136928	6367	0.0446796	13138	587	HSF4_190	Adult CD4Na	NA	Adult CD4Na_NA	Not Special
IRF7	49.8484	50.8026	-1.35215	0.12007	136928	16441	0.162353	13138	2133	IRF7_191	Adult CD4Na	IRF7	Adult CD4Na	Special
MEF2D	0	0	-0.820267	0.135385	136928	18538	0.111052	13138	1459	MEF2D_192	Adult CD4Na	NA	Adult CD4Na_NA	Not Special
MEIS1	0	0.1415	-0.979748	0.0518959	136928	7106	0.0508449	13138	668	MEIS1_193	Adult CD4Na	NA	Adult CD4Na_NA	Not Special
MEIS2	0	0.1054	-0.970434	0.0443153	136928	6068	0.043005	13138	565	MEIS2_194	Adult CD4Na	NA	Adult CD4Na_NA	Not Special
MEIS3	0	0.0126	-0.934988	0.053729	136928	7357	0.050236	13138	660	MEIS3_195	Adult CD4Na	NA	Adult CD4Na_NA	Not Special
MYBL1	0	0.4169	-1.03037	0.00834745	136928	1143	0.008601	13138	113	MYBL1_196	Adult CD4Na	NA	Adult CD4Na_NA	Not Special
MYBL2	0	0.5884	-1.06428	0.00793848	136928	1087	0.00844877	13138	111	MYBL2_197	Adult CD4Na	NA	Adult CD4Na_NA	Not Special
NFKB1	0	0	-0.818635	0.0546711	136928	7486	0.0447557	13138	588	NFKB1_198	Adult CD4Na	NA	Adult CD4Na_NA	Not Special
NFKB2	0	0	-0.864389	0.0475505	136928	6511	0.0411021	13138	540	NFKB2_199	Adult CD4Na	NA	Adult CD4Na_NA	Not Special
PAX1	0	0.2297	-0.987691	0.0177246	136928	2427	0.0175065	13138	230	PAX1_200	Adult CD4Na	NA	Adult CD4Na_NA	Not Special
PAX3	0	0.0002	-0.839944	0.0261889	136928	3586	0.0219973	13138	289	PAX3_201	Adult CD4Na	NA	Adult CD4Na_NA	Not Special
PAX9	0	0.0485	-0.930092	0.0202953	136928	2779	0.0188765	13138	248	PAX9_202	Adult CD4Na	NA	Adult CD4Na_NA	Not Special
PKNOX2	0	0	-0.827205	0.062018	136928	8492	0.0513016	13138	674	PKNOX2_203	Adult CD4Na	NA	Adult CD4Na_NA	Not Special
POU1F1	0	0.2932	-0.99973	0.0940275	136928	12875	0.0940021	13138	1235	POU1F1_204	Adult CD4Na	NA	Adult CD4Na_NA	Not Special
POU2F1	0	0.208	-0.991716	0.0780556	136928	10688	0.077409	13138	1017	POU2F1_205	Adult CD4Na	NA	Adult CD4Na_NA	Not Special
POU3F1	0	0.5584	-1.01564	0.0939034	136928	12858	0.0953722	13138	1253	POU3F1_206	Adult CD4Na	NA	Adult CD4Na_NA	Not Special
POU3F2	0	0.7019	-1.02305	0.0877176	136928	12011	0.0897397	13138	1179	POU3F2_207	Adult CD4Na	NA	Adult CD4Na_NA	Not Special
POU3F3	0	0.1829	-0.990326	0.100454	136928	13755	0.0994824	13138	1307	POU3F3_208	Adult CD4Na	NA	Adult CD4Na_NA	Not Special
POU3F4	0	0.4016	-1.00872	0.0647421	136928	8865	0.0653067	13138	858	POU3F4_209	Adult CD4Na	NA	Adult CD4Na_NA	Not Special
POU4F1	0	0.0002	-0.91658	0.0974089	136928	13338	0.089283	13138	1173	POU4F1_210	Adult CD4Na	NA	Adult CD4Na_NA	Not Special
POU4F3	0	0.0016	-0.930712	0.0903687	136928	12374	0.0841072	13138	1105	POU4F3_211	Adult CD4Na	NA	Adult CD4Na_NA	Not Special
POU5F1B	0	0.3199	-1.00212	0.0654724	136928	8965	0.0656112	13138	862	POU5F1B_212	Adult CD4Na	NA	Adult CD4Na_NA	Not Special
POU6F2	0	0.2203	-0.990591	0.0433366	136928	5934	0.0429289	13138	564	POU6F2_213	Adult CD4Na	NA	Adult CD4Na_NA	Not Special
PROX1	0	0.1424	-0.969897	0.0231509	136928	3170	0.022454	13138	295	PROX1_214	Adult CD4Na	NA	Adult CD4Na_NA	Not Special
RFX2	15.011	15.9652	-1.39406	0.0321045	136928	4396	0.0447557	13138	588	RFX2_215	Adult CD4Na	NA	Adult CD4Na	Not Special
SMAD3	0	0	-0.743278	0.013927	136928	1907	0.0103517	13138	136	SMAD3_216	Adult CD4Na	NA	Adult CD4Na_NA	Not Special
TGIF1	0	0.0037	-0.912759	0.047032	136928	6440	0.0429289	13138	564	TGIF1_217	Adult CD4Na	NA	Adult CD4Na_NA	Not Special
TGIF2	0	0.0001	-0.870091	0.0445271	136928	6097	0.0387426	13138	509	TGIF2_218	Adult CD4Na	NA	Adult CD4Na_NA	Not Special
RFX4	17.4025	18.3567	-1.38621	0.0384363	136928	5263	0.0532806	13138	700	RFX4_219	Adult CD4Na	NA	Adult CD4Na	Not Special
RFX5	12.6632	13.6174	-1.34383	0.0350038	136928	4793	0.0470391	13138	618	RFX5_220	Adult CD4Na	NA	Adult CD4Na	Not Special
RUNX2	7.66886	8.6231	-1.25234	0.0382902	136928	5243	0.0479525	13138	630	RUNX2_221	Adult CD4Na	NA	Adult CD4Na	Not Special
EOMES	0	0.0013	-0.909934	0.0580524	136928	7949	0.0528239	13138	694	EOMES_222	Adult CD4Na	NA	Adult CD4Na_NA	Not Special
MGA	0	0.0268	-0.954617	0.072717	136928	9957	0.069417	13138	912	MGA_223	Adult CD4Na	NA	Adult CD4Na_NA	Not Special
TBR1	0	0	-0.884951	0.0718188	136928	9834	0.0635561	13138	835	TBR1_224	Adult CD4Na	NA	Adult CD4Na_NA	Not Special
TBX15	0	0.0268	-0.954617	0.072717	136928	9957	0.069417	13138	912	TBX15_225	Adult CD4Na	NA	Adult CD4Na_NA	Not Special
TBX19	0	0.0042	-0.874037	0.0218582	136928	2993	0.0191049	13138	251	TBX19_226	Adult CD4Na	NA	Adult CD4Na_NA	Not Special
TBX1	0	0.0003	-0.91086	0.080305	136928	10996	0.0731466	13138	961	TBX1_227	Adult CD4Na	NA	Adult CD4Na_NA	Not Special
TBX4	0	0.0013	-0.916982	0.068065	136928	9320	0.0624144	13138	820	TBX4_228	Adult CD4Na	NA	Adult CD4Na_NA	Not Special
TBX5	0	0.0171	-0.954669	0.0924062	136928	12653	0.0882174	13138	1159	TBX5_229	Adult CD4Na	NA	Adult CD4Na_NA	Not Special
TEAD3	0	0	-0.834287	0.0483539	136928	6621	0.040341	13138	530	TEAD3_230	Adult CD4Na	NA	Adult CD4Na_NA	Not Special
TFAP2A.var.2	8.74826	9.7025	-1.17235	0.0868047	136928	11886	0.101766	13138	1337	TFAP2A.var.2_231	Adult CD4Na	NA	Adult CD4Na	Not Special
TFAP2B	1.85096	2.8052	-1.09089	0.0699127	136928	9573	0.0762673	13138	1002	TFAP2B_232	Adult CD4Na	NA	Adult CD4Na_NA	Not Special
TFAP2B.var.2	2.58746	3.5417	-1.10754	0.0681745	136928	9335	0.0755062	13138	992	TFAP2B.var.2_233	Adult CD4Na	NA	Adult CD4Na_NA	Not Special
TFAP2B.var.3	3.18316	4.1374	-1.11706	0.0699784	136928	9582	0.0781702	13138	1027	TFAP2B.var.3_234	Adult CD4Na	NA	Adult CD4Na_NA	Not Special
TFAP2C	2.67386	3.6281	-1.10838	0.0691531	136928	9469	0.0766479	13138	1007	TFAP2C_235	Adult CD4Na	NA	Adult CD4Na_NA	Not Special
TFAP2C.var.3	3.71656	4.6708	-1.13666	0.0605355	136928	8289	0.068808	13138	904	TFAP2C.var.3_236	Adult CD4Na	NA	Adult CD4Na_NA	Not Special
BHLHE40	3.54326	4.4975	-1.2358	0.0208796	136928	2859	0.025803	13138	339	BHLHE40_237	Adult CD4Na	NA	Adult CD4Na_NA	Not Special
BHLHE23	0	0.0058	-0.865196	0.017155	136928	2349	0.0148424	13138	195	BHLHE23_238	Adult CD4Na	NA	Adult CD4Na_NA	Not Special
BHLHE22	0	0.0113	-0.870304	0.0142557	136928	1952	0.0124068	13138	163	BHLHE22_239	Adult CD4Na	NA	Adult CD4Na_NA	Not Special
CLOCK	0	0.0553	-0.929321	0.0175275	136928	2400	0.0162886	13138	214	CLOCK_240	Adult CD4Na	NA	Adult CD4Na_NA	Not Special
FIGLA	0	0	-0.80855	0.0865126	136928	11846	0.0699498	13138	919	FIGLA_241	Adult CD4Na	NA	Adult CD4Na_NA	Not Special
HES5	0	0.0001	-0.834303	0.0292855	136928	4010	0.0244329	13138	321	HES5_242	Adult CD4Na	NA	Adult CD4Na_NA	Not Special
HES7	0	0.0052	-0.899698	0.0321483	136928	4402	0.0289237	13138	380	HES7_243	Adult CD4Na	NA	Adult CD4Na_NA	Not Special
HEY1	0.505257	1.4595	-1.08862	0.0293658	136928	4021	0.0319683	13138	420	HEY1_244	Adult CD4Na	NA	Adult CD4Na_NA	Not Special
MAX	0	0.8664	-1.05273	0.0304394	136928	4168	0.0320445	13138	421	MAX_245	Adult CD4Na	NA	Adult CD4Na_NA	Not Special
MNT	0	0.2388	-0.992032	0.0319949	136928	4381	0.03174	13138	417	MNT_246	Adult CD4Na	NA	Adult CD4Na_NA	Not Special
OLIG1	0	0.0051	-0.854934	0.0154023	136928	2109	0.0131679	13138	173	OLIG1_247	Adult CD4Na	NA	Adult CD4Na_NA	Not Special
OLIG3	0	0.0017	-0.853927	0.0208577	136928	2856	0.0178109	13138	234	OLIG3_248	Adult CD4Na	NA	Adult CD4Na_NA	Not Special
SREBF2.var.2	9.49176	10.446	-1.39086	0.0208504	136928	2855	0.0289998	13138	381	SREBF2.var.2_249	Adult CD4Na	NA	Adult CD4Na	Not Special
ATF7	0	0.1541	-0.971899	0.0215369	136928	2949	0.0209316	13138	275	ATF7_250	Adult CD4Na	NA	Adult CD4Na_NA	Not Special
CEBPB	0	0.024	-0.910324	0.0204852	136928	2805	0.0186482	13138	245	CEBPB_251	Adult CD4Na	NA	Adult CD4Na_NA	Not Special
CEBPE	0	0.0229	-0.905589	0.0189954	136928	2601	0.017202	13138	226	CEBPE_252	Adult CD4Na	NA	Adult CD4Na_NA	Not Special
CEBPG	0	0.0169	-0.89901	0.0195577	136928	2678	0.0175826	13138	231	CEBPG_253	Adult CD4Na	NA	Adult CD4Na_NA	Not Special
CREB3L1	2.59376	3.548	-1.17923	0.026335	136928	3606	0.031055	13138	408	CREB3L1_254	Adult CD4Na	NA	Adult CD4Na_NA	Not Special
NFE2	0.485857	1.4401	-1.07326	0.0412041	136928	5642	0.0442229	13138	581	NFE2_255	Adult CD4Na	NA	Adult CD4Na_NA	Not Special
TEF	0	0.0036	-0.869122	0.0211936	136928	2902	0.0184199	13138	242	TEF_256	Adult CD4Na	NA	Adult CD4Na_NA	Not Special
XBP1	0	0.8257	-1.06611	0.0178488	136928	2444	0.0190288	13138	250	XBP1_257	Adult CD4Na	NA	Adult CD4Na_NA	Not Special
FOXB1	0	0.0027	-0.941765	0.11016	136928	15084	0.103745	13138	1363	FOXB1_258	Adult CD4Na	NA	Adult CD4Na_NA	Not Special
FOXC1	0	0.0089	-0.955013	0.122181	136928	16730	0.116684	13138	1533	FOXC1_259	Adult CD4Na	NA	Adult CD4Na_NA	Not Special
FOXC2	0	0.0001	-0.928768	0.151613	136928	20760	0.140813	13138	1850	FOXC2_260	Adult CD4Na	NA	Adult CD4Na_NA	Not Special
FOXO4	0	0.658	-1.02627	0.0586659	136928	8033	0.060207	13138	791	FOXO4_261	Adult CD4Na	NA	Adult CD4Na_NA	Not Special
FOXO6	0	0.658	-1.02627	0.0586659	136928	8033	0.060207	13138	791	FOXO6_262	Adult CD4Na	NA	Adult CD4Na_NA	Not Special
FOXP3	0	0.658	-1.02627	0.0586659	136928	8033	0.060207	13138	791	FOXP3_263	Adult CD4Na	NA	Adult CD4Na_NA	Not Special
RXRB	0	0.1485	-0.982897	0.0638876	136928	8748	0.0627949	13138	825	RXRB_264	Adult CD4Na	NA	Adult CD4Na_NA	Not Special
RXRG	0	0.1662	-0.9853	0.062573	136928	8568	0.0616532	13138	810	RXRG_265	Adult CD4Na	NA	Adult CD4Na_NA	Not Special
TP63	0	0.87	-1.06648	0.0197695	136928	2707	0.0210839	13138	277	TP63_266	Adult CD4Na	NA	Adult CD4Na_NA	Not Special
TP53	0	0.0613	-0.944221	0.0254732	136928	3488	0.0240524	13138	316	TP53_267	Adult CD4Na	NA	Adult CD4Na_NA	Not Special
TP73	0	0.0063	-0.899047	0.0297163	136928	4069	0.0267164	13138	351	TP73_268	Adult CD4Na	NA	Adult CD4Na_NA	Not Special
GMEB2	0	0.0957	-0.919943	0.00678459	136928	929	0.00624144	13138	82	GMEB2_269	Adult CD4Na	NA	Adult CD4Na_NA	Not Special
MTF1	0	0.5396	-1.02551	0.034142	136928	4675	0.0350129	13138	460	MTF1_270	Adult CD4Na	NA	Adult CD4Na_NA	Not Special
E2F1	4.67296	5.6272	-1.39922	0.0100637	136928	1378	0.0140813	13138	185	E2F1_271	Adult CD4Na	NA	Adult CD4Na_NA	Not Special
E2F8	0	0.6447	-1.02949	0.0448046	136928	6135	0.0461257	13138	606	E2F8_272	Adult CD4Na	NA	Adult CD4Na_NA	Not Special
SOX21	0	0.0216	-0.94277	0.0528818	136928	7241	0.0498554	13138	655	SOX21_273	Adult CD4Na	NA	Adult CD4Na_NA	Not Special
TFAP2A.var.3	1.62026	2.5745	-1.08983	0.064114	136928	8779	0.0698736	13138	918	TFAP2A.var.3_274	Adult CD4Na	NA	Adult CD4Na_NA	Not Special
ELK1	72.2575	73.2117	-1.8799	0.0344561	136928	4718	0.0647739	13138	851	ELK1_275	Adult CD4Na	NA	Adult CD4Na	Not Special
HOXD12	0	0.4374	-1.02227	0.0186887	136928	2559	0.0191049	13138	251	HOXD12_276	Adult CD4Na	NA	Adult CD4Na_NA	Not Special
BARX1	0	0.1663	-0.97472	0.0210841	136928	2887	0.0205511	13138	270	BARX1_277	Adult CD4Na	NA	Adult CD4Na_NA	Not Special
BSX	0.156257	1.1105	-1.07908	0.0229245	136928	3139	0.0247374	13138	325	BSX_278	Adult CD4Na	NA	Adult CD4Na_NA	Not Special
DLX6	0	0.209	-0.984941	0.02272	136928	3111	0.0223778	13138	294	DLX6_279	Adult CD4Na	NA	Adult CD4Na_NA	Not Special
DUXA	0	0.6744	-1.03139	0.0449433	136928	6154	0.0463541	13138	609	DUXA_280	Adult CD4Na	NA	Adult CD4Na_NA	Not Special
EMX2	0	0.0936	-0.951633	0.0199959	136928	2738	0.0190288	13138	250	EMX2_281	Adult CD4Na	NA	Adult CD4Na_NA	Not Special
EVX1	0	0.5968	-1.04142	0.0189297	136928	2592	0.0197138	13138	259	EVX1_282	Adult CD4Na	NA	Adult CD4Na_NA	Not Special
EVX2	0	0.5201	-1.03161	0.0200689	136928	2748	0.0207033	13138	272	EVX2_283	Adult CD4Na	NA	Adult CD4Na_NA	Not Special
GBX1	0	0.8324	-1.0617	0.0207189	136928	2837	0.0219973	13138	289	GBX1_284	Adult CD4Na	NA	Adult CD4Na_NA	Not Special
GBX2	0	0.544	-1.02961	0.0265395	136928	3634	0.0273253	13138	359	GBX2_285	Adult CD4Na	NA	Adult CD4Na_NA	Not Special
GSC2	0	0.056	-0.940025	0.0241295	136928	3304	0.0226823	13138	298	GSC2_286	Adult CD4Na	NA	Adult CD4Na_NA	Not Special
GSX1	0	0.0276	-0.93484	0.0355807	136928	4872	0.0332623	13138	437	GSX1_287	Adult CD4Na	NA	Adult CD4Na_NA	Not Special
HESX1	0	0.4845	-1.02334	0.0269996	136928	3697	0.0276298	13138	363	HESX1_288	Adult CD4Na	NA	Adult CD4Na_NA	Not Special
HMBOX1	0.0339575	0.9882	-1.06792	0.0245896	136928	3367	0.0262597	13138	345	HMBOX1_289	Adult CD4Na	NA	Adult CD4Na_NA	Not Special
HOXA10	0	0.1659	-0.986992	0.0795089	136928	10887	0.0784747	13138	1031	HOXA10_290	Adult CD4Na	NA	Adult CD4Na_NA	Not Special
HOXB3	0	0.0763	-0.956702	0.0330174	136928	4521	0.0315878	13138	415	HOXB3_291	Adult CD4Na	NA	Adult CD4Na_NA	Not Special
HOXC10	0	0.2861	-0.998905	0.0339083	136928	4643	0.0338712	13138	445	HOXC10_292	Adult CD4Na	NA	Adult CD4Na_NA	Not Special
HOXC12	0	0.2931	-0.999999	0.0225301	136928	3085	0.0225301	13138	296	HOXC12_293	Adult CD4Na	NA	Adult CD4Na_NA	Not Special
HOXC13	0	0.0822	-0.960174	0.0354347	136928	4852	0.0340234	13138	447	HOXC13_294	Adult CD4Na	NA	Adult CD4Na_NA	Not Special
HOXD11	0	0.393	-1.01353	0.0254586	136928	3486	0.025803	13138	339	HOXD11_295	Adult CD4Na	NA	Adult CD4Na_NA	Not Special
ISL2	0	0.0016	-0.895392	0.0413137	136928	5657	0.0369919	13138	486	ISL2_296	Adult CD4Na	NA	Adult CD4Na_NA	Not Special
FOXK1	0.650557	1.6048	-1.06243	0.0655527	136928	8976	0.0696453	13138	915	FOXK1_297	Adult CD4Na	NA	Adult CD4Na_NA	Not Special
GATA2	0	0.1555	-0.982003	0.0513116	136928	7026	0.0503882	13138	662	GATA2_298	Adult CD4Na	NA	Adult CD4Na_NA	Not Special
HIF1A	0	0.8547	-1.06075	0.0226031	136928	3095	0.0239763	13138	315	HIF1A_299	Adult CD4Na	NA	Adult CD4Na_NA	Not Special
MYC	2.86436	3.8186	-1.1522	0.0391739	136928	5364	0.0451362	13138	593	MYC_300	Adult CD4Na	NA	Adult CD4Na_NA	Not Special
MYB	0	0.0366	-0.944759	0.0406856	136928	5571	0.0384381	13138	505	MYB_301	Adult CD4Na	NA	Adult CD4Na_NA	Not Special
MYCN	3.09786	4.0521	-1.18542	0.0290226	136928	3974	0.034404	13138	452	MYCN_302	Adult CD4Na	NA	Adult CD4Na_NA	Not Special
NEUROD1	0	0	-0.781857	0.0822622	136928	11264	0.0643172	13138	845	NEUROD1_303	Adult CD4Na	NA	Adult CD4Na_NA	Not Special
NFIC	0	0	-0.856817	0.06556	136928	8977	0.0561729	13138	738	NFIC_304	Adult CD4Na	NA	Adult CD4Na_NA	Not Special
NFYA	72.0361	72.9903	-1.74142	0.0464624	136928	6362	0.0809103	13138	1063	NFYA_305	Adult CD4Na	NA	Adult CD4Na	Not Special
NR1H4	0	0.0223	-0.929418	0.034478	136928	4721	0.0320445	13138	421	NR1H4_306	Adult CD4Na	NA	Adult CD4Na_NA	Not Special
NR2F2	0	0	-0.860898	0.0673712	136928	9225	0.0579997	13138	762	NR2F2_307	Adult CD4Na	NA	Adult CD4Na_NA	Not Special
PAX5	1.99796	2.9522	-1.15266	0.0283288	136928	3879	0.0326534	13138	429	PAX5_308	Adult CD4Na	NA	Adult CD4Na_NA	Not Special
PBX3	0	0.001	-0.933496	0.108364	136928	14838	0.101157	13138	1329	PBX3_309	Adult CD4Na	NA	Adult CD4Na_NA	Not Special
POU5F1	0	0.1132	-0.980006	0.0831824	136928	11390	0.0815193	13138	1071	POU5F1_310	Adult CD4Na	NA	Adult CD4Na_NA	Not Special
RBPJ	0	0.0466	-0.97061	0.111591	136928	15280	0.108312	13138	1423	RBPJ_311	Adult CD4Na	NA	Adult CD4Na_NA	Not Special
RELB	0	0.2808	-0.99833	0.0430007	136928	5888	0.0429289	13138	564	RELB_312	Adult CD4Na	NA	Adult CD4Na_NA	Not Special
SIX1	0	0.0792	-0.965344	0.0488067	136928	6683	0.0471152	13138	619	SIX1_313	Adult CD4Na	NA	Adult CD4Na_NA	Not Special
SIX2	0	0.0169	-0.945705	0.0662392	136928	9070	0.0626427	13138	823	SIX2_314	Adult CD4Na	NA	Adult CD4Na_NA	Not Special
SOX10	0	0.364	-1.00438	0.106173	136928	14538	0.106637	13138	1401	SOX10_315	Adult CD4Na	NA	Adult CD4Na_NA	Not Special
SOX13	0	0.0033	-0.906129	0.0421681	136928	5774	0.0382098	13138	502	SOX13_316	Adult CD4Na	NA	Adult CD4Na_NA	Not Special
TEAD2	0	0	-0.837719	0.0541525	136928	7415	0.0453646	13138	596	TEAD2_317	Adult CD4Na	NA	Adult CD4Na_NA	Not Special
TFDP1	51.7124	52.6666	-1.53889	0.0596007	136928	8161	0.0917187	13138	1205	TFDP1_318	Adult CD4Na	NA	Adult CD4Na	Not Special
ZBTB7A	72.329	73.2832	-1.5211	0.0861183	136928	11792	0.130994	13138	1721	ZBTB7A_319	Adult CD4Na	NA	Adult CD4Na	Not Special
ZEB1	0	0.0011	-0.94045	0.128929	136928	17654	0.121251	13138	1593	ZEB1_320	Adult CD4Na	NA	Adult CD4Na_NA	Not Special
ZNF24	0	0.0106	-0.946743	0.0844166	136928	11559	0.0799208	13138	1050	ZNF24_321	Adult CD4Na	NA	Adult CD4Na_NA	Not Special
ZNF384	0	0	-0.901336	0.30156	136928	41292	0.271807	13138	3571	ZNF384_322	Adult CD4Na	NA	Adult CD4Na_NA	Not Special
ZNF282	0	0.0899	-0.970749	0.0573951	136928	7859	0.0557162	13138	732	ZNF282_323	Adult CD4Na	NA	Adult CD4Na_NA	Not Special
ZSCAN4	0	0	-0.890522	0.0911136	136928	12476	0.0811387	13138	1066	ZSCAN4_324	Adult CD4Na	NA	Adult CD4Na_NA	Not Special
GATA3	0	0.1289	-0.978008	0.0544009	136928	7449	0.0532044	13138	699	GATA3_325	Adult CD4Na	NA	Adult CD4Na_NA	Not Special
FOS..JUN	2.10016	3.0544	-1.11443	0.050815	136928	6958	0.0566296	13138	744	FOS..JUN_326	Adult CD4Na	NA	Adult CD4Na_NA	Not Special
FOS..JUN.var.2	0	0.1216	-0.968825	0.0307972	136928	4217	0.0298371	13138	392	FOS..JUN.var.2_327	Adult CD4Na	NA	Adult CD4Na_NA	Not Special
FOSB..JUN	0	0.0741	-0.952166	0.0280585	136928	3842	0.0267164	13138	351	FOSB..JUN_328	Adult CD4Na	NA	Adult CD4Na_NA	Not Special
FOSL1..JUN	2.85296	3.8072	-1.12342	0.057658	136928	7895	0.0647739	13138	851	FOSL1..JUN_329	Adult CD4Na	NA	Adult CD4Na_NA	Not Special
FOSL1..JUN.var.2	0	0.254	-0.992599	0.0170235	136928	2331	0.0168975	13138	222	FOSL1..JUN.var.2_330	Adult CD4Na	NA	Adult CD4Na_NA	Not Special
FOSL2..JUN	2.94886	3.9031	-1.12997	0.0539554	136928	7388	0.0609682	13138	801	FOSL2..JUN_331	Adult CD4Na	NA	Adult CD4Na_NA	Not Special
FOSL2..JUN.var.2	0	0.0636	-0.951711	0.0327106	136928	4479	0.0311311	13138	409	FOSL2..JUN.var.2_332	Adult CD4Na	NA	Adult CD4Na_NA	Not Special
JUN..JUNB	3.42206	4.3763	-1.15843	0.0427086	136928	5848	0.0494748	13138	650	JUN..JUNB_333	Adult CD4Na	NA	Adult CD4Na_NA	Not Special
JUN..JUNB.var.2	0	0.1169	-0.964361	0.0254148	136928	3480	0.0245091	13138	322	JUN..JUNB.var.2_334	Adult CD4Na	NA	Adult CD4Na_NA	Not Special
FOS..JUNB	2.59676	3.551	-1.13163	0.0470831	136928	6447	0.0532806	13138	700	FOS..JUNB_335	Adult CD4Na	NA	Adult CD4Na_NA	Not Special
FOSB..JUNB	2.88016	3.8344	-1.13567	0.0487921	136928	6681	0.0554118	13138	728	FOSB..JUNB_336	Adult CD4Na	NA	Adult CD4Na_NA	Not Special
FOSB..JUNB.var.2	0	0.6078	-1.03976	0.0215953	136928	2957	0.022454	13138	295	FOSB..JUNB.var.2_337	Adult CD4Na	NA	Adult CD4Na_NA	Not Special
FOSL1..JUNB	3.83266	4.7869	-1.14881	0.0532031	136928	7285	0.0611204	13138	803	FOSL1..JUNB_338	Adult CD4Na	NA	Adult CD4Na_NA	Not Special
FOSL2..JUNB	2.99626	3.9505	-1.13486	0.0511072	136928	6998	0.0579997	13138	762	FOSL2..JUNB_339	Adult CD4Na	NA	Adult CD4Na_NA	Not Special
FOSL2..JUNB.var.2	0	0.0887	-0.951902	0.0219093	136928	3000	0.0208555	13138	274	FOSL2..JUNB.var.2_340	Adult CD4Na	NA	Adult CD4Na_NA	Not Special
FOS..JUND	3.04446	3.9987	-1.12656	0.058308	136928	7984	0.0656873	13138	863	FOS..JUND_341	Adult CD4Na	NA	Adult CD4Na_NA	Not Special
FOSL1..JUND	3.67736	4.6316	-1.14262	0.0554233	136928	7589	0.0633278	13138	832	FOSL1..JUND_342	Adult CD4Na	NA	Adult CD4Na_NA	Not Special
FOSL1..JUND.var.2	0	0.653	-1.04435	0.0215004	136928	2944	0.022454	13138	295	FOSL1..JUND.var.2_343	Adult CD4Na	NA	Adult CD4Na_NA	Not Special
FOSL2..JUND	2.17096	3.1252	-1.11839	0.0490696	136928	6719	0.054879	13138	721	FOSL2..JUND_344	Adult CD4Na	NA	Adult CD4Na_NA	Not Special
FOSL2..JUND.var.2	0	0.0273	-0.928844	0.0300742	136928	4118	0.0279342	13138	367	FOSL2..JUND.var.2_345	Adult CD4Na	NA	Adult CD4Na_NA	Not Special
NR1H4..RXRA	0	0.025	-0.929119	0.0320314	136928	4386	0.029761	13138	391	NR1H4..RXRA_346	Adult CD4Na	NA	Adult CD4Na_NA	Not Special
NR4A2..RXRA	0	0.1412	-0.973933	0.0316517	136928	4334	0.0308266	13138	405	NR4A2..RXRA_347	Adult CD4Na	NA	Adult CD4Na_NA	Not Special
PPARA..RXRA	0	0	-0.877421	0.0720013	136928	9859	0.0631755	13138	830	PPARA..RXRA_348	Adult CD4Na	NA	Adult CD4Na_NA	Not Special
RARA..RXRG	0	0.4332	-1.01058	0.0697447	136928	9550	0.0704826	13138	926	RARA..RXRG_349	Adult CD4Na	NA	Adult CD4Na_NA	Not Special
RORB	0	0.0239	-0.938599	0.0436288	136928	5974	0.0409499	13138	538	RORB_350	Adult CD4Na	NA	Adult CD4Na_NA	Not Special
RORC	0	0.071	-0.960596	0.0432636	136928	5924	0.0415588	13138	546	RORC_351	Adult CD4Na	NA	Adult CD4Na_NA	Not Special
SOX15	0	0.0417	-0.969294	0.111979	136928	15333	0.10854	13138	1426	SOX15_352	Adult CD4Na	NA	Adult CD4Na_NA	Not Special
TFE3	18.2025	19.1567	-1.38316	0.0407221	136928	5576	0.0563252	13138	740	TFE3_353	Adult CD4Na	NA	Adult CD4Na	Not Special
VDR	0	0	-0.831539	0.061054	136928	8360	0.0507688	13138	667	VDR_354	Adult CD4Na	NA	Adult CD4Na_NA	Not Special
IRF3	30.7527	31.7069	-1.27193	0.12148	136928	16634	0.154514	13138	2030	IRF3_355	Adult CD4Na	NA	Adult CD4Na	Not Special
IRF4	74.646	75.6002	-1.67081	0.0572637	136928	7841	0.0956767	13138	1257	IRF4_356	Adult CD4Na	IRF4	Adult CD4Na	Special
IRF5	28.2478	29.202	-1.50055	0.0382464	136928	5237	0.0573908	13138	754	IRF5_357	Adult CD4Na	NA	Adult CD4Na	Not Special
TCF7L1	0.0472575	1.0015	-1.03466	0.0884991	136928	12118	0.0915664	13138	1203	TCF7L1_358	Adult CD4Na	NA	Adult CD4Na_NA	Not Special
ARGFX	0	0	-0.854404	0.0422266	136928	5782	0.0360786	13138	474	ARGFX_359	Adult CD4Na	NA	Adult CD4Na_NA	Not Special
ARNT2	11.2264	12.1806	-1.37708	0.0262547	136928	3595	0.0361547	13138	475	ARNT2_360	Adult CD4Na	NA	Adult CD4Na	Not Special
ATF6	1.82586	2.7801	-1.16988	0.0214054	136928	2931	0.0250419	13138	329	ATF6_361	Adult CD4Na	NA	Adult CD4Na_NA	Not Special
ATOH1.var.2	0	0	-0.886779	0.0795674	136928	10895	0.0705587	13138	927	ATOH1.var.2_362	Adult CD4Na	NA	Adult CD4Na_NA	Not Special
ATOH7	0	0	-0.816051	0.0302203	136928	4138	0.0246613	13138	324	ATOH7_363	Adult CD4Na	NA	Adult CD4Na_NA	Not Special
BACH2	0.301057	1.2553	-1.06653	0.039466	136928	5404	0.0420916	13138	553	BACH2_364	Adult CD4Na	NA	Adult CD4Na_NA	Not Special
BACH2.var.2	0	0.1116	-0.960439	0.0224278	136928	3071	0.0215406	13138	283	BACH2.var.2_365	Adult CD4Na	NA	Adult CD4Na_NA	Not Special
BARX2	0	0.0001	-0.896216	0.0755872	136928	10350	0.0677424	13138	890	BARX2_366	Adult CD4Na	NA	Adult CD4Na_NA	Not Special
BHLHA15.var.2	0	0.0004	-0.908735	0.0716143	136928	9806	0.0650784	13138	855	BHLHA15.var.2_367	Adult CD4Na	NA	Adult CD4Na_NA	Not Special
CDX4	0	0.2088	-0.990377	0.057103	136928	7819	0.0565535	13138	743	CDX4_368	Adult CD4Na	NA	Adult CD4Na_NA	Not Special
CREB3L4	5.92546	6.8797	-1.25878	0.0285405	136928	3908	0.0359263	13138	472	CREB3L4_369	Adult CD4Na	NA	Adult CD4Na	Not Special
CREB3L4.var.2	0.0793575	1.0336	-1.08305	0.0182724	136928	2502	0.0197899	13138	260	CREB3L4.var.2_370	Adult CD4Na	NA	Adult CD4Na_NA	Not Special
DLX5	0	0.0224	-0.909739	0.0210841	136928	2887	0.019181	13138	252	DLX5_371	Adult CD4Na	NA	Adult CD4Na_NA	Not Special
DMRTA2	0	0.0234	-0.938524	0.0440377	136928	6030	0.0413305	13138	543	DMRTA2_372	Adult CD4Na	NA	Adult CD4Na_NA	Not Special
DMRTC2	0	0.1402	-0.978889	0.0489089	136928	6697	0.0478764	13138	629	DMRTC2_373	Adult CD4Na	NA	Adult CD4Na_NA	Not Special
DPRX	0	0.0006	-0.850303	0.0250643	136928	3432	0.0213122	13138	280	DPRX_374	Adult CD4Na	NA	Adult CD4Na_NA	Not Special
DRGX	0	0.2135	-0.986991	0.0271457	136928	3717	0.0267925	13138	352	DRGX_375	Adult CD4Na	NA	Adult CD4Na_NA	Not Special
ELF2	73.4577	74.4119	-1.74188	0.0472803	136928	6474	0.0823565	13138	1082	ELF2_376	Adult CD4Na	NA	Adult CD4Na	Not Special
ETS2	26.402	27.3562	-1.45361	0.0428327	136928	5865	0.0622621	13138	818	ETS2_377	Adult CD4Na	NA	Adult CD4Na	Not Special
FERD3L	0.593057	1.5473	-1.06162	0.0635955	136928	8708	0.0675141	13138	887	FERD3L_378	Adult CD4Na	NA	Adult CD4Na_NA	Not Special
FOXE1	0	0.0003	-0.92074	0.0993661	136928	13606	0.0914903	13138	1202	FOXE1_379	Adult CD4Na	NA	Adult CD4Na_NA	Not Special
FOXN3	1.48326	2.4375	-1.10445	0.0451405	136928	6181	0.0498554	13138	655	FOXN3_380	Adult CD4Na	NA	Adult CD4Na_NA	Not Special
GLI3	0	0.0037	-0.932364	0.0769017	136928	10530	0.0717004	13138	942	GLI3_381	Adult CD4Na	NA	Adult CD4Na_NA	Not Special
HES6	0	0.1884	-0.983187	0.0304247	136928	4166	0.0299132	13138	393	HES6_382	Adult CD4Na	NA	Adult CD4Na_NA	Not Special
HNF4A.var.2	0	0.0629	-0.959671	0.0471124	136928	6451	0.0452124	13138	594	HNF4A.var.2_383	Adult CD4Na	NA	Adult CD4Na_NA	Not Special
HOXA1	0	0.0923	-0.941474	0.0138248	136928	1893	0.0130157	13138	171	HOXA1_384	Adult CD4Na	NA	Adult CD4Na_NA	Not Special
HOXA4	0	0.2743	-0.996852	0.0213032	136928	2917	0.0212361	13138	279	HOXA4_385	Adult CD4Na	NA	Adult CD4Na_NA	Not Special
HOXA6	0	0.0936	-0.957209	0.0256047	136928	3506	0.0245091	13138	322	HOXA6_386	Adult CD4Na	NA	Adult CD4Na_NA	Not Special
HOXA7	0.181857	1.1361	-1.09276	0.0176224	136928	2413	0.0192571	13138	253	HOXA7_387	Adult CD4Na	NA	Adult CD4Na_NA	Not Special
HOXB4	0	0.0968	-0.964508	0.0353543	136928	4841	0.0340996	13138	448	HOXB4_388	Adult CD4Na	NA	Adult CD4Na_NA	Not Special
HOXB6	0	0.0594	-0.950395	0.0332364	136928	4551	0.0315878	13138	415	HOXB6_389	Adult CD4Na	NA	Adult CD4Na_NA	Not Special
HOXB7	0	0.2284	-0.989345	0.0256193	136928	3508	0.0253463	13138	333	HOXB7_390	Adult CD4Na	NA	Adult CD4Na_NA	Not Special
HOXB8	0.181857	1.1361	-1.09276	0.0176224	136928	2413	0.0192571	13138	253	HOXB8_391	Adult CD4Na	NA	Adult CD4Na_NA	Not Special
HOXB9	0	0.1926	-0.981971	0.0238739	136928	3269	0.0234434	13138	308	HOXB9_392	Adult CD4Na	NA	Adult CD4Na_NA	Not Special
HOXC4	0	0.0968	-0.964508	0.0353543	136928	4841	0.0340996	13138	448	HOXC4_393	Adult CD4Na	NA	Adult CD4Na_NA	Not Special
HOXC8	0	0.929	-1.06868	0.0212959	136928	2916	0.0227584	13138	299	HOXC8_394	Adult CD4Na	NA	Adult CD4Na_NA	Not Special
HOXD10	0	0.1243	-0.965146	0.0235014	136928	3218	0.0226823	13138	298	HOXD10_395	Adult CD4Na	NA	Adult CD4Na_NA	Not Special
HOXD4	0	0.0968	-0.964508	0.0353543	136928	4841	0.0340996	13138	448	HOXD4_396	Adult CD4Na	NA	Adult CD4Na_NA	Not Special
IKZF1	0	0.5494	-1.00972	0.200215	136928	27415	0.202162	13138	2656	IKZF1_397	Adult CD4Na	NA	Adult CD4Na_NA	Not Special
IRF6	9.84496	10.7992	-1.5338	0.0121086	136928	1658	0.0185721	13138	244	IRF6_398	Adult CD4Na	NA	Adult CD4Na	Not Special
KLF10	100.352	101.306	-1.42855	0.158193	136928	21661	0.225986	13138	2969	KLF10_399	Adult CD4Na	NA	Adult CD4Na	Not Special
KLF11	124.978	125.932	-1.46653	0.165773	136928	22699	0.243112	13138	3194	KLF11_400	Adult CD4Na	NA	Adult CD4Na	Not Special
KLF15	281.22	282.174	-1.68104	0.178262	136928	24409	0.299665	13138	3937	KLF15_401	Adult CD4Na	NA	Adult CD4Na	Not Special
KLF17	0	0.8148	-1.02085	0.145244	136928	19888	0.148272	13138	1948	KLF17_402	Adult CD4Na	NA	Adult CD4Na_NA	Not Special
KLF2	134.76	135.714	-1.40985	0.214171	136928	29326	0.301949	13138	3967	KLF2_403	Adult CD4Na	KLF2	Adult CD4Na	Special
KLF3	126.706	127.66	-1.59316	0.114089	136928	15622	0.181763	13138	2388	KLF3_404	Adult CD4Na	KLF3	Adult CD4Na	Special
KLF6	144.856	145.81	-1.55958	0.140607	136928	19253	0.219288	13138	2881	KLF6_405	Adult CD4Na	NA	Adult CD4Na	Not Special
LHX1	0	0.4851	-1.02782	0.0195504	136928	2677	0.0200944	13138	264	LHX1_406	Adult CD4Na	NA	Adult CD4Na_NA	Not Special
LHX5	0	0.1112	-0.966417	0.0314253	136928	4303	0.0303699	13138	399	LHX5_407	Adult CD4Na	NA	Adult CD4Na_NA	Not Special
MAF	0	0.0838	-0.95962	0.0336308	136928	4605	0.0322728	13138	424	MAF_408	Adult CD4Na	NA	Adult CD4Na_NA	Not Special
MAFA	0	0.6341	-1.03286	0.0349308	136928	4783	0.0360786	13138	474	MAFA_409	Adult CD4Na	NA	Adult CD4Na_NA	Not Special
MAZ	11.5457	12.4999	-1.11235	0.224373	136928	30723	0.249581	13138	3279	MAZ_410	Adult CD4Na	NA	Adult CD4Na	Not Special
MSANTD3	0	0.5023	-1.01643	0.059608	136928	8162	0.0605876	13138	796	MSANTD3_411	Adult CD4Na	NA	Adult CD4Na_NA	Not Special
MSGN1	0	0.0014	-0.867331	0.0265906	136928	3641	0.0230629	13138	303	MSGN1_412	Adult CD4Na	NA	Adult CD4Na_NA	Not Special
NFATC4	3.90636	4.8606	-1.12401	0.0755726	136928	10348	0.0849444	13138	1116	NFATC4_413	Adult CD4Na	NFATC4	Adult CD4Na_NA	Not Special
NFIC.var.2	0	0.1663	-0.984963	0.0598125	136928	8190	0.0589131	13138	774	NFIC.var.2_414	Adult CD4Na	NA	Adult CD4Na_NA	Not Special
NFIX.var.2	0	0.3707	-1.00669	0.0588996	136928	8065	0.0592937	13138	779	NFIX.var.2_415	Adult CD4Na	NA	Adult CD4Na_NA	Not Special
NHLH2	0.0600575	1.0143	-1.03839	0.0752804	136928	10308	0.0781702	13138	1027	NHLH2_416	Adult CD4Na	NA	Adult CD4Na_NA	Not Special
NKX6.3	0	0.0006	-0.881268	0.0398165	136928	5452	0.0350891	13138	461	NKX6.3_417	Adult CD4Na	NA	Adult CD4Na_NA	Not Special
NR1D1	0	0	-0.828248	0.0748057	136928	10243	0.0619577	13138	814	NR1D1_418	Adult CD4Na	NA	Adult CD4Na_NA	Not Special
NR1D2	0	0.0002	-0.884532	0.0530936	136928	7270	0.046963	13138	617	NR1D2_419	Adult CD4Na	NA	Adult CD4Na_NA	Not Special
NR1I2	0	0.0411	-0.946431	0.0395682	136928	5418	0.0374486	13138	492	NR1I2_420	Adult CD4Na	NA	Adult CD4Na_NA	Not Special
NR1I3	0	0.3515	-1.00586	0.0456298	136928	6248	0.0458974	13138	603	NR1I3_421	Adult CD4Na	NA	Adult CD4Na_NA	Not Special
NR2C1	0	0.0019	-0.900067	0.0436361	136928	5975	0.0392754	13138	516	NR2C1_422	Adult CD4Na	NA	Adult CD4Na_NA	Not Special
NR2C2.var.2	0	0	-0.821611	0.0550289	136928	7535	0.0452124	13138	594	NR2C2.var.2_423	Adult CD4Na	NA	Adult CD4Na_NA	Not Special
NR2F1.var.2	0	0.0198	-0.949995	0.0715486	136928	9797	0.0679708	13138	893	NR2F1.var.2_424	Adult CD4Na	NA	Adult CD4Na_NA	Not Special
NR2F1.var.3	0	0.0099	-0.916496	0.0366251	136928	5015	0.0335668	13138	441	NR2F1.var.3_425	Adult CD4Na	NA	Adult CD4Na_NA	Not Special
NR2F6.var.3	0	0.0098	-0.915065	0.0354347	136928	4852	0.032425	13138	426	NR2F6.var.3_426	Adult CD4Na	NA	Adult CD4Na_NA	Not Special
NR5A1	0	0	-0.821741	0.0710446	136928	9728	0.0583803	13138	767	NR5A1_427	Adult CD4Na	NA	Adult CD4Na_NA	Not Special
NR6A1	0	0	-0.837295	0.0615433	136928	8427	0.0515299	13138	677	NR6A1_428	Adult CD4Na	NA	Adult CD4Na_NA	Not Special
OSR1	0	0.7908	-1.05118	0.0263569	136928	3609	0.0277059	13138	364	OSR1_429	Adult CD4Na	NA	Adult CD4Na_NA	Not Special
OVOL1	0.513257	1.4675	-1.18628	0.00718626	136928	984	0.00852489	13138	112	OVOL1_430	Adult CD4Na	NA	Adult CD4Na_NA	Not Special
OVOL2	1.05316	2.0074	-1.2475	0.00671156	136928	919	0.00837266	13138	110	OVOL2_431	Adult CD4Na	NA	Adult CD4Na_NA	Not Special
PAX3.var.2	0	0.9359	-1.08692	0.0137956	136928	1889	0.0149947	13138	197	PAX3.var.2_432	Adult CD4Na	NA	Adult CD4Na_NA	Not Special
PITX2	0	0	-0.704883	0.120509	136928	16501	0.0849444	13138	1116	PITX2_433	Adult CD4Na	NA	Adult CD4Na_NA	Not Special
PLAGL2	0	0.0163	-0.948321	0.0740827	136928	10144	0.0702542	13138	923	PLAGL2_434	Adult CD4Na	NA	Adult CD4Na_NA	Not Special
POU6F1.var.2	0	0.2083	-0.988739	0.0422631	136928	5787	0.0417872	13138	549	POU6F1.var.2_435	Adult CD4Na	NA	Adult CD4Na_NA	Not Special
PPARD	0	0.0536	-0.964273	0.0692262	136928	9479	0.0667529	13138	877	PPARD_436	Adult CD4Na	NA	Adult CD4Na_NA	Not Special
RARB.var.3	0	0.3962	-1.01309	0.0284748	136928	3899	0.0288476	13138	379	RARB.var.3_437	Adult CD4Na	NA	Adult CD4Na_NA	Not Special
RARG.var.3	0	0.38	-1.01152	0.0270142	136928	3699	0.0273253	13138	359	RARG.var.3_438	Adult CD4Na	NA	Adult CD4Na_NA	Not Special
RFX7	3.50726	4.4615	-1.23051	0.021588	136928	2956	0.0265642	13138	349	RFX7_439	Adult CD4Na	NA	Adult CD4Na_NA	Not Special
RXRB.var.2	0	0.1363	-0.972584	0.0311478	136928	4265	0.0302938	13138	398	RXRB.var.2_440	Adult CD4Na	NA	Adult CD4Na_NA	Not Special
RXRG.var.2	0	0.0356	-0.943052	0.0390643	136928	5349	0.0368397	13138	484	RXRG.var.2_441	Adult CD4Na	NA	Adult CD4Na_NA	Not Special
SMAD5	0	0.0019	-0.805328	0.0113417	136928	1553	0.00913381	13138	120	SMAD5_442	Adult CD4Na	NA	Adult CD4Na_NA	Not Special
SNAI1	0	0	-0.865261	0.136086	136928	18634	0.11775	13138	1547	SNAI1_443	Adult CD4Na	NA	Adult CD4Na_NA	Not Special
SNAI3	0	0	-0.869554	0.116945	136928	16013	0.10169	13138	1336	SNAI3_444	Adult CD4Na	NA	Adult CD4Na_NA	Not Special
SOHLH2	0	0.9003	-1.0637	0.0230413	136928	3155	0.0245091	13138	322	SOHLH2_445	Adult CD4Na	NA	Adult CD4Na_NA	Not Special
SOX12	0	0.1308	-0.961788	0.0174106	136928	2384	0.0167453	13138	220	SOX12_446	Adult CD4Na	NA	Adult CD4Na_NA	Not Special
SOX14	0	0.0076	-0.899454	0.0280951	136928	3847	0.0252702	13138	332	SOX14_447	Adult CD4Na	NA	Adult CD4Na_NA	Not Special
SOX18	0	0.3652	-1.00982	0.0263058	136928	3602	0.0265642	13138	349	SOX18_448	Adult CD4Na	NA	Adult CD4Na_NA	Not Special
SP9	208.88	209.834	-1.57192	0.183228	136928	25089	0.288019	13138	3784	SP9_449	Adult CD4Na	SP9	Adult CD4Na	Special
TBX18	0	0	-0.896441	0.114286	136928	15649	0.102451	13138	1346	TBX18_450	Adult CD4Na	NA	Adult CD4Na_NA	Not Special
TBX3	0	0.0049	-0.937504	0.0818386	136928	11206	0.076724	13138	1008	TBX3_451	Adult CD4Na	NA	Adult CD4Na_NA	Not Special
TBX6	0	0.0007	-0.91453	0.0726586	136928	9949	0.0664485	13138	873	TBX6_452	Adult CD4Na	NA	Adult CD4Na_NA	Not Special
TCF21.var.2	0	0.0003	-0.828238	0.0214127	136928	2932	0.0177348	13138	233	TCF21.var.2_453	Adult CD4Na	NA	Adult CD4Na_NA	Not Special
TFAP2E	9.28356	10.2378	-1.23597	0.0519762	136928	7117	0.0642411	13138	844	TFAP2E_454	Adult CD4Na	NA	Adult CD4Na	Not Special
TFAP4.var.2	0	0.0018	-0.862889	0.0236402	136928	3237	0.0203988	13138	268	TFAP4.var.2_455	Adult CD4Na	NA	Adult CD4Na_NA	Not Special
TGIF2LX	0	0.0024	-0.883116	0.0299939	136928	4107	0.026488	13138	348	TGIF2LX_456	Adult CD4Na	NA	Adult CD4Na_NA	Not Special
TGIF2LY	0	0.0022	-0.877232	0.0276788	136928	3790	0.0242807	13138	319	TGIF2LY_457	Adult CD4Na	NA	Adult CD4Na_NA	Not Special
THAP11	12.2924	13.2466	-1.20179	0.0894923	136928	12254	0.107551	13138	1413	THAP11_458	Adult CD4Na	NA	Adult CD4Na	Not Special
THRB	0	0.0249	-0.953187	0.0715486	136928	9797	0.0681991	13138	896	THRB_459	Adult CD4Na	NA	Adult CD4Na_NA	Not Special
THRB.var.2	0	0.1915	-0.984902	0.0353178	136928	4836	0.0347846	13138	457	THRB.var.2_460	Adult CD4Na	NA	Adult CD4Na_NA	Not Special
THRB.var.3	0	0	-0.834604	0.0667577	136928	9141	0.0557162	13138	732	THRB.var.3_461	Adult CD4Na	NA	Adult CD4Na_NA	Not Special
TLX2	0	0.6416	-1.03829	0.0270507	136928	3704	0.0280865	13138	369	TLX2_462	Adult CD4Na	NA	Adult CD4Na_NA	Not Special
VEZF1	0	0.0105	-0.93252	0.054116	136928	7410	0.0504643	13138	663	VEZF1_463	Adult CD4Na	NA	Adult CD4Na_NA	Not Special
ZBTB26	0	0	-0.881601	0.102828	136928	14080	0.0906531	13138	1191	ZBTB26_464	Adult CD4Na	NA	Adult CD4Na_NA	Not Special
ZBTB32	0	0.0024	-0.90767	0.0477988	136928	6545	0.0433856	13138	570	ZBTB32_465	Adult CD4Na	NA	Adult CD4Na_NA	Not Special
ZBTB6	0	0.0222	-0.963324	0.119231	136928	16326	0.114858	13138	1509	ZBTB6_466	Adult CD4Na	NA	Adult CD4Na_NA	Not Special
ZFP57	5.43956	6.3938	-1.2677	0.0246772	136928	3379	0.0312833	13138	411	ZFP57_467	Adult CD4Na	NA	Adult CD4Na	Not Special
ZIC5	8.33756	9.2918	-1.18061	0.0763978	136928	10461	0.0901964	13138	1185	ZIC5_468	Adult CD4Na	NA	Adult CD4Na	Not Special
ZKSCAN1	0	0.0051	-0.903148	0.0348066	136928	4766	0.0314355	13138	413	ZKSCAN1_469	Adult CD4Na	NA	Adult CD4Na_NA	Not Special
ZNF135	0	0	-0.815432	0.231771	136928	31736	0.188994	13138	2483	ZNF135_470	Adult CD4Na	NA	Adult CD4Na_NA	Not Special
ZNF136	0	0.0051	-0.924826	0.0571176	136928	7821	0.0528239	13138	694	ZNF136_471	Adult CD4Na	NA	Adult CD4Na_NA	Not Special
ZNF140	0	0.0001	-0.90142	0.074813	136928	10244	0.067438	13138	886	ZNF140_472	Adult CD4Na	NA	Adult CD4Na_NA	Not Special
ZNF274	0	0.477	-1.01581	0.0521515	136928	7141	0.0529761	13138	696	ZNF274_473	Adult CD4Na	NA	Adult CD4Na_NA	Not Special
ZNF317	0	0.0013	-0.925679	0.0837886	136928	11473	0.0775613	13138	1019	ZNF317_474	Adult CD4Na	NA	Adult CD4Na_NA	Not Special
ZNF382	0	0.0276	-0.947352	0.0539115	136928	7382	0.0510732	13138	671	ZNF382_475	Adult CD4Na	NA	Adult CD4Na_NA	Not Special
ZNF460	0	0.0873	-0.989607	0.339193	136928	46445	0.335668	13138	4410	ZNF460_476	Adult CD4Na	NA	Adult CD4Na_NA	Not Special
ZNF528	0	0.0008	-0.923094	0.0868267	136928	11889	0.0801492	13138	1053	ZNF528_477	Adult CD4Na	NA	Adult CD4Na_NA	Not Special
ZNF682	9.84466	10.7989	-1.15449	0.116894	136928	16006	0.134952	13138	1773	ZNF682_478	Adult CD4Na	NA	Adult CD4Na	Not Special
ZNF684	0	0.0048	-0.937034	0.0814735	136928	11156	0.0763434	13138	1003	ZNF684_479	Adult CD4Na	NA	Adult CD4Na_NA	Not Special
ZNF75D	0	0	-0.868882	0.106348	136928	14562	0.0924037	13138	1214	ZNF75D_480	Adult CD4Na	NA	Adult CD4Na_NA	Not Special
ZSCAN29	0	0.0841	-0.948491	0.0205436	136928	2813	0.0194855	13138	256	ZSCAN29_481	Adult CD4Na	NA	Adult CD4Na_NA	Not Special
ASCL1	0	0.1012	-0.977871	0.0821965	136928	11255	0.0803775	13138	1056	ASCL1_482	Adult CD4Na	NA	Adult CD4Na_NA	Not Special
ATF3	0	0.0448	-0.936011	0.0259406	136928	3552	0.0242807	13138	319	ATF3_483	Adult CD4Na	NA	Adult CD4Na_NA	Not Special
BARHL1	0	0.8323	-1.09708	0.00874182	136928	1197	0.0095905	13138	126	BARHL1_484	Adult CD4Na	NA	Adult CD4Na_NA	Not Special
BATF..JUN	3.21266	4.1669	-1.11478	0.073126	136928	10013	0.0815193	13138	1071	BATF..JUN_485	Adult CD4Na	NA	Adult CD4Na_NA	Not Special
BCL6	0	0.4995	-1.01861	0.0464039	136928	6354	0.0472675	13138	621	BCL6_486	Adult CD4Na	NA	Adult CD4Na_NA	Not Special
CDX1	0	0.0982	-0.971713	0.05397	136928	7390	0.0524433	13138	689	CDX1_487	Adult CD4Na	NA	Adult CD4Na_NA	Not Special
E2F2	0.262457	1.2167	-1.10326	0.0162129	136928	2220	0.017887	13138	235	E2F2_488	Adult CD4Na	NA	Adult CD4Na_NA	Not Special
E2F3	2.60776	3.562	-1.39923	0.00582058	136928	797	0.00814431	13138	107	E2F3_489	Adult CD4Na	NA	Adult CD4Na_NA	Not Special
E2F4	6.72776	7.682	-1.44754	0.0115681	136928	1584	0.0167453	13138	220	E2F4_490	Adult CD4Na	NA	Adult CD4Na	Not Special
EMX1	0	0.0923	-0.941474	0.0138248	136928	1893	0.0130157	13138	171	EMX1_491	Adult CD4Na	NA	Adult CD4Na_NA	Not Special
FOXD2	0	0.012	-0.954153	0.105778	136928	14484	0.100929	13138	1326	FOXD2_492	Adult CD4Na	NA	Adult CD4Na_NA	Not Special
GATA5	0	0.0146	-0.928024	0.0412553	136928	5649	0.0382859	13138	503	GATA5_493	Adult CD4Na	NA	Adult CD4Na_NA	Not Special
GFI1	0	0.2919	-0.999611	0.0635809	136928	8706	0.0635561	13138	835	GFI1_494	Adult CD4Na	NA	Adult CD4Na_NA	Not Special
GLI2	0	0.0013	-0.923086	0.0780045	136928	10681	0.0720049	13138	946	GLI2_495	Adult CD4Na	NA	Adult CD4Na_NA	Not Special
GSX2	0	0.0109	-0.881919	0.0175202	136928	2399	0.0154514	13138	203	GSX2_496	Adult CD4Na	NA	Adult CD4Na_NA	Not Special
HES1	23.5778	24.532	-1.43047	0.0422485	136928	5785	0.0604354	13138	794	HES1_497	Adult CD4Na	NA	Adult CD4Na	Not Special
HES2	3.60896	4.5632	-1.21035	0.0263496	136928	3608	0.0318922	13138	419	HES2_498	Adult CD4Na	NA	Adult CD4Na_NA	Not Special
HOXA13	0	0.4796	-1.01522	0.0572052	136928	7833	0.0580758	13138	763	HOXA13_499	Adult CD4Na	NA	Adult CD4Na_NA	Not Special
HOXA2	0	0.0923	-0.941474	0.0138248	136928	1893	0.0130157	13138	171	HOXA2_500	Adult CD4Na	NA	Adult CD4Na_NA	Not Special
HOXA5	0	0.3019	-1.00188	0.0164101	136928	2247	0.0164409	13138	216	HOXA5_501	Adult CD4Na	NA	Adult CD4Na_NA	Not Special
HOXA9	0	0.4694	-1.0501	0.00579867	136928	794	0.00608921	13138	80	HOXA9_502	Adult CD4Na	NA	Adult CD4Na_NA	Not Special
HOXB2	0	0.0285	-0.913902	0.0199886	136928	2737	0.0182676	13138	240	HOXB2_503	Adult CD4Na	NA	Adult CD4Na_NA	Not Special
HOXB5	0	0.1208	-0.961056	0.0198791	136928	2722	0.0191049	13138	251	HOXB5_504	Adult CD4Na	NA	Adult CD4Na_NA	Not Special
HOXC9	0	0.2318	-0.989437	0.0229245	136928	3139	0.0226823	13138	298	HOXC9_505	Adult CD4Na	NA	Adult CD4Na_NA	Not Special
HOXD13	0	0.1328	-0.975982	0.0429715	136928	5884	0.0419394	13138	551	HOXD13_506	Adult CD4Na	NA	Adult CD4Na_NA	Not Special
HOXD3	0	0.0345	-0.931964	0.0280951	136928	3847	0.0261836	13138	344	HOXD3_507	Adult CD4Na	NA	Adult CD4Na_NA	Not Special
HOXD8	0.181857	1.1361	-1.09276	0.0176224	136928	2413	0.0192571	13138	253	HOXD8_508	Adult CD4Na	NA	Adult CD4Na_NA	Not Special
HOXD9	0	0.0451	-0.959241	0.0623685	136928	8540	0.0598265	13138	786	HOXD9_509	Adult CD4Na	NA	Adult CD4Na_NA	Not Special
JUNB.var.2	0	0.0417	-0.925847	0.0204706	136928	2803	0.0189527	13138	249	JUNB.var.2_510	Adult CD4Na	NA	Adult CD4Na_NA	Not Special
LHX9	0	0.1011	-0.963091	0.0305854	136928	4188	0.0294565	13138	387	LHX9_511	Adult CD4Na	NA	Adult CD4Na_NA	Not Special
LMX1A	0	0.005	-0.906374	0.037538	136928	5140	0.0340234	13138	447	LMX1A_512	Adult CD4Na	NA	Adult CD4Na_NA	Not Special
LMX1B	0	0.0009	-0.898316	0.0502454	136928	6880	0.0451362	13138	593	LMX1B_513	Adult CD4Na	NA	Adult CD4Na_NA	Not Special
NEUROG1	0	0.0008	-0.818655	0.0158989	136928	2177	0.0130157	13138	171	NEUROG1_514	Adult CD4Na	NA	Adult CD4Na_NA	Not Special
NRL	0	0.006	-0.91452	0.0421974	136928	5778	0.0385903	13138	507	NRL_515	Adult CD4Na	NA	Adult CD4Na_NA	Not Special
PITX1	0	0.0455	-0.938145	0.0274232	136928	3755	0.0257269	13138	338	PITX1_516	Adult CD4Na	NA	Adult CD4Na_NA	Not Special
PRRX2	0	0.0021	-0.882442	0.0305343	136928	4181	0.0269447	13138	354	PRRX2_517	Adult CD4Na	NA	Adult CD4Na_NA	Not Special
SOX4	0	0.4238	-1.00875	0.0875278	136928	11985	0.0882935	13138	1160	SOX4_518	Adult CD4Na	NA	Adult CD4Na_NA	Not Special
SOX8	0	0.015	-0.935177	0.0500555	136928	6854	0.0468108	13138	615	SOX8_519	Adult CD4Na	NA	Adult CD4Na_NA	Not Special
SP1	282.048	283.002	-1.73777	0.158295	136928	21675	0.27508	13138	3614	SP1_520	Adult CD4Na	SP1	Adult CD4Na	Special
SP2	110.131	111.085	-1.41626	0.17859	136928	24454	0.25293	13138	3323	SP2_521	Adult CD4Na	NA	Adult CD4Na	Not Special
SP3	219.354	220.308	-1.58541	0.183878	136928	25178	0.291521	13138	3830	SP3_522	Adult CD4Na	NA	Adult CD4Na	Not Special
TCFL5	51.5851	52.5393	-1.61798	0.0466669	136928	6390	0.0755062	13138	992	TCFL5_523	Adult CD4Na	TCFL5	Adult CD4Na	Special
TFEC	15.4536	16.4078	-1.4004	0.0320679	136928	4391	0.0449079	13138	590	TFEC_524	Adult CD4Na	NA	Adult CD4Na	Not Special
ZNF740	2.74216	3.6964	-1.07414	0.138321	136928	18940	0.148577	13138	1952	ZNF740_525	Adult CD4Na	NA	Adult CD4Na_NA	Not Special
ASCL1.var.2	0	0	-0.92038	0.148859	136928	20383	0.137007	13138	1800	ASCL1.var.2_526	Adult CD4Na	NA	Adult CD4Na_NA	Not Special
ATF2	0	0	-0.873991	0.0614849	136928	8419	0.0537373	13138	706	ATF2_527	Adult CD4Na	NA	Adult CD4Na_NA	Not Special
BACH1	0	0.3201	-1.00204	0.0702632	136928	9621	0.0704065	13138	925	BACH1_528	Adult CD4Na	NA	Adult CD4Na_NA	Not Special
BATF	3.24916	4.2034	-1.11545	0.0730822	136928	10007	0.0815193	13138	1071	BATF_529	Adult CD4Na	BATF	Adult CD4Na_NA	Not Special
BHLHE22.var.2	0	0.1334	-0.982973	0.0824667	136928	11292	0.0810626	13138	1065	BHLHE22.var.2_530	Adult CD4Na	NA	Adult CD4Na_NA	Not Special
CEBPG.var.2	0	0	-0.882165	0.0609152	136928	8341	0.0537373	13138	706	CEBPG.var.2_531	Adult CD4Na	NA	Adult CD4Na_NA	Not Special
EBF3	0	0	-0.856456	0.0977594	136928	13386	0.0837266	13138	1100	EBF3_532	Adult CD4Na	NA	Adult CD4Na_NA	Not Special
HAND2	0	0	-0.84038	0.0678386	136928	9289	0.0570102	13138	749	HAND2_533	Adult CD4Na	NA	Adult CD4Na_NA	Not Special
MEIS1.var.2	0	0.0262	-0.943975	0.0493471	136928	6757	0.0465824	13138	612	MEIS1.var.2_534	Adult CD4Na	NA	Adult CD4Na_NA	Not Special
MEIS2.var.2	0	0.0025	-0.91965	0.0619084	136928	8477	0.0569341	13138	748	MEIS2.var.2_535	Adult CD4Na	NA	Adult CD4Na_NA	Not Special
MYF5	0	0.0001	-0.883814	0.0543424	136928	7441	0.0480286	13138	631	MYF5_536	Adult CD4Na	NA	Adult CD4Na_NA	Not Special
NEUROG2.var.2	0	0	-0.786822	0.0798084	136928	10928	0.0627949	13138	825	NEUROG2.var.2_537	Adult CD4Na	NA	Adult CD4Na_NA	Not Special
NFIB	0	0	-0.902157	0.0897698	136928	12292	0.0809865	13138	1064	NFIB_538	Adult CD4Na	NA	Adult CD4Na_NA	Not Special
NFYC	62.4848	63.439	-1.66527	0.0491353	136928	6728	0.0818237	13138	1075	NFYC_539	Adult CD4Na	NA	Adult CD4Na	Not Special
NKX2.2	0	0	-0.883666	0.0703728	136928	9636	0.062186	13138	817	NKX2.2_540	Adult CD4Na	NA	Adult CD4Na_NA	Not Special
OSR2	0	0.1893	-0.990981	0.100849	136928	13809	0.0999391	13138	1313	OSR2_541	Adult CD4Na	NA	Adult CD4Na_NA	Not Special
PRDM4	0	0.3819	-1.00537	0.109021	136928	14928	0.109606	13138	1440	PRDM4_542	Adult CD4Na	NA	Adult CD4Na_NA	Not Special
TCF12.var.2	0	0	-0.915089	0.133085	136928	18223	0.121784	13138	1600	TCF12.var.2_543	Adult CD4Na	NA	Adult CD4Na_NA	Not Special
ZBTB12	0	0	-0.884187	0.0684374	136928	9371	0.0605115	13138	795	ZBTB12_544	Adult CD4Na	NA	Adult CD4Na_NA	Not Special
ZBTB14	93.8523	94.8065	-1.6443	0.0759158	136928	10395	0.124829	13138	1640	ZBTB14_545	Adult CD4Na	NA	Adult CD4Na	Not Special
ZFP42	5.25636	6.2106	-1.15596	0.0651875	136928	8926	0.0753539	13138	990	ZFP42_546	Adult CD4Na	NA	Adult CD4Na	Not Special
ZKSCAN5	0	0.232	-0.996471	0.192795	136928	26399	0.192114	13138	2524	ZKSCAN5_547	Adult CD4Na	NA	Adult CD4Na_NA	Not Special
ZNF148	80.1475	81.1017	-1.25675	0.284595	136928	38969	0.357665	13138	4699	ZNF148_548	Adult CD4Na	NA	Adult CD4Na	Not Special
ZNF16	0	0.0003	-0.923102	0.105873	136928	14497	0.0977318	13138	1284	ZNF16_549	Adult CD4Na	NA	Adult CD4Na_NA	Not Special
ZNF341	0	0.0199	-0.948798	0.0682695	136928	9348	0.0647739	13138	851	ZNF341_550	Adult CD4Na	NA	Adult CD4Na_NA	Not Special
ZNF449	0	0.7847	-1.02478	0.0994537	136928	13618	0.101918	13138	1339	ZNF449_551	Adult CD4Na	NA	Adult CD4Na_NA	Not Special
ZNF652	0	0.1471	-0.982192	0.0606012	136928	8298	0.059522	13138	782	ZNF652_552	Adult CD4Na	NA	Adult CD4Na_NA	Not Special
FOXA3	0	0.5527	-1.01811	0.069752	136928	9551	0.0710154	13138	933	FOXA3_553	Adult CD4Na	NA	Adult CD4Na_NA	Not Special
ATF4	0	0.0002	-0.886763	0.0539042	136928	7381	0.0478003	13138	628	ATF4_554	Adult CD4Na	NA	Adult CD4Na_NA	Not Special
BATF3	3.48086	4.4351	-1.11923	0.0732429	136928	10029	0.0819759	13138	1077	BATF3_555	Adult CD4Na	BATF3	Adult CD4Na_NA	Not Special
CDX2	0	0.1914	-0.990405	0.0859211	136928	11765	0.0850967	13138	1118	CDX2_556	Adult CD4Na	NA	Adult CD4Na_NA	Not Special
CEBPA	0	0.0002	-0.888877	0.05703	136928	7809	0.0506926	13138	666	CEBPA_557	Adult CD4Na	NA	Adult CD4Na_NA	Not Special
CEBPD	0	0.0159	-0.930593	0.0426136	136928	5835	0.039656	13138	521	CEBPD_558	Adult CD4Na	NA	Adult CD4Na_NA	Not Special
CREB1	0	0	-0.87311	0.0622444	136928	8523	0.0543462	13138	714	CREB1_559	Adult CD4Na	NA	Adult CD4Na_NA	Not Special
CTCFL	24.4488	25.403	-1.20838	0.155206	136928	21252	0.187548	13138	2464	CTCFL_560	Adult CD4Na	NA	Adult CD4Na	Not Special
E2F6	56.212	57.1662	-1.31089	0.1631	136928	22333	0.213807	13138	2809	E2F6_561	Adult CD4Na	NA	Adult CD4Na	Not Special
EBF1	0	0	-0.832209	0.10637	136928	14565	0.0885218	13138	1163	EBF1_562	Adult CD4Na	NA	Adult CD4Na_NA	Not Special
EGR1	103.581	104.536	-1.44708	0.151854	136928	20793	0.219744	13138	2887	EGR1_563	Adult CD4Na	NA	Adult CD4Na	Not Special
EHF	5.92106	6.8753	-1.09317	0.177064	136928	24245	0.193561	13138	2543	EHF_564	Adult CD4Na	NA	Adult CD4Na	Not Special
ELF1	2.61286	3.5671	-1.06092	0.184455	136928	25257	0.195692	13138	2571	ELF1_565	Adult CD4Na	NA	Adult CD4Na_NA	Not Special
ELF3	0.806957	1.7612	-1.03597	0.194482	136928	26630	0.201477	13138	2647	ELF3_566	Adult CD4Na	NA	Adult CD4Na_NA	Not Special
ESRRA	0	0	-0.838829	0.0724103	136928	9915	0.0607398	13138	798	ESRRA_567	Adult CD4Na	NA	Adult CD4Na_NA	Not Special
ETV1	1.20306	2.1573	-1.04243	0.190429	136928	26075	0.198508	13138	2608	ETV1_568	Adult CD4Na	NA	Adult CD4Na_NA	Not Special
ETV4	0	0.35	-1.00235	0.204421	136928	27991	0.204902	13138	2692	ETV4_569	Adult CD4Na	NA	Adult CD4Na_NA	Not Special
ETV5	54.4969	55.4511	-1.54616	0.0611416	136928	8372	0.0945349	13138	1242	ETV5_570	Adult CD4Na	NA	Adult CD4Na	Not Special
FOSL1	3.96056	4.9148	-1.14215	0.0596445	136928	8167	0.068123	13138	895	FOSL1_571	Adult CD4Na	NA	Adult CD4Na_NA	Not Special
FOXA1	0	0.2733	-0.998089	0.084497	136928	11570	0.0843355	13138	1108	FOXA1_572	Adult CD4Na	NA	Adult CD4Na_NA	Not Special
FOXA2	0	0.4178	-1.00886	0.0793702	136928	10868	0.0800731	13138	1052	FOXA2_573	Adult CD4Na	NA	Adult CD4Na_NA	Not Special
FOXK2	0	0.6718	-1.02603	0.062982	136928	8624	0.0646217	13138	849	FOXK2_574	Adult CD4Na	NA	Adult CD4Na_NA	Not Special
FOXP1	0	0.5364	-1.01637	0.0759377	136928	10398	0.0771807	13138	1014	FOXP1_575	Adult CD4Na	NA	Adult CD4Na_NA	Not Special
GABPA	2.80056	3.7548	-1.0616	0.191005	136928	26154	0.202771	13138	2664	GABPA_576	Adult CD4Na	NA	Adult CD4Na_NA	Not Special
GATA1	0	0.07	-0.96018	0.0430445	136928	5894	0.0413305	13138	543	GATA1_577	Adult CD4Na	NA	Adult CD4Na_NA	Not Special
GATA4	0	0.0516	-0.960407	0.058885	136928	8063	0.0565535	13138	743	GATA4_578	Adult CD4Na	NA	Adult CD4Na_NA	Not Special
GATA6	0	0.0476	-0.961762	0.0673493	136928	9222	0.0647739	13138	851	GATA6_579	Adult CD4Na	NA	Adult CD4Na_NA	Not Special
GRHL2	0	0.0892	-0.971888	0.0626534	136928	8579	0.0608921	13138	800	GRHL2_580	Adult CD4Na	NA	Adult CD4Na_NA	Not Special
HLF	0	0.0065	-0.916751	0.043008	136928	5889	0.0394276	13138	518	HLF_581	Adult CD4Na	NA	Adult CD4Na_NA	Not Special
HNF4A	0	0	-0.884964	0.0675172	136928	9245	0.0597503	13138	785	HNF4A_582	Adult CD4Na	NA	Adult CD4Na_NA	Not Special
HNF4G	0	0	-0.882953	0.066378	136928	9089	0.0586086	13138	770	HNF4G_583	Adult CD4Na	NA	Adult CD4Na_NA	Not Special
HOXB13	0	0.0011	-0.944163	0.145996	136928	19991	0.137844	13138	1811	HOXB13_584	Adult CD4Na	NA	Adult CD4Na_NA	Not Special
JUNB	4.25366	5.2079	-1.15388	0.0550143	136928	7533	0.06348	13138	834	JUNB_585	Adult CD4Na	NA	Adult CD4Na_NA	Not Special
JUND	3.91176	4.866	-1.15404	0.0508515	136928	6963	0.0586847	13138	771	JUND_586	Adult CD4Na	NA	Adult CD4Na_NA	Not Special
KLF4	98.7627	99.7169	-1.28305	0.288254	136928	39470	0.369843	13138	4859	KLF4_587	Adult CD4Na	NA	Adult CD4Na	Not Special
KLF9	22.9401	23.8943	-1.15161	0.242171	136928	33160	0.278886	13138	3664	KLF9_588	Adult CD4Na	NA	Adult CD4Na	Not Special
LHX2	0	0.1431	-0.976968	0.0391885	136928	5366	0.0382859	13138	503	LHX2_589	Adult CD4Na	NA	Adult CD4Na_NA	Not Special
MAFF	0	0.0001	-0.900802	0.0766388	136928	10494	0.0690364	13138	907	MAFF_590	Adult CD4Na	NA	Adult CD4Na_NA	Not Special
MAFG	0	0.0002	-0.904073	0.0747619	136928	10237	0.0675902	13138	888	MAFG_591	Adult CD4Na	NA	Adult CD4Na_NA	Not Special
MAFK	0	0	-0.803535	0.131858	136928	18055	0.105952	13138	1392	MAFK_592	Adult CD4Na	NA	Adult CD4Na_NA	Not Special
MEF2A	0	0	-0.846881	0.210132	136928	28773	0.177957	13138	2338	MEF2A_593	Adult CD4Na	NA	Adult CD4Na_NA	Not Special
MITF	10.6397	11.5939	-1.3634	0.0266856	136928	3654	0.036383	13138	478	MITF_594	Adult CD4Na	NA	Adult CD4Na	Not Special
MXI1	0	0	-0.775282	0.0622444	136928	8523	0.048257	13138	634	MXI1_595	Adult CD4Na	NA	Adult CD4Na_NA	Not Special
MYOD1	0	0	-0.861749	0.102988	136928	14102	0.0887502	13138	1166	MYOD1_596	Adult CD4Na	NA	Adult CD4Na_NA	Not Special
MYOG	0	0.183	-0.988348	0.0707744	136928	9691	0.0699498	13138	919	MYOG_597	Adult CD4Na	NA	Adult CD4Na_NA	Not Special
MZF1	0	0	-0.855184	0.0694233	136928	9506	0.0593698	13138	780	MZF1_598	Adult CD4Na	NA	Adult CD4Na_NA	Not Special
NFE2L1	0	0.1387	-0.981023	0.0616821	136928	8446	0.0605115	13138	795	NFE2L1_599	Adult CD4Na	NA	Adult CD4Na_NA	Not Special
NFIL3	0	0.0052	-0.921994	0.05267	136928	7212	0.0485614	13138	638	NFIL3_600	Adult CD4Na	NA	Adult CD4Na_NA	Not Special
NFYB	63.9283	64.8825	-1.63525	0.0544593	136928	7457	0.0890547	13138	1170	NFYB_601	Adult CD4Na	NA	Adult CD4Na	Not Special
NKX2.5	0	0.0264	-0.941302	0.0447973	136928	6134	0.0421678	13138	554	NKX2.5_602	Adult CD4Na	NA	Adult CD4Na_NA	Not Special
NR4A1	0	0	-0.88849	0.0838689	136928	11484	0.0745167	13138	979	NR4A1_603	Adult CD4Na	NA	Adult CD4Na_NA	Not Special
ONECUT1	0	0.0001	-0.906286	0.0900327	136928	12328	0.0815954	13138	1072	ONECUT1_604	Adult CD4Na	NA	Adult CD4Na_NA	Not Special
OTX2	0	0	-0.856647	0.0502016	136928	6874	0.043005	13138	565	OTX2_605	Adult CD4Na	NA	Adult CD4Na_NA	Not Special
PBX2	0	0.0036	-0.925745	0.0646252	136928	8849	0.0598265	13138	786	PBX2_606	Adult CD4Na	NA	Adult CD4Na_NA	Not Special
PHOX2B	0	0	-0.893714	0.150831	136928	20653	0.1348	13138	1771	PHOX2B_607	Adult CD4Na	NA	Adult CD4Na_NA	Not Special
PKNOX1	0	0.0027	-0.936469	0.0936332	136928	12821	0.0876846	13138	1152	PKNOX1_608	Adult CD4Na	NA	Adult CD4Na_NA	Not Special
POU2F3	0	0.3053	-1.00065	0.0918877	136928	12582	0.091947	13138	1208	POU2F3_609	Adult CD4Na	NA	Adult CD4Na_NA	Not Special
PRDM1	0.264557	1.2188	-1.03198	0.141907	136928	19431	0.146445	13138	1924	PRDM1_610	Adult CD4Na	NA	Adult CD4Na_NA	Not Special
RFX1	5.81966	6.7739	-1.17529	0.0578333	136928	7919	0.0679708	13138	893	RFX1_611	Adult CD4Na	NA	Adult CD4Na	Not Special
RFX3	5.87396	6.8282	-1.17654	0.0575777	136928	7884	0.0677424	13138	890	RFX3_612	Adult CD4Na	NA	Adult CD4Na	Not Special
RUNX3	1.00256	1.9568	-1.06391	0.0832043	136928	11393	0.0885218	13138	1163	RUNX3_613	Adult CD4Na	NA	Adult CD4Na_NA	Not Special
SCRT1	0	0.0005	-0.902224	0.0594765	136928	8144	0.0536611	13138	705	SCRT1_614	Adult CD4Na	NA	Adult CD4Na_NA	Not Special
SCRT2	0	0.0038	-0.923842	0.060886	136928	8337	0.056249	13138	739	SCRT2_615	Adult CD4Na	NA	Adult CD4Na_NA	Not Special
SNAI2	0	0	-0.821866	0.112154	136928	15357	0.0921754	13138	1211	SNAI2_616	Adult CD4Na	NA	Adult CD4Na_NA	Not Special
SOX2	0	0.0002	-0.872266	0.044067	136928	6034	0.0384381	13138	505	SOX2_617	Adult CD4Na	NA	Adult CD4Na_NA	Not Special
SPI1	0	0.8123	-1.0142	0.265599	136928	36368	0.269371	13138	3539	SPI1_618	Adult CD4Na	NA	Adult CD4Na_NA	Not Special
SPIB	0.691357	1.6456	-1.03209	0.214018	136928	29305	0.220886	13138	2902	SPIB_619	Adult CD4Na	NA	Adult CD4Na_NA	Not Special
SREBF1.var.2	0	0.001	-0.908161	0.0600096	136928	8217	0.0544984	13138	716	SREBF1.var.2_620	Adult CD4Na	NA	Adult CD4Na_NA	Not Special
TCF3	0	0	-0.921931	0.131354	136928	17986	0.121099	13138	1591	TCF3_621	Adult CD4Na	NA	Adult CD4Na_NA	Not Special
TCF4	0	0.0001	-0.925744	0.136568	136928	18700	0.126427	13138	1661	TCF4_622	Adult CD4Na	NA	Adult CD4Na_NA	Not Special
TCF7	0.607657	1.5619	-1.05673	0.075054	136928	10277	0.0793119	13138	1042	TCF7_623	Adult CD4Na	NA	Adult CD4Na_NA	Not Special
TEAD1	0	0.0007	-0.906923	0.0622736	136928	8527	0.0564774	13138	742	TEAD1_624	Adult CD4Na	NA	Adult CD4Na_NA	Not Special
TEAD4	0	0	-0.859876	0.061609	136928	8436	0.0529761	13138	696	TEAD4_625	Adult CD4Na	NA	Adult CD4Na_NA	Not Special
TFAP2A	0	0.0622	-0.975271	0.119019	136928	16297	0.116076	13138	1525	TFAP2A_626	Adult CD4Na	NA	Adult CD4Na_NA	Not Special
TFAP2C.var.2	1.72516	2.6794	-1.06223	0.129769	136928	17769	0.137844	13138	1811	TFAP2C.var.2_627	Adult CD4Na	NA	Adult CD4Na_NA	Not Special
TWIST1	0	0	-0.782971	0.0702851	136928	9624	0.0550312	13138	723	TWIST1_628	Adult CD4Na	NA	Adult CD4Na_NA	Not Special
USF1	2.93296	3.8872	-1.1339	0.050815	136928	6958	0.0576191	13138	757	USF1_629	Adult CD4Na	NA	Adult CD4Na_NA	Not Special
USF2	5.47426	6.4285	-1.1853	0.0493179	136928	6753	0.0584564	13138	768	USF2_630	Adult CD4Na	NA	Adult CD4Na	Not Special
YY2	40.4898	41.444	-1.592	0.0399699	136928	5473	0.0636322	13138	836	YY2_631	Adult CD4Na	NA	Adult CD4Na	Not Special
ZNF263	5.22276	6.177	-1.07977	0.205203	136928	28098	0.221571	13138	2911	ZNF263_632	Adult CD4Na	NA	Adult CD4Na	Not Special
CREM	0	0.2887	-0.999269	0.0244508	136928	3348	0.0244329	13138	321	CREM_633	Adult CD4Na	NA	Adult CD4Na_NA	Not Special
FOXF2	0	0.4795	1.01375	0.0610248	136928	8356	0.0618641	14742	912	FOXF2_1	Pediatric CD4Na	NA	Pediatric CD4Na_NA	Not Special
FOXD1	3.02596	3.9802	1.1339	0.0462433	136928	6332	0.0524352	14742	773	FOXD1_2	Pediatric CD4Na	NA	Pediatric CD4Na_NA	Not Special
IRF2	0	0	0.850465	0.0893316	136928	12232	0.0759734	14742	1120	IRF2_3	Pediatric CD4Na	NA	Pediatric CD4Na_NA	Not Special
MZF1.var.2	6.62296	7.5772	1.13065	0.0982122	136928	13448	0.111043	14742	1637	MZF1.var.2_4	Pediatric CD4Na	NA	Pediatric CD4Na	Not Special
MAX..MYC	1.62836	2.5826	1.11826	0.0340909	136928	4668	0.0381224	14742	562	MAX..MYC_5	Pediatric CD4Na	NA	Pediatric CD4Na_NA	Not Special
PPARG	0	0.0005	0.901714	0.0530352	136928	7262	0.0478225	14742	705	PPARG_6	Pediatric CD4Na	NA	Pediatric CD4Na_NA	Not Special
PAX6	0	0.6009	1.03418	0.0245311	136928	3359	0.0253697	14742	374	PAX6_7	Pediatric CD4Na	NA	Pediatric CD4Na_NA	Not Special
PBX1	0	0.0029	0.907133	0.039707	136928	5437	0.0360195	14742	531	PBX1_8	Pediatric CD4Na	NA	Pediatric CD4Na_NA	Not Special
RORA	0	0	0.861263	0.0508004	136928	6956	0.0437525	14742	645	RORA_9	Pediatric CD4Na	NA	Pediatric CD4Na_NA	Not Special
RORA.var.2	0	0.0001	0.874786	0.0470685	136928	6445	0.0411749	14742	607	RORA.var.2_10	Pediatric CD4Na	NA	Pediatric CD4Na_NA	Not Special
RREB1	7.64036	8.5946	1.08336	0.232735	136928	31868	0.252137	14742	3717	RREB1_11	Pediatric CD4Na	NA	Pediatric CD4Na	Not Special
RXRA..VDR	0	0.1652	0.98128	0.0350476	136928	4799	0.0343915	14742	507	RXRA..VDR_12	Pediatric CD4Na	NA	Pediatric CD4Na_NA	Not Special
SOX9	0	0.0339	0.945629	0.0391666	136928	5363	0.037037	14742	546	SOX9_13	Pediatric CD4Na	NA	Pediatric CD4Na_NA	Not Special
SRY	0	0.0885	0.976785	0.0806263	136928	11040	0.0787546	14742	1161	SRY_14	Pediatric CD4Na	NA	Pediatric CD4Na_NA	Not Special
TAL1..TCF3	0	0.021	0.945561	0.0522976	136928	7161	0.0494505	14742	729	TAL1..TCF3_15	Pediatric CD4Na	NA	Pediatric CD4Na_NA	Not Special
REL	29.5376	30.4918	1.38344	0.0570738	136928	7815	0.0789581	14742	1164	REL_16	Pediatric CD4Na	NA	Pediatric CD4Na	Not Special
RELA	39.7867	40.7409	1.42704	0.0623174	136928	8533	0.0889296	14742	1311	RELA_17	Pediatric CD4Na	RELA	Pediatric CD4Na	Special
NR1H2..RXRA	0	0.0004	0.903497	0.0562339	136928	7700	0.0508072	14742	749	NR1H2..RXRA_18	Pediatric CD4Na	NA	Pediatric CD4Na_NA	Not Special
NFIC..TLX1	0	0.0173	0.949131	0.0658229	136928	9013	0.0624746	14742	921	NFIC..TLX1_19	Pediatric CD4Na	NA	Pediatric CD4Na_NA	Not Special
ZNF354C	0	0.0001	0.941614	0.178802	136928	24483	0.168363	14742	2482	ZNF354C_20	Pediatric CD4Na	NA	Pediatric CD4Na_NA	Not Special
CTCF	0	0	0.899631	0.209088	136928	28630	0.188102	14742	2773	CTCF_21	Pediatric CD4Na	NA	Pediatric CD4Na_NA	Not Special
EWSR1.FLI1	0.582157	1.5364	1.02564	0.251059	136928	34377	0.257496	14742	3796	EWSR1.FLI1_22	Pediatric CD4Na	NA	Pediatric CD4Na_NA	Not Special
REST	0	0.1244	0.984038	0.0948528	136928	12988	0.0933388	14742	1376	REST_23	Pediatric CD4Na	NA	Pediatric CD4Na_NA	Not Special
NFATC2	0	0	0.889932	0.115097	136928	15760	0.102428	14742	1510	NFATC2_24	Pediatric CD4Na	NA	Pediatric CD4Na_NA	Not Special
INSM1	0.937957	1.8922	1.04933	0.112417	136928	15393	0.117962	14742	1739	INSM1_25	Pediatric CD4Na	NA	Pediatric CD4Na_NA	Not Special
RARA..RXRA	0	0.1398	0.983689	0.0717165	136928	9820	0.0705467	14742	1040	RARA..RXRA_26	Pediatric CD4Na	NA	Pediatric CD4Na_NA	Not Special
NR4A2	0	0.0172	0.945848	0.0585928	136928	8023	0.0554199	14742	817	NR4A2_27	Pediatric CD4Na	NA	Pediatric CD4Na_NA	Not Special
PLAG1	2.16896	3.1232	1.06004	0.14718	136928	20153	0.156017	14742	2300	PLAG1_28	Pediatric CD4Na	NA	Pediatric CD4Na_NA	Not Special
ARNT..HIF1A	2.68246	3.6367	1.21608	0.0167898	136928	2299	0.0204179	14742	301	ARNT..HIF1A_29	Pediatric CD4Na	NA	Pediatric CD4Na_NA	Not Special
DUX4	0	0.0002	0.894473	0.0562704	136928	7705	0.0503324	14742	742	DUX4_30	Pediatric CD4Na	NA	Pediatric CD4Na_NA	Not Special
FOS	0	0	0.730516	0.0637927	136928	8735	0.0466015	14742	687	FOS_31	Pediatric CD4Na	NA	Pediatric CD4Na_NA	Not Special
FOSL2	0	0	0.719435	0.0590237	136928	8082	0.0424637	14742	626	FOSL2_32	Pediatric CD4Na	NA	Pediatric CD4Na_NA	Not Special
FOXH1	0	0.0754	0.968406	0.0548463	136928	7510	0.0531136	14742	783	FOXH1_33	Pediatric CD4Na	NA	Pediatric CD4Na_NA	Not Special
JUN	15.5529	16.5071	1.26506	0.060645	136928	8304	0.0767196	14742	1131	JUN_34	Pediatric CD4Na	NA	Pediatric CD4Na	Not Special
JUN.var.2	0	0	0.718403	0.065246	136928	8934	0.0468729	14742	691	JUN.var.2_35	Pediatric CD4Na	NA	Pediatric CD4Na_NA	Not Special
JUND.var.2	15.8102	16.7644	1.2742	0.057921	136928	7931	0.0738027	14742	1088	JUND.var.2_36	Pediatric CD4Na	NA	Pediatric CD4Na	Not Special
MEF2C	0	0.0001	0.943987	0.19064	136928	26104	0.179962	14742	2653	MEF2C_37	Pediatric CD4Na	NA	Pediatric CD4Na_NA	Not Special
MAF..NFE2	0	0	0.875111	0.066042	136928	9043	0.0577941	14742	852	MAF..NFE2_38	Pediatric CD4Na	NA	Pediatric CD4Na_NA	Not Special
NR2C2	1.66036	2.6146	1.05738	0.129652	136928	17753	0.137091	14742	2021	NR2C2_39	Pediatric CD4Na	NA	Pediatric CD4Na_NA	Not Special
NRF1	64.1228	65.077	1.52826	0.0668453	136928	9153	0.102157	14742	1506	NRF1_40	Pediatric CD4Na	NA	Pediatric CD4Na	Not Special
POU2F2	0	0.0001	0.919268	0.0993223	136928	13600	0.0913038	14742	1346	POU2F2_41	Pediatric CD4Na	NA	Pediatric CD4Na_NA	Not Special
SMAD2..SMAD3..SMAD4	0	0.063	0.976837	0.117982	136928	16155	0.115249	14742	1699	SMAD2..SMAD3..SMAD4_42	Pediatric CD4Na	NA	Pediatric CD4Na_NA	Not Special
STAT1..STAT2	0	0	0.906938	0.206057	136928	28215	0.186881	14742	2755	STAT1..STAT2_43	Pediatric CD4Na	NA	Pediatric CD4Na_NA	Not Special
TCF7L2	1.58096	2.5352	1.06778	0.093195	136928	12761	0.0995116	14742	1467	TCF7L2_44	Pediatric CD4Na	NA	Pediatric CD4Na_NA	Not Special
ZBTB33	22.6873	23.6415	1.51802	0.0256047	136928	3506	0.0388685	14742	573	ZBTB33_45	Pediatric CD4Na	NA	Pediatric CD4Na	Not Special
ELK4	10.7825	11.7367	1.20579	0.0680138	136928	9313	0.0820106	14742	1209	ELK4_46	Pediatric CD4Na	NA	Pediatric CD4Na	Not Special
ESR2	0	0.0001	0.910411	0.0777124	136928	10641	0.0707502	14742	1043	ESR2_47	Pediatric CD4Na	NA	Pediatric CD4Na_NA	Not Special
IRF1	0	0	0.940422	0.31889	136928	43665	0.299891	14742	4421	IRF1_48	Pediatric CD4Na	NA	Pediatric CD4Na_NA	Not Special
STAT1	0	0.0002	0.91498	0.084738	136928	11603	0.0775336	14742	1143	STAT1_49	Pediatric CD4Na	NA	Pediatric CD4Na_NA	Not Special
STAT3	0	0	0.903662	0.108619	136928	14873	0.0981549	14742	1447	STAT3_50	Pediatric CD4Na	NA	Pediatric CD4Na_NA	Not Special
GATA1..TAL1	0	0.2532	0.995284	0.0440962	136928	6038	0.0438882	14742	647	GATA1..TAL1_51	Pediatric CD4Na	NA	Pediatric CD4Na_NA	Not Special
YY1	1.12166	2.0759	1.0642	0.0794213	136928	10875	0.0845204	14742	1246	YY1_52	Pediatric CD4Na	NA	Pediatric CD4Na_NA	Not Special
FOXP2	1.42716	2.3814	1.06072	0.104814	136928	14352	0.111179	14742	1639	FOXP2_53	Pediatric CD4Na	NA	Pediatric CD4Na_NA	Not Special
SREBF1	0	0.1072	0.978133	0.0682402	136928	9344	0.0667481	14742	984	SREBF1_54	Pediatric CD4Na	NA	Pediatric CD4Na_NA	Not Special
SREBF2	0	0.0006	0.913602	0.0650415	136928	8906	0.0594221	14742	876	SREBF2_55	Pediatric CD4Na	NA	Pediatric CD4Na_NA	Not Special
THAP1	0	0.7618	1.02795	0.0665167	136928	9108	0.0683761	14742	1008	THAP1_56	Pediatric CD4Na	NA	Pediatric CD4Na_NA	Not Special
KLF5	24.4251	25.3793	1.13084	0.285289	136928	39064	0.322616	14742	4756	KLF5_57	Pediatric CD4Na	NA	Pediatric CD4Na	Not Special
DMRT3	0	0.0451	0.949495	0.0364352	136928	4989	0.034595	14742	510	DMRT3_58	Pediatric CD4Na	NA	Pediatric CD4Na_NA	Not Special
FOXG1	0.888357	1.8426	1.05765	0.0820942	136928	11241	0.0868268	14742	1280	FOXG1_59	Pediatric CD4Na	NA	Pediatric CD4Na_NA	Not Special
LBX1	0	0	0.840818	0.0431614	136928	5910	0.0362909	14742	535	LBX1_60	Pediatric CD4Na	NA	Pediatric CD4Na_NA	Not Special
NFATC3	0	0.011	0.948744	0.0793629	136928	10867	0.0752951	14742	1110	NFATC3_61	Pediatric CD4Na	NA	Pediatric CD4Na_NA	Not Special
POU6F1	0	0	0.779417	0.0230632	136928	3158	0.0179759	14742	265	POU6F1_62	Pediatric CD4Na	NA	Pediatric CD4Na_NA	Not Special
SHOX	0	0	0.80951	0.0305854	136928	4188	0.0247592	14742	365	SHOX_63	Pediatric CD4Na	NA	Pediatric CD4Na_NA	Not Special
ALX3	0	0	0.826661	0.0393053	136928	5382	0.0324922	14742	479	ALX3_64	Pediatric CD4Na	NA	Pediatric CD4Na_NA	Not Special
BARHL2	0	0.0087	0.875499	0.0152635	136928	2090	0.0133632	14742	197	BARHL2_65	Pediatric CD4Na	NA	Pediatric CD4Na_NA	Not Special
BHLHE41	2.49966	3.4539	1.20319	0.0177027	136928	2424	0.0212997	14742	314	BHLHE41_66	Pediatric CD4Na	NA	Pediatric CD4Na_NA	Not Special
CENPB	0.837057	1.7913	1.14828	0.0132917	136928	1820	0.0152625	14742	225	CENPB_67	Pediatric CD4Na	NA	Pediatric CD4Na_NA	Not Special
CREB3	10.8583	11.8125	1.39407	0.0206313	136928	2825	0.0287614	14742	424	CREB3_68	Pediatric CD4Na	NA	Pediatric CD4Na	Not Special
DBP	10.1909	11.1451	1.39751	0.0190757	136928	2612	0.0266585	14742	393	DBP_69	Pediatric CD4Na	NA	Pediatric CD4Na	Not Special
ELF4	3.27286	4.2271	1.12516	0.0562485	136928	7702	0.0632886	14742	933	ELF4_70	Pediatric CD4Na	NA	Pediatric CD4Na_NA	Not Special
ELF5	4.14216	5.0964	1.11974	0.0753608	136928	10319	0.0843848	14742	1244	ELF5_71	Pediatric CD4Na	NA	Pediatric CD4Na_NA	Not Special
EN1	0	0.0005	0.852269	0.0234795	136928	3215	0.0200109	14742	295	EN1_72	Pediatric CD4Na	NA	Pediatric CD4Na_NA	Not Special
EN2	0	0.0427	0.929179	0.019419	136928	2659	0.0180437	14742	266	EN2_73	Pediatric CD4Na	NA	Pediatric CD4Na_NA	Not Special
ESX1	0	0	0.810265	0.029636	136928	4058	0.024013	14742	354	ESX1_74	Pediatric CD4Na	NA	Pediatric CD4Na_NA	Not Special
ETV6	7.95076	8.905	1.16072	0.0801224	136928	10971	0.0929996	14742	1371	ETV6_75	Pediatric CD4Na	NA	Pediatric CD4Na	Not Special
FLI1	9.40376	10.358	1.25	0.0418395	136928	5729	0.0522996	14742	771	FLI1_76	Pediatric CD4Na	NA	Pediatric CD4Na	Not Special
FOXI1	3.48876	4.443	1.1262	0.0586659	136928	8033	0.0660697	14742	974	FOXI1_77	Pediatric CD4Na	NA	Pediatric CD4Na_NA	Not Special
FOXL1	3.48876	4.443	1.1262	0.0586659	136928	8033	0.0660697	14742	974	FOXL1_78	Pediatric CD4Na	NA	Pediatric CD4Na_NA	Not Special
FOXO3	3.02596	3.9802	1.1339	0.0462433	136928	6332	0.0524352	14742	773	FOXO3_79	Pediatric CD4Na	NA	Pediatric CD4Na_NA	Not Special
GCM1	0.656157	1.6104	1.09856	0.0246991	136928	3382	0.0271334	14742	400	GCM1_80	Pediatric CD4Na	NA	Pediatric CD4Na_NA	Not Special
GRHL1	0	0.1607	0.976853	0.0248598	136928	3404	0.0242844	14742	358	GRHL1_81	Pediatric CD4Na	NA	Pediatric CD4Na_NA	Not Special
GSC	0	0.1264	0.967889	0.0236183	136928	3234	0.0228599	14742	337	GSC_82	Pediatric CD4Na	NA	Pediatric CD4Na_NA	Not Special
HEY2	0.0720575	1.0263	1.06071	0.0289057	136928	3958	0.0306607	14742	452	HEY2_83	Pediatric CD4Na	NA	Pediatric CD4Na_NA	Not Special
HINFP	5.39306	6.3473	1.21891	0.0314983	136928	4313	0.0383937	14742	566	HINFP_84	Pediatric CD4Na	NA	Pediatric CD4Na	Not Special
HNF1A	0	0	0.811973	0.0720963	136928	9872	0.0585402	14742	863	HNF1A_85	Pediatric CD4Na	NA	Pediatric CD4Na_NA	Not Special
HNF1B	0	0	0.806578	0.0482735	136928	6610	0.0389364	14742	574	HNF1B_86	Pediatric CD4Na	NA	Pediatric CD4Na_NA	Not Special
HOXC11	0	0.0196	0.906792	0.0187763	136928	2571	0.0170262	14742	251	HOXC11_87	Pediatric CD4Na	NA	Pediatric CD4Na_NA	Not Special
HSF1	0	0.18	0.986306	0.0486241	136928	6658	0.0479582	14742	707	HSF1_88	Pediatric CD4Na	NA	Pediatric CD4Na_NA	Not Special
IRF8	0	0	0.753759	0.0672251	136928	9205	0.0506716	14742	747	IRF8_89	Pediatric CD4Na	NA	Pediatric CD4Na_NA	Not Special
IRF9	0	0	0.803514	0.0977594	136928	13386	0.0785511	14742	1158	IRF9_90	Pediatric CD4Na	NA	Pediatric CD4Na_NA	Not Special
ISX	0	0	0.80951	0.0305854	136928	4188	0.0247592	14742	365	ISX_91	Pediatric CD4Na	NA	Pediatric CD4Na_NA	Not Special
JDP2	0	0	0.721315	0.0435411	136928	5962	0.0314069	14742	463	JDP2_92	Pediatric CD4Na	NA	Pediatric CD4Na_NA	Not Special
JDP2.var.2	56.66	57.6142	1.8072	0.0279636	136928	3829	0.0505359	14742	745	JDP2.var.2_93	Pediatric CD4Na	NA	Pediatric CD4Na	Not Special
KLF13	2.51856	3.4728	1.11549	0.0517498	136928	7086	0.0577262	14742	851	KLF13_94	Pediatric CD4Na	NA	Pediatric CD4Na_NA	Not Special
LHX6	0	0	0.786325	0.0238958	136928	3272	0.0187899	14742	277	LHX6_95	Pediatric CD4Na	NA	Pediatric CD4Na_NA	Not Special
MEF2B	0	0.0008	0.938111	0.1162	136928	15911	0.109008	14742	1607	MEF2B_96	Pediatric CD4Na	NA	Pediatric CD4Na_NA	Not Special
MEOX1	0	0.0001	0.846085	0.0291029	136928	3985	0.0246235	14742	363	MEOX1_97	Pediatric CD4Na	NA	Pediatric CD4Na_NA	Not Special
MIXL1	0	0	0.810135	0.0360043	136928	4930	0.0291684	14742	430	MIXL1_98	Pediatric CD4Na	NA	Pediatric CD4Na_NA	Not Special
MLX	2.16406	3.1183	1.17449	0.0207919	136928	2847	0.02442	14742	360	MLX_99	Pediatric CD4Na	NA	Pediatric CD4Na_NA	Not Special
MLXIPL	3.28156	4.2358	1.22013	0.0195139	136928	2672	0.0238095	14742	351	MLXIPL_100	Pediatric CD4Na	NA	Pediatric CD4Na_NA	Not Special
MSC	0	0.8357	1.0318	0.0643623	136928	8813	0.0664089	14742	979	MSC_101	Pediatric CD4Na	NA	Pediatric CD4Na_NA	Not Special
MSX1	0	0.0003	0.840355	0.0229245	136928	3139	0.0192647	14742	284	MSX1_102	Pediatric CD4Na	NA	Pediatric CD4Na_NA	Not Special
MYF6	0.783057	1.7373	1.07631	0.044936	136928	6153	0.0483652	14742	713	MYF6_103	Pediatric CD4Na	NA	Pediatric CD4Na_NA	Not Special
NEUROD2	0	0.0049	0.845408	0.0121159	136928	1659	0.0102428	14742	151	NEUROD2_104	Pediatric CD4Na	NA	Pediatric CD4Na_NA	Not Special
NEUROG2	0	0.0308	0.92964	0.0251008	136928	3437	0.0233347	14742	344	NEUROG2_105	Pediatric CD4Na	NA	Pediatric CD4Na_NA	Not Special
NFIA	0	0.0036	0.914463	0.0439136	136928	6013	0.0401574	14742	592	NFIA_106	Pediatric CD4Na	NA	Pediatric CD4Na_NA	Not Special
NFIX	0	0.2718	0.99739	0.0426428	136928	5839	0.0425315	14742	627	NFIX_107	Pediatric CD4Na	NA	Pediatric CD4Na_NA	Not Special
NHLH1	2.74726	3.7015	1.09791	0.0756237	136928	10355	0.0830281	14742	1224	NHLH1_108	Pediatric CD4Na	NA	Pediatric CD4Na_NA	Not Special
NKX2.3	0	0.0639	0.961433	0.0447315	136928	6125	0.0430064	14742	634	NKX2.3_109	Pediatric CD4Na	NA	Pediatric CD4Na_NA	Not Special
NKX2.8	0	0.5985	1.02284	0.0516622	136928	7074	0.0528422	14742	779	NKX2.8_110	Pediatric CD4Na	NA	Pediatric CD4Na_NA	Not Special
NKX6.1	0	0	0.865978	0.0428473	136928	5867	0.0371049	14742	547	NKX6.1_111	Pediatric CD4Na	NA	Pediatric CD4Na_NA	Not Special
NKX6.2	0	0	0.832953	0.051224	136928	7014	0.0426672	14742	629	NKX6.2_112	Pediatric CD4Na	NA	Pediatric CD4Na_NA	Not Special
OLIG2	0	0.0334	0.919927	0.018287	136928	2504	0.0168227	14742	248	OLIG2_113	Pediatric CD4Na	NA	Pediatric CD4Na_NA	Not Special
PAX4	0	0.0001	0.794309	0.0158843	136928	2175	0.012617	14742	186	PAX4_114	Pediatric CD4Na	NA	Pediatric CD4Na_NA	Not Special
PAX7	0	0.0001	0.84589	0.0287889	136928	3942	0.0243522	14742	359	PAX7_115	Pediatric CD4Na	NA	Pediatric CD4Na_NA	Not Special
POU4F2	0	0	0.842605	0.0863812	136928	11828	0.0727852	14742	1073	POU4F2_116	Pediatric CD4Na	NA	Pediatric CD4Na_NA	Not Special
SP4	21.1923	22.1465	1.18492	0.150159	136928	20561	0.177927	14742	2623	SP4_117	Pediatric CD4Na	SP4	Pediatric CD4Na	Special
SPDEF	3.02456	3.9788	1.17756	0.0271895	136928	3723	0.0320174	14742	472	SPDEF_118	Pediatric CD4Na	NA	Pediatric CD4Na_NA	Not Special
SPIC	0.392257	1.3465	1.03652	0.117602	136928	16103	0.121897	14742	1797	SPIC_119	Pediatric CD4Na	NA	Pediatric CD4Na_NA	Not Special
SRF	0	0.4318	1.0181	0.02272	136928	3111	0.0231312	14742	341	SRF_120	Pediatric CD4Na	NA	Pediatric CD4Na_NA	Not Special
TBXT	0	0.1404	0.96999	0.0212593	136928	2911	0.0206214	14742	304	TBXT_121	Pediatric CD4Na	NA	Pediatric CD4Na_NA	Not Special
TBX2	0	0.0262	0.95276	0.0606596	136928	8306	0.0577941	14742	852	TBX2_122	Pediatric CD4Na	NA	Pediatric CD4Na_NA	Not Special
TBX20	0	0.0118	0.944151	0.0655235	136928	8972	0.0618641	14742	912	TBX20_123	Pediatric CD4Na	NA	Pediatric CD4Na_NA	Not Special
TBX21	0	0.0015	0.917447	0.0590018	136928	8079	0.0541311	14742	798	TBX21_124	Pediatric CD4Na	NA	Pediatric CD4Na_NA	Not Special
TFAP4	0	0.7986	1.03613	0.0459585	136928	6293	0.047619	14742	702	TFAP4_125	Pediatric CD4Na	NA	Pediatric CD4Na_NA	Not Special
TFCP2	0	0.1585	0.970419	0.0156579	136928	2144	0.0151947	14742	224	TFCP2_126	Pediatric CD4Na	NA	Pediatric CD4Na_NA	Not Special
TFEB	1.96086	2.9151	1.13293	0.031973	136928	4378	0.036223	14742	534	TFEB_127	Pediatric CD4Na	NA	Pediatric CD4Na_NA	Not Special
ZBTB7B	3.21016	4.1644	1.17032	0.0310674	136928	4254	0.0363587	14742	536	ZBTB7B_128	Pediatric CD4Na	NA	Pediatric CD4Na_NA	Not Special
ZBTB7C	7.05286	8.0071	1.2159	0.04173	136928	5714	0.0507394	14742	748	ZBTB7C_129	Pediatric CD4Na	NA	Pediatric CD4Na	Not Special
ZIC1	1.92486	2.8791	1.08264	0.0762518	136928	10441	0.0825532	14742	1217	ZIC1_130	Pediatric CD4Na	NA	Pediatric CD4Na_NA	Not Special
ZIC3	5.11786	6.0721	1.13705	0.0714098	136928	9778	0.0811966	14742	1197	ZIC3_131	Pediatric CD4Na	NA	Pediatric CD4Na	Not Special
ZBTB18	0	0.0216	0.959916	0.0918658	136928	12579	0.0881834	14742	1300	ZBTB18_132	Pediatric CD4Na	NA	Pediatric CD4Na_NA	Not Special
LBX2	0	0	0.819262	0.0272406	136928	3730	0.0223172	14742	329	LBX2_133	Pediatric CD4Na	NA	Pediatric CD4Na_NA	Not Special
MEOX2	0	0	0.793733	0.041876	136928	5734	0.0332384	14742	490	MEOX2_134	Pediatric CD4Na	NA	Pediatric CD4Na_NA	Not Special
MNX1	0	0	0.824385	0.0607253	136928	8315	0.0500611	14742	738	MNX1_135	Pediatric CD4Na	NA	Pediatric CD4Na_NA	Not Special
MSX2	0	0.0003	0.840355	0.0229245	136928	3139	0.0192647	14742	284	MSX2_136	Pediatric CD4Na	NA	Pediatric CD4Na_NA	Not Special
NOTO	0	0.0001	0.843057	0.0277591	136928	3801	0.0234025	14742	345	NOTO_137	Pediatric CD4Na	NA	Pediatric CD4Na_NA	Not Special
OTX1	0.643857	1.5981	1.21204	0.00565261	136928	774	0.00685117	14742	101	OTX1_138	Pediatric CD4Na	NA	Pediatric CD4Na_NA	Not Special
PDX1	0	0	0.762149	0.031418	136928	4302	0.0239452	14742	353	PDX1_139	Pediatric CD4Na	NA	Pediatric CD4Na_NA	Not Special
PHOX2A	0	0	0.878412	0.0610832	136928	8364	0.0536562	14742	791	PHOX2A_140	Pediatric CD4Na	NA	Pediatric CD4Na_NA	Not Special
PITX3	0	0.0036	0.903193	0.0343976	136928	4710	0.0310677	14742	458	PITX3_141	Pediatric CD4Na	NA	Pediatric CD4Na_NA	Not Special
PROP1	0	0	0.846562	0.079487	136928	10884	0.0672907	14742	992	PROP1_142	Pediatric CD4Na	NA	Pediatric CD4Na_NA	Not Special
PRRX1	0	0	0.79952	0.0401306	136928	5495	0.0320852	14742	473	PRRX1_143	Pediatric CD4Na	NA	Pediatric CD4Na_NA	Not Special
RAX2	0	0	0.80951	0.0305854	136928	4188	0.0247592	14742	365	RAX2_144	Pediatric CD4Na	NA	Pediatric CD4Na_NA	Not Special
RAX	0	0	0.834185	0.0308191	136928	4220	0.0257089	14742	379	RAX_145	Pediatric CD4Na	NA	Pediatric CD4Na_NA	Not Special
RHOXF1	0	0.0049	0.906374	0.0332291	136928	4550	0.030118	14742	444	RHOXF1_146	Pediatric CD4Na	NA	Pediatric CD4Na_NA	Not Special
UNCX	0	0	0.776559	0.0334555	136928	4581	0.0259802	14742	383	UNCX_147	Pediatric CD4Na	NA	Pediatric CD4Na_NA	Not Special
VAX1	0	0	0.805039	0.0424676	136928	5815	0.034188	14742	504	VAX1_148	Pediatric CD4Na	NA	Pediatric CD4Na_NA	Not Special
VAX2	0	0	0.783083	0.0305781	136928	4187	0.0239452	14742	353	VAX2_149	Pediatric CD4Na	NA	Pediatric CD4Na_NA	Not Special
VENTX	0	0	0.762159	0.0161983	136928	2218	0.0123457	14742	182	VENTX_150	Pediatric CD4Na	NA	Pediatric CD4Na_NA	Not Special
VSX1	0	0	0.819751	0.0305343	136928	4181	0.0250305	14742	369	VSX1_151	Pediatric CD4Na	NA	Pediatric CD4Na_NA	Not Special
VSX2	0	0	0.819751	0.0305343	136928	4181	0.0250305	14742	369	VSX2_152	Pediatric CD4Na	NA	Pediatric CD4Na_NA	Not Special
ESR1	0	0.0136	0.944067	0.0614337	136928	8412	0.0579976	14742	855	ESR1_153	Pediatric CD4Na	NA	Pediatric CD4Na_NA	Not Special
ESRRB	0	0	0.866593	0.0547149	136928	7492	0.0474155	14742	699	ESRRB_154	Pediatric CD4Na	NA	Pediatric CD4Na_NA	Not Special
NR2F1	0	0	0.863567	0.109656	136928	15015	0.0946954	14742	1396	NR2F1_155	Pediatric CD4Na	NA	Pediatric CD4Na_NA	Not Special
NR3C1	0	0.0775	0.953757	0.0250351	136928	3428	0.0238774	14742	352	NR3C1_156	Pediatric CD4Na	NA	Pediatric CD4Na_NA	Not Special
NR3C2	0	0.102	0.961341	0.0242025	136928	3314	0.0232669	14742	343	NR3C2_157	Pediatric CD4Na	NA	Pediatric CD4Na_NA	Not Special
RARA	0	0	0.867198	0.084088	136928	11514	0.0729209	14742	1075	RARA_158	Pediatric CD4Na	NA	Pediatric CD4Na_NA	Not Special
RARA.var.2	0	0.0001	0.89149	0.0614045	136928	8408	0.0547416	14742	807	RARA.var.2_159	Pediatric CD4Na	NA	Pediatric CD4Na_NA	Not Special
BCL6B	0	0.0004	0.899851	0.0533711	136928	7308	0.048026	14742	708	BCL6B_160	Pediatric CD4Na	NA	Pediatric CD4Na_NA	Not Special
EGR2	27.5725	28.5267	1.37769	0.0549486	136928	7524	0.0757021	14742	1116	EGR2_161	Pediatric CD4Na	NA	Pediatric CD4Na	Not Special
EGR3	32.355	33.3092	1.3071	0.0920119	136928	12599	0.120269	14742	1773	EGR3_162	Pediatric CD4Na	NA	Pediatric CD4Na	Not Special
EGR4	15.9783	16.9325	1.2233	0.0845627	136928	11579	0.103446	14742	1525	EGR4_163	Pediatric CD4Na	NA	Pediatric CD4Na	Not Special
GLIS1	1.27716	2.2314	1.12354	0.02578	136928	3530	0.0289649	14742	427	GLIS1_164	Pediatric CD4Na	NA	Pediatric CD4Na_NA	Not Special
GLIS2	4.91496	5.8692	1.16502	0.0489089	136928	6697	0.0569801	14742	840	GLIS2_165	Pediatric CD4Na	NA	Pediatric CD4Na_NA	Not Special
GLIS3	0	0.5298	1.02116	0.040189	136928	5503	0.0410392	14742	605	GLIS3_166	Pediatric CD4Na	NA	Pediatric CD4Na_NA	Not Special
HIC2	0	0.0001	0.907511	0.0792314	136928	10849	0.0719034	14742	1060	HIC2_167	Pediatric CD4Na	NA	Pediatric CD4Na_NA	Not Special
KLF14	17.483	18.4372	1.19611	0.115068	136928	15756	0.137634	14742	2029	KLF14_168	Pediatric CD4Na	KLF14	Pediatric CD4Na	Special
KLF16	27.8998	28.854	1.17493	0.205707	136928	28167	0.24169	14742	3563	KLF16_169	Pediatric CD4Na	NA	Pediatric CD4Na	Not Special
SP8	21.7484	22.7026	1.16814	0.179087	136928	24522	0.209198	14742	3084	SP8_170	Pediatric CD4Na	NA	Pediatric CD4Na	Not Special
ZBED1	2.31036	3.2646	1.41207	0.00432344	136928	592	0.00610501	14742	90	ZBED1_171	Pediatric CD4Na	NA	Pediatric CD4Na_NA	Not Special
ZIC4	1.09666	2.0509	1.06622	0.0738636	136928	10114	0.0787546	14742	1161	ZIC4_172	Pediatric CD4Na	NA	Pediatric CD4Na_NA	Not Special
ZNF143	0	0.1013	0.975519	0.0601484	136928	8236	0.0586759	14742	865	ZNF143_173	Pediatric CD4Na	NA	Pediatric CD4Na_NA	Not Special
ZNF410	0	0.0179	0.932783	0.0377425	136928	5168	0.0352055	14742	519	ZNF410_174	Pediatric CD4Na	NA	Pediatric CD4Na_NA	Not Special
CUX1	0	0	0.751885	0.0135327	136928	1853	0.010175	14742	150	CUX1_175	Pediatric CD4Na	NA	Pediatric CD4Na_NA	Not Special
CUX2	0	0	0.690222	0.0148399	136928	2032	0.0102428	14742	151	CUX2_176	Pediatric CD4Na	NA	Pediatric CD4Na_NA	Not Special
ONECUT2	0	0	0.777721	0.0458781	136928	6282	0.0356804	14742	526	ONECUT2_177	Pediatric CD4Na	NA	Pediatric CD4Na_NA	Not Special
ONECUT3	0	0	0.82324	0.0758063	136928	10380	0.0624067	14742	920	ONECUT3_178	Pediatric CD4Na	NA	Pediatric CD4Na_NA	Not Special
E2F7	0	0.2398	0.992752	0.0330027	136928	4519	0.0327635	14742	483	E2F7_179	Pediatric CD4Na	NA	Pediatric CD4Na_NA	Not Special
ELK3	1.55936	2.5136	1.11966	0.0321702	136928	4405	0.0360195	14742	531	ELK3_180	Pediatric CD4Na	NA	Pediatric CD4Na_NA	Not Special
ERF	8.54616	9.5004	1.22614	0.0459731	136928	6295	0.0563696	14742	831	ERF_181	Pediatric CD4Na	NA	Pediatric CD4Na	Not Special
ERG	7.98856	8.9428	1.22447	0.0437091	136928	5985	0.0535206	14742	789	ERG_182	Pediatric CD4Na	NA	Pediatric CD4Na	Not Special
ETS1	8.49216	9.4464	1.22781	0.0450821	136928	6173	0.0553521	14742	816	ETS1_183	Pediatric CD4Na	NA	Pediatric CD4Na	Not Special
ETV2	10.6896	11.6438	1.22539	0.0571833	136928	7830	0.0700719	14742	1033	ETV2_184	Pediatric CD4Na	ETV2	Pediatric CD4Na	Special
ETV3	3.03276	3.987	1.14764	0.0385969	136928	5285	0.0442952	14742	653	ETV3_185	Pediatric CD4Na	NA	Pediatric CD4Na_NA	Not Special
FEV	4.05526	5.0095	1.17545	0.0364717	136928	4994	0.0428707	14742	632	FEV_186	Pediatric CD4Na	NA	Pediatric CD4Na_NA	Not Special
GCM2	1.15876	2.113	1.14759	0.0170235	136928	2331	0.019536	14742	288	GCM2_187	Pediatric CD4Na	NA	Pediatric CD4Na_NA	Not Special
LEF1	1.48936	2.4436	1.06383	0.0990886	136928	13568	0.105413	14742	1554	LEF1_188	Pediatric CD4Na	NA	Pediatric CD4Na_NA	Not Special
HSF2	0	0.11	0.975471	0.052502	136928	7189	0.0512142	14742	755	HSF2_189	Pediatric CD4Na	NA	Pediatric CD4Na_NA	Not Special
HSF4	0	0.0357	0.951149	0.0464989	136928	6367	0.0442274	14742	652	HSF4_190	Pediatric CD4Na	NA	Pediatric CD4Na_NA	Not Special
IRF7	0	0	0.849115	0.12007	136928	16441	0.101954	14742	1503	IRF7_191	Pediatric CD4Na	NA	Pediatric CD4Na_NA	Not Special
MEF2D	0	0.0001	0.930433	0.135385	136928	18538	0.125967	14742	1857	MEF2D_192	Pediatric CD4Na	NA	Pediatric CD4Na_NA	Not Special
MEIS1	0.505057	1.4593	1.06137	0.0518959	136928	7106	0.0550807	14742	812	MEIS1_193	Pediatric CD4Na	NA	Pediatric CD4Na_NA	Not Special
MEIS2	0	0.6102	1.02557	0.0443153	136928	6068	0.0454484	14742	670	MEIS2_194	Pediatric CD4Na	NA	Pediatric CD4Na_NA	Not Special
MEIS3	0.302657	1.2569	1.05293	0.053729	136928	7357	0.0565731	14742	834	MEIS3_195	Pediatric CD4Na	NA	Pediatric CD4Na_NA	Not Special
MYBL1	0	0.0156	0.853255	0.00834745	136928	1143	0.00712251	14742	105	MYBL1_196	Pediatric CD4Na	NA	Pediatric CD4Na_NA	Not Special
MYBL2	1.41186	2.3661	1.23901	0.00793848	136928	1087	0.00983584	14742	145	MYBL2_197	Pediatric CD4Na	NA	Pediatric CD4Na_NA	Not Special
NFKB1	1.72726	2.6815	1.09435	0.0546711	136928	7486	0.0598291	14742	882	NFKB1_198	Pediatric CD4Na	NA	Pediatric CD4Na_NA	Not Special
NFKB2	2.99486	3.9491	1.13126	0.0475505	136928	6511	0.0537919	14742	793	NFKB2_199	Pediatric CD4Na	NA	Pediatric CD4Na_NA	Not Special
PAX1	0.295557	1.2498	1.09454	0.0177246	136928	2427	0.0194004	14742	286	PAX1_200	Pediatric CD4Na	NA	Pediatric CD4Na_NA	Not Special
PAX3	0	0	0.826259	0.0261889	136928	3586	0.0216389	14742	319	PAX3_201	Pediatric CD4Na	NA	Pediatric CD4Na_NA	Not Special
PAX9	0	0.5842	1.03612	0.0202953	136928	2779	0.0210284	14742	310	PAX9_202	Pediatric CD4Na	NA	Pediatric CD4Na_NA	Not Special
PKNOX2	0	0.2465	0.99533	0.062018	136928	8492	0.0617284	14742	910	PKNOX2_203	Pediatric CD4Na	NA	Pediatric CD4Na_NA	Not Special
POU1F1	0	0	0.906826	0.0940275	136928	12875	0.0852666	14742	1257	POU1F1_204	Pediatric CD4Na	NA	Pediatric CD4Na_NA	Not Special
POU2F1	0	0.0006	0.921182	0.0780556	136928	10688	0.0719034	14742	1060	POU2F1_205	Pediatric CD4Na	NA	Pediatric CD4Na_NA	Not Special
POU3F1	0	0	0.892855	0.0939034	136928	12858	0.0838421	14742	1236	POU3F1_206	Pediatric CD4Na	NA	Pediatric CD4Na_NA	Not Special
POU3F2	0	0	0.907872	0.0877176	136928	12011	0.0796364	14742	1174	POU3F2_207	Pediatric CD4Na	NA	Pediatric CD4Na_NA	Not Special
POU3F3	0	0	0.877847	0.100454	136928	13755	0.0881834	14742	1300	POU3F3_208	Pediatric CD4Na	NA	Pediatric CD4Na_NA	Not Special
POU3F4	0	0.0433	0.961833	0.0647421	136928	8865	0.0622711	14742	918	POU3F4_209	Pediatric CD4Na	NA	Pediatric CD4Na_NA	Not Special
POU4F1	0	0	0.84401	0.0974089	136928	13338	0.0822141	14742	1212	POU4F1_210	Pediatric CD4Na	NA	Pediatric CD4Na_NA	Not Special
POU4F3	0	0	0.833199	0.0903687	136928	12374	0.0752951	14742	1110	POU4F3_211	Pediatric CD4Na	NA	Pediatric CD4Na_NA	Not Special
POU5F1B	0	0.0116	0.943852	0.0654724	136928	8965	0.0617962	14742	911	POU5F1B_212	Pediatric CD4Na	NA	Pediatric CD4Na_NA	Not Special
POU6F2	0	0	0.862462	0.0433366	136928	5934	0.0373762	14742	551	POU6F2_213	Pediatric CD4Na	NA	Pediatric CD4Na_NA	Not Special
PROX1	0.136157	1.0904	1.0724	0.0231509	136928	3170	0.024827	14742	366	PROX1_214	Pediatric CD4Na	NA	Pediatric CD4Na_NA	Not Special
RFX2	6.49096	7.4452	1.23816	0.0321045	136928	4396	0.0397504	14742	586	RFX2_215	Pediatric CD4Na	NA	Pediatric CD4Na	Not Special
SMAD3	0	0.2159	0.983867	0.013927	136928	1907	0.0137023	14742	202	SMAD3_216	Pediatric CD4Na	NA	Pediatric CD4Na_NA	Not Special
TGIF1	0.275857	1.2301	1.05575	0.047032	136928	6440	0.049654	14742	732	TGIF1_217	Pediatric CD4Na	NA	Pediatric CD4Na_NA	Not Special
TGIF2	0	0.2124	0.990223	0.0445271	136928	6097	0.0440917	14742	650	TGIF2_218	Pediatric CD4Na	NA	Pediatric CD4Na_NA	Not Special
RFX4	8.10916	9.0634	1.24244	0.0384363	136928	5263	0.0477547	14742	704	RFX4_219	Pediatric CD4Na	NA	Pediatric CD4Na	Not Special
RFX5	6.88926	7.8435	1.23443	0.0350038	136928	4793	0.0432099	14742	637	RFX5_220	Pediatric CD4Na	NA	Pediatric CD4Na	Not Special
RUNX2	0.765457	1.7197	1.08242	0.0382902	136928	5243	0.0414462	14742	611	RUNX2_221	Pediatric CD4Na	NA	Pediatric CD4Na_NA	Not Special
EOMES	0	0.0018	0.91843	0.0580524	136928	7949	0.0533171	14742	786	EOMES_222	Pediatric CD4Na	NA	Pediatric CD4Na_NA	Not Special
MGA	0	0.0037	0.934706	0.072717	136928	9957	0.0679691	14742	1002	MGA_223	Pediatric CD4Na	NA	Pediatric CD4Na_NA	Not Special
TBR1	0	0.0001	0.900116	0.0718188	136928	9834	0.0646452	14742	953	TBR1_224	Pediatric CD4Na	NA	Pediatric CD4Na_NA	Not Special
TBX15	0	0.0037	0.934706	0.072717	136928	9957	0.0679691	14742	1002	TBX15_225	Pediatric CD4Na	NA	Pediatric CD4Na_NA	Not Special
TBX19	0	0.1569	0.974448	0.0218582	136928	2993	0.0212997	14742	314	TBX19_226	Pediatric CD4Na	NA	Pediatric CD4Na_NA	Not Special
TBX1	0	0.019	0.955353	0.080305	136928	10996	0.0767196	14742	1131	TBX1_227	Pediatric CD4Na	NA	Pediatric CD4Na_NA	Not Special
TBX4	0	0.0006	0.915873	0.068065	136928	9320	0.0623389	14742	919	TBX4_228	Pediatric CD4Na	NA	Pediatric CD4Na_NA	Not Special
TBX5	0	0.0013	0.933748	0.0924062	136928	12653	0.0862841	14742	1272	TBX5_229	Pediatric CD4Na	NA	Pediatric CD4Na_NA	Not Special
TEAD3	0	0.0036	0.918869	0.0483539	136928	6621	0.0444309	14742	655	TEAD3_230	Pediatric CD4Na	NA	Pediatric CD4Na_NA	Not Special
TFAP2A.var.2	1.19836	2.1526	1.06277	0.0868047	136928	11886	0.0922534	14742	1360	TFAP2A.var.2_231	Pediatric CD4Na	NA	Pediatric CD4Na_NA	Not Special
TFAP2B	0	0.2665	0.997427	0.0699127	136928	9573	0.0697327	14742	1028	TFAP2B_232	Pediatric CD4Na	NA	Pediatric CD4Na_NA	Not Special
TFAP2B.var.2	1.15476	2.109	1.07062	0.0681745	136928	9335	0.0729887	14742	1076	TFAP2B.var.2_233	Pediatric CD4Na	NA	Pediatric CD4Na_NA	Not Special
TFAP2B.var.3	0.489057	1.4433	1.05174	0.0699784	136928	9582	0.0735992	14742	1085	TFAP2B.var.3_234	Pediatric CD4Na	NA	Pediatric CD4Na_NA	Not Special
TFAP2C	0	0.4548	1.01132	0.0691531	136928	9469	0.0699362	14742	1031	TFAP2C_235	Pediatric CD4Na	NA	Pediatric CD4Na_NA	Not Special
TFAP2C.var.3	1.53036	2.4846	1.0847	0.0605355	136928	8289	0.0656627	14742	968	TFAP2C.var.3_236	Pediatric CD4Na	NA	Pediatric CD4Na_NA	Not Special
BHLHE40	4.12136	5.0756	1.23779	0.0208796	136928	2859	0.0258445	14742	381	BHLHE40_237	Pediatric CD4Na	NA	Pediatric CD4Na_NA	Not Special
BHLHE23	0	0.0382	0.921316	0.017155	136928	2349	0.0158052	14742	233	BHLHE23_238	Pediatric CD4Na	NA	Pediatric CD4Na_NA	Not Special
BHLHE22	0	0.0503	0.923119	0.0142557	136928	1952	0.0131597	14742	194	BHLHE22_239	Pediatric CD4Na	NA	Pediatric CD4Na_NA	Not Special
CLOCK	0.869157	1.8234	1.13008	0.0175275	136928	2400	0.0198074	14742	292	CLOCK_240	Pediatric CD4Na	NA	Pediatric CD4Na_NA	Not Special
FIGLA	0	0	0.894643	0.0865126	136928	11846	0.0773979	14742	1141	FIGLA_241	Pediatric CD4Na	NA	Pediatric CD4Na_NA	Not Special
HES5	0	0.4197	1.01453	0.0292855	136928	4010	0.029711	14742	438	HES5_242	Pediatric CD4Na	NA	Pediatric CD4Na_NA	Not Special
HES7	0	0.5492	1.02547	0.0321483	136928	4402	0.032967	14742	486	HES7_243	Pediatric CD4Na	NA	Pediatric CD4Na_NA	Not Special
HEY1	0	0.9503	1.05565	0.0293658	136928	4021	0.0309999	14742	457	HEY1_244	Pediatric CD4Na	NA	Pediatric CD4Na_NA	Not Special
MAX	2.48006	3.4343	1.15212	0.0304394	136928	4168	0.0350699	14742	517	MAX_245	Pediatric CD4Na	NA	Pediatric CD4Na_NA	Not Special
MNT	4.77906	5.7333	1.20423	0.0319949	136928	4381	0.0385294	14742	568	MNT_246	Pediatric CD4Na	NA	Pediatric CD4Na_NA	Not Special
OLIG1	0	0.0204	0.898441	0.0154023	136928	2109	0.013838	14742	204	OLIG1_247	Pediatric CD4Na	NA	Pediatric CD4Na_NA	Not Special
OLIG3	0	0.0123	0.90086	0.0208577	136928	2856	0.0187899	14742	277	OLIG3_248	Pediatric CD4Na	NA	Pediatric CD4Na_NA	Not Special
SREBF2.var.2	0	0.4819	1.0248	0.0208504	136928	2855	0.0213675	14742	315	SREBF2.var.2_249	Pediatric CD4Na	NA	Pediatric CD4Na_NA	Not Special
ATF7	58.4147	59.3689	1.94963	0.0215369	136928	2949	0.0419889	14742	619	ATF7_250	Pediatric CD4Na	ATF7	Pediatric CD4Na	Special
CEBPB	0	0.8512	1.05963	0.0204852	136928	2805	0.0217067	14742	320	CEBPB_251	Pediatric CD4Na	NA	Pediatric CD4Na_NA	Not Special
CEBPE	0	0.3378	1.00704	0.0189954	136928	2601	0.019129	14742	282	CEBPE_252	Pediatric CD4Na	NA	Pediatric CD4Na_NA	Not Special
CEBPG	0	0.5531	1.03357	0.0195577	136928	2678	0.0202144	14742	298	CEBPG_253	Pediatric CD4Na	NA	Pediatric CD4Na_NA	Not Special
CREB3L1	3.83516	4.7894	1.20289	0.026335	136928	3606	0.0316782	14742	467	CREB3L1_254	Pediatric CD4Na	NA	Pediatric CD4Na_NA	Not Special
NFE2	0	0	0.755641	0.0412041	136928	5642	0.0311355	14742	459	NFE2_255	Pediatric CD4Na	NA	Pediatric CD4Na_NA	Not Special
TEF	4.56156	5.5158	1.24825	0.0211936	136928	2902	0.026455	14742	390	TEF_256	Pediatric CD4Na	NA	Pediatric CD4Na_NA	Not Special
XBP1	7.27346	8.2277	1.34536	0.0178488	136928	2444	0.024013	14742	354	XBP1_257	Pediatric CD4Na	NA	Pediatric CD4Na	Not Special
FOXB1	0	0	0.917499	0.11016	136928	15084	0.101072	14742	1490	FOXB1_258	Pediatric CD4Na	NA	Pediatric CD4Na_NA	Not Special
FOXC1	0	0	0.917725	0.122181	136928	16730	0.112129	14742	1653	FOXC1_259	Pediatric CD4Na	NA	Pediatric CD4Na_NA	Not Special
FOXC2	0	0	0.92525	0.151613	136928	20760	0.140279	14742	2068	FOXC2_260	Pediatric CD4Na	NA	Pediatric CD4Na_NA	Not Special
FOXO4	3.48876	4.443	1.1262	0.0586659	136928	8033	0.0660697	14742	974	FOXO4_261	Pediatric CD4Na	NA	Pediatric CD4Na_NA	Not Special
FOXO6	3.48876	4.443	1.1262	0.0586659	136928	8033	0.0660697	14742	974	FOXO6_262	Pediatric CD4Na	NA	Pediatric CD4Na_NA	Not Special
FOXP3	3.48876	4.443	1.1262	0.0586659	136928	8033	0.0660697	14742	974	FOXP3_263	Pediatric CD4Na	NA	Pediatric CD4Na_NA	Not Special
RXRB	0	0	0.883386	0.0638876	136928	8748	0.0564374	14742	832	RXRB_264	Pediatric CD4Na	NA	Pediatric CD4Na_NA	Not Special
RXRG	0	0	0.859666	0.062573	136928	8568	0.0537919	14742	793	RXRG_265	Pediatric CD4Na	NA	Pediatric CD4Na_NA	Not Special
TP63	0	0.1237	0.964171	0.0197695	136928	2707	0.0190612	14742	281	TP63_266	Pediatric CD4Na	NA	Pediatric CD4Na_NA	Not Special
TP53	0	0.1273	0.969306	0.0254732	136928	3488	0.0246914	14742	364	TP53_267	Pediatric CD4Na	NA	Pediatric CD4Na_NA	Not Special
TP73	0	0.131	0.972429	0.0297163	136928	4069	0.028897	14742	426	TP73_268	Pediatric CD4Na	NA	Pediatric CD4Na_NA	Not Special
GMEB2	17.1455	18.0997	1.91965	0.00678459	136928	929	0.013024	14742	192	GMEB2_269	Pediatric CD4Na	NA	Pediatric CD4Na	Not Special
MTF1	9.43896	10.3932	1.2795	0.034142	136928	4675	0.0436847	14742	644	MTF1_270	Pediatric CD4Na	NA	Pediatric CD4Na	Not Special
E2F1	0	0.3751	1.0178	0.0100637	136928	1378	0.0102428	14742	151	E2F1_271	Pediatric CD4Na	NA	Pediatric CD4Na_NA	Not Special
E2F8	0	0.2882	0.999229	0.0448046	136928	6135	0.04477	14742	660	E2F8_272	Pediatric CD4Na	NA	Pediatric CD4Na_NA	Not Special
SOX21	0	0	0.877391	0.0528818	136928	7241	0.046398	14742	684	SOX21_273	Pediatric CD4Na	NA	Pediatric CD4Na_NA	Not Special
TFAP2A.var.3	1.18926	2.1435	1.07388	0.064114	136928	8779	0.0688509	14742	1015	TFAP2A.var.3_274	Pediatric CD4Na	NA	Pediatric CD4Na_NA	Not Special
ELK1	2.03786	2.9921	1.13003	0.0344561	136928	4718	0.0389364	14742	574	ELK1_275	Pediatric CD4Na	NA	Pediatric CD4Na_NA	Not Special
HOXD12	0	0.0794	0.94734	0.0186887	136928	2559	0.0177045	14742	261	HOXD12_276	Pediatric CD4Na	NA	Pediatric CD4Na_NA	Not Special
BARX1	0	0.0007	0.849362	0.0210841	136928	2887	0.017908	14742	264	BARX1_277	Pediatric CD4Na	NA	Pediatric CD4Na_NA	Not Special
BSX	0	0.0003	0.840355	0.0229245	136928	3139	0.0192647	14742	284	BSX_278	Pediatric CD4Na	NA	Pediatric CD4Na_NA	Not Special
DLX6	0	0	0.815077	0.02272	136928	3111	0.0185185	14742	273	DLX6_279	Pediatric CD4Na	NA	Pediatric CD4Na_NA	Not Special
DUXA	0	0.0219	0.941809	0.0449433	136928	6154	0.042328	14742	624	DUXA_280	Pediatric CD4Na	NA	Pediatric CD4Na_NA	Not Special
EMX2	0	0.0001	0.81756	0.0199959	136928	2738	0.0163478	14742	241	EMX2_281	Pediatric CD4Na	NA	Pediatric CD4Na_NA	Not Special
EVX1	0	0.0005	0.834943	0.0189297	136928	2592	0.0158052	14742	233	EVX1_282	Pediatric CD4Na	NA	Pediatric CD4Na_NA	Not Special
EVX2	0	0.0191	0.909225	0.0200689	136928	2748	0.0182472	14742	269	EVX2_283	Pediatric CD4Na	NA	Pediatric CD4Na_NA	Not Special
GBX1	0	0.0004	0.83814	0.0207189	136928	2837	0.0173654	14742	256	GBX1_284	Pediatric CD4Na	NA	Pediatric CD4Na_NA	Not Special
GBX2	0	0	0.825569	0.0265395	136928	3634	0.0219102	14742	323	GBX2_285	Pediatric CD4Na	NA	Pediatric CD4Na_NA	Not Special
GSC2	0	0.0855	0.955817	0.0241295	136928	3304	0.0230634	14742	340	GSC2_286	Pediatric CD4Na	NA	Pediatric CD4Na_NA	Not Special
GSX1	0	0	0.810247	0.0355807	136928	4872	0.0288292	14742	425	GSX1_287	Pediatric CD4Na	NA	Pediatric CD4Na_NA	Not Special
HESX1	0	0.0001	0.834112	0.0269996	136928	3697	0.0225207	14742	332	HESX1_288	Pediatric CD4Na	NA	Pediatric CD4Na_NA	Not Special
HMBOX1	0	0.0011	0.866208	0.0245896	136928	3367	0.0212997	14742	314	HMBOX1_289	Pediatric CD4Na	NA	Pediatric CD4Na_NA	Not Special
HOXA10	0	0	0.900931	0.0795089	136928	10887	0.0716321	14742	1056	HOXA10_290	Pediatric CD4Na	NA	Pediatric CD4Na_NA	Not Special
HOXB3	0	0.0001	0.860826	0.0330174	136928	4521	0.0284222	14742	419	HOXB3_291	Pediatric CD4Na	NA	Pediatric CD4Na_NA	Not Special
HOXC10	0	0.0031	0.900222	0.0339083	136928	4643	0.030525	14742	450	HOXC10_292	Pediatric CD4Na	NA	Pediatric CD4Na_NA	Not Special
HOXC12	0	0.0257	0.921302	0.0225301	136928	3085	0.020757	14742	306	HOXC12_293	Pediatric CD4Na	NA	Pediatric CD4Na_NA	Not Special
HOXC13	0	0.2733	0.997362	0.0354347	136928	4852	0.0353412	14742	521	HOXC13_294	Pediatric CD4Na	NA	Pediatric CD4Na_NA	Not Special
HOXD11	0	0.003	0.884599	0.0254586	136928	3486	0.0225207	14742	332	HOXD11_295	Pediatric CD4Na	NA	Pediatric CD4Na_NA	Not Special
ISL2	0	0.0163	0.934248	0.0413137	136928	5657	0.0385972	14742	569	ISL2_296	Pediatric CD4Na	NA	Pediatric CD4Na_NA	Not Special
FOXK1	3.53926	4.4935	1.11964	0.0655527	136928	8976	0.0733957	14742	1082	FOXK1_297	Pediatric CD4Na	NA	Pediatric CD4Na_NA	Not Special
GATA2	0	0.6253	1.02454	0.0513116	136928	7026	0.0525709	14742	775	GATA2_298	Pediatric CD4Na	NA	Pediatric CD4Na_NA	Not Special
HIF1A	6.37276	7.327	1.28446	0.0226031	136928	3095	0.0290327	14742	428	HIF1A_299	Pediatric CD4Na	NA	Pediatric CD4Na	Not Special
MYC	3.80466	4.7589	1.16363	0.0391739	136928	5364	0.045584	14742	672	MYC_300	Pediatric CD4Na	NA	Pediatric CD4Na_NA	Not Special
MYB	0	0.0409	0.950337	0.0406856	136928	5571	0.038665	14742	570	MYB_301	Pediatric CD4Na	NA	Pediatric CD4Na_NA	Not Special
MYCN	1.30756	2.2618	1.11721	0.0290226	136928	3974	0.0324244	14742	478	MYCN_302	Pediatric CD4Na	NA	Pediatric CD4Na_NA	Not Special
NEUROD1	0	0.0121	0.950764	0.0822622	136928	11264	0.0782119	14742	1153	NEUROD1_303	Pediatric CD4Na	NA	Pediatric CD4Na_NA	Not Special
NFIC	0	0.5629	1.01812	0.06556	136928	8977	0.0667481	14742	984	NFIC_304	Pediatric CD4Na	NA	Pediatric CD4Na_NA	Not Special
NFYA	0	0.4437	1.01322	0.0464624	136928	6362	0.0470764	14742	694	NFYA_305	Pediatric CD4Na	NA	Pediatric CD4Na_NA	Not Special
NR1H4	0	0.0023	0.897153	0.034478	136928	4721	0.030932	14742	456	NR1H4_306	Pediatric CD4Na	NA	Pediatric CD4Na_NA	Not Special
NR2F2	0	0	0.860866	0.0673712	136928	9225	0.0579976	14742	855	NR2F2_307	Pediatric CD4Na	NA	Pediatric CD4Na_NA	Not Special
PAX5	0.608457	1.5627	1.0895	0.0283288	136928	3879	0.0308642	14742	455	PAX5_308	Pediatric CD4Na	NA	Pediatric CD4Na_NA	Not Special
PBX3	0	0.2924	0.99969	0.108364	136928	14838	0.10833	14742	1597	PBX3_309	Pediatric CD4Na	NA	Pediatric CD4Na_NA	Not Special
POU5F1	0	0.0257	0.959817	0.0831824	136928	11390	0.0798399	14742	1177	POU5F1_310	Pediatric CD4Na	NA	Pediatric CD4Na_NA	Not Special
RBPJ	0	0.002	0.943418	0.111591	136928	15280	0.105277	14742	1552	RBPJ_311	Pediatric CD4Na	NA	Pediatric CD4Na_NA	Not Special
RELB	0.0357575	0.99	1.04746	0.0430007	136928	5888	0.0450414	14742	664	RELB_312	Pediatric CD4Na	NA	Pediatric CD4Na_NA	Not Special
SIX1	0	0.6566	1.02709	0.0488067	136928	6683	0.0501289	14742	739	SIX1_313	Pediatric CD4Na	NA	Pediatric CD4Na_NA	Not Special
SIX2	0	0.474	1.0128	0.0662392	136928	9070	0.0670872	14742	989	SIX2_314	Pediatric CD4Na	NA	Pediatric CD4Na_NA	Not Special
SOX10	5.54036	6.4946	1.11424	0.106173	136928	14538	0.118301	14742	1744	SOX10_315	Pediatric CD4Na	SOX10	Pediatric CD4Na	Special
SOX13	0	0.0023	0.907273	0.0421681	136928	5774	0.038258	14742	564	SOX13_316	Pediatric CD4Na	NA	Pediatric CD4Na_NA	Not Special
TEAD2	0	0.0025	0.919434	0.0541525	136928	7415	0.0497897	14742	734	TEAD2_317	Pediatric CD4Na	NA	Pediatric CD4Na_NA	Not Special
TFDP1	16.2246	17.1788	1.27357	0.0596007	136928	8161	0.0759056	14742	1119	TFDP1_318	Pediatric CD4Na	NA	Pediatric CD4Na	Not Special
ZBTB7A	7.67196	8.6262	1.15158	0.0861183	136928	11792	0.0991724	14742	1462	ZBTB7A_319	Pediatric CD4Na	NA	Pediatric CD4Na	Not Special
ZEB1	0	0.1728	0.991228	0.128929	136928	17654	0.127798	14742	1884	ZEB1_320	Pediatric CD4Na	NA	Pediatric CD4Na_NA	Not Special
ZNF24	0	0.0003	0.918463	0.0844166	136928	11559	0.0775336	14742	1143	ZNF24_321	Pediatric CD4Na	NA	Pediatric CD4Na_NA	Not Special
ZNF384	0	0	0.953078	0.30156	136928	41292	0.28741	14742	4237	ZNF384_322	Pediatric CD4Na	NA	Pediatric CD4Na_NA	Not Special
ZNF282	0	0.0961	0.973858	0.0573951	136928	7859	0.0558947	14742	824	ZNF282_323	Pediatric CD4Na	NA	Pediatric CD4Na_NA	Not Special
ZSCAN4	6.67536	7.6296	1.13684	0.0911136	136928	12476	0.103582	14742	1527	ZSCAN4_324	Pediatric CD4Na	NA	Pediatric CD4Na	Not Special
GATA3	0	0.157	0.983818	0.0544009	136928	7449	0.0535206	14742	789	GATA3_325	Pediatric CD4Na	NA	Pediatric CD4Na_NA	Not Special
FOS..JUN	0	0	0.755558	0.050815	136928	6958	0.0383937	14742	566	FOS..JUN_326	Pediatric CD4Na	NA	Pediatric CD4Na_NA	Not Special
FOS..JUN.var.2	30.51	31.4642	1.54842	0.0307972	136928	4217	0.0476869	14742	703	FOS..JUN.var.2_327	Pediatric CD4Na	NA	Pediatric CD4Na	Not Special
FOSB..JUN	60.8305	61.7847	1.83735	0.0280585	136928	3842	0.0515534	14742	760	FOSB..JUN_328	Pediatric CD4Na	NA	Pediatric CD4Na	Not Special
FOSL1..JUN	0	0	0.783534	0.057658	136928	7895	0.045177	14742	666	FOSL1..JUN_329	Pediatric CD4Na	NA	Pediatric CD4Na_NA	Not Special
FOSL1..JUN.var.2	51.2781	52.2323	2.00828	0.0170235	136928	2331	0.034188	14742	504	FOSL1..JUN.var.2_330	Pediatric CD4Na	NA	Pediatric CD4Na	Not Special
FOSL2..JUN	0	0	0.760614	0.0539554	136928	7388	0.0410392	14742	605	FOSL2..JUN_331	Pediatric CD4Na	NA	Pediatric CD4Na_NA	Not Special
FOSL2..JUN.var.2	54.9541	55.9083	1.72743	0.0327106	136928	4479	0.0565052	14742	833	FOSL2..JUN.var.2_332	Pediatric CD4Na	NA	Pediatric CD4Na	Not Special
JUN..JUNB	0	0	0.864027	0.0427086	136928	5848	0.0369014	14742	544	JUN..JUNB_333	Pediatric CD4Na	NA	Pediatric CD4Na_NA	Not Special
JUN..JUNB.var.2	55.1445	56.0987	1.83898	0.0254148	136928	3480	0.0467372	14742	689	JUN..JUNB.var.2_334	Pediatric CD4Na	NA	Pediatric CD4Na	Not Special
FOS..JUNB	0	0	0.697306	0.0470831	136928	6447	0.0328314	14742	484	FOS..JUNB_335	Pediatric CD4Na	NA	Pediatric CD4Na_NA	Not Special
FOSB..JUNB	0	0	0.71042	0.0487921	136928	6681	0.0346629	14742	511	FOSB..JUNB_336	Pediatric CD4Na	NA	Pediatric CD4Na_NA	Not Special
FOSB..JUNB.var.2	47.8253	48.7795	1.85012	0.0215953	136928	2957	0.0399539	14742	589	FOSB..JUNB.var.2_337	Pediatric CD4Na	NA	Pediatric CD4Na	Not Special
FOSL1..JUNB	0	0	0.734393	0.0532031	136928	7285	0.039072	14742	576	FOSL1..JUNB_338	Pediatric CD4Na	NA	Pediatric CD4Na_NA	Not Special
FOSL2..JUNB	0	0	0.710094	0.0511072	136928	6998	0.0362909	14742	535	FOSL2..JUNB_339	Pediatric CD4Na	NA	Pediatric CD4Na_NA	Not Special
FOSL2..JUNB.var.2	62.0554	63.0096	1.97221	0.0219093	136928	3000	0.0432099	14742	637	FOSL2..JUNB.var.2_340	Pediatric CD4Na	NA	Pediatric CD4Na	Not Special
FOS..JUND	0	0	0.772473	0.058308	136928	7984	0.0450414	14742	664	FOS..JUND_341	Pediatric CD4Na	NA	Pediatric CD4Na_NA	Not Special
FOSL1..JUND	0	0	0.735573	0.0554233	136928	7589	0.0407679	14742	601	FOSL1..JUND_342	Pediatric CD4Na	NA	Pediatric CD4Na_NA	Not Special
FOSL1..JUND.var.2	39.6764	40.6306	1.76995	0.0215004	136928	2944	0.0380545	14742	561	FOSL1..JUND.var.2_343	Pediatric CD4Na	NA	Pediatric CD4Na	Not Special
FOSL2..JUND	0	0	0.727138	0.0490696	136928	6719	0.0356804	14742	526	FOSL2..JUND_344	Pediatric CD4Na	NA	Pediatric CD4Na_NA	Not Special
FOSL2..JUND.var.2	64.5013	65.4555	1.83149	0.0300742	136928	4118	0.0550807	14742	812	FOSL2..JUND.var.2_345	Pediatric CD4Na	NA	Pediatric CD4Na	Not Special
NR1H4..RXRA	0	0.0719	0.957207	0.0320314	136928	4386	0.0306607	14742	452	NR1H4..RXRA_346	Pediatric CD4Na	NA	Pediatric CD4Na_NA	Not Special
NR4A2..RXRA	0	0.0173	0.925829	0.0316517	136928	4334	0.029304	14742	432	NR4A2..RXRA_347	Pediatric CD4Na	NA	Pediatric CD4Na_NA	Not Special
PPARA..RXRA	0	0.0003	0.911965	0.0720013	136928	9859	0.0656627	14742	968	PPARA..RXRA_348	Pediatric CD4Na	NA	Pediatric CD4Na_NA	Not Special
RARA..RXRG	0	0.0112	0.945363	0.0697447	136928	9550	0.0659341	14742	972	RARA..RXRG_349	Pediatric CD4Na	NA	Pediatric CD4Na_NA	Not Special
RORB	0	0.004	0.915769	0.0436288	136928	5974	0.0399539	14742	589	RORB_350	Pediatric CD4Na	NA	Pediatric CD4Na_NA	Not Special
RORC	0	0	0.820016	0.0432636	136928	5924	0.0354769	14742	523	RORC_351	Pediatric CD4Na	NA	Pediatric CD4Na_NA	Not Special
SOX15	0	0.8095	1.02254	0.111979	136928	15333	0.114503	14742	1688	SOX15_352	Pediatric CD4Na	NA	Pediatric CD4Na_NA	Not Special
TFE3	3.44786	4.4021	1.15271	0.0407221	136928	5576	0.0469407	14742	692	TFE3_353	Pediatric CD4Na	NA	Pediatric CD4Na_NA	Not Special
VDR	0	0.0002	0.902164	0.061054	136928	8360	0.0550807	14742	812	VDR_354	Pediatric CD4Na	NA	Pediatric CD4Na_NA	Not Special
IRF3	0	0	0.898453	0.12148	136928	16634	0.109144	14742	1609	IRF3_355	Pediatric CD4Na	NA	Pediatric CD4Na_NA	Not Special
IRF4	0	0	0.741547	0.0572637	136928	7841	0.0424637	14742	626	IRF4_356	Pediatric CD4Na	NA	Pediatric CD4Na_NA	Not Special
IRF5	0	0.0002	0.87438	0.0382464	136928	5237	0.0334419	14742	493	IRF5_357	Pediatric CD4Na	NA	Pediatric CD4Na_NA	Not Special
TCF7L1	0	0.5842	1.01636	0.0884991	136928	12118	0.0899471	14742	1326	TCF7L1_358	Pediatric CD4Na	NA	Pediatric CD4Na_NA	Not Special
ARGFX	0	0	0.790356	0.0422266	136928	5782	0.033374	14742	492	ARGFX_359	Pediatric CD4Na	NA	Pediatric CD4Na_NA	Not Special
ARNT2	2.93106	3.8853	1.17815	0.0262547	136928	3595	0.030932	14742	456	ARNT2_360	Pediatric CD4Na	NA	Pediatric CD4Na_NA	Not Special
ATF6	5.85156	6.8058	1.28027	0.0214054	136928	2931	0.0274047	14742	404	ATF6_361	Pediatric CD4Na	NA	Pediatric CD4Na	Not Special
ATOH1.var.2	0.112057	1.0663	1.03667	0.0795674	136928	10895	0.0824854	14742	1216	ATOH1.var.2_362	Pediatric CD4Na	NA	Pediatric CD4Na_NA	Not Special
ATOH7	0	0.0044	0.900098	0.0302203	136928	4138	0.0272012	14742	401	ATOH7_363	Pediatric CD4Na	NA	Pediatric CD4Na_NA	Not Special
BACH2	0	0	0.754545	0.039466	136928	5404	0.0297789	14742	439	BACH2_364	Pediatric CD4Na	NA	Pediatric CD4Na_NA	Not Special
BACH2.var.2	7.03406	7.9883	1.30054	0.0224278	136928	3071	0.0291684	14742	430	BACH2.var.2_365	Pediatric CD4Na	NA	Pediatric CD4Na	Not Special
BARX2	0	0	0.839985	0.0755872	136928	10350	0.0634921	14742	936	BARX2_366	Pediatric CD4Na	NA	Pediatric CD4Na_NA	Not Special
BHLHA15.var.2	0.0660575	1.0203	1.03719	0.0716143	136928	9806	0.0742776	14742	1095	BHLHA15.var.2_367	Pediatric CD4Na	NA	Pediatric CD4Na_NA	Not Special
CDX4	0	0.0138	0.942015	0.057103	136928	7819	0.0537919	14742	793	CDX4_368	Pediatric CD4Na	NA	Pediatric CD4Na_NA	Not Special
CREB3L4	9.68946	10.6437	1.31196	0.0285405	136928	3908	0.037444	14742	552	CREB3L4_369	Pediatric CD4Na	NA	Pediatric CD4Na	Not Special
CREB3L4.var.2	63.1048	64.059	2.08634	0.0182724	136928	2502	0.0381224	14742	562	CREB3L4.var.2_370	Pediatric CD4Na	NA	Pediatric CD4Na	Not Special
DLX5	0	0.0002	0.826841	0.0210841	136928	2887	0.0174332	14742	257	DLX5_371	Pediatric CD4Na	NA	Pediatric CD4Na_NA	Not Special
DMRTA2	0	0.0551	0.958096	0.0440377	136928	6030	0.0421924	14742	622	DMRTA2_372	Pediatric CD4Na	NA	Pediatric CD4Na_NA	Not Special
DMRTC2	0	0.0057	0.925084	0.0489089	136928	6697	0.0452449	14742	667	DMRTC2_373	Pediatric CD4Na	NA	Pediatric CD4Na_NA	Not Special
DPRX	0	0.0818	0.955352	0.0250643	136928	3432	0.0239452	14742	353	DPRX_374	Pediatric CD4Na	NA	Pediatric CD4Na_NA	Not Special
DRGX	0	0	0.77215	0.0271457	136928	3717	0.0209605	14742	309	DRGX_375	Pediatric CD4Na	NA	Pediatric CD4Na_NA	Not Special
ELF2	0.545457	1.4997	1.06599	0.0472803	136928	6474	0.0504002	14742	743	ELF2_376	Pediatric CD4Na	NA	Pediatric CD4Na_NA	Not Special
ETS2	10.3202	11.2744	1.25903	0.0428327	136928	5865	0.0539276	14742	795	ETS2_377	Pediatric CD4Na	NA	Pediatric CD4Na	Not Special
FERD3L	2.95376	3.908	1.11144	0.0635955	136928	8708	0.0706824	14742	1042	FERD3L_378	Pediatric CD4Na	NA	Pediatric CD4Na_NA	Not Special
FOXE1	0.373657	1.3279	1.03969	0.0993661	136928	13606	0.10331	14742	1523	FOXE1_379	Pediatric CD4Na	NA	Pediatric CD4Na_NA	Not Special
FOXN3	0.298157	1.2524	1.05791	0.0451405	136928	6181	0.0477547	14742	704	FOXN3_380	Pediatric CD4Na	NA	Pediatric CD4Na_NA	Not Special
GLI3	0	0.5889	1.01792	0.0769017	136928	10530	0.0782797	14742	1154	GLI3_381	Pediatric CD4Na	NA	Pediatric CD4Na_NA	Not Special
HES6	0	0.9131	1.05235	0.0304247	136928	4166	0.0320174	14742	472	HES6_382	Pediatric CD4Na	NA	Pediatric CD4Na_NA	Not Special
HNF4A.var.2	0	0.0031	0.915727	0.0471124	136928	6451	0.043142	14742	636	HNF4A.var.2_383	Pediatric CD4Na	NA	Pediatric CD4Na_NA	Not Special
HOXA1	0	0.0007	0.814504	0.0138248	136928	1893	0.0112603	14742	166	HOXA1_384	Pediatric CD4Na	NA	Pediatric CD4Na_NA	Not Special
HOXA4	0	0.0065	0.88839	0.0213032	136928	2917	0.0189255	14742	279	HOXA4_385	Pediatric CD4Na	NA	Pediatric CD4Na_NA	Not Special
HOXA6	0	0	0.792128	0.0256047	136928	3506	0.0202822	14742	299	HOXA6_386	Pediatric CD4Na	NA	Pediatric CD4Na_NA	Not Special
HOXA7	0	0.0174	0.90073	0.0176224	136928	2413	0.015873	14742	234	HOXA7_387	Pediatric CD4Na	NA	Pediatric CD4Na_NA	Not Special
HOXB4	0	0.0001	0.855728	0.0353543	136928	4841	0.0302537	14742	446	HOXB4_388	Pediatric CD4Na	NA	Pediatric CD4Na_NA	Not Special
HOXB6	0	0	0.832701	0.0332364	136928	4551	0.027676	14742	408	HOXB6_389	Pediatric CD4Na	NA	Pediatric CD4Na_NA	Not Special
HOXB7	0	0.0015	0.873756	0.0256193	136928	3508	0.022385	14742	330	HOXB7_390	Pediatric CD4Na	NA	Pediatric CD4Na_NA	Not Special
HOXB8	0	0.0174	0.90073	0.0176224	136928	2413	0.015873	14742	234	HOXB8_391	Pediatric CD4Na	NA	Pediatric CD4Na_NA	Not Special
HOXB9	0	0.003	0.880811	0.0238739	136928	3269	0.0210284	14742	310	HOXB9_392	Pediatric CD4Na	NA	Pediatric CD4Na_NA	Not Special
HOXC4	0	0.0001	0.855728	0.0353543	136928	4841	0.0302537	14742	446	HOXC4_393	Pediatric CD4Na	NA	Pediatric CD4Na_NA	Not Special
HOXC8	0	0	0.751727	0.0212959	136928	2916	0.0160087	14742	236	HOXC8_394	Pediatric CD4Na	NA	Pediatric CD4Na_NA	Not Special
HOXD10	0	0.0068	0.89477	0.0235014	136928	3218	0.0210284	14742	310	HOXD10_395	Pediatric CD4Na	NA	Pediatric CD4Na_NA	Not Special
HOXD4	0	0.0001	0.855728	0.0353543	136928	4841	0.0302537	14742	446	HOXD4_396	Pediatric CD4Na	NA	Pediatric CD4Na_NA	Not Special
IKZF1	9.28636	10.2406	1.10145	0.200215	136928	27415	0.220526	14742	3251	IKZF1_397	Pediatric CD4Na	IKZF1	Pediatric CD4Na	Special
IRF6	0	0.0457	0.913143	0.0121086	136928	1658	0.0110568	14742	163	IRF6_398	Pediatric CD4Na	NA	Pediatric CD4Na_NA	Not Special
KLF10	12.2158	13.17	1.13504	0.158193	136928	21661	0.179555	14742	2647	KLF10_399	Pediatric CD4Na	NA	Pediatric CD4Na	Not Special
KLF11	22.9471	23.9013	1.18134	0.165773	136928	22699	0.195835	14742	2887	KLF11_400	Pediatric CD4Na	NA	Pediatric CD4Na	Not Special
KLF15	55.6585	56.6127	1.27363	0.178262	136928	24409	0.227038	14742	3347	KLF15_401	Pediatric CD4Na	NA	Pediatric CD4Na	Not Special
KLF17	4.49986	5.4541	1.08584	0.145244	136928	19888	0.157713	14742	2325	KLF17_402	Pediatric CD4Na	NA	Pediatric CD4Na_NA	Not Special
KLF2	10.4499	11.4041	1.10315	0.214171	136928	29326	0.236264	14742	3483	KLF2_403	Pediatric CD4Na	KLF2	Pediatric CD4Na	Special
KLF3	7.58706	8.5413	1.12848	0.114089	136928	15622	0.128748	14742	1898	KLF3_404	Pediatric CD4Na	KLF3	Pediatric CD4Na	Special
KLF6	11.0298	11.984	1.13758	0.140607	136928	19253	0.159951	14742	2358	KLF6_405	Pediatric CD4Na	NA	Pediatric CD4Na	Not Special
LHX1	0	0.002	0.860477	0.0195504	136928	2677	0.0168227	14742	248	LHX1_406	Pediatric CD4Na	NA	Pediatric CD4Na_NA	Not Special
LHX5	0	0	0.787875	0.0314253	136928	4303	0.0247592	14742	365	LHX5_407	Pediatric CD4Na	NA	Pediatric CD4Na_NA	Not Special
MAF	0	0.2983	1.00043	0.0336308	136928	4605	0.0336454	14742	496	MAF_408	Pediatric CD4Na	NA	Pediatric CD4Na_NA	Not Special
MAFA	0	0.5617	1.02534	0.0349308	136928	4783	0.035816	14742	528	MAFA_409	Pediatric CD4Na	NA	Pediatric CD4Na_NA	Not Special
MAZ	17.1661	18.1203	1.12888	0.224373	136928	30723	0.25329	14742	3734	MAZ_410	Pediatric CD4Na	NA	Pediatric CD4Na	Not Special
MSANTD3	0	0.1477	0.983225	0.059608	136928	8162	0.0586081	14742	864	MSANTD3_411	Pediatric CD4Na	NA	Pediatric CD4Na_NA	Not Special
MSGN1	0	0.0416	0.938778	0.0265906	136928	3641	0.0249627	14742	368	MSGN1_412	Pediatric CD4Na	NA	Pediatric CD4Na_NA	Not Special
NFATC4	0	0.0409	0.964015	0.0755726	136928	10348	0.0728531	14742	1074	NFATC4_413	Pediatric CD4Na	NA	Pediatric CD4Na_NA	Not Special
NFIC.var.2	0	0.0246	0.951511	0.0598125	136928	8190	0.0569122	14742	839	NFIC.var.2_414	Pediatric CD4Na	NA	Pediatric CD4Na_NA	Not Special
NFIX.var.2	0	0.5068	1.01578	0.0588996	136928	8065	0.0598291	14742	882	NFIX.var.2_415	Pediatric CD4Na	NA	Pediatric CD4Na_NA	Not Special
NHLH2	2.81566	3.7699	1.09931	0.0752804	136928	10308	0.0827567	14742	1220	NHLH2_416	Pediatric CD4Na	NA	Pediatric CD4Na_NA	Not Special
NKX6.3	0	0.0005	0.885897	0.0398165	136928	5452	0.0352734	14742	520	NKX6.3_417	Pediatric CD4Na	NA	Pediatric CD4Na_NA	Not Special
NR1D1	0	0	0.887751	0.0748057	136928	10243	0.0664089	14742	979	NR1D1_418	Pediatric CD4Na	NA	Pediatric CD4Na_NA	Not Special
NR1D2	0	0.0001	0.882835	0.0530936	136928	7270	0.0468729	14742	691	NR1D2_419	Pediatric CD4Na	NA	Pediatric CD4Na_NA	Not Special
NR1I2	0	0.4493	1.01489	0.0395682	136928	5418	0.0401574	14742	592	NR1I2_420	Pediatric CD4Na	NA	Pediatric CD4Na_NA	Not Special
NR1I3	0	0.0969	0.970751	0.0456298	136928	6248	0.0442952	14742	653	NR1I3_421	Pediatric CD4Na	NA	Pediatric CD4Na_NA	Not Special
NR2C1	0	0.0967	0.970024	0.0436361	136928	5975	0.042328	14742	624	NR2C1_422	Pediatric CD4Na	NA	Pediatric CD4Na_NA	Not Special
NR2C2.var.2	0	0.0004	0.901094	0.0550289	136928	7535	0.0495862	14742	731	NR2C2.var.2_423	Pediatric CD4Na	NA	Pediatric CD4Na_NA	Not Special
NR2F1.var.2	0	0	0.876969	0.0715486	136928	9797	0.0627459	14742	925	NR2F1.var.2_424	Pediatric CD4Na	NA	Pediatric CD4Na_NA	Not Special
NR2F1.var.3	0	0.07	0.959389	0.0366251	136928	5015	0.0351377	14742	518	NR2F1.var.3_425	Pediatric CD4Na	NA	Pediatric CD4Na_NA	Not Special
NR2F6.var.3	0	0.0177	0.930361	0.0354347	136928	4852	0.032967	14742	486	NR2F6.var.3_426	Pediatric CD4Na	NA	Pediatric CD4Na_NA	Not Special
NR5A1	0	0.009	0.943342	0.0710446	136928	9728	0.0670194	14742	988	NR5A1_427	Pediatric CD4Na	NA	Pediatric CD4Na_NA	Not Special
NR6A1	0	0	0.877356	0.0615433	136928	8427	0.0539954	14742	796	NR6A1_428	Pediatric CD4Na	NA	Pediatric CD4Na_NA	Not Special
OSR1	0	0.4073	1.01402	0.0263569	136928	3609	0.0267264	14742	394	OSR1_429	Pediatric CD4Na	NA	Pediatric CD4Na_NA	Not Special
OVOL1	0	0.7912	1.09496	0.00718626	136928	984	0.00786867	14742	116	OVOL1_430	Pediatric CD4Na	NA	Pediatric CD4Na_NA	Not Special
OVOL2	0	0.6811	1.08144	0.00671156	136928	919	0.00725817	14742	107	OVOL2_431	Pediatric CD4Na	NA	Pediatric CD4Na_NA	Not Special
PAX3.var.2	0.0967575	1.051	1.09158	0.0137956	136928	1889	0.015059	14742	222	PAX3.var.2_432	Pediatric CD4Na	NA	Pediatric CD4Na_NA	Not Special
PITX2	0	0	0.878113	0.120509	136928	16501	0.10582	14742	1560	PITX2_433	Pediatric CD4Na	NA	Pediatric CD4Na_NA	Not Special
PLAGL2	0.460857	1.4151	1.04933	0.0740827	136928	10144	0.0777371	14742	1146	PLAGL2_434	Pediatric CD4Na	NA	Pediatric CD4Na_NA	Not Special
POU6F1.var.2	0	0.0009	0.895605	0.0422631	136928	5787	0.037851	14742	558	POU6F1.var.2_435	Pediatric CD4Na	NA	Pediatric CD4Na_NA	Not Special
PPARD	0	0	0.893651	0.0692262	136928	9479	0.0618641	14742	912	PPARD_436	Pediatric CD4Na	NA	Pediatric CD4Na_NA	Not Special
RARB.var.3	0	0.0509	0.945743	0.0284748	136928	3899	0.0269299	14742	397	RARB.var.3_437	Pediatric CD4Na	NA	Pediatric CD4Na_NA	Not Special
RARG.var.3	0	0.0006	0.863794	0.0270142	136928	3699	0.0233347	14742	344	RARG.var.3_438	Pediatric CD4Na	NA	Pediatric CD4Na_NA	Not Special
RFX7	4.85596	5.8102	1.25373	0.021588	136928	2956	0.0270655	14742	399	RFX7_439	Pediatric CD4Na	NA	Pediatric CD4Na_NA	Not Special
RXRB.var.2	0	0.1644	0.980007	0.0311478	136928	4265	0.030525	14742	450	RXRB.var.2_440	Pediatric CD4Na	NA	Pediatric CD4Na_NA	Not Special
RXRG.var.2	0	0.6447	1.02972	0.0390643	136928	5349	0.0402252	14742	593	RXRG.var.2_441	Pediatric CD4Na	NA	Pediatric CD4Na_NA	Not Special
SMAD5	0	0.0798	0.933016	0.0113417	136928	1553	0.010582	14742	156	SMAD5_442	Pediatric CD4Na	NA	Pediatric CD4Na_NA	Not Special
SNAI1	0	0.0771	0.980968	0.136086	136928	18634	0.133496	14742	1968	SNAI1_443	Pediatric CD4Na	NA	Pediatric CD4Na_NA	Not Special
SNAI3	0	0.0016	0.943156	0.116945	136928	16013	0.110297	14742	1626	SNAI3_444	Pediatric CD4Na	NA	Pediatric CD4Na_NA	Not Special
SOHLH2	5.82386	6.7781	1.26886	0.0230413	136928	3155	0.0292362	14742	431	SOHLH2_445	Pediatric CD4Na	NA	Pediatric CD4Na	Not Special
SOX12	1.38716	2.3414	1.15714	0.0174106	136928	2384	0.0201465	14742	297	SOX12_446	Pediatric CD4Na	NA	Pediatric CD4Na_NA	Not Special
SOX14	0.0840575	1.0383	1.06235	0.0280951	136928	3847	0.0298467	14742	440	SOX14_447	Pediatric CD4Na	NA	Pediatric CD4Na_NA	Not Special
SOX18	0	0.2291	0.990201	0.0263058	136928	3602	0.026048	14742	384	SOX18_448	Pediatric CD4Na	NA	Pediatric CD4Na_NA	Not Special
SP9	29.9658	30.92	1.19542	0.183228	136928	25089	0.219034	14742	3229	SP9_449	Pediatric CD4Na	SP9	Pediatric CD4Na	Special
TBX18	0	0	0.91405	0.114286	136928	15649	0.104463	14742	1540	TBX18_450	Pediatric CD4Na	NA	Pediatric CD4Na_NA	Not Special
TBX3	0	0.0076	0.945738	0.0818386	136928	11206	0.0773979	14742	1141	TBX3_451	Pediatric CD4Na	NA	Pediatric CD4Na_NA	Not Special
TBX6	0	0.0033	0.933591	0.0726586	136928	9949	0.0678334	14742	1000	TBX6_452	Pediatric CD4Na	NA	Pediatric CD4Na_NA	Not Special
TCF21.var.2	0	0.0409	0.931364	0.0214127	136928	2932	0.019943	14742	294	TCF21.var.2_453	Pediatric CD4Na	NA	Pediatric CD4Na_NA	Not Special
TFAP2E	3.31926	4.2735	1.13151	0.0519762	136928	7117	0.0588116	14742	867	TFAP2E_454	Pediatric CD4Na	NA	Pediatric CD4Na_NA	Not Special
TFAP4.var.2	0	0.0235	0.921082	0.0236402	136928	3237	0.0217745	14742	321	TFAP4.var.2_455	Pediatric CD4Na	NA	Pediatric CD4Na_NA	Not Special
TGIF2LX	0	0.9317	1.05389	0.0299939	136928	4107	0.0316104	14742	466	TGIF2LX_456	Pediatric CD4Na	NA	Pediatric CD4Na_NA	Not Special
TGIF2LY	0.408457	1.3627	1.08077	0.0276788	136928	3790	0.0299145	14742	441	TGIF2LY_457	Pediatric CD4Na	NA	Pediatric CD4Na_NA	Not Special
THAP11	0	0	0.897449	0.0894923	136928	12254	0.0803147	14742	1184	THAP11_458	Pediatric CD4Na	NA	Pediatric CD4Na_NA	Not Special
THRB	0	0.0008	0.919633	0.0715486	136928	9797	0.0657984	14742	970	THRB_459	Pediatric CD4Na	NA	Pediatric CD4Na_NA	Not Special
THRB.var.2	0	0.0313	0.941121	0.0353178	136928	4836	0.0332384	14742	490	THRB.var.2_460	Pediatric CD4Na	NA	Pediatric CD4Na_NA	Not Special
THRB.var.3	0	0.2095	0.991727	0.0667577	136928	9141	0.0662054	14742	976	THRB.var.3_461	Pediatric CD4Na	NA	Pediatric CD4Na_NA	Not Special
TLX2	0	0	0.814982	0.0270507	136928	3704	0.0220459	14742	325	TLX2_462	Pediatric CD4Na	NA	Pediatric CD4Na_NA	Not Special
VEZF1	3.15896	4.1132	1.12563	0.054116	136928	7410	0.0609144	14742	898	VEZF1_463	Pediatric CD4Na	NA	Pediatric CD4Na_NA	Not Special
ZBTB26	0	0	0.914316	0.102828	136928	14080	0.0940171	14742	1386	ZBTB26_464	Pediatric CD4Na	NA	Pediatric CD4Na_NA	Not Special
ZBTB32	0	0.0001	0.884126	0.0477988	136928	6545	0.0422602	14742	623	ZBTB32_465	Pediatric CD4Na	NA	Pediatric CD4Na_NA	Not Special
ZBTB6	0	0.001	0.940435	0.119231	136928	16326	0.112129	14742	1653	ZBTB6_466	Pediatric CD4Na	NA	Pediatric CD4Na_NA	Not Special
ZFP57	3.42136	4.3756	1.19849	0.0246772	136928	3379	0.0295754	14742	436	ZFP57_467	Pediatric CD4Na	NA	Pediatric CD4Na_NA	Not Special
ZIC5	3.88856	4.8428	1.1152	0.0763978	136928	10461	0.0851988	14742	1256	ZIC5_468	Pediatric CD4Na	NA	Pediatric CD4Na_NA	Not Special
ZKSCAN1	0	0.0127	0.923762	0.0348066	136928	4766	0.032153	14742	474	ZKSCAN1_469	Pediatric CD4Na	NA	Pediatric CD4Na_NA	Not Special
ZNF135	0	0	0.932166	0.231771	136928	31736	0.216049	14742	3185	ZNF135_470	Pediatric CD4Na	NA	Pediatric CD4Na_NA	Not Special
ZNF136	0	0	0.883581	0.0571176	136928	7821	0.0504681	14742	744	ZNF136_471	Pediatric CD4Na	NA	Pediatric CD4Na_NA	Not Special
ZNF140	0	0.0741	0.972895	0.074813	136928	10244	0.0727852	14742	1073	ZNF140_472	Pediatric CD4Na	NA	Pediatric CD4Na_NA	Not Special
ZNF274	0	0.3712	1.00674	0.0521515	136928	7141	0.0525031	14742	774	ZNF274_473	Pediatric CD4Na	NA	Pediatric CD4Na_NA	Not Special
ZNF317	0	0.7491	1.02412	0.0837886	136928	11473	0.0858093	14742	1265	ZNF317_474	Pediatric CD4Na	NA	Pediatric CD4Na_NA	Not Special
ZNF382	0	0.0833	0.970099	0.0539115	136928	7382	0.0522996	14742	771	ZNF382_475	Pediatric CD4Na	NA	Pediatric CD4Na_NA	Not Special
ZNF460	1.65806	2.6123	1.03072	0.339193	136928	46445	0.349613	14742	5154	ZNF460_476	Pediatric CD4Na	NA	Pediatric CD4Na_NA	Not Special
ZNF528	0.218957	1.1732	1.03828	0.0868267	136928	11889	0.0901506	14742	1329	ZNF528_477	Pediatric CD4Na	NA	Pediatric CD4Na_NA	Not Special
ZNF682	0.640957	1.5952	1.04222	0.116894	136928	16006	0.121829	14742	1796	ZNF682_478	Pediatric CD4Na	NA	Pediatric CD4Na_NA	Not Special
ZNF684	0	0.7592	1.02491	0.0814735	136928	11156	0.0835029	14742	1231	ZNF684_479	Pediatric CD4Na	NA	Pediatric CD4Na_NA	Not Special
ZNF75D	0	0.145	0.987383	0.106348	136928	14562	0.105006	14742	1548	ZNF75D_480	Pediatric CD4Na	NA	Pediatric CD4Na_NA	Not Special
ZSCAN29	0	0.8984	1.06322	0.0205436	136928	2813	0.0218424	14742	322	ZSCAN29_481	Pediatric CD4Na	NA	Pediatric CD4Na_NA	Not Special
ASCL1	1.88856	2.8428	1.07861	0.0821965	136928	11255	0.0886583	14742	1307	ASCL1_482	Pediatric CD4Na	NA	Pediatric CD4Na_NA	Not Special
ATF3	49.6356	50.5898	1.78339	0.0259406	136928	3552	0.0462624	14742	682	ATF3_483	Pediatric CD4Na	ATF3	Pediatric CD4Na	Special
BARHL1	0.773257	1.7275	1.17947	0.00874182	136928	1197	0.0103107	14742	152	BARHL1_484	Pediatric CD4Na	NA	Pediatric CD4Na_NA	Not Special
BATF..JUN	0	0	0.743026	0.073126	136928	10013	0.0543346	14742	801	BATF..JUN_485	Pediatric CD4Na	NA	Pediatric CD4Na_NA	Not Special
BCL6	0	0.0055	0.922397	0.0464039	136928	6354	0.0428029	14742	631	BCL6_486	Pediatric CD4Na	NA	Pediatric CD4Na_NA	Not Special
CDX1	0	0.0395	0.95648	0.05397	136928	7390	0.0516212	14742	761	CDX1_487	Pediatric CD4Na	NA	Pediatric CD4Na_NA	Not Special
E2F2	0	0.2476	0.991588	0.0162129	136928	2220	0.0160765	14742	237	E2F2_488	Pediatric CD4Na	NA	Pediatric CD4Na_NA	Not Special
E2F3	0	0.2226	0.978942	0.00582058	136928	797	0.00569801	14742	84	E2F3_489	Pediatric CD4Na	NA	Pediatric CD4Na_NA	Not Special
E2F4	0	0.5915	1.04962	0.0115681	136928	1584	0.0121422	14742	179	E2F4_490	Pediatric CD4Na	NA	Pediatric CD4Na_NA	Not Special
EMX1	0	0.0007	0.814504	0.0138248	136928	1893	0.0112603	14742	166	EMX1_491	Pediatric CD4Na	NA	Pediatric CD4Na_NA	Not Special
FOXD2	0	0.0395	0.969615	0.105778	136928	14484	0.102564	14742	1512	FOXD2_492	Pediatric CD4Na	NA	Pediatric CD4Na_NA	Not Special
GATA5	0	0.2638	0.996407	0.0412553	136928	5649	0.041107	14742	606	GATA5_493	Pediatric CD4Na	NA	Pediatric CD4Na_NA	Not Special
GFI1	0	0	0.889781	0.0635809	136928	8706	0.0565731	14742	834	GFI1_494	Pediatric CD4Na	NA	Pediatric CD4Na_NA	Not Special
GLI2	0	0.3568	1.0044	0.0780045	136928	10681	0.0783476	14742	1155	GLI2_495	Pediatric CD4Na	NA	Pediatric CD4Na_NA	Not Special
GSX2	0	0.0034	0.863397	0.0175202	136928	2399	0.0151268	14742	223	GSX2_496	Pediatric CD4Na	NA	Pediatric CD4Na_NA	Not Special
HES1	12.8521	13.8063	1.29249	0.0422485	136928	5785	0.0546059	14742	805	HES1_497	Pediatric CD4Na	NA	Pediatric CD4Na	Not Special
HES2	3.06256	4.0168	1.18163	0.0263496	136928	3608	0.0311355	14742	459	HES2_498	Pediatric CD4Na	NA	Pediatric CD4Na_NA	Not Special
HOXA13	0	0.0006	0.907129	0.0572052	136928	7833	0.0518926	14742	765	HOXA13_499	Pediatric CD4Na	NA	Pediatric CD4Na_NA	Not Special
HOXA2	0	0.0007	0.814504	0.0138248	136928	1893	0.0112603	14742	166	HOXA2_500	Pediatric CD4Na	NA	Pediatric CD4Na_NA	Not Special
HOXA5	0	0.0602	0.934203	0.0164101	136928	2247	0.0153303	14742	226	HOXA5_501	Pediatric CD4Na	NA	Pediatric CD4Na_NA	Not Special
HOXA9	0.202457	1.1567	1.15811	0.00579867	136928	794	0.00671551	14742	99	HOXA9_502	Pediatric CD4Na	NA	Pediatric CD4Na_NA	Not Special
HOXB2	0	0.0011	0.851794	0.0199886	136928	2737	0.0170262	14742	251	HOXB2_503	Pediatric CD4Na	NA	Pediatric CD4Na_NA	Not Special
HOXB5	0	0.0086	0.890611	0.0198791	136928	2722	0.0177045	14742	261	HOXB5_504	Pediatric CD4Na	NA	Pediatric CD4Na_NA	Not Special
HOXC9	0	0.0013	0.864027	0.0229245	136928	3139	0.0198074	14742	292	HOXC9_505	Pediatric CD4Na	NA	Pediatric CD4Na_NA	Not Special
HOXD13	0	0.0526	0.956612	0.0429715	136928	5884	0.041107	14742	606	HOXD13_506	Pediatric CD4Na	NA	Pediatric CD4Na_NA	Not Special
HOXD3	0	0	0.804003	0.0280951	136928	3847	0.0225885	14742	333	HOXD3_507	Pediatric CD4Na	NA	Pediatric CD4Na_NA	Not Special
HOXD8	0	0.0174	0.90073	0.0176224	136928	2413	0.015873	14742	234	HOXD8_508	Pediatric CD4Na	NA	Pediatric CD4Na_NA	Not Special
HOXD9	0	0.0012	0.917953	0.0623685	136928	8540	0.0572514	14742	844	HOXD9_509	Pediatric CD4Na	NA	Pediatric CD4Na_NA	Not Special
JUNB.var.2	55.6918	56.646	1.95177	0.0204706	136928	2803	0.0399539	14742	589	JUNB.var.2_510	Pediatric CD4Na	NA	Pediatric CD4Na	Not Special
LHX9	0	0	0.80951	0.0305854	136928	4188	0.0247592	14742	365	LHX9_511	Pediatric CD4Na	NA	Pediatric CD4Na_NA	Not Special
LMX1A	0	0	0.768001	0.037538	136928	5140	0.0288292	14742	425	LMX1A_512	Pediatric CD4Na	NA	Pediatric CD4Na_NA	Not Special
LMX1B	0	0	0.770874	0.0502454	136928	6880	0.0387329	14742	571	LMX1B_513	Pediatric CD4Na	NA	Pediatric CD4Na_NA	Not Special
NEUROG1	0	0.0424	0.921576	0.0158989	136928	2177	0.014652	14742	216	NEUROG1_514	Pediatric CD4Na	NA	Pediatric CD4Na_NA	Not Special
NRL	0	0.1422	0.978984	0.0421974	136928	5778	0.0413105	14742	609	NRL_515	Pediatric CD4Na	NA	Pediatric CD4Na_NA	Not Special
PITX1	0	0.0119	0.912751	0.0274232	136928	3755	0.0250305	14742	369	PITX1_516	Pediatric CD4Na	NA	Pediatric CD4Na_NA	Not Special
PRRX2	0	0	0.819751	0.0305343	136928	4181	0.0250305	14742	369	PRRX2_517	Pediatric CD4Na	NA	Pediatric CD4Na_NA	Not Special
SOX4	3.32326	4.2775	1.09894	0.0875278	136928	11985	0.0961878	14742	1418	SOX4_518	Pediatric CD4Na	SOX4	Pediatric CD4Na_NA	Not Special
SOX8	0.821757	1.776	1.07329	0.0500555	136928	6854	0.0537241	14742	792	SOX8_519	Pediatric CD4Na	NA	Pediatric CD4Na_NA	Not Special
SP1	10.0006	10.9548	1.12188	0.158295	136928	21675	0.177588	14742	2618	SP1_520	Pediatric CD4Na	SP1	Pediatric CD4Na	Special
SP2	25.4996	26.4538	1.18278	0.17859	136928	24454	0.211233	14742	3114	SP2_521	Pediatric CD4Na	NA	Pediatric CD4Na	Not Special
SP3	22.1274	23.0816	1.16685	0.183878	136928	25178	0.214557	14742	3163	SP3_522	Pediatric CD4Na	NA	Pediatric CD4Na	Not Special
TCFL5	38.2071	39.1613	1.49136	0.0466669	136928	6390	0.0695971	14742	1026	TCFL5_523	Pediatric CD4Na	TCFL5	Pediatric CD4Na	Special
TFEC	4.66346	5.6177	1.20149	0.0320679	136928	4391	0.0385294	14742	568	TFEC_524	Pediatric CD4Na	NA	Pediatric CD4Na_NA	Not Special
ZNF740	15.021	15.9752	1.16275	0.138321	136928	18940	0.160833	14742	2371	ZNF740_525	Pediatric CD4Na	NA	Pediatric CD4Na	Not Special
ASCL1.var.2	0	0.921	1.02211	0.148859	136928	20383	0.15215	14742	2243	ASCL1.var.2_526	Pediatric CD4Na	NA	Pediatric CD4Na_NA	Not Special
ATF2	16.8507	17.8049	1.27426	0.0614849	136928	8419	0.0783476	14742	1155	ATF2_527	Pediatric CD4Na	NA	Pediatric CD4Na	Not Special
BACH1	0	0	0.856326	0.0702632	136928	9621	0.0601682	14742	887	BACH1_528	Pediatric CD4Na	NA	Pediatric CD4Na_NA	Not Special
BATF	0	0	0.742544	0.0730822	136928	10007	0.0542667	14742	800	BATF_529	Pediatric CD4Na	NA	Pediatric CD4Na_NA	Not Special
BHLHE22.var.2	0.700157	1.6544	1.05287	0.0824667	136928	11292	0.0868268	14742	1280	BHLHE22.var.2_530	Pediatric CD4Na	NA	Pediatric CD4Na_NA	Not Special
CEBPG.var.2	0	0.0842	0.972147	0.0609152	136928	8341	0.0592186	14742	873	CEBPG.var.2_531	Pediatric CD4Na	NA	Pediatric CD4Na_NA	Not Special
EBF3	0	0.0163	0.95825	0.0977594	136928	13386	0.0936779	14742	1381	EBF3_532	Pediatric CD4Na	NA	Pediatric CD4Na_NA	Not Special
HAND2	0	0.003	0.929929	0.0678386	136928	9289	0.0630851	14742	930	HAND2_533	Pediatric CD4Na	NA	Pediatric CD4Na_NA	Not Special
MEIS1.var.2	0	0.002	0.912746	0.0493471	136928	6757	0.0450414	14742	664	MEIS1.var.2_534	Pediatric CD4Na	NA	Pediatric CD4Na_NA	Not Special
MEIS2.var.2	0	0.0002	0.901765	0.0619084	136928	8477	0.0558269	14742	823	MEIS2.var.2_535	Pediatric CD4Na	NA	Pediatric CD4Na_NA	Not Special
MYF5	0	0.6002	1.02232	0.0543424	136928	7441	0.0555556	14742	819	MYF5_536	Pediatric CD4Na	NA	Pediatric CD4Na_NA	Not Special
NEUROG2.var.2	0	0.0039	0.938349	0.0798084	136928	10928	0.0748881	14742	1104	NEUROG2.var.2_537	Pediatric CD4Na	NA	Pediatric CD4Na_NA	Not Special
NFIB	0	0.0322	0.964193	0.0897698	136928	12292	0.0865554	14742	1276	NFIB_538	Pediatric CD4Na	NA	Pediatric CD4Na_NA	Not Special
NFYC	0	0.3338	1.00365	0.0491353	136928	6728	0.0493149	14742	727	NFYC_539	Pediatric CD4Na	NA	Pediatric CD4Na_NA	Not Special
NKX2.2	0	0.0299	0.958132	0.0703728	136928	9636	0.0674264	14742	994	NKX2.2_540	Pediatric CD4Na	NA	Pediatric CD4Na_NA	Not Special
OSR2	0	0.4909	1.01096	0.100849	136928	13809	0.101954	14742	1503	OSR2_541	Pediatric CD4Na	NA	Pediatric CD4Na_NA	Not Special
PRDM4	0.0130575	0.9673	1.02788	0.109021	136928	14928	0.112061	14742	1652	PRDM4_542	Pediatric CD4Na	NA	Pediatric CD4Na_NA	Not Special
TCF12.var.2	0	0.696	1.01685	0.133085	136928	18223	0.135328	14742	1995	TCF12.var.2_543	Pediatric CD4Na	NA	Pediatric CD4Na_NA	Not Special
ZBTB12	0	0.0006	0.915845	0.0684374	136928	9371	0.0626781	14742	924	ZBTB12_544	Pediatric CD4Na	NA	Pediatric CD4Na_NA	Not Special
ZBTB14	33.5446	34.4988	1.34924	0.0759158	136928	10395	0.102428	14742	1510	ZBTB14_545	Pediatric CD4Na	NA	Pediatric CD4Na	Not Special
ZFP42	3.77336	4.7276	1.12384	0.0651875	136928	8926	0.0732601	14742	1080	ZFP42_546	Pediatric CD4Na	NA	Pediatric CD4Na_NA	Not Special
ZKSCAN5	0.590757	1.545	1.03055	0.192795	136928	26399	0.198684	14742	2929	ZKSCAN5_547	Pediatric CD4Na	NA	Pediatric CD4Na_NA	Not Special
ZNF148	37.6215	38.5757	1.16339	0.284595	136928	38969	0.331095	14742	4881	ZNF148_548	Pediatric CD4Na	NA	Pediatric CD4Na	Not Special
ZNF16	0	0.0276	0.965542	0.105873	136928	14497	0.102225	14742	1507	ZNF16_549	Pediatric CD4Na	NA	Pediatric CD4Na_NA	Not Special
ZNF341	0	0.4563	1.0115	0.0682695	136928	9348	0.0690544	14742	1018	ZNF341_550	Pediatric CD4Na	NA	Pediatric CD4Na_NA	Not Special
ZNF449	0	0.0105	0.954202	0.0994537	136928	13618	0.0948989	14742	1399	ZNF449_551	Pediatric CD4Na	NA	Pediatric CD4Na_NA	Not Special
ZNF652	0	0.0104	0.940246	0.0606012	136928	8298	0.0569801	14742	840	ZNF652_552	Pediatric CD4Na	NA	Pediatric CD4Na_NA	Not Special
FOXA3	0.959657	1.9139	1.06488	0.069752	136928	9551	0.0742776	14742	1095	FOXA3_553	Pediatric CD4Na	NA	Pediatric CD4Na_NA	Not Special
ATF4	0.382657	1.3369	1.0558	0.0539042	136928	7381	0.0569122	14742	839	ATF4_554	Pediatric CD4Na	NA	Pediatric CD4Na_NA	Not Special
BATF3	0	0	0.735358	0.0732429	136928	10029	0.0538597	14742	794	BATF3_555	Pediatric CD4Na	NA	Pediatric CD4Na_NA	Not Special
CDX2	0	0.0002	0.918171	0.0859211	136928	11765	0.0788902	14742	1163	CDX2_556	Pediatric CD4Na	NA	Pediatric CD4Na_NA	Not Special
CEBPA	0	0.0049	0.928948	0.05703	136928	7809	0.0529779	14742	781	CEBPA_557	Pediatric CD4Na	NA	Pediatric CD4Na_NA	Not Special
CEBPD	0	0.0385	0.950319	0.0426136	136928	5835	0.0404965	14742	597	CEBPD_558	Pediatric CD4Na	NA	Pediatric CD4Na_NA	Not Special
CREB1	21.2911	22.2453	1.30775	0.0622444	136928	8523	0.0814001	14742	1200	CREB1_559	Pediatric CD4Na	CREB1	Pediatric CD4Na	Special
CTCFL	15.2305	16.1847	1.15295	0.155206	136928	21252	0.178945	14742	2638	CTCFL_560	Pediatric CD4Na	NA	Pediatric CD4Na	Not Special
E2F6	31.5112	32.4654	1.21568	0.1631	136928	22333	0.198277	14742	2923	E2F6_561	Pediatric CD4Na	NA	Pediatric CD4Na	Not Special
EBF1	0	0.0147	0.959121	0.10637	136928	14565	0.102021	14742	1504	EBF1_562	Pediatric CD4Na	NA	Pediatric CD4Na_NA	Not Special
EGR1	47.8852	48.8394	1.2798	0.151854	136928	20793	0.194343	14742	2865	EGR1_563	Pediatric CD4Na	NA	Pediatric CD4Na	Not Special
EHF	10.6518	11.606	1.11751	0.177064	136928	24245	0.19787	14742	2917	EHF_564	Pediatric CD4Na	NA	Pediatric CD4Na	Not Special
ELF1	7.44726	8.4015	1.09553	0.184455	136928	25257	0.202076	14742	2979	ELF1_565	Pediatric CD4Na	NA	Pediatric CD4Na	Not Special
ELF3	9.08236	10.0366	1.10218	0.194482	136928	26630	0.214354	14742	3160	ELF3_566	Pediatric CD4Na	NA	Pediatric CD4Na	Not Special
ESRRA	0	0	0.889952	0.0724103	136928	9915	0.0644417	14742	950	ESRRA_567	Pediatric CD4Na	NA	Pediatric CD4Na_NA	Not Special
ETV1	25.7992	26.7534	1.17658	0.190429	136928	26075	0.224054	14742	3303	ETV1_568	Pediatric CD4Na	ETV1	Pediatric CD4Na	Special
ETV4	12.5337	13.4879	1.11661	0.204421	136928	27991	0.228259	14742	3365	ETV4_569	Pediatric CD4Na	NA	Pediatric CD4Na	Not Special
ETV5	5.75246	6.7067	1.15826	0.0611416	136928	8372	0.0708181	14742	1044	ETV5_570	Pediatric CD4Na	NA	Pediatric CD4Na	Not Special
FOSL1	0	0	0.714222	0.0596445	136928	8167	0.0425994	14742	628	FOSL1_571	Pediatric CD4Na	NA	Pediatric CD4Na_NA	Not Special
FOXA1	0	0.8403	1.02757	0.084497	136928	11570	0.0868268	14742	1280	FOXA1_572	Pediatric CD4Na	NA	Pediatric CD4Na_NA	Not Special
FOXA2	0.188557	1.1428	1.03925	0.0793702	136928	10868	0.0824854	14742	1216	FOXA2_573	Pediatric CD4Na	NA	Pediatric CD4Na_NA	Not Special
FOXK2	3.47456	4.4288	1.12119	0.062982	136928	8624	0.0706146	14742	1041	FOXK2_574	Pediatric CD4Na	NA	Pediatric CD4Na_NA	Not Special
FOXP1	0.653357	1.6076	1.05407	0.0759377	136928	10398	0.0800434	14742	1180	FOXP1_575	Pediatric CD4Na	NA	Pediatric CD4Na_NA	Not Special
GABPA	17.4609	18.4151	1.14426	0.191005	136928	26154	0.218559	14742	3222	GABPA_576	Pediatric CD4Na	NA	Pediatric CD4Na	Not Special
GATA1	0	0.0446	0.953413	0.0430445	136928	5894	0.0410392	14742	605	GATA1_577	Pediatric CD4Na	NA	Pediatric CD4Na_NA	Not Special
GATA4	0	0.0456	0.960739	0.058885	136928	8063	0.0565731	14742	834	GATA4_578	Pediatric CD4Na	NA	Pediatric CD4Na_NA	Not Special
GATA6	0	0.0642	0.968915	0.0673493	136928	9222	0.0652557	14742	962	GATA6_579	Pediatric CD4Na	NA	Pediatric CD4Na_NA	Not Special
GRHL2	0	0.3134	1.00148	0.0626534	136928	8579	0.0627459	14742	925	GRHL2_580	Pediatric CD4Na	NA	Pediatric CD4Na_NA	Not Special
HLF	2.20466	3.1589	1.11983	0.043008	136928	5889	0.0481617	14742	710	HLF_581	Pediatric CD4Na	NA	Pediatric CD4Na_NA	Not Special
HNF4A	0	0.0001	0.902205	0.0675172	136928	9245	0.0609144	14742	898	HNF4A_582	Pediatric CD4Na	NA	Pediatric CD4Na_NA	Not Special
HNF4G	0	0.0002	0.905427	0.066378	136928	9089	0.0601004	14742	886	HNF4G_583	Pediatric CD4Na	NA	Pediatric CD4Na_NA	Not Special
HOXB13	0	0	0.902764	0.145996	136928	19991	0.1318	14742	1943	HOXB13_584	Pediatric CD4Na	NA	Pediatric CD4Na_NA	Not Special
JUNB	0	0	0.73241	0.0550143	136928	7533	0.040293	14742	594	JUNB_585	Pediatric CD4Na	NA	Pediatric CD4Na_NA	Not Special
JUND	0	0	0.709661	0.0508515	136928	6963	0.0360874	14742	532	JUND_586	Pediatric CD4Na	NA	Pediatric CD4Na_NA	Not Special
KLF4	24.5718	25.526	1.13027	0.288254	136928	39470	0.325804	14742	4803	KLF4_587	Pediatric CD4Na	NA	Pediatric CD4Na	Not Special
KLF9	15.4161	16.3703	1.11594	0.242171	136928	33160	0.270248	14742	3984	KLF9_588	Pediatric CD4Na	NA	Pediatric CD4Na	Not Special
LHX2	0	0.0001	0.868938	0.0391885	136928	5366	0.0340524	14742	502	LHX2_589	Pediatric CD4Na	NA	Pediatric CD4Na_NA	Not Special
MAFF	0	0.001	0.924935	0.0766388	136928	10494	0.0708859	14742	1045	MAFF_590	Pediatric CD4Na	NA	Pediatric CD4Na_NA	Not Special
MAFG	0	0.0002	0.910955	0.0747619	136928	10237	0.0681047	14742	1004	MAFG_591	Pediatric CD4Na	NA	Pediatric CD4Na_NA	Not Special
MAFK	0	0	0.894104	0.131858	136928	18055	0.117894	14742	1738	MAFK_592	Pediatric CD4Na	NA	Pediatric CD4Na_NA	Not Special
MEF2A	0	0	0.91808	0.210132	136928	28773	0.192918	14742	2844	MEF2A_593	Pediatric CD4Na	NA	Pediatric CD4Na_NA	Not Special
MITF	0.186557	1.1408	1.07016	0.0266856	136928	3654	0.0285579	14742	421	MITF_594	Pediatric CD4Na	NA	Pediatric CD4Na_NA	Not Special
MXI1	0	0.0228	0.951388	0.0622444	136928	8523	0.0592186	14742	873	MXI1_595	Pediatric CD4Na	NA	Pediatric CD4Na_NA	Not Special
MYOD1	0	0.4951	1.01103	0.102988	136928	14102	0.104124	14742	1535	MYOD1_596	Pediatric CD4Na	NA	Pediatric CD4Na_NA	Not Special
MYOG	3.65746	4.6117	1.11659	0.0707744	136928	9691	0.0790259	14742	1165	MYOG_597	Pediatric CD4Na	NA	Pediatric CD4Na_NA	Not Special
MZF1	0	0.8907	1.03279	0.0694233	136928	9506	0.0716999	14742	1057	MZF1_598	Pediatric CD4Na	NA	Pediatric CD4Na_NA	Not Special
NFE2L1	0	0	0.881981	0.0616821	136928	8446	0.0544024	14742	802	NFE2L1_599	Pediatric CD4Na	NA	Pediatric CD4Na_NA	Not Special
NFIL3	0.667257	1.6215	1.06638	0.05267	136928	7212	0.0561661	14742	828	NFIL3_600	Pediatric CD4Na	NA	Pediatric CD4Na_NA	Not Special
NFYB	0	0.0015	0.914256	0.0544593	136928	7457	0.0497897	14742	734	NFYB_601	Pediatric CD4Na	NA	Pediatric CD4Na_NA	Not Special
NKX2.5	0	0.2015	0.988793	0.0447973	136928	6134	0.0442952	14742	653	NKX2.5_602	Pediatric CD4Na	NA	Pediatric CD4Na_NA	Not Special
NR4A1	0	0.0023	0.934976	0.0838689	136928	11484	0.0784154	14742	1156	NR4A1_603	Pediatric CD4Na	NA	Pediatric CD4Na_NA	Not Special
ONECUT1	0	0	0.808431	0.0900327	136928	12328	0.0727852	14742	1073	ONECUT1_604	Pediatric CD4Na	NA	Pediatric CD4Na_NA	Not Special
OTX2	0	0.0001	0.878294	0.0502016	136928	6874	0.0440917	14742	650	OTX2_605	Pediatric CD4Na	NA	Pediatric CD4Na_NA	Not Special
PBX2	0	0.0001	0.893246	0.0646252	136928	8849	0.0577262	14742	851	PBX2_606	Pediatric CD4Na	NA	Pediatric CD4Na_NA	Not Special
PHOX2B	0	0	0.842796	0.150831	136928	20653	0.12712	14742	1874	PHOX2B_607	Pediatric CD4Na	NA	Pediatric CD4Na_NA	Not Special
PKNOX1	0	0.3475	1.00338	0.0936332	136928	12821	0.0939493	14742	1385	PKNOX1_608	Pediatric CD4Na	NA	Pediatric CD4Na_NA	Not Special
POU2F3	0	0	0.906535	0.0918877	136928	12582	0.0832994	14742	1228	POU2F3_609	Pediatric CD4Na	NA	Pediatric CD4Na_NA	Not Special
PRDM1	0	0.1872	0.992835	0.141907	136928	19431	0.14089	14742	2077	PRDM1_610	Pediatric CD4Na	NA	Pediatric CD4Na_NA	Not Special
RFX1	6.97856	7.9328	1.17995	0.0578333	136928	7919	0.0682404	14742	1006	RFX1_611	Pediatric CD4Na	NA	Pediatric CD4Na	Not Special
RFX3	5.45956	6.4138	1.15927	0.0575777	136928	7884	0.0667481	14742	984	RFX3_612	Pediatric CD4Na	NA	Pediatric CD4Na	Not Special
RUNX3	0	0.4674	1.01093	0.0832043	136928	11393	0.0841134	14742	1240	RUNX3_613	Pediatric CD4Na	NA	Pediatric CD4Na_NA	Not Special
SCRT1	0	0.0011	0.914687	0.0594765	136928	8144	0.0544024	14742	802	SCRT1_614	Pediatric CD4Na	NA	Pediatric CD4Na_NA	Not Special
SCRT2	0	0.0559	0.964815	0.060886	136928	8337	0.0587437	14742	866	SCRT2_615	Pediatric CD4Na	NA	Pediatric CD4Na_NA	Not Special
SNAI2	0	0.0008	0.936873	0.112154	136928	15357	0.105074	14742	1549	SNAI2_616	Pediatric CD4Na	NA	Pediatric CD4Na_NA	Not Special
SOX2	0	0.0013	0.902045	0.044067	136928	6034	0.0397504	14742	586	SOX2_617	Pediatric CD4Na	NA	Pediatric CD4Na_NA	Not Special
SPI1	0.998957	1.9532	1.02976	0.265599	136928	36368	0.273504	14742	4032	SPI1_618	Pediatric CD4Na	NA	Pediatric CD4Na_NA	Not Special
SPIB	3.47556	4.4298	1.05957	0.214018	136928	29305	0.226767	14742	3343	SPIB_619	Pediatric CD4Na	SPIB	Pediatric CD4Na_NA	Not Special
SREBF1.var.2	0	0	0.878301	0.0600096	136928	8217	0.0527066	14742	777	SREBF1.var.2_620	Pediatric CD4Na	NA	Pediatric CD4Na_NA	Not Special
TCF3	0	0.6759	1.01631	0.131354	136928	17986	0.133496	14742	1968	TCF3_621	Pediatric CD4Na	NA	Pediatric CD4Na_NA	Not Special
TCF4	0.616157	1.5704	1.0381	0.136568	136928	18700	0.141772	14742	2090	TCF4_622	Pediatric CD4Na	NA	Pediatric CD4Na_NA	Not Special
TCF7	0.598957	1.5532	1.05292	0.075054	136928	10277	0.0790259	14742	1165	TCF7_623	Pediatric CD4Na	NA	Pediatric CD4Na_NA	Not Special
TEAD1	0	0.0001	0.89212	0.0622736	136928	8527	0.0555556	14742	819	TEAD1_624	Pediatric CD4Na	NA	Pediatric CD4Na_NA	Not Special
TEAD4	0	0.0001	0.896239	0.061609	136928	8436	0.0552164	14742	814	TEAD4_625	Pediatric CD4Na	NA	Pediatric CD4Na_NA	Not Special
TFAP2A	0	0.0382	0.971176	0.119019	136928	16297	0.115588	14742	1704	TFAP2A_626	Pediatric CD4Na	NA	Pediatric CD4Na_NA	Not Special
TFAP2C.var.2	0.536257	1.4905	1.03761	0.129769	136928	17769	0.134649	14742	1985	TFAP2C.var.2_627	Pediatric CD4Na	NA	Pediatric CD4Na_NA	Not Special
TWIST1	0	0.078	0.972839	0.0702851	136928	9624	0.0683761	14742	1008	TWIST1_628	Pediatric CD4Na	NA	Pediatric CD4Na_NA	Not Special
USF1	0	0.3222	1.00252	0.050815	136928	6958	0.0509429	14742	751	USF1_629	Pediatric CD4Na	NA	Pediatric CD4Na_NA	Not Special
USF2	0	0.4557	1.01369	0.0493179	136928	6753	0.0499932	14742	737	USF2_630	Pediatric CD4Na	NA	Pediatric CD4Na_NA	Not Special
YY2	22.9436	23.8978	1.4086	0.0399699	136928	5473	0.0563017	14742	830	YY2_631	Pediatric CD4Na	NA	Pediatric CD4Na	Not Special
ZNF263	3.98606	4.9403	1.06542	0.205203	136928	28098	0.218627	14742	3223	ZNF263_632	Pediatric CD4Na	NA	Pediatric CD4Na_NA	Not Special
CREM	43.4625	44.4167	1.75335	0.0244508	136928	3348	0.0428707	14742	632	CREM_633	Pediatric CD4Na	CREM	Pediatric CD4Na	Special

## Sheet: Fig4g
TOX	CPQ	STAT4	TSHZ2	SOX4	sampleID	age	actual_age
0.436912	0.0287227	0.160862	0.00187268	3.84947	RNA.GSM4750306_F016.	CB	0
0.392884	0.0494304	0.144664	0.001025	3.0879	RNA.GSM4750307_F017.	CB	0
0.386314	0.0403403	0.144811	0.00266865	3.17608	RNA.GSM4750308_F024.	CB	0
0.0416481	0.215504	0.268004	0.507167	0.245865	RNA.PB00002.01	YA	29
0.0595746	0.25813	0.309147	0.282241	0.437253	RNA.PB00003.01	YA	31
0.0263901	0.312566	0.254823	0.978486	0.0935425	RNA.PB00004.01	YA	31
0.017754	0.377776	0.287024	0.958465	0.0687148	RNA.PB00006.01	YA	28
0.0225723	0.334812	0.274524	0.92078	0.118426	RNA.PB00010.02	YA	32
0.0122526	0.249705	0.253954	1.09227	0.0242832	RNA.PB00015.01	OA	60
0.0254687	0.282932	0.342494	0.483305	0.0927415	RNA.PB00022.01	YA	30
0.0517705	0.194558	0.236379	0.625437	0.186862	RNA.PB00023.05	YA	27
0.052356	0.268231	0.281716	0.94746	0.172372	RNA.PB00026.05	YA	32
0.0293665	0.227601	0.385185	0.587902	0.121394	RNA.PB00030.03	YA	32
0.0330625	0.258794	0.323862	0.484862	0.151764	RNA.PB00031.05	YA	27
0.0146274	0.374869	0.520384	0.836162	0.0365254	RNA.PB00041.01	YA	31
0.093838	0.15948	0.248953	0.332689	0.728538	RNA.PB00193.01	Ped	11
0.0192411	0.256328	0.337523	0.999013	0.0502654	RNA.PB00342.01	OA	55
0.00210909	0.347612	0.428031	1.52408	0.00347435	RNA.PB00352.04	OA	61
0.00259442	0.339972	0.42692	1.39854	0.00633541	RNA.PB00356.01	OA	59
0.0249615	0.321825	0.34641	0.760714	0.106376	RNA.PB00363.01	YA	29
0.0690738	0.237449	0.366892	0.567538	0.213093	RNA.PB00366.01	YA	35
0.011075	0.253677	0.40491	1.16877	0.0549094	RNA.PB00384.01	YA	34
0.0816085	0.190894	0.26604	0.5082	0.411996	RNA.PB00386.01	YA	35
0.00881126	0.390034	0.567113	1.78896	0.0144346	RNA.PB00388.01	OA	62
0.0401545	0.305794	0.399872	0.735332	0.116581	RNA.PB00507.01	YA	30
0.0117148	0.380533	0.39435	1.02197	0.040254	RNA.PB00510.01	OA	55
0	0.351212	0.38523	1.00438	0.0318344	RNA.PB00530.01	OA	55
0.015336	0.322926	0.486571	1.29572	0.120682	RNA.PB00537.01	OA	62
0.00476338	0.351508	0.438924	1.65323	0.00450384	RNA.PB00539.01	OA	63
0.0116266	0.282636	0.405779	1.00468	0.0301066	RNA.PB00552.01	OA	62
0.0152327	0.352938	0.280753	1.00781	0.0618926	RNA.PB00561.01	OA	58
0.017759	0.280053	0.463409	1.08164	0.0615247	RNA.PB00562.01	OA	61
0.00716288	0.359256	0.4762	1.44409	0.0415883	RNA.PB00566.01	OA	60
0.00362274	0.30436	0.603953	1.67226	0.00535525	RNA.PB00568.01	OA	59
0.00790192	0.348205	0.402879	1.1417	0.0173111	RNA.PB00569.01	OA	63
0.0056268	0.399598	0.487353	1.86592	0.0108361	RNA.PB00582.01	OA	57
0.0740748	0.147458	0.299796	0.318512	0.553943	RNA.PB00809.01	Ped	11
0.0671381	0.123132	0.237951	0.3989	0.394786	RNA.PB00811.01	Ped	11
0.0699542	0.149192	0.150252	0.453639	0.443898	RNA.PB00833.01	Ped	11
0.0594128	0.123757	0.218237	0.283036	0.274881	RNA.PB00841.01	Ped	11
0.0932143	0.172071	0.229389	0.208824	0.738133	RNA.PB00842.01	Ped	11
0.0580067	0.171792	0.196424	0.348812	0.380616	RNA.PB00884.01	Ped	11
0.0466773	0.145326	0.177904	0.334959	0.249287	RNA.PB00892.01	Ped	11
0.0475067	0.186457	0.161467	0.293421	0.642591	RNA.PB00910.01	Ped	11
0.0447422	0.160187	0.147895	0.371867	0.382316	RNA.PB00913.01	Ped	12
0.0430583	0.210917	0.134693	0.205637	0.386807	RNA.PB00914.01	Ped	11
0.0815706	0.162104	0.177278	0.202147	0.385274	RNA.PB00927.01	Ped	11
0.0483261	0.196387	0.134621	0.247222	0.289706	RNA.PB00928.01	Ped	12
0.0583806	0.17798	0.195595	0.406571	0.442613	RNA.PB02391.001	Ped	11
0.0815586	0.192912	0.188735	0.349164	0.571426	RNA.PB02392.001	Ped	12
0.0776149	0.165747	0.154791	0.326502	0.796673	RNA.PB03223.001	Ped	12
