# Supplementary material for: Trimodal single-cell profiling reveals a novel pediatric CD8αα+ T cell subset and broad age-related molecular reprogramming across the T cell compartment
Source: Nat Immunol. 2023 Oct 16;24(11):1947–59. doi: 10.1038/s41590-023-01641-8 (PMC10602854; doi:10.1038/s41590-023-01641-8)
Supplement: Supplementary file 7 — Statistical source data. [file 41590_2023_1641_MOESM7_ESM.xlsx]

## Sheet: Fig5d
Naïve CD8 T cell subsets	Pediatric								Older adult
	Ped-1	Ped-2	Ped-3	Ped-4	Ped-5	Ped-6	Ped-7	Ped-8	OA-1	OA-2	OA-3	OA-4	OA-5	OA-6	OA-7	OA-8
True Naive	94.098	92.2956	89.3359	94.6409	86.6153	92.7409	86.0341	82.5479	84.6154	73.1398	89.1952	89.6385	77.0167	92.2636	75.4593	37.4046
SCM	1.17138	2.32704	1.78368	0.911411	2.50361	1.90238	3.34044	8.32106	10.5374	14.6098	3.34169	4.81928	7.15373	2.00573	11.0236	28.7214
MNP-1	2.02739	2.7044	3.71916	1.49471	2.31103	3.32916	3.62473	3.38733	4.10959	10.1633	4.48343	3.9759	14.9163	3.47933	12.336	32.3473
MNP-2	2.12651	1.99686	3.79507	2.77069	7.41454	1.47685	6.53873	5.59647	0.105374	0.907441	1.39237	1.04418	0.761035	1.4736	0.787402	0.667939
MAIT	0.57668	0.676101	1.36622	0.182282	1.15551	0.550688	0.461976	0.147275	0.632244	1.17967	1.5873	0.522088	0.152207	0.777732	0.393701	0.858779

## Sheet: Fig5j
age	sex	perc	Actual Age
CB	F	0.0098673	0
CB	F	0.0167457	0
CB	M	0.0230369	0
Young Adult	M	0.00250647	29
Young Adult	F	0.00486198	31
Young Adult	M	0.00166534	31
Young Adult	F	0.0019941	28
Young Adult	M	0.00307265	32
Older Adult	M	0.000761293	60
Young Adult	F	0.00125823	30
Young Adult	F	0.0112917	27
Young Adult	M	0.00202163	32
Young Adult	F	0.00192637	32
Young Adult	F	0.00518554	27
Young Adult	M	0.000489956	31
Pediatric	F	0.0250191	11
Older Adult	M	0.000825578	55
Older Adult	F	6.93e-05	61
Older Adult	M	0	59
Young Adult	M	0.00122262	29
Young Adult	F	0.00445451	35
Young Adult	M	0.00114454	34
Young Adult	M	0.00317183	35
Older Adult	F	0.000197025	62
Young Adult	F	0.00264901	30
Older Adult	M	0.000271764	55
Older Adult	F	0.000215843	55
Older Adult	F	0.0012381	62
Older Adult	M	0.000382751	63
Older Adult	F	0.00132659	62
Older Adult	F	0.000802469	58
Older Adult	M	0.000297708	61
Older Adult	M	0.000562068	60
Older Adult	F	0	59
Older Adult	F	0.000410543	63
Older Adult	M	0.000436034	57
Pediatric	F	0.0283808	11
Pediatric	F	0.0163798	11
Pediatric	M	0.00803403	11
Pediatric	F	0.0156238	11
Pediatric	M	0.0336283	11
Pediatric	M	0.0153346	11
Pediatric	M	0.00202977	11
Pediatric	F	0.0330291	11
Pediatric	M	0.00782718	12
Pediatric	M	0.0082695	11
Pediatric	F	0.00305737	11
Pediatric	M	0.0206989	12
Pediatric	F	0.00941561	11
Pediatric	F	0.0196826	12
Pediatric	M	0.0219186	12
