# Supplementary material for: Trimodal single-cell profiling reveals a novel pediatric CD8αα+ T cell subset and broad age-related molecular reprogramming across the T cell compartment
Source: Nat Immunol. 2023 Oct 16;24(11):1947–59. doi: 10.1038/s41590-023-01641-8 (PMC10602854; doi:10.1038/s41590-023-01641-8)
Supplement: Supplementary file 8 — Statistical source data. [file 41590_2023_1641_MOESM8_ESM.xlsx]

## Sheet: Fig7C
	JAK3	STAT3	SOCS1	SOCS3	celltype
Memory-UP1002	2.89926	5.56042	2.59166	2.99853	Memory
Memory-UP1003	3.05533	6.00624	2.4479	2.88116	Memory
Memory-UP1006	3.59016	5.15869	1.81683	2.08132	Memory
Memory-UP1010	2.40999	6.29089	2.70328	4.07404	Memory
MNP-2-UP1002	3.18215	6.33251	3.78625	5.9425	MNP-2
MNP-2-UP1003	2.82217	6.40538	3.51203	6.08672	MNP-2
MNP-2-UP1006	3.24406	6.10375	2.71301	5.71872	MNP-2
MNP-2-UP1010	2.26156	7.1747	3.65532	7.10712	MNP-2
Naive-UP1002	3.28333	4.41968	2.05294	4.303	Naive
Naive-UP1003	3.31783	4.22479	2.01103	4.14083	Naive
Naive-UP1006	3.43899	3.83718	1.86149	4.59563	Naive
Naive-UP1010	2.9449	4.92561	2.23487	4.24431	Naive

## Sheet: Fig7D
	gdT-IL21	gdT-Unstim	MAIT-IL21	MAIT-Unstim	Memory-IL21	Memory-Unstim	MNP-2-IL21	MNP-2-Unstim	Naive-IL21	Naive-Unstim
ENO1	2.44118	0.345455	1.31904	0.258065	2.02883	0.389736	1.80894	0.320652	3.11191	0.390024
SRM	0.915441	0.157576	0.346484	0.156682	0.758725	0.210818	0.561376	0.163043	1.31695	0.217577
GBP2	2.67892	0.406061	1.59091	0.373272	2.7089	0.522885	2.64766	0.375	3.62887	0.706413
CD53	3.25735	0.751515	3.01801	0.861751	3.87001	0.854369	4.26502	0.872283	3.54724	0.858907
IFI16	1.83333	0.260606	1.31647	0.331797	2.22357	0.488211	2.04263	0.334239	1.58216	0.230641
PTPRC	2.87132	0.49697	2.53345	0.668203	3.68083	0.979196	3.19158	0.673913	2.99054	0.694774
ATP2B4	2.68137	0.484848	2.76244	1.26728	3.96662	0.893204	3.2152	0.616848	1.7635	0.237767
MTHFD2	0.4375	0.0363636	0.469983	0.078341	0.51568	0.0582524	0.609656	0.0516304	0.568647	0.0472684
MAT2A	1.07721	0.163636	0.722127	0.211982	0.858624	0.152566	0.961479	0.241848	1.50758	0.216627
ARID5A	1.28309	0.181818	1.04117	0.253456	1.348	0.249653	1.74987	0.258152	1.69593	0.294299
NCK2	0.511029	0.0363636	0.219554	0.0460829	0.434497	0.0790569	0.399589	0.0652174	0.70628	0.0907363
CXCR4	13.6189	7.52727	14.5892	8.3871	11.6315	7.40361	12.6107	7.99185	8.40635	5.68836
PDK1	0.265931	0.0424242	0.174099	0.0368664	0.231411	0.0527046	0.218285	0.0543478	0.9277	0.132067
BCL6	1.17034	0.181818	0.961407	0.202765	1.03844	0.156727	2.03441	0.483696	0.71177	0.052019
PLAC8	1.03922	0.218182	0.610635	0.211982	0.753667	0.133148	1.02722	0.225543	1.63216	0.249406
RAPGEF6	1.65809	0.29697	1.00086	0.170507	1.15984	0.196949	1.74936	0.220109	2.0196	0.380998
ITK	2.54779	0.381818	0.93825	0.202765	2.72357	0.596394	1.72779	0.472826	4.11027	0.729929
NHP2	0.943627	0.254545	0.418525	0.152074	0.731917	0.162275	0.738059	0.217391	1.59289	0.327316
RACK1	2.875	0.278788	1.75729	0.299539	2.43804	0.312067	2.2604	0.285326	3.51708	0.47886
DDX39B	0.612745	0.0606061	0.400515	0.078341	0.590035	0.0790569	0.57319	0.0842391	0.696904	0.106413
HSP90AB1	1.36765	0.230303	0.738422	0.225806	0.94436	0.163662	0.936826	0.247283	1.72664	0.308551
HIVEP2	1.40319	0.260606	0.627787	0.156682	1.22433	0.237171	1.21469	0.209239	1.44216	0.294299
MTHFD1L	0.54902	0.0424242	0.203259	0.078341	0.304502	0.0402219	0.335901	0.0461957	0.600025	0.0382423
EIF3B	1.03309	0.290909	0.549743	0.156682	0.799949	0.196949	0.838726	0.230978	1.23734	0.263658
POLD2	0.411765	0.0363636	0.153516	0.0230415	0.245827	0.0402219	0.24756	0.0434783	0.602813	0.0795724
STOM	1.99265	0.0666667	2.41166	0.193548	2.94917	0.181692	3.37391	0.100543	0.329532	0.0144893
RNF213	1.19853	0.121212	1.56261	0.152074	3.03996	0.216366	1.48998	0.0978261	1.00976	0.249406
SBNO2	1.8799	0.0909091	1.20326	0.0875576	1.87001	0.131761	2.02876	0.122283	1.72778	0.0990499
IKZF3	2.86275	0.387879	1.54031	0.267281	3.81942	0.50208	3.0868	0.25	2.29254	0.501188
ZNRF1	0.698529	0.0484848	0.800172	0.0322581	0.923116	0.0277393	1.12429	0.0217391	0.493898	0.0147268
IL32	2.46936	0.254545	2.29846	0.576037	3.20435	0.427184	6.28454	0.383152	1.70624	0.377197
PIM2	1.52206	0.0909091	0.813894	0.115207	1.38644	0.105409	1.63688	0.0625	2.45466	0.231116
MBP	1.42525	0.145455	0.455403	0.0552995	1.37962	0.169209	1.67591	0.203804	0.618058	0.0698337
PRF1	0.234069	0.0484848	10.5755	0.894009	7.56525	0.56172	1.61222	0.0461957	0.238524	0.103563
JAK3	0.990196	0.115152	0.607204	0.0875576	0.981032	0.105409	1.00051	0.0516304	1.01512	0.143705
TNFAIP3	1.13725	1.41212	7.73756	4.2765	2.74836	2.44105	2.44684	2.64674	1.33367	1.34394
LAG3	0.0110294	0	0.343911	0.0829493	1.06904	0.0624133	0.0390344	0	0.024452	0.00190024
SOCS3	1.22181	0.0121212	1.28473	0.142857	0.990389	0.0332871	2.08064	0.048913	1.36057	0.0280285
STAT3	1.42402	0.163636	1.56604	0.170507	1.83409	0.294036	2.20596	0.328804	1.35023	0.216627
TMSB4X	35.6422	16.7818	20.6123	11.2396	30.8966	16.5895	39.1305	18.5788	29.209	14.605
KDSR	0.932598	0.0606061	1.25901	0.230415	1.02984	0.0970874	0.972779	0.127717	1.28709	0.151306
SREBF2	1.32598	0.181818	1.27101	0.248848	1.32423	0.174757	1.23729	0.125	1.41041	0.209739
LUZP1	1.54534	0.193939	1.38336	0.373272	1.05817	0.12344	1.94915	0.220109	0.454327	0.0793349
SYNE2	5.42892	1.06667	4.43911	1.447	6.83864	1.56033	5.36826	0.915761	4.8763	1.11069
IKZF1	6.01225	1.0303	2.92453	0.880184	5.39631	1.08044	4.96251	0.883152	7.33126	1.44561
IL2RB	1.33088	0.109091	2.63036	0.387097	3.2127	0.603329	5.59682	0.967391	0.639343	0.0657957
MT-ND1	0.479167	0.0545455	0.975129	0.129032	0.744562	0.0638003	0.636877	0.0597826	0.657714	0.0617577
PIM1	1.86642	0.430303	2.41338	0.691244	2.3475	0.43828	2.76528	0.342391	2.68322	0.612352
MYC	1.53186	0.0727273	0.754717	0.0967742	1.27567	0.0762829	1.06009	0.0353261	2.78196	0.226841
DAZAP2	1.45711	0.333333	1.26415	0.262673	1.59383	0.373093	1.61428	0.372283	1.34748	0.340855
FURIN	1.11152	0.0787879	2.63293	0.497696	1.09535	0.0887656	2.97432	0.13587	1.05946	0.120665
MT-ND2	0.405637	0.0242424	0.668954	0.0599078	0.604198	0.0929265	0.458654	0.0543478	0.576714	0.0738717
PCBP1	0.745098	0.0909091	0.663808	0.078341	0.723824	0.0957004	0.760144	0.105978	0.818362	0.15867
ZFP36L1	1.68873	0.236364	1.35249	0.285714	1.32398	0.221914	1.97637	0.315217	1.6714	0.345131
SLC7A5	0.356618	0.0242424	2.22298	0.493088	0.737734	0.151179	0.683102	0.0951087	0.303264	0.0330166
DDIT4	0.933824	0.151515	1.88508	0.336406	0.982296	0.153953	2.7206	0.451087	0.379577	0.0876485
MT-ND4L	1.05147	0.187879	1.63722	0.373272	1.46459	0.252427	1.12018	0.1875	1.39309	0.256057
UBB	1.04902	0.193939	1.3765	0.322581	1.20359	0.26491	1.434	0.315217	1.16111	0.273872
BCL3	2.39216	0.406061	2.05317	0.479263	2.59813	0.499307	3.90755	0.5	2.09532	0.457957
GIMAP4	3.65686	0.606061	1.59949	0.451613	3.3781	0.755895	4.14895	0.521739	2.57232	0.71829
GIMAP6	1.27083	0.242424	0.576329	0.105991	0.994689	0.166436	1.43811	0.0978261	1.19473	0.283848
PIK3AP1	0.231618	0.0121212	0.755575	0.147465	0.592564	0.0679612	1.72984	0.133152	0.0114447	0.00190024
RAC2	2.01225	0.436364	1.48628	0.470046	2.13556	0.459085	2.78172	0.402174	1.67946	0.640143
SOCS1	0.667892	0.0666667	0.845626	0.16129	0.749368	0.131761	1.15716	0.0788043	0.625238	0.0874109
JUNB	1.63725	0.30303	3.18954	1.17512	2.0258	0.386963	2.48844	0.307065	2.02319	0.495249
