# Supplementary material for: Trimodal single-cell profiling reveals a novel pediatric CD8αα+ T cell subset and broad age-related molecular reprogramming across the T cell compartment
Source: Nat Immunol. 2023 Oct 16;24(11):1947–59. doi: 10.1038/s41590-023-01641-8 (PMC10602854; doi:10.1038/s41590-023-01641-8)
Supplement: Supplementary file 9 — Statistical source data. [file 41590_2023_1641_MOESM9_ESM.xlsx]

## Sheet: Fig8C
	gdT-PMA	gdT-TCR	gdT-Unstim	MAIT-PMA	MAIT-TCR	MAIT-Unstim	Memory-PMA	Memory-TCR	Memory-Unstim	MNP-2-PMA	MNP-2-TCR	MNP-2-Unstim	Naive-PMA	Naive-TCR	Naive-Unstim
NOC2L	0.512195	0.238562	0.0848485	0.636816	0.43167	0.0506912	0.907668	0.506522	0.0638003	1.06722	0.49867	0.0461957	1.20157	0.811368	0.0631829
B3GALT6	0.278049	0.124183	0.0181818	0.353234	0.201012	0.00460829	0.458147	0.276991	0.0221914	0.558471	0.276596	0.0217391	0.704454	0.423596	0.0249406
ATAD3B	0.419512	0.127451	0.030303	0.449005	0.262473	0.0414747	0.586581	0.352206	0.0416089	0.661142	0.313387	0.0190217	0.927592	0.597247	0.039905
ATAD3A	0.239024	0.0702614	0.0121212	0.288557	0.140998	0.0184332	0.411502	0.192895	0.0180305	0.536372	0.138741	0.0353261	0.607716	0.295193	0.0270784
NOL9	0.282927	0.210784	0.0969697	0.450249	0.290672	0.078341	0.623003	0.400777	0.0873786	0.621547	0.346631	0.0896739	0.720884	0.597594	0.0988124
KLHL21	0.653659	0.230392	0.121212	1.37189	0.838756	0.354839	1.21885	0.708576	0.18724	0.937845	0.471188	0.190217	2.25183	0.926875	0.15677
TNFRSF9	5.10732	1.08987	0.0181818	7.83209	5.24657	0.0599078	9.40032	7.72273	0.0943135	14.5585	5.07846	0.220109	3.684	3.11659	0.00617577
ENO1	2.26341	0.980392	0.345455	2.76617	1.67968	0.258065	4.16613	2.29975	0.389736	4.76611	1.89982	0.320652	6.02637	3.83443	0.390024
SLC25A33	0.697561	0.218954	0.10303	0.860697	0.284165	0.0506912	1.01565	0.384957	0.0554785	1.14319	0.379433	0.0788043	1.34367	0.635894	0.0603325
PIK3CD	0.165854	1.15196	0.806061	0.415423	0.751988	0.479263	0.430671	1.00805	0.557559	0.399171	1.35018	0.690217	0.390006	0.886578	0.929691
SRM	1.68293	0.398693	0.157576	1.83209	0.996385	0.156682	3.03482	1.59922	0.210818	3.7279	1.25443	0.163043	4.59109	2.72747	0.217577
TNFRSF1B	1.34634	0.367647	0.121212	2.53607	1.89371	0.317972	2.51182	1.7491	0.305132	2.5663	1.41312	0.247283	2.16343	1.87186	0.0494062
EFHD2	1.58049	0.648693	0.187879	4.79353	3.65727	1.29032	2.99904	2.42465	0.937587	1.95258	1.22296	0.4375	1.66641	1.21408	0.254394
SPEN	1.22439	0.49183	0.181818	1.41542	0.748373	0.165899	1.96486	1.20483	0.245492	2.53039	0.905585	0.206522	1.31697	1.02818	0.195962
MRTO4	0.365854	0.0996732	0.030303	0.452736	0.276211	0.0138249	0.65016	0.352484	0.00832178	0.745856	0.31383	0.0163043	0.815005	0.642451	0.0261283
RCAN3	0.121951	0.570261	0.375758	0.208955	0.441793	0.267281	0.255911	0.385512	0.363384	0.143186	0.377216	0.236413	0.365773	0.801077	0.877197
LDLRAP1	0.0097561	0.129085	0.0909091	0.0261194	0.0672451	0.0599078	0.0121406	0.05995	0.0790569	0.019337	0.133422	0.103261	0.0109533	0.122802	0.241568
MAN1C1	0.00487805	0.0539216	0.0424242	0.00870647	0.0621837	0.0230415	0.0057508	0.0580072	0.0332871	0.00460405	0.0558511	0.0217391	0.0126981	0.145208	0.151306
ZNF593	0.42439	0.107843	0.0242424	0.567164	0.214027	0.0276498	0.846645	0.368304	0.0291262	0.905617	0.283688	0.0244565	0.903407	0.574232	0.0396675
SH3BGRL3	0.897561	2.14706	1.74545	1.97761	2.78091	1.40092	2.23035	3.22592	1.75728	1.88858	2.95612	1.42935	1.78932	3.35859	1.64584
CD52	0.117073	0.607843	0.878788	0.686567	1.00868	0.718894	0.503195	1.09215	1.05409	0.380295	1.0195	0.858696	0.363641	1.35855	1.4867
NUDC	0.839024	0.490196	0.218182	1.05721	0.778019	0.253456	1.53355	0.943936	0.25104	1.46087	0.867021	0.266304	1.93263	1.49377	0.320428
EPB41	0.121951	1.14869	0.884848	0.181592	0.634129	0.391705	0.146006	0.694144	0.421637	0.227901	0.897606	0.519022	0.219067	0.95028	0.742993
LAPTM5	0.458537	2.89216	2.07879	1.52736	5.12148	3.02304	0.752396	4.36248	3.23578	0.576888	4.02837	2.21467	1.26152	3.69104	3.05463
LCK	0.0634146	0.316993	0.321212	0.106965	0.266811	0.152074	0.0389776	0.306689	0.248266	0.139042	0.504876	0.228261	0.0461881	0.333102	0.330166
REL	6.69756	0.928105	0.284848	11.9863	4.74693	0.364055	11.9968	5.02109	0.348128	14.4397	4.07181	0.576087	13.1216	6.9521	0.195962
MAT2A	4.94146	0.792484	0.163636	6.9005	2.58641	0.211982	9.57764	3.34971	0.152566	9.87707	2.82713	0.241848	12.2594	5.86018	0.216627
CXCR4	0.702439	10.5605	7.52727	1.60323	11.0065	8.3871	0.44377	6.63142	7.40361	0.511971	9.41711	7.99185	0.600446	4.08077	5.68836
NR4A2	7.67805	0.272876	0.0484848	14.5112	2.96023	0.290323	9.94058	2.09853	0.0859917	13.8932	1.67287	0.116848	8.46746	4.34782	0.0902613
MYC	8.53659	0.905229	0.0727273	11.9154	3.57845	0.0967742	13.053	5.44407	0.0762829	16.7044	4.43085	0.0353261	25.2713	10.8787	0.226841
NR4A3	8.4	0.30719	0.030303	17.6766	4.03688	0.0967742	17.8719	3.6589	0.0277393	14.9862	2.39273	0.119565	14.9561	6.72352	0.0249406
EGR2	5.36098	0.336601	0.0181818	8.75746	2.70427	0.0138249	8.67572	3.04913	0.00970874	7.46823	1.80807	0.0217391	6.35235	2.93191	0.00498812
CRTAM	10.6	0.272876	0.10303	16.5958	1.67245	0.0276498	19.1387	4.52373	0.0873786	29.4088	1.5922	0.0679348	8.3619	1.89761	0.154394
NR4A1	6.79512	0.980392	0	11.0174	5.15763	0.0414747	10.6176	4.31779	0.00832178	9.79926	5.07004	0	6.99782	10.4667	0.0368171
IFNG	6.93659	0.0767974	0	240.974	4.3543	0.0276498	275.201	14.096	0.0235784	42.3688	0.433067	0.00815217	1.32535	0.169612	0.000475059
BCL2A1	5.40488	0.527778	0.0121212	8.5	2.51482	0.0829493	11.893	4.66528	0.0554785	9.09715	2.86658	0.0842391	15.6829	6.7009	0.0299287
SLC7A5	5.97561	0.624183	0.0242424	11.1517	7.55821	0.493088	10.0827	4.3894	0.151179	11.796	3.85195	0.0951087	14.0516	7.5906	0.0330166
KDM6B	5.74146	1.19444	0.363636	10.255	4.29646	0.470046	11.2486	4.19234	0.274619	9.8895	3.36613	0.377717	12.1619	6.77502	0.432779
TNFSF14	3.20976	0.0882353	0	14.893	2.91468	0.276498	10.5323	2.3647	0.106796	8.37155	0.847074	0.0190217	8.91082	1.78931	0.00332542
NFKBID	3.37073	0.140523	0.0242424	7.96393	1.91468	0.0368664	11.6342	3.34388	0.0249653	7.77302	1.30674	0.0271739	12.6361	5.06131	0.0460808
PIM3	5.19512	0.50817	0.0363636	6.06716	1.96095	0.110599	8.85272	2.92312	0.0873786	9.95534	2.20878	0.0951087	11.3341	4.51505	0.0814727
TMSB4X	11.2683	24.8922	16.7818	9.97015	18.3615	11.2396	8.77444	22.3264	16.5895	14.6823	31.2035	18.5788	14.2216	17.5747	14.605
PRNP	7.64878	1.12745	0.454545	12.1866	4.38395	1.08756	13.8671	4.57785	0.398058	9.75645	3.2828	0.684783	13.2732	6.17031	0.287648
NAMPT	1.86829	0.173203	0.00606061	3.55348	0.676067	0.0645161	5.69489	0.982515	0.0416089	3.66436	0.546099	0.0434783	4.11414	0.848582	0.0299287
CHSY1	4.94634	0.648693	0.133333	6.05846	1.23861	0.124424	7.0262	1.62559	0.124827	7.60221	1.60461	0.173913	5.64988	2.37127	0.0836105
DDX21	3.82439	0.696078	0.139394	4.85821	2.35503	0.16129	7.06741	3.12601	0.140083	7.46179	2.38697	0.133152	9.04856	5.47006	0.184798
ZFP36L1	6.67317	1.0866	0.236364	11.5771	3.48879	0.285714	13.2358	2.84846	0.221914	13.4291	3.01862	0.315217	5.89493	2.66868	0.345131
HSP90AB1	3.03415	0.815359	0.230303	4.6903	2.04411	0.225806	6.24888	2.46711	0.163662	6.39963	2.01108	0.247283	7.50162	3.76382	0.308551
SLC7A1	2.59512	0.454248	0.0545455	3.54478	1.39479	0.138249	4.99968	2.01887	0.0762829	4.22928	1.3883	0.152174	4.76591	2.45894	0.0771971
CCL4	11.0976	0.0588235	0	198.874	22.0123	0.179724	146.757	20.7957	0.17337	63.5134	0.60461	0	0.630059	0.141995	0.00783848
CCL4L2	1.4	0.0245098	0	35.3706	2.71294	0.00460829	31.4281	3.16347	0.00138696	12.1754	0.0496454	0	0.167402	0.0235355	0.00023753
TNF	0.156098	0.0130719	0	22.3022	2.50904	0.0645161	16.5859	3.03913	0.0138696	1.23987	0.149379	0.00815217	0.246159	0.136176	0.00308789
CCL3L1	0.75122	0.0130719	0	14.1393	1.1222	0	6.84281	0.498751	0.00138696	3.7035	0.0664894	0	0.0552028	0.0057319	0
SPRY1	5.43415	0.107843	0.0121212	8.46269	1.1128	0.078341	7.22971	1.2448	0.0166436	6.52486	0.8125	0.00543478	10.9645	2.34908	0.0180523
CCL3	3.86341	0.00980392	0	53.2127	3.34201	0	40.3696	4.02553	0.00277393	18.2076	0.254876	0	0.164348	0.0233618	0
SLAMF1	5.4878	0.405229	0.236364	8.15672	1.77296	0.267281	6.68211	1.47266	0.156727	8.16022	1.05053	0.228261	7.64949	1.29606	0.0572447
CD69	19.6146	4.44608	0.181818	12.9851	14.4201	1.12903	12.6534	13.509	0.325936	16.9203	15.7283	0.369565	23.258	21.1908	0.25867
SRGN	18.9415	6.89706	1.9697	33.4851	19.4201	5.86636	27.6805	16.5248	3.9889	31.7541	17.2921	6.4375	25.9147	11.9387	1.02209
RGCC	9.33171	0.771242	0.472727	12.1928	2.11208	0.571429	13.5808	2.36886	0.586685	9.84346	1.36702	0.494565	14.9477	3.36754	0.892637
ZEB2	4.2	0.614379	0.121212	6.35199	1.86696	0.562212	8.40479	3.85068	1.32455	6.32873	1.33245	0.597826	2.94082	0.368014	0.0235154
XCL2	35.9902	0.550654	0	35.6803	1.30658	0.00460829	95.7559	7.99584	0.0346741	134.474	5.25532	0.0570652	3.00601	0.212992	0.000712589
AOAH	0.0243902	0.70098	0.460606	0.090796	0.263196	0.313364	0.0297125	0.50458	0.597781	0.0372928	1.12411	0.983696	0.0229729	0.0847193	0.130879
TFRC	3.16585	0.316993	0.0666667	3.93532	0.822849	0.078341	5.7885	1.3783	0.0832178	7.22606	1.04034	0.0842391	5.5625	2.21139	0.0881235
XCL1	9.87805	0.207516	0.00606061	9.81095	0.386117	0	21.5728	1.80488	0.00554785	38.5373	2.07979	0.0896739	0.928997	0.0846758	0.00023753
IRF8	2.42439	0.191176	0.00606061	4.33706	1.24729	0.221198	6.14569	1.68582	0.0152566	9.57597	1.44415	0.0380435	14.8351	4.1892	0.00498812
IL16	0	0.441176	0.539394	0.0696517	0.218366	0.271889	0.0178914	0.288648	0.380028	0.0087477	0.554521	0.508152	0.0160423	0.240002	0.563183
YARS	0.736585	0.794118	0.309091	0.910448	0.994939	0.239631	1.2	1.26284	0.309293	1.16621	1.24956	0.383152	1.2323	1.30822	0.23658
SFPQ	0.926829	0.336601	0.181818	1.09577	0.798265	0.175115	1.36613	0.93894	0.130374	1.3826	0.825798	0.182065	1.70974	1.34639	0.132779
GNL2	0.917073	0.236928	0.0606061	1.00373	0.516269	0.0691244	1.26997	0.618096	0.0707351	1.29558	0.543883	0.0679348	1.68134	1.00938	0.0857482
YRDC	0.809756	0.143791	0.0363636	1.26617	0.4953	0.0414747	1.6508	0.606439	0.0568655	1.69705	0.461436	0.0298913	2.25227	1.06088	0.0605701
CTPS1	0.804878	0.117647	0.030303	1.05224	0.308749	0.0276498	1.71885	0.436581	0.0416089	1.43923	0.303635	0.0516304	1.92003	0.72374	0.0477435
EBNA1BP2	1.00976	0.194444	0.0363636	1.22139	0.589299	0.0921659	1.70671	0.842354	0.0624133	1.79466	0.690603	0.0625	2.23157	1.49881	0.0783848
DPH2	0.409756	0.138889	0.0484848	0.66791	0.34201	0.0230415	0.863898	0.46267	0.037448	0.956722	0.401596	0.0516304	0.956671	0.739025	0.0615202
PRDX1	1.27317	0.331699	0.10303	4.10323	1.09472	0.21659	4.4655	1.11629	0.153953	3.25829	0.820035	0.163043	3.76126	1.27665	0.128029
SERBP1	2.13171	0.71732	0.272727	2.52239	1.45553	0.271889	3.21661	1.73328	0.299584	3.98895	1.62411	0.336957	4.86352	2.89639	0.371259
GADD45A	1.8878	0.20915	0.0181818	3.29726	1.52061	0.078341	2.46741	1.00722	0.0457698	2.83932	0.914007	0.0842391	5.59255	1.85401	0.0213777
FUBP1	1.55122	0.771242	0.272727	2.07338	1.3102	0.221198	2.75208	1.73411	0.28294	2.62615	1.55053	0.342391	3.11738	2.34422	0.307838
GBP1	0.131707	1.08333	0.0606061	0.0547264	0.586406	0.0460829	0.161661	1.26755	0.0665742	0.0828729	1.14539	0.0380435	0.282702	3.26111	0.0657957
GBP2	3.46829	2.66993	0.406061	5.71642	2.32466	0.373272	7.93355	4.38884	0.522885	5.12477	2.625	0.375	9.7993	8.11325	0.706413
GBP4	0.0634146	1.29739	0.121212	0.079602	0.821403	0.152074	0.166454	1.74327	0.235784	0.087477	1.29787	0.133152	0.447826	4.10035	0.228979
NFKB1	3.69756	1.68954	0.315152	5.02363	3.98771	0.400922	6.32492	5.12934	0.359223	7.37891	4.72739	0.532609	9.05021	5.99006	0.290736
NFKBIA	3.96098	1.54739	0.218182	9.19154	6.15691	0.760369	9.32652	5.3078	0.312067	12.483	3.92996	0.274457	9.66612	4.84085	0.523515
IRF4	1.52195	0.517974	0	3.0796	2.21981	0.0737327	6.21597	5.82598	0.147018	2.907	2.16268	0.048913	11.094	8.51557	0.0700713
CISH	0.482927	1.52288	0.00606061	0.226368	1.2415	0.0414747	0.344728	2.40383	0.0943135	0.672652	2.69947	0.0190217	0.876121	2.52781	0.0168646
STAT5A	4.17073	1.18301	0.193939	3.79602	1.79682	0.202765	5.52045	3.04413	0.271845	6.68416	2.40603	0.353261	7.66001	2.46059	0.0940618
TRAF1	2.36098	1.46242	0.363636	3.87189	3.20029	0.211982	4.65431	4.3164	0.375867	5.83011	3.68706	0.4375	5.83333	5.07647	0.384561
MTHFD2	2.5561	0.393791	0.0363636	3.64925	1.47867	0.078341	4.78978	1.86428	0.0582524	3.76381	1.39051	0.0516304	4.43944	2.72296	0.0472684
DUSP5	0.873171	0.313725	0	2.65672	1.56905	0.078341	2.02013	1.21871	0.0277393	2.40746	1.07402	0.0163043	1.39888	0.984324	0.00522565
RACK1	1.74634	1.64706	0.278788	2.05224	2.30803	0.299539	2.7901	2.3164	0.312067	3.04098	2.38785	0.285326	4.49862	3.30218	0.47886
BTG1	11.6244	6.53268	2.07879	21.199	14.3369	2.94931	18.1045	9.75659	2.17198	15.796	10.6192	2.60598	16.8238	10.1642	2.27268
JUND	4.7561	1.9951	0.630303	9.58209	7.9718	1.33641	5.56102	5.13517	1.04161	7.60773	5.13741	1.30435	3.59851	3.79608	0.746081
MT-ND1	0.136585	0.465686	0.0545455	0.496269	1.24512	0.129032	0.397125	0.74549	0.0638003	0.354972	0.66844	0.0597826	0.440896	0.681315	0.0617577
IL2RB	1.47317	1.3415	0.109091	1.4602	2.30441	0.387097	1.05655	2.34832	0.603329	3.12385	4.0266	0.967391	0.657151	1.00734	0.0657957
STAT1	0.282927	1.83987	0.10303	0.283582	0.898048	0.0599078	0.51853	1.70663	0.112344	0.348066	1.52349	0.076087	1.30727	4.53077	0.188124
IRF1	0.57561	1.59967	0.175758	0.532338	1.15112	0.354839	0.774121	2.09326	0.281553	0.506446	1.93262	0.222826	1.25765	3.91689	0.166271
GBP5	0.102439	2.5	0.0363636	0.339552	1.094	0.225806	0.573163	2.58035	0.20527	0.229742	1.66445	0.0679348	1.06795	4.97234	0.0764846
APOL6	0.443902	0.931373	0.0848485	0.31592	0.804049	0.248848	0.426198	1.27449	0.26491	0.234346	1.01418	0.13587	0.627829	2.3077	0.228741
CREM	3.52195	1.66993	0.321212	5.97761	5.00362	0.917051	3.96997	3.21288	0.653259	4.50414	4.33289	1.1087	4.32511	3.71605	0.257482
SOCS3	1.05366	0.627451	0.0121212	1.23756	0.957339	0.142857	1.23898	0.808493	0.0332871	1.38674	1.22606	0.048913	2.55673	1.09084	0.0280285
SOCS1	0.385366	0.781046	0.0666667	0.7301	0.934924	0.16129	0.486901	0.983902	0.131761	0.873849	1.49025	0.0788043	0.738768	1.30696	0.0874109
ADGRE5	5.42439	3.31536	0.787879	3.30348	6.19378	1.23502	4.1476	6.20649	1.07074	6.73573	7.00975	1.19565	5.86643	8.51166	0.81829
XBP1	0.882927	1.01961	0.121212	1.83582	1.35936	0.387097	1.89105	1.2831	0.144244	1.79788	1.625	0.206522	0.824601	1.09384	0.147743
BCL2	0.746341	0.924837	0.115152	0.866915	0.866233	0.078341	0.901597	1.335	0.117892	1.15654	1.72739	0.179348	1.35036	1.84967	0.169596
KLF6	4.36098	1.75654	0.345455	2.66294	2.30803	0.760369	2.61629	2.88621	0.675451	1.81998	2.26862	0.404891	2.6478	1.23722	0.202375
AHR	4.50244	1.90033	0.321212	2.04975	1.86913	0.345622	3.00096	3.2695	0.295423	2.24862	2.80363	0.236413	4.03761	3.4586	0.261995
KLRD1	4.87317	1.78268	0.315152	3.65672	1.49675	0.571429	3.03482	2.81848	0.736477	6.91529	3.5523	1.14674	0.0609703	0.0404273	0.00973872
STAT3	1.32683	0.97549	0.163636	0.827114	1.03181	0.170507	1.32684	1.54344	0.294036	1.65239	1.59441	0.328804	1.28367	2.1687	0.216627
BHLHE40	0.326829	0.576797	0.0484848	1.37313	2.67101	0.658986	0.90607	2.30974	0.273232	1.53223	2.0789	0.171196	0.799738	1.58882	0.0527316
PHF20L1	2.18537	0.934641	0.224242	1.20647	1.15763	0.202765	1.33387	1.35332	0.241331	2.17173	1.93706	0.230978	2.72781	2.09835	0.274584
LCP2	0.229268	1.42484	0.266667	0.659204	1.80622	0.470046	1.01502	2.83875	0.382802	0.637201	2.78324	0.309783	0.449668	2.27943	0.324703
PPIA	0.663415	0.423203	0.030303	0.580846	0.69342	0.0460829	0.921406	0.683042	0.0568655	1.12293	0.848848	0.0570652	1.2608	0.865821	0.0463183

## Sheet: Fig8E
	IFNG	CCL3	CCL4	CSF2	TNFRSF9	CRTAM	CCL5	SPRY2	TNF	GZMB	celltype
Memory-UP1002	267.979	34.3491	129.267	32.9858	10.297	18.1337	11.1586	0.147929	11.9065	6.91716	Memory
Memory-UP1003	234.625	33.9898	118.188	38.2949	8.22482	18.6161	10.5708	0.181022	15.762	7.3781	Memory
Memory-UP1006	467.758	72.484	267.399	48.1502	10.4312	25.8442	14.765	0.112656	34.1182	15.4103	Memory
Memory-UP1010	156.527	24.8956	87.2849	25.8967	8.61294	15.0363	10.3348	0.283768	7.40636	2.75255	Memory
MNP-2-UP1002	36.5419	11.3268	42.0112	32.3994	13.2765	25.6872	4.97765	1.47765	0.888268	3.1257	MNP-2
MNP-2-UP1003	54.6906	19.5226	69.1075	41.0453	16.0396	34.8642	6.19623	1.97358	2.21509	2.14528	MNP-2
MNP-2-UP1006	61.3406	18.9154	72.2618	28.7717	15.7559	34.8504	6.87795	1.13386	1.25394	1.8248	MNP-2
MNP-2-UP1010	24.2216	20.0206	63.8853	19.5155	13.3544	23.8376	5.40077	1.56572	0.726804	1.3634	MNP-2
Naive-UP1002	1.10045	0.143641	0.585019	0.520912	4.54508	6.8339	0.154782	0.0167981	0.188036	0.545938	Naive
Naive-UP1003	1.86766	0.239674	0.965217	0.586957	3.6875	9.34728	0.280707	0.0391304	0.428533	0.472826	Naive
Naive-UP1006	1.18939	0.0883595	0.350735	0.634229	3.7432	10.6613	0.143436	0.0309174	0.260348	0.467984	Naive
Naive-UP1010	1.34865	0.220769	0.761346	0.554423	2.64808	6.76154	0.2525	0.0271154	0.166154	0.227692	Naive

## Sheet: Fig8G
MNP-2	Total_T	Perc	Condition
316	36119	0.874886	Healthy
24	23502	0.102119	MIS-C
117	12751	0.917575	MIS-C Recovered
