# Supplementary material for: Trimodal single-cell profiling reveals a novel pediatric CD8αα+ T cell subset and broad age-related molecular reprogramming across the T cell compartment
Source: Nat Immunol. 2023 Oct 16;24(11):1947–59. doi: 10.1038/s41590-023-01641-8 (PMC10602854; doi:10.1038/s41590-023-01641-8)
Supplement: Supplementary file 10 — Statistical source data. [file 41590_2023_1641_MOESM10_ESM.xlsx]

## Sheet: ED_Fig1b
Cell frequencies	Naïve CD4		CM CD4		EM1+ EM2 CD4		TEMRA CD4		Treg		Naïve CD8		CM CD8		EM1+ EM2 CD8		TEMRA CD8
	TEA-seq	Flow	TEA-seq	Flow	TEA-seq	Flow	TEA-seq	Flow	TEA-seq	Flow	TEA-seq	Flow	TEA-seq	Flow	TEA-seq	Flow	TEA-seq	Flow
Peds	37.25	39.6	36.3	35.5	15.09	19.33	0.04	0.058	2.33	4.04	25.67	28.8	5.19	5.65	49.45	37.88	16.38	17.4
OA	57.54	58.6	18.44	21.9	12.56	11.29	0.06	0.16	1.82	2	72.76	69.2	1.86	3.11	16.35	20.56	5.32	3.91
OA	38.64	39.9	19.2	18	33.12	41.2	0.46	0.75	2.79	3.95	26.9	24.5	6.49	6.41	51.29	59.5	9.57	5.79
OA	38.91	38.5	15.11	14.9	10.86	13.08	0.04	0.079	2.29	4.87	75.07	74.9	2.14	1.66	13.24	15.48	6.04	5.18
Peds	60.82	59.3	26.58	28.7	7.87	8.57	0.02	0.46	5.59	4.89	35.15	38.4	7.44	7.43	51.26	44.1	3.32	3.73
Peds	69	69.9	15.67	6.63	8	9.96	0.06	0.13	2.92	3.39	63.11	60	2.31	3.53	25.31	27.43	5.71	6.08
Peds	70.52	73.2	23.81	25.5	23.91	33	0.61	4.13	2.49	3.73	9.62	10.1	2.58	4.79	57.29	57.4	24.47	22.9
Peds	58.42	59.8	22.43	21.7	15.63	19.67	0.06	0.1	3.5	5.33	75.16	73.4	1.65	2.18	14.18	14.8	4.88	3.83
OA	36.35	33	17.32	19.7	18.92	28.5	0.85	2.42	3.61	3.92	30.1	27.4	2.06	3.56	47.51	50.3	15.33	13.4
OA	25.01	24.8	16.54	15.7	6.77	5.8	0.02	0.032	4.34	6.97	68.52	67.5	2.12	3.97	23.13	21.63	2.94	2.24
OA	31.77	33.8	31.16	30.7	19.16	27.76	0.06	0.12	2.84	3.73	52.5	52.3	4.06	3.55	34.47	35.5	5.8	6.23
Peds	67.24	67	14.46	13.8	16.38	20.72	2.25	4.32	5.04	4.65	21.36	21.5	0.64	0.32	22.21	25.2	48.42	46.8
Peds	67.47	67.5	26.46	24.5	12.45	26.9	0.09	0.14	3.38	3.07	37.13	33.6	4.92	4.97	48.04	51.6	6.18	5.73
Peds	52.63	52.3	19.7	20.9	9.94	11.18	0.03	0.29	3.96	4.13	78.52	79.8	1	1.89	12.16	9.97	5.16	5.05
Peds	54.53	55.2	11.63	10.7	12.71	14.47	0.04	0.17	3.86	3.92	71.57	66.8	1.35	1.97	15.06	20.27	3.87	2.15
OA	53.25	54.4	31.28	29.9	7.36	12.1	0.02	0.038	2.03	2.56	25.57	27.3	3.45	3.76	38.03	37.6	28.08	24.8
