# Supplementary material for: Trimodal single-cell profiling reveals a novel pediatric CD8αα+ T cell subset and broad age-related molecular reprogramming across the T cell compartment
Source: Nat Immunol. 2023 Oct 16;24(11):1947–59. doi: 10.1038/s41590-023-01641-8 (PMC10602854; doi:10.1038/s41590-023-01641-8)
Supplement: Supplementary file 11 — Statistical source data. [file 41590_2023_1641_MOESM11_ESM.xlsx]

## Sheet: ED_Fig3d
qRT-PCR	SOX4		TOX		CPQ		STAT4
naïve CD4 T	CB	OA	CB	OA	CB	OA	CB	OA
1	0.006627	3.67e-05	0.009814	0.001084	0.001142	0.006283	0.012146	0.045481
2	0.009839	0.000585	0.022968	0.007874	0.001321	0.004661	0.035109	0.032285
3	0.005534	2.41e-05	0.010913	0.001056	0.001621	0.007538	0.008003	0.05045
4	0.008782	3.66e-05	0.015255	0.000393	0.001614	0.005263	0.013539	0.038499
5	0.008116	0.000893	0.004441	0.002808	0.000445	0.004387	0.004495	0.051353
6	0.006198	5.18e-06	0.003958	0.000286	0.000287	0.006305	0.004247	0.041228
7	0.009714	n/a	0.008376	n/a	0.000242	n/a	0.008982	n/a
