# Supplementary material for: Trimodal single-cell profiling reveals a novel pediatric CD8αα+ T cell subset and broad age-related molecular reprogramming across the T cell compartment
Source: Nat Immunol. 2023 Oct 16;24(11):1947–59. doi: 10.1038/s41590-023-01641-8 (PMC10602854; doi:10.1038/s41590-023-01641-8)
Supplement: Supplementary file 12 — Statistical source data. [file 41590_2023_1641_MOESM12_ESM.xlsx]

## Sheet: ED_Fig4b
TF	mlog10Padj	mlog10p	Enrichment	BackgroundProporition	nBackground	BackgroundFrequency	CompareProportion	nCompare	CompareFrequency	feature	Group	delabel
FOXF2	0.925057	1.8793	-1.07569	0.0617735	132484	8184	0.0664492	12265	815	FOXF2_1	CD8 Naive	NA
FOXD1	5.19716	6.1514	-1.17125	0.0581957	132484	7710	0.0681614	12265	836	FOXD1_2	CD8 Naive	NA
IRF2	0	0.1086	-0.979215	0.0884258	132484	11715	0.0865879	12265	1062	IRF2_3	CD8 Naive	NA
MZF1.var.2	1.48056	2.4348	-1.07067	0.0986157	132484	13065	0.105585	12265	1295	MZF1.var.2_4	CD8 Naive	NA
MAX..MYC	2.09986	3.0541	-1.1483	0.0335135	132484	4440	0.0384835	12265	472	MAX..MYC_5	CD8 Naive	NA
PPARG	0	0.0036	-0.914785	0.0533876	132484	7073	0.0488382	12265	599	PPARG_6	CD8 Naive	NA
PAX6	0	0.4373	-1.01991	0.0246218	132484	3262	0.0251121	12265	308	PAX6_7	CD8 Naive	NA
PBX1	0	0.1302	-0.973648	0.0400275	132484	5303	0.0389727	12265	478	PBX1_8	CD8 Naive	NA
RORA	0	0.0002	-0.88023	0.0504816	132484	6688	0.0444354	12265	545	RORA_9	CD8 Naive	NA
RORA.var.2	0	0.0047	-0.91307	0.0473265	132484	6270	0.0432124	12265	530	RORA.var.2_10	CD8 Naive	NA
RREB1	0.581157	1.5354	-1.02957	0.235674	132484	31223	0.242642	12265	2976	RREB1_11	CD8 Naive	NA
RXRA..VDR	0	0.078	-0.957353	0.0355137	132484	4705	0.0339992	12265	417	RXRA..VDR_12	CD8 Naive	NA
SOX9	0	0.2994	-1.00061	0.0378083	132484	5009	0.0378312	12265	464	SOX9_13	CD8 Naive	NA
SRY	0.467957	1.4222	-1.05131	0.0836025	132484	11076	0.0878924	12265	1078	SRY_14	CD8 Naive	NA
TAL1..TCF3	0	0.3019	-1.00069	0.0523082	132484	6930	0.0523441	12265	642	TAL1..TCF3_15	CD8 Naive	NA
REL	0	0.0155	-0.936785	0.0552671	132484	7322	0.0517733	12265	635	REL_16	CD8 Naive	NA
RELA	0	0.2954	-0.999951	0.0631095	132484	8361	0.0631064	12265	774	RELA_17	CD8 Naive	NA
NR1H2..RXRA	0	0.0395	-0.952929	0.0561275	132484	7436	0.0534855	12265	656	NR1H2..RXRA_18	CD8 Naive	NA
NFIC..TLX1	0	0.0979	-0.973293	0.064838	132484	8590	0.0631064	12265	774	NFIC..TLX1_19	CD8 Naive	NA
ZNF354C	0	0.0001	-0.935404	0.177116	132484	23465	0.165675	12265	2032	ZNF354C_20	CD8 Naive	NA
CTCF	0	0.0461	-0.978869	0.209565	132484	27764	0.205137	12265	2516	CTCF_21	CD8 Naive	NA
EWSR1.FLI1	0	0.4981	-1.00719	0.251434	132484	33311	0.253241	12265	3106	EWSR1.FLI1_22	CD8 Naive	NA
REST	0	0.0026	-0.934144	0.095136	132484	12604	0.0888708	12265	1090	REST_23	CD8 Naive	NA
NFATC2	0	0.0139	-0.955732	0.112949	132484	14964	0.107949	12265	1324	NFATC2_24	CD8 Naive	NA
INSM1	1.35836	2.3126	-1.06279	0.113923	132484	15093	0.121076	12265	1485	INSM1_25	CD8 Naive	NA
RARA..RXRA	0	0.0031	-0.925479	0.0718879	132484	9524	0.0665308	12265	816	RARA..RXRA_26	CD8 Naive	NA
NR4A2	0	0.0001	-0.878535	0.0584674	132484	7746	0.0513657	12265	630	NR4A2_27	CD8 Naive	NA
PLAG1	0.336257	1.2905	-1.03429	0.146387	132484	19394	0.151406	12265	1857	PLAG1_28	CD8 Naive	NA
ARNT..HIF1A	0.270657	1.2249	-1.10506	0.0170436	132484	2258	0.0188341	12265	231	ARNT..HIF1A_29	CD8 Naive	NA
DUX4	0	0.3079	-1.00124	0.0561879	132484	7444	0.0562576	12265	690	DUX4_30	CD8 Naive	NA
FOS	0	0	-0.680127	0.0660533	132484	8751	0.0449246	12265	551	FOS_31	CD8 Naive	NA
FOSL2	0	0	-0.683524	0.0617886	132484	8186	0.042234	12265	518	FOSL2_32	CD8 Naive	NA
FOXH1	0	0.2381	-0.993558	0.0550633	132484	7295	0.0547085	12265	671	FOXH1_33	CD8 Naive	NA
JUN	0	0.0527	-0.960365	0.0617207	132484	8177	0.0592744	12265	727	JUN_34	CD8 Naive	NA
JUN.var.2	0	0	-0.671934	0.067344	132484	8922	0.0452507	12265	555	JUN.var.2_35	CD8 Naive	NA
JUND.var.2	0	0.2519	-0.995325	0.058324	132484	7727	0.0580514	12265	712	JUND.var.2_36	CD8 Naive	NA
MEF2C	0	0.0001	-0.939958	0.190136	132484	25190	0.17872	12265	2192	MEF2C_37	CD8 Naive	NA
MAF..NFE2	0	0	-0.80049	0.0676308	132484	8960	0.0541378	12265	664	MAF..NFE2_38	CD8 Naive	NA
NR2C2	0.0627575	1.017	-1.02934	0.130219	132484	17252	0.13404	12265	1644	NR2C2_39	CD8 Naive	NA
NRF1	10.2508	11.205	-1.22427	0.0669968	132484	8876	0.082022	12265	1006	NRF1_40	CD8 Naive	NA
POU2F2	0	0.7143	-1.02279	0.0997252	132484	13212	0.101998	12265	1251	POU2F2_41	CD8 Naive	NA
SMAD2..SMAD3..SMAD4	0	0.0045	-0.945847	0.116716	132484	15463	0.110395	12265	1354	SMAD2..SMAD3..SMAD4_42	CD8 Naive	NA
STAT1..STAT2	0	0.5038	-1.00841	0.205044	132484	27165	0.206767	12265	2536	STAT1..STAT2_43	CD8 Naive	NA
TCF7L2	43.5159	44.4701	-1.39361	0.0939585	132484	12448	0.130942	12265	1606	TCF7L2_44	CD8 Naive	TCF7L2
ZBTB33	3.93526	4.8895	-1.23034	0.0258446	132484	3424	0.0317978	12265	390	ZBTB33_45	CD8 Naive	NA
ELK4	2.44616	3.4004	-1.10861	0.0682498	132484	9042	0.0756625	12265	928	ELK4_46	CD8 Naive	NA
ESR2	0	0	-0.893017	0.0790662	132484	10475	0.0706074	12265	866	ESR2_47	CD8 Naive	NA
IRF1	0	0.5011	-1.00617	0.318054	132484	42137	0.320016	12265	3925	IRF1_48	CD8 Naive	NA
STAT1	0	0.8655	-1.03182	0.0832855	132484	11034	0.0859356	12265	1054	STAT1_49	CD8 Naive	NA
STAT3	0	0.8306	-1.02635	0.107243	132484	14208	0.110069	12265	1350	STAT3_50	CD8 Naive	NA
GATA1..TAL1	0	0.151	-0.978924	0.043643	132484	5782	0.0427232	12265	524	GATA1..TAL1_51	CD8 Naive	NA
YY1	0	0.0319	-0.957754	0.0798512	132484	10579	0.0764778	12265	938	YY1_52	CD8 Naive	NA
FOXP2	2.49056	3.4448	-1.08478	0.108081	132484	14319	0.117244	12265	1438	FOXP2_53	CD8 Naive	NA
SREBF1	0	0.0049	-0.929047	0.0688913	132484	9127	0.0640033	12265	785	SREBF1_54	CD8 Naive	NA
SREBF2	0	0.0001	-0.890188	0.0641134	132484	8494	0.057073	12265	700	SREBF2_55	CD8 Naive	NA
THAP1	0	0.0289	-0.954119	0.0728918	132484	9657	0.0695475	12265	853	THAP1_56	CD8 Naive	NA
KLF5	9.23106	10.1853	-1.08826	0.28537	132484	37807	0.310558	12265	3809	KLF5_57	CD8 Naive	NA
DMRT3	0	0.3306	-1.00446	0.0369328	132484	4893	0.0370974	12265	455	DMRT3_58	CD8 Naive	NA
FOXG1	2.04446	2.9987	-1.10347	0.0640606	132484	8487	0.070689	12265	867	FOXG1_59	CD8 Naive	NA
LBX1	0	0.0006	-0.868125	0.0352193	132484	4666	0.0305748	12265	375	LBX1_60	CD8 Naive	NA
NFATC3	0	0.0986	-0.976059	0.0788548	132484	10447	0.076967	12265	944	NFATC3_61	CD8 Naive	NA
POU6F1	0	0.0002	-0.819619	0.0227801	132484	3018	0.018671	12265	229	POU6F1_62	CD8 Naive	NA
SHOX	0	0.1193	-0.966462	0.0296111	132484	3923	0.028618	12265	351	SHOX_63	CD8 Naive	NA
ALX3	0	0.0033	-0.898404	0.038933	132484	5158	0.0349776	12265	429	ALX3_64	CD8 Naive	NA
BARHL2	0	0.2856	-0.998852	0.0149377	132484	1979	0.0149205	12265	183	BARHL2_65	CD8 Naive	NA
BHLHE41	0	0.3409	-1.00886	0.0173757	132484	2302	0.0175296	12265	215	BHLHE41_66	CD8 Naive	NA
CENPB	0.181457	1.1357	-1.11132	0.0133526	132484	1769	0.014839	12265	182	CENPB_67	CD8 Naive	NA
CREB3	0.283457	1.2377	-1.09544	0.0208403	132484	2761	0.0228292	12265	280	CREB3_68	CD8 Naive	NA
DBP	6.61476	7.569	-1.35734	0.0186211	132484	2467	0.0252752	12265	310	DBP_69	CD8 Naive	NA
ELF4	2.13336	3.0876	-1.11231	0.0571012	132484	7565	0.0635141	12265	779	ELF4_70	CD8 Naive	NA
ELF5	5.10306	6.0573	-1.14684	0.0757148	132484	10031	0.0868325	12265	1065	ELF5_71	CD8 Naive	NA
EN1	0	0.1508	-0.971145	0.0232556	132484	3081	0.0225846	12265	277	EN1_72	CD8 Naive	NA
EN2	0	0.4006	-1.01759	0.0191495	132484	2537	0.0194863	12265	239	EN2_73	CD8 Naive	NA
ESX1	0	0.0388	-0.933969	0.0293318	132484	3886	0.027395	12265	336	ESX1_74	CD8 Naive	NA
ETV6	6.23816	7.1924	-1.15792	0.0797077	132484	10560	0.0922951	12265	1132	ETV6_75	CD8 Naive	NA
FLI1	2.78176	3.736	-1.14999	0.0420428	132484	5570	0.048349	12265	593	FLI1_76	CD8 Naive	NA
FOXI1	5.23126	6.1855	-1.17162	0.0583165	132484	7726	0.0683245	12265	838	FOXI1_77	CD8 Naive	NA
FOXL1	5.23126	6.1855	-1.17162	0.0583165	132484	7726	0.0683245	12265	838	FOXL1_78	CD8 Naive	NA
FOXO3	5.19716	6.1514	-1.17125	0.0581957	132484	7710	0.0681614	12265	836	FOXO3_79	CD8 Naive	NA
GCM1	0	0.7627	-1.05286	0.0244709	132484	3242	0.0257644	12265	316	GCM1_80	CD8 Naive	NA
GRHL1	0.950757	1.905	-1.12512	0.0244935	132484	3245	0.0275581	12265	338	GRHL1_81	CD8 Naive	NA
GSC	0	0.094	-0.953716	0.0233387	132484	3092	0.0222585	12265	273	GSC_82	CD8 Naive	NA
HEY2	0	0.8656	-1.05573	0.0293469	132484	3888	0.0309825	12265	380	HEY2_83	CD8 Naive	NA
HINFP	2.43876	3.393	-1.16347	0.0318152	132484	4215	0.0370159	12265	454	HINFP_84	CD8 Naive	NA
HNF1A	0	0	-0.870928	0.0711482	132484	9426	0.0619649	12265	760	HNF1A_85	CD8 Naive	NA
HNF1B	0	0.0005	-0.884327	0.0476661	132484	6315	0.0421525	12265	517	HNF1B_86	CD8 Naive	NA
HOXC11	0	0.3483	-1.00959	0.0190589	132484	2525	0.0192417	12265	236	HOXC11_87	CD8 Naive	NA
HSF1	0	0.5408	-1.02202	0.048504	132484	6426	0.049572	12265	608	HSF1_88	CD8 Naive	NA
IRF8	0	0.0002	-0.895651	0.0664533	132484	8804	0.059519	12265	730	IRF8_89	CD8 Naive	NA
IRF9	0	0.0054	-0.941978	0.0974608	132484	12912	0.091806	12265	1126	IRF9_90	CD8 Naive	NA
ISX	0	0.1193	-0.966462	0.0296111	132484	3923	0.028618	12265	351	ISX_91	CD8 Naive	NA
JDP2	0	0	-0.677107	0.0485266	132484	6429	0.0328577	12265	403	JDP2_92	CD8 Naive	NA
JDP2.var.2	3.43026	4.3845	-1.204	0.028577	132484	3786	0.0344068	12265	422	JDP2.var.2_93	CD8 Naive	NA
KLF13	4.52056	5.4748	-1.16868	0.0526026	132484	6969	0.0614757	12265	754	KLF13_94	CD8 Naive	NA
LHX6	0	0.0002	-0.820169	0.0233613	132484	3095	0.0191602	12265	235	LHX6_95	CD8 Naive	NA
MEF2B	0	0	-0.886066	0.117229	132484	15531	0.103873	12265	1274	MEF2B_96	CD8 Naive	NA
MEOX1	0	0.0001	-0.825415	0.0285468	132484	3782	0.023563	12265	289	MEOX1_97	CD8 Naive	NA
MIXL1	0	0.027	-0.930697	0.0342532	132484	4538	0.0318793	12265	391	MIXL1_98	CD8 Naive	NA
MLX	0.328857	1.2831	-1.09739	0.0213233	132484	2825	0.0233999	12265	287	MLX_99	CD8 Naive	NA
MLXIPL	0	0.7213	-1.05462	0.0201005	132484	2663	0.0211985	12265	260	MLXIPL_100	CD8 Naive	NA
MSC	0	0.8035	-1.03371	0.0640455	132484	8485	0.0662046	12265	812	MSC_101	CD8 Naive	NA
MSX1	0	0.1033	-0.956008	0.0222593	132484	2949	0.0212801	12265	261	MSX1_102	CD8 Naive	NA
MYF6	1.02416	1.9784	-1.09395	0.0444205	132484	5885	0.0485936	12265	596	MYF6_103	CD8 Naive	NA
NEUROD2	0	0.658	-1.0628	0.0121977	132484	1616	0.0129637	12265	159	NEUROD2_104	CD8 Naive	NA
NEUROG2	0	0.088	-0.95366	0.0256484	132484	3398	0.0244598	12265	300	NEUROG2_105	CD8 Naive	NA
NFIA	0	0.7626	-1.03871	0.0440355	132484	5834	0.0457399	12265	561	NFIA_106	CD8 Naive	NA
NFIX	0.106057	1.0603	-1.05954	0.0387066	132484	5128	0.041011	12265	503	NFIX_107	CD8 Naive	NA
NHLH1	0	0.6073	-1.02086	0.0768319	132484	10179	0.0784346	12265	962	NHLH1_108	CD8 Naive	NA
NKX2.3	0.333357	1.2876	-1.06599	0.0448205	132484	5938	0.0477782	12265	586	NKX2.3_109	CD8 Naive	NA
NKX2.8	0.520257	1.4745	-1.06774	0.0530706	132484	7031	0.0566653	12265	695	NKX2.8_110	CD8 Naive	NA
NKX6.1	0	0.0713	-0.958271	0.0412654	132484	5467	0.0395434	12265	485	NKX6.1_111	CD8 Naive	NA
NKX6.2	0	0.0379	-0.944075	0.0414541	132484	5492	0.0391358	12265	480	NKX6.2_112	CD8 Naive	NA
OLIG2	0	0.4425	-1.02378	0.0187947	132484	2490	0.0192417	12265	236	OLIG2_113	CD8 Naive	NA
PAX4	0	0.0698	-0.931007	0.0154132	132484	2042	0.0143498	12265	176	PAX4_114	CD8 Naive	NA
PAX7	0	0.0322	-0.928009	0.0282902	132484	3748	0.0262536	12265	322	PAX7_115	CD8 Naive	NA
POU4F2	0	0.0002	-0.9102	0.0865312	132484	11464	0.0787607	12265	966	POU4F2_116	CD8 Naive	NA
SP4	15.7401	16.6943	-1.17472	0.151792	132484	20110	0.178312	12265	2187	SP4_117	CD8 Naive	SP4
SPDEF	5.63616	6.5904	-1.26697	0.0275429	132484	3649	0.034896	12265	428	SPDEF_118	CD8 Naive	NA
SPIC	4.06666	5.0209	-1.10274	0.116746	132484	15467	0.12874	12265	1579	SPIC_119	CD8 Naive	NA
SRF	0	0.044	-0.928919	0.0229084	132484	3035	0.0212801	12265	261	SRF_120	CD8 Naive	NA
TBXT	0	0.4437	-1.02225	0.0215347	132484	2853	0.0220139	12265	270	TBXT_121	CD8 Naive	NA
TBX2	0	0	-0.75249	0.0641436	132484	8498	0.0482674	12265	592	TBX2_122	CD8 Naive	NA
TBX20	0	0	-0.739561	0.0698952	132484	9260	0.0516918	12265	634	TBX20_123	CD8 Naive	NA
TBX21	0	0	-0.745517	0.0646342	132484	8563	0.0481859	12265	591	TBX21_124	CD8 Naive	NA
TFAP4	0	0.0847	-0.96482	0.0466471	132484	6180	0.0450061	12265	552	TFAP4_125	CD8 Naive	NA
TFCP2	2.18116	3.1354	-1.2264	0.0155566	132484	2061	0.0190787	12265	234	TFCP2_126	CD8 Naive	NA
TFEB	0	0.5117	-1.02466	0.0323058	132484	4280	0.0331023	12265	406	TFEB_127	CD8 Naive	NA
ZBTB7B	0.372657	1.3269	-1.08094	0.0320567	132484	4247	0.0346514	12265	425	ZBTB7B_128	CD8 Naive	NA
ZBTB7C	1.43656	2.3908	-1.11018	0.0426693	132484	5653	0.0473706	12265	581	ZBTB7C_129	CD8 Naive	NA
ZIC1	0.779657	1.7339	-1.06376	0.0754959	132484	10002	0.0803098	12265	985	ZIC1_130	CD8 Naive	NA
ZIC3	1.23286	2.1871	-1.07802	0.0718502	132484	9519	0.0774562	12265	950	ZIC3_131	CD8 Naive	NA
ZBTB18	0	0.0068	-0.942343	0.0916262	132484	12139	0.0863433	12265	1059	ZBTB18_132	CD8 Naive	NA
LBX2	0	0.1725	-0.978115	0.026841	132484	3556	0.0262536	12265	322	LBX2_133	CD8 Naive	NA
MEOX2	0	0.0001	-0.853757	0.0414465	132484	5491	0.0353852	12265	434	MEOX2_134	CD8 Naive	NA
MNX1	0	0.0018	-0.911751	0.0597355	132484	7914	0.0544639	12265	668	MNX1_135	CD8 Naive	NA
MSX2	0	0.0369	-0.934209	0.0307207	132484	4070	0.0286996	12265	352	MSX2_136	CD8 Naive	NA
NOTO	0	0.023	-0.919364	0.0279354	132484	3701	0.0256828	12265	315	NOTO_137	CD8 Naive	NA
OTX1	0	0.1974	-0.966014	0.00557048	132484	738	0.00538117	12265	66	OTX1_138	CD8 Naive	NA
PDX1	0	0.0145	-0.906787	0.0266145	132484	3526	0.0241337	12265	296	PDX1_139	CD8 Naive	NA
PHOX2A	0	0	-0.866231	0.0624981	132484	8280	0.0541378	12265	664	PHOX2A_140	CD8 Naive	NA
PITX3	0	0.0469	-0.94473	0.0358156	132484	4745	0.0338361	12265	415	PITX3_141	CD8 Naive	NA
PROP1	0	0	-0.882727	0.0807267	132484	10695	0.0712597	12265	874	PROP1_142	CD8 Naive	NA
PRRX1	0	0.1193	-0.966462	0.0296111	132484	3923	0.028618	12265	351	PRRX1_143	CD8 Naive	NA
RAX2	0	0.1193	-0.966462	0.0296111	132484	3923	0.028618	12265	351	RAX2_144	CD8 Naive	NA
RAX	0	0.0786	-0.954926	0.0315057	132484	4174	0.0300856	12265	369	RAX_145	CD8 Naive	NA
RHOXF1	0	0.1047	-0.96409	0.0327285	132484	4336	0.0315532	12265	387	RHOXF1_146	CD8 Naive	NA
UNCX	0	0.0133	-0.921569	0.039016	132484	5169	0.035956	12265	441	UNCX_147	CD8 Naive	NA
VAX1	0	0.0003	-0.872513	0.0413031	132484	5472	0.0360375	12265	442	VAX1_148	CD8 Naive	NA
VAX2	0	0.0009	-0.861933	0.029513	132484	3910	0.0254382	12265	312	VAX2_149	CD8 Naive	NA
VENTX	0	0.0041	-0.857215	0.0183569	132484	2432	0.0157358	12265	193	VENTX_150	CD8 Naive	NA
VSX1	0	0.0013	-0.868444	0.0295734	132484	3918	0.0256828	12265	315	VSX1_151	CD8 Naive	NA
VSX2	0	0.0013	-0.868444	0.0295734	132484	3918	0.0256828	12265	315	VSX2_152	CD8 Naive	NA
ESR1	0	0.0802	-0.968168	0.0606337	132484	8033	0.0587036	12265	720	ESR1_153	CD8 Naive	NA
ESRRB	0	0	-0.853208	0.0542783	132484	7191	0.0463106	12265	568	ESRRB_154	CD8 Naive	NA
NR2F1	0	0	-0.794888	0.107085	132484	14187	0.0851203	12265	1044	NR2F1_155	CD8 Naive	NA
NR3C1	0	0.3718	-1.01136	0.0252332	132484	3343	0.0255198	12265	313	NR3C1_156	CD8 Naive	NA
NR3C2	0	0.8528	-1.06024	0.0245313	132484	3250	0.026009	12265	319	NR3C2_157	CD8 Naive	NA
RARA	0	0	-0.840525	0.0821609	132484	10885	0.0690583	12265	847	RARA_158	CD8 Naive	NA
RARA.var.2	0	0.0375	-0.953851	0.0606035	132484	8029	0.0578068	12265	709	RARA.var.2_159	CD8 Naive	NA
BCL6B	0	0.5254	-1.01988	0.0530026	132484	7022	0.0540563	12265	663	BCL6B_160	CD8 Naive	NA
EGR2	8.99026	9.9445	-1.22996	0.0566106	132484	7500	0.069629	12265	854	EGR2_161	CD8 Naive	NA
EGR3	15.3758	16.33	-1.22936	0.0935132	132484	12389	0.114961	12265	1410	EGR3_162	CD8 Naive	EGR3
EGR4	8.06106	9.0153	-1.172	0.0864029	132484	11447	0.101264	12265	1242	EGR4_163	CD8 Naive	NA
GLIS1	0.132157	1.0864	-1.07545	0.0258522	132484	3425	0.0278027	12265	341	GLIS1_164	CD8 Naive	NA
GLIS2	2.32136	3.2756	-1.12611	0.049523	132484	6561	0.0557684	12265	684	GLIS2_165	CD8 Naive	NA
GLIS3	0	0.7156	-1.03725	0.0406389	132484	5384	0.0421525	12265	517	GLIS3_166	CD8 Naive	NA
HIC2	0	0.0001	-0.902266	0.0802437	132484	10631	0.0724011	12265	888	HIC2_167	CD8 Naive	NA
KLF14	15.8962	16.8504	-1.20589	0.116157	132484	15389	0.140073	12265	1718	KLF14_168	CD8 Naive	KLF14
KLF16	19.1321	20.0863	-1.15899	0.207104	132484	27438	0.240033	12265	2944	KLF16_169	CD8 Naive	KLF16
SP8	9.31806	10.2723	-1.12089	0.178648	132484	23668	0.200245	12265	2456	SP8_170	CD8 Naive	NA
ZBED1	0	0.05	-0.849791	0.0043175	132484	572	0.00366898	12265	45	ZBED1_171	CD8 Naive	NA
ZIC4	0.867757	1.822	-1.06705	0.0738882	132484	9789	0.0788422	12265	967	ZIC4_172	CD8 Naive	NA
ZNF143	0	0.4507	-1.01317	0.0608375	132484	8060	0.0616388	12265	756	ZNF143_173	CD8 Naive	NA
ZNF410	0	0.2044	-0.986955	0.0372573	132484	4936	0.0367713	12265	451	ZNF410_174	CD8 Naive	NA
CUX1	0	0.0023	-0.819322	0.0135337	132484	1793	0.0110885	12265	136	CUX1_175	CD8 Naive	NA
CUX2	0	0.0002	-0.778456	0.0143489	132484	1901	0.01117	12265	137	CUX2_176	CD8 Naive	NA
ONECUT2	0	0.0009	-0.889029	0.045213	132484	5990	0.0401957	12265	493	ONECUT2_177	CD8 Naive	NA
ONECUT3	0	0.0016	-0.92057	0.075194	132484	9962	0.0692214	12265	849	ONECUT3_178	CD8 Naive	NA
E2F7	0	0.4007	-1.01314	0.0325926	132484	4318	0.0330208	12265	405	E2F7_179	CD8 Naive	NA
ELK3	0	0.7893	-1.04634	0.0339739	132484	4501	0.0355483	12265	436	ELK3_180	CD8 Naive	NA
ERF	4.74966	5.7039	-1.18448	0.0466698	132484	6183	0.0552792	12265	678	ERF_181	CD8 Naive	NA
ERG	3.43226	4.3865	-1.16238	0.0438393	132484	5808	0.050958	12265	625	ERG_182	CD8 Naive	NA
ETS1	5.01426	5.9685	-1.19242	0.0454017	132484	6015	0.0541378	12265	664	ETS1_183	CD8 Naive	NA
ETV2	15.1104	16.0646	-1.30081	0.0567238	132484	7515	0.0737872	12265	905	ETV2_184	CD8 Naive	ETV2
ETV3	0	0.8843	-1.04888	0.0393331	132484	5211	0.0412556	12265	506	ETV3_185	CD8 Naive	NA
FEV	0	0.8694	-1.04895	0.0378536	132484	5015	0.0397065	12265	487	FEV_186	CD8 Naive	NA
GCM2	0	0.7311	-1.05973	0.0175417	132484	2324	0.0185895	12265	228	GCM2_187	CD8 Naive	NA
LEF1	31.6658	32.62	-1.32253	0.099378	132484	13166	0.131431	12265	1612	LEF1_188	CD8 Naive	LEF1
HSF2	0	0.3621	-1.00662	0.0526479	132484	6975	0.0529963	12265	650	HSF2_189	CD8 Naive	NA
HSF4	0	0.7177	-1.03473	0.0466471	132484	6180	0.0482674	12265	592	HSF4_190	CD8 Naive	NA
IRF7	0	0.0388	-0.968549	0.120294	132484	15937	0.11651	12265	1429	IRF7_191	CD8 Naive	NA
MEF2D	0	0	-0.898888	0.134605	132484	17833	0.120995	12265	1484	MEF2D_192	CD8 Naive	NA
MEIS1	1.13116	2.0854	-1.09053	0.0512137	132484	6785	0.05585	12265	685	MEIS1_193	CD8 Naive	NA
MEIS2	0.0117575	0.966	-1.05066	0.0439223	132484	5819	0.0461476	12265	566	MEIS2_194	CD8 Naive	NA
MEIS3	0	0.161	-0.9828	0.0543386	132484	7199	0.053404	12265	655	MEIS3_195	CD8 Naive	NA
MYBL1	0	0.316	-1.00752	0.00841611	132484	1115	0.00847941	12265	104	MYBL1_196	CD8 Naive	NA
MYBL2	0	0.1949	-0.969527	0.00773678	132484	1025	0.00750102	12265	92	MYBL2_197	CD8 Naive	NA
NFKB1	0	0.1698	-0.984058	0.0535234	132484	7091	0.0526702	12265	646	NFKB1_198	CD8 Naive	NA
NFKB2	0	0.194	-0.986267	0.0432354	132484	5728	0.0426417	12265	523	NFKB2_199	CD8 Naive	NA
PAX1	0	0.7589	-1.06225	0.0177304	132484	2349	0.0188341	12265	231	PAX1_200	CD8 Naive	NA
PAX3	0	0.0682	-0.945866	0.0258597	132484	3426	0.0244598	12265	300	PAX3_201	CD8 Naive	NA
PAX9	0	0.8713	-1.06844	0.0201458	132484	2669	0.0215247	12265	264	PAX9_202	CD8 Naive	NA
PKNOX2	0	0.0341	-0.953364	0.0634567	132484	8407	0.0604974	12265	742	PKNOX2_203	CD8 Naive	NA
POU1F1	0	0.1611	-0.987154	0.0945699	132484	12529	0.0933551	12265	1145	POU1F1_204	CD8 Naive	NA
POU2F1	0	0.91	-1.03479	0.0783189	132484	10376	0.0810436	12265	994	POU2F1_205	CD8 Naive	NA
POU3F1	0	0.2188	-0.993278	0.0938227	132484	12430	0.093192	12265	1143	POU3F1_206	CD8 Naive	NA
POU3F2	0	0.2903	-0.999494	0.0876106	132484	11607	0.0875662	12265	1074	POU3F2_207	CD8 Naive	NA
POU3F3	0	0.0172	-0.955354	0.101046	132484	13387	0.0965349	12265	1184	POU3F3_208	CD8 Naive	NA
POU3F4	0	0.7053	-1.02938	0.0609885	132484	8080	0.0627803	12265	770	POU3F4_209	CD8 Naive	NA
POU4F1	0	0	-0.903301	0.0970306	132484	12855	0.0876478	12265	1075	POU4F1_210	CD8 Naive	NA
POU4F3	0	0.0007	-0.92034	0.0901845	132484	11948	0.0830004	12265	1018	POU4F3_211	CD8 Naive	NA
POU5F1B	0	0.7529	-1.0303	0.067344	132484	8922	0.0693844	12265	851	POU5F1B_212	CD8 Naive	NA
POU6F2	0	0.1811	-0.984201	0.043409	132484	5751	0.0427232	12265	524	POU6F2_213	CD8 Naive	NA
PROX1	0	0.5141	-1.02993	0.0228782	132484	3031	0.023563	12265	289	PROX1_214	CD8 Naive	NA
RFX2	16.8342	17.7884	-1.43108	0.0326455	132484	4325	0.0467183	12265	573	RFX2_215	CD8 Naive	RFX2
SMAD3	0	0.1768	-0.971342	0.0139338	132484	1846	0.0135344	12265	166	SMAD3_216	CD8 Naive	NA
TGIF1	0	0.2733	-0.997478	0.0483077	132484	6400	0.0481859	12265	591	TGIF1_217	CD8 Naive	NA
TGIF2	0	0.0107	-0.924454	0.0461263	132484	6111	0.0426417	12265	523	TGIF2_218	CD8 Naive	NA
RFX4	14.2973	15.2515	-1.36106	0.0385782	132484	5111	0.0525071	12265	644	RFX4_219	CD8 Naive	NA
RFX5	19.3791	20.3333	-1.44161	0.0358005	132484	4743	0.0516103	12265	633	RFX5_220	CD8 Naive	RFX5
RUNX2	3.08666	4.0409	-1.16552	0.0384046	132484	5088	0.0447615	12265	549	RUNX2_221	CD8 Naive	NA
EOMES	0	0	-0.743428	0.0627321	132484	8311	0.0466368	12265	572	EOMES_222	CD8 Naive	NA
MGA	0	0	-0.740627	0.0760696	132484	10078	0.0563392	12265	691	MGA_223	CD8 Naive	NA
TBR1	0	0	-0.744048	0.0747336	132484	9901	0.0556054	12265	682	TBR1_224	CD8 Naive	NA
TBX15	0	0	-0.740627	0.0760696	132484	10078	0.0563392	12265	691	TBX15_225	CD8 Naive	NA
TBX19	0	0.8411	-1.06253	0.0221763	132484	2938	0.023563	12265	289	TBX19_226	CD8 Naive	NA
TBX1	0	0	-0.735595	0.0832402	132484	11028	0.0612311	12265	751	TBX1_227	CD8 Naive	NA
TBX4	0	0	-0.784642	0.0707633	132484	9375	0.0555238	12265	681	TBX4_228	CD8 Naive	NA
TBX5	0	0	-0.784642	0.0707633	132484	9375	0.0555238	12265	681	TBX5_229	CD8 Naive	NA
TEAD3	0	0.0342	-0.945418	0.0468283	132484	6204	0.0442723	12265	543	TEAD3_230	CD8 Naive	NA
TFAP2A.var.2	0	0.0907	-0.975707	0.0862368	132484	11425	0.0841419	12265	1032	TFAP2A.var.2_231	CD8 Naive	NA
TFAP2B	0	0.0629	-0.965832	0.0693065	132484	9182	0.0669384	12265	821	TFAP2B_232	CD8 Naive	NA
TFAP2B.var.2	0	0.5307	-1.01784	0.0669666	132484	8872	0.0681614	12265	836	TFAP2B.var.2_233	CD8 Naive	NA
TFAP2B.var.3	0	0.3044	-1.00074	0.070718	132484	9369	0.0707705	12265	868	TFAP2B.var.3_234	CD8 Naive	NA
TFAP2C	0	0.092	-0.972997	0.0692989	132484	9181	0.0674276	12265	827	TFAP2C_235	CD8 Naive	NA
TFAP2C.var.3	0	0.3413	-1.00429	0.0604828	132484	8013	0.0607419	12265	745	TFAP2C.var.3_236	CD8 Naive	NA
BHLHE40	0	0.7213	-1.05299	0.0212931	132484	2821	0.0224215	12265	275	BHLHE40_237	CD8 Naive	NA
BHLHE23	0	0.5782	-1.0429	0.0172776	132484	2289	0.0180188	12265	221	BHLHE23_238	CD8 Naive	NA
BHLHE22	0	0.8074	-1.07313	0.0150433	132484	1993	0.0161435	12265	198	BHLHE22_239	CD8 Naive	NA
CLOCK	0	0.7933	-1.0649	0.0181456	132484	2404	0.0193233	12265	237	CLOCK_240	CD8 Naive	NA
FIGLA	0	0.0604	-0.968805	0.0855047	132484	11328	0.0828373	12265	1016	FIGLA_241	CD8 Naive	NA
HES5	0	0.1399	-0.971575	0.0292035	132484	3869	0.0283734	12265	348	HES5_242	CD8 Naive	NA
HES7	0	0.1814	-0.981509	0.0314	132484	4160	0.0308194	12265	378	HES7_243	CD8 Naive	NA
HEY1	0.0793575	1.0336	-1.06674	0.0297319	132484	3939	0.0317163	12265	389	HEY1_244	CD8 Naive	NA
MAX	1.04456	1.9988	-1.1147	0.0309396	132484	4099	0.0344884	12265	423	MAX_245	CD8 Naive	NA
MNT	1.19096	2.1452	-1.1192	0.0317623	132484	4208	0.0355483	12265	436	MNT_246	CD8 Naive	NA
OLIG1	0	0.4526	-1.02775	0.0157076	132484	2081	0.0161435	12265	198	OLIG1_247	CD8 Naive	NA
OLIG3	0	0.7661	-1.0572	0.0212856	132484	2820	0.0225031	12265	276	OLIG3_248	CD8 Naive	NA
SREBF2.var.2	0	0.4442	-1.02263	0.0209686	132484	2778	0.0214431	12265	263	SREBF2.var.2_249	CD8 Naive	NA
ATF7	2.67836	3.6326	-1.20629	0.0223046	132484	2955	0.0269058	12265	330	ATF7_250	CD8 Naive	NA
CEBPB	0	0.4489	-1.02402	0.0197458	132484	2616	0.0202201	12265	248	CEBPB_251	CD8 Naive	NA
CEBPE	0	0.3118	-1.00345	0.0193382	132484	2562	0.0194048	12265	238	CEBPE_252	CD8 Naive	NA
CEBPG	0	0.4286	-1.02151	0.0193155	132484	2559	0.0197309	12265	242	CEBPG_253	CD8 Naive	NA
CREB3L1	0.193457	1.1477	-1.07805	0.026773	132484	3547	0.0288626	12265	354	CREB3L1_254	CD8 Naive	NA
NFE2	0	0	-0.706374	0.042707	132484	5658	0.0301671	12265	370	NFE2_255	CD8 Naive	NA
TEF	5.18496	6.1392	-1.29988	0.0204478	132484	2709	0.0265797	12265	326	TEF_256	CD8 Naive	NA
XBP1	0	0.6837	-1.0544	0.0177078	132484	2346	0.018671	12265	229	XBP1_257	CD8 Naive	NA
FOXB1	0	0.4439	-1.00914	0.108911	132484	14429	0.109906	12265	1348	FOXB1_258	CD8 Naive	NA
FOXC1	0	0.8546	-1.02533	0.121743	132484	16129	0.124827	12265	1531	FOXC1_259	CD8 Naive	NA
FOXC2	0.130957	1.0852	-1.02874	0.150426	132484	19929	0.154749	12265	1898	FOXC2_260	CD8 Naive	NA
FOXO4	5.23126	6.1855	-1.17162	0.0583165	132484	7726	0.0683245	12265	838	FOXO4_261	CD8 Naive	NA
FOXO6	5.23126	6.1855	-1.17162	0.0583165	132484	7726	0.0683245	12265	838	FOXO6_262	CD8 Naive	NA
FOXP3	5.23126	6.1855	-1.17162	0.0583165	132484	7726	0.0683245	12265	838	FOXP3_263	CD8 Naive	NA
RXRB	0	0.0661	-0.965267	0.0638568	132484	8460	0.0616388	12265	756	RXRB_264	CD8 Naive	NA
RXRG	0	0.1749	-0.986013	0.0625132	132484	8282	0.0616388	12265	756	RXRG_265	CD8 Naive	NA
TP63	0	0.8851	-1.06997	0.0199647	132484	2645	0.0213616	12265	262	TP63_266	CD8 Naive	NA
TP53	0	0.0272	-0.919845	0.0255276	132484	3382	0.0234815	12265	288	TP53_267	CD8 Naive	NA
TP73	0	0.1113	-0.964397	0.0299281	132484	3965	0.0288626	12265	354	TP73_268	CD8 Naive	NA
GMEB2	2.39306	3.3473	-1.36839	0.00673289	132484	892	0.00921321	12265	113	GMEB2_269	CD8 Naive	NA
MTF1	0.0289575	0.9832	-1.05924	0.0338682	132484	4487	0.0358744	12265	440	MTF1_270	CD8 Naive	NA
E2F1	0	0.3208	-1.00754	0.010439	132484	1383	0.0105177	12265	129	E2F1_271	CD8 Naive	NA
E2F8	0	0.038	-0.945873	0.0441336	132484	5847	0.0417448	12265	512	E2F8_272	CD8 Naive	NA
SOX21	0	0.2296	-0.992364	0.052829	132484	6999	0.0524256	12265	643	SOX21_273	CD8 Naive	NA
TFAP2A.var.3	0	0.1984	-0.989342	0.0644455	132484	8538	0.0637587	12265	782	TFAP2A.var.3_274	CD8 Naive	NA
ELK1	0	0.569	-1.02885	0.0346306	132484	4588	0.0356298	12265	437	ELK1_275	CD8 Naive	NA
HOXD12	0	0.2116	-0.983564	0.0187343	132484	2482	0.0184264	12265	226	HOXD12_276	CD8 Naive	NA
BARX1	0	0.0115	-0.906599	0.0294979	132484	3908	0.0267428	12265	328	BARX1_277	CD8 Naive	NA
BSX	0	0.1033	-0.956008	0.0222593	132484	2949	0.0212801	12265	261	BSX_278	CD8 Naive	NA
DLX6	0	0.0166	-0.913345	0.0288337	132484	3820	0.0263351	12265	323	DLX6_279	CD8 Naive	NA
DUXA	0	0.4731	-1.01729	0.045764	132484	6063	0.0465552	12265	571	DUXA_280	CD8 Naive	NA
EMX2	0	0.0044	-0.861936	0.0192023	132484	2544	0.0165512	12265	203	EMX2_281	CD8 Naive	NA
EVX1	0	0.0141	-0.886714	0.018206	132484	2412	0.0161435	12265	198	EVX1_282	CD8 Naive	NA
EVX2	0	0.03	-0.91184	0.0197609	132484	2618	0.0180188	12265	221	EVX2_283	CD8 Naive	NA
GBX1	0	0.1157	-0.959128	0.0210818	132484	2793	0.0202201	12265	248	GBX1_284	CD8 Naive	NA
GBX2	0	0.0195	-0.912652	0.0260862	132484	3456	0.0238076	12265	292	GBX2_285	CD8 Naive	NA
GSC2	0	0.1411	-0.968909	0.0238142	132484	3155	0.0230738	12265	283	GSC2_286	CD8 Naive	NA
GSX1	0	0.0301	-0.933691	0.0348419	132484	4616	0.0325316	12265	399	GSX1_287	CD8 Naive	NA
HESX1	0	0.0177	-0.911142	0.0265768	132484	3521	0.0242152	12265	297	HESX1_288	CD8 Naive	NA
HMBOX1	0	0.8275	-1.05784	0.0248181	132484	3288	0.0262536	12265	322	HMBOX1_289	CD8 Naive	NA
HOXA10	0	0.3283	-1.00263	0.0796926	132484	10558	0.0799022	12265	980	HOXA10_290	CD8 Naive	NA
HOXB3	0	0.0004	-0.857605	0.032419	132484	4295	0.0278027	12265	341	HOXB3_291	CD8 Naive	NA
HOXC10	0	0.2609	-0.995313	0.0339135	132484	4493	0.0337546	12265	414	HOXC10_292	CD8 Naive	NA
HOXC12	0	0.3881	-1.01422	0.0229915	132484	3046	0.0233184	12265	286	HOXC12_293	CD8 Naive	NA
HOXC13	0	0.3606	-1.00802	0.0361553	132484	4790	0.0364452	12265	447	HOXC13_294	CD8 Naive	NA
HOXD11	0	0.3325	-1.00586	0.0254521	132484	3372	0.0256013	12265	314	HOXD11_295	CD8 Naive	NA
ISL2	0	0.3076	-1.00154	0.0405407	132484	5371	0.0406033	12265	498	ISL2_296	CD8 Naive	NA
FOXK1	5.67756	6.6318	-1.16733	0.0658646	132484	8726	0.0768854	12265	943	FOXK1_297	CD8 Naive	NA
GATA2	0	0.0135	-0.930963	0.0498324	132484	6602	0.0463922	12265	569	GATA2_298	CD8 Naive	NA
HIF1A	1.03776	1.992	-1.13211	0.02355	132484	3120	0.0266612	12265	327	HIF1A_299	CD8 Naive	NA
MYC	1.83766	2.7919	-1.12781	0.0395444	132484	5239	0.0445985	12265	547	MYC_300	CD8 Naive	NA
MYB	0	0.7179	-1.03729	0.0408729	132484	5415	0.0423971	12265	520	MYB_301	CD8 Naive	NA
MYCN	0.929457	1.8837	-1.11382	0.0288412	132484	3821	0.0321239	12265	394	MYCN_302	CD8 Naive	NA
NEUROD1	0	0.0345	-0.959543	0.0822514	132484	10897	0.0789238	12265	968	NEUROD1_303	CD8 Naive	NA
NFIC	0	0.737	-1.02986	0.0657891	132484	8716	0.0677538	12265	831	NFIC_304	CD8 Naive	NA
NFYA	8.61846	9.5727	-1.24802	0.0473642	132484	6275	0.0591113	12265	725	NFYA_305	CD8 Naive	NA
NR1H4	0	0	-0.831087	0.0348268	132484	4614	0.0289442	12265	355	NR1H4_306	CD8 Naive	NA
NR2F2	0	0	-0.853217	0.0677516	132484	8976	0.0578068	12265	709	NR2F2_307	CD8 Naive	NA
PAX5	0	0.1436	-0.971958	0.0281015	132484	3723	0.0273135	12265	335	PAX5_308	CD8 Naive	NA
PBX3	0	0.418	-1.00773	0.10793	132484	14299	0.108765	12265	1334	PBX3_309	CD8 Naive	NA
POU5F1	1.31946	2.2737	-1.07367	0.083912	132484	11117	0.0900938	12265	1105	POU5F1_310	CD8 Naive	NA
RBPJ	0	0.0112	-0.952793	0.109704	132484	14534	0.104525	12265	1282	RBPJ_311	CD8 Naive	NA
RELB	0	0.0454	-0.949112	0.0432958	132484	5736	0.0410925	12265	504	RELB_312	CD8 Naive	NA
SIX1	0.0124575	0.9667	-1.04757	0.0495003	132484	6558	0.0518549	12265	636	SIX1_313	CD8 Naive	NA
SIX2	0	0.1047	-0.975103	0.0668081	132484	8851	0.0651447	12265	799	SIX2_314	CD8 Naive	NA
SOX10	10.0105	10.9647	-1.17009	0.1071	132484	14189	0.125316	12265	1537	SOX10_315	CD8 Naive	NA
SOX13	0	0.0718	-0.958352	0.0410918	132484	5444	0.0393804	12265	483	SOX13_316	CD8 Naive	NA
TEAD2	0	0.0798	-0.965739	0.0529347	132484	7013	0.0511211	12265	627	TEAD2_317	CD8 Naive	NA
TFDP1	1.95666	2.9109	-1.10453	0.0606035	132484	8029	0.0669384	12265	821	TFDP1_318	CD8 Naive	NA
ZBTB7A	1.22496	2.1792	-1.07013	0.0867803	132484	11497	0.0928659	12265	1139	ZBTB7A_319	CD8 Naive	NA
ZEB1	4.77826	5.7325	-1.10578	0.127412	132484	16880	0.140889	12265	1728	ZEB1_320	CD8 Naive	NA
ZNF24	0	0.0017	-0.925169	0.0833686	132484	11045	0.07713	12265	946	ZNF24_321	CD8 Naive	NA
ZNF384	0	0.6494	-1.01011	0.29938	132484	39663	0.302405	12265	3709	ZNF384_322	CD8 Naive	NA
ZNF282	0	0.0098	-0.931409	0.0575994	132484	7631	0.0536486	12265	658	ZNF282_323	CD8 Naive	NA
ZSCAN4	2.20946	3.1637	-1.08801	0.0916488	132484	12142	0.0997146	12265	1223	ZSCAN4_324	CD8 Naive	NA
GATA3	0	0.0709	-0.96055	0.0463452	132484	6140	0.0445169	12265	546	GATA3_325	CD8 Naive	NA
FOS..JUN	0	0	-0.606071	0.0546179	132484	7236	0.0331023	12265	406	FOS..JUN_326	CD8 Naive	NA
FOS..JUN.var.2	0.577257	1.5315	-1.09273	0.0311887	132484	4132	0.0340807	12265	418	FOS..JUN.var.2_327	CD8 Naive	NA
FOSB..JUN	3.11996	4.0742	-1.19362	0.0288941	132484	3828	0.0344884	12265	423	FOSB..JUN_328	CD8 Naive	NA
FOSL1..JUN	0	0	-0.641904	0.0604601	132484	8010	0.0388096	12265	476	FOSL1..JUN_329	CD8 Naive	NA
FOSL1..JUN.var.2	1.92696	2.8812	-1.20176	0.0173681	132484	2301	0.0208724	12265	256	FOSL1..JUN.var.2_330	CD8 Naive	NA
FOSL2..JUN	0	0	-0.642723	0.0563238	132484	7462	0.0362006	12265	444	FOSL2..JUN_331	CD8 Naive	NA
FOSL2..JUN.var.2	2.68046	3.6347	-1.16619	0.0335588	132484	4446	0.0391358	12265	480	FOSL2..JUN.var.2_332	CD8 Naive	NA
JUN..JUNB	0	0	-0.669737	0.0445563	132484	5903	0.029841	12265	366	JUN..JUNB_333	CD8 Naive	NA
JUN..JUNB.var.2	2.32006	3.2743	-1.17758	0.0260333	132484	3449	0.0306563	12265	376	JUN..JUNB.var.2_334	CD8 Naive	NA
FOS..JUNB	0	0	-0.607138	0.0495532	132484	6565	0.0300856	12265	369	FOS..JUNB_335	CD8 Naive	NA
FOSB..JUNB	0	0	-0.615362	0.0519383	132484	6881	0.0319609	12265	392	FOSB..JUNB_336	CD8 Naive	NA
FOSB..JUNB.var.2	0.894657	1.8489	-1.12483	0.0235576	132484	3121	0.0264982	12265	325	FOSB..JUNB.var.2_337	CD8 Naive	NA
FOSL1..JUNB	0	0	-0.632981	0.0555161	132484	7355	0.0351406	12265	431	FOSL1..JUNB_338	CD8 Naive	NA
FOSL2..JUNB	0	0	-0.599674	0.0531611	132484	7043	0.0318793	12265	391	FOSL2..JUNB_339	CD8 Naive	NA
FOSL2..JUNB.var.2	3.46486	4.4191	-1.23283	0.0224857	132484	2979	0.0277212	12265	340	FOSL2..JUNB.var.2_340	CD8 Naive	NA
FOS..JUND	0	0	-0.646364	0.0607998	132484	8055	0.0392988	12265	482	FOS..JUND_341	CD8 Naive	NA
FOSL1..JUND	0	0	-0.642215	0.0570031	132484	7552	0.0366082	12265	449	FOSL1..JUND_342	CD8 Naive	NA
FOSL1..JUND.var.2	1.79366	2.7479	-1.17132	0.0222744	132484	2951	0.0260905	12265	320	FOSL1..JUND.var.2_343	CD8 Naive	NA
FOSL2..JUND	0	0	-0.602648	0.0515458	132484	6829	0.031064	12265	381	FOSL2..JUND_344	CD8 Naive	NA
FOSL2..JUND.var.2	2.49356	3.4478	-1.16834	0.0307056	132484	4068	0.0358744	12265	440	FOSL2..JUND.var.2_345	CD8 Naive	NA
NR1H4..RXRA	0	0.1087	-0.96481	0.0319435	132484	4232	0.0308194	12265	378	NR1H4..RXRA_346	CD8 Naive	NA
NR4A2..RXRA	0	0.0248	-0.925942	0.0316114	132484	4188	0.0292703	12265	359	NR4A2..RXRA_347	CD8 Naive	NA
PPARA..RXRA	0	0.205	-0.99072	0.0720917	132484	9551	0.0714227	12265	876	PPARA..RXRA_348	CD8 Naive	NA
RARA..RXRG	0	0.0109	-0.939738	0.0707104	132484	9368	0.0664492	12265	815	RARA..RXRG_349	CD8 Naive	NA
RORB	0	0.1389	-0.976539	0.0435826	132484	5774	0.0425601	12265	522	RORB_350	CD8 Naive	NA
RORC	0	0.0067	-0.91525	0.0440959	132484	5842	0.0403587	12265	495	RORC_351	CD8 Naive	NA
SOX15	3.78386	4.7381	-1.10148	0.112142	132484	14857	0.123522	12265	1515	SOX15_352	CD8 Naive	NA
TFE3	0	0.7044	-1.04794	0.0242746	132484	3216	0.0254382	12265	312	TFE3_353	CD8 Naive	NA
VDR	0	0	-0.852525	0.0606337	132484	8033	0.0516918	12265	634	VDR_354	CD8 Naive	NA
IRF3	0	0.0156	-0.958636	0.121283	132484	16068	0.116266	12265	1426	IRF3_355	CD8 Naive	NA
IRF4	0	0.0013	-0.905651	0.0568069	132484	7526	0.0514472	12265	631	IRF4_356	CD8 Naive	NA
IRF5	0	0.1109	-0.968318	0.0379744	132484	5031	0.0367713	12265	451	IRF5_357	CD8 Naive	NA
TCF7L1	16.3954	17.3496	-1.244	0.088939	132484	11783	0.11064	12265	1357	TCF7L1_358	CD8 Naive	TCF7L1
ARGFX	0	0.0002	-0.867707	0.0420956	132484	5577	0.0365267	12265	448	ARGFX_359	CD8 Naive	NA
ARNT2	0	0.8465	-1.0567	0.0270825	132484	3588	0.028618	12265	351	ARNT2_360	CD8 Naive	NA
ATF6	0	0.6384	-1.04425	0.0217838	132484	2886	0.0227477	12265	279	ATF6_361	CD8 Naive	NA
ATOH1.var.2	0	0.0032	-0.93007	0.0803871	132484	10650	0.0747656	12265	917	ATOH1.var.2_362	CD8 Naive	NA
ATOH7	0	0.1522	-0.974763	0.0297772	132484	3945	0.0290257	12265	356	ATOH7_363	CD8 Naive	NA
BACH2	0	0	-0.650236	0.0413786	132484	5482	0.0269058	12265	330	BACH2_364	CD8 Naive	NA
BACH2.var.2	0	0.1776	-0.977374	0.0225235	132484	2984	0.0220139	12265	270	BACH2.var.2_365	CD8 Naive	NA
BARX2	0	0	-0.878345	0.0750959	132484	9949	0.06596	12265	809	BARX2_366	CD8 Naive	NA
BHLHA15.var.2	0	0.0169	-0.945646	0.0707859	132484	9378	0.0669384	12265	821	BHLHA15.var.2_367	CD8 Naive	NA
CDX4	0	0.497	-1.01692	0.0581278	132484	7701	0.0591113	12265	725	CDX4_368	CD8 Naive	NA
CREB3L4	0	0.8265	-1.05349	0.0287129	132484	3804	0.0302487	12265	371	CREB3L4_369	CD8 Naive	NA
CREB3L4.var.2	0.679657	1.6339	-1.12726	0.0188778	132484	2501	0.0212801	12265	261	CREB3L4.var.2_370	CD8 Naive	NA
DLX5	0	0.017	-0.910775	0.0268561	132484	3558	0.0244598	12265	300	DLX5_371	CD8 Naive	NA
DMRTA2	0	0.2944	-0.999925	0.0437864	132484	5801	0.0437831	12265	537	DMRTA2_372	CD8 Naive	NA
DMRTC2	0	0.2009	-0.988071	0.0486851	132484	6450	0.0481044	12265	590	DMRTC2_373	CD8 Naive	NA
DPRX	0	0.8747	-1.06171	0.0247275	132484	3276	0.0262536	12265	322	DPRX_374	CD8 Naive	NA
DRGX	0	0.0186	-0.912	0.026373	132484	3494	0.0240522	12265	295	DRGX_375	CD8 Naive	NA
ELF2	1.31406	2.2683	-1.10002	0.0476586	132484	6314	0.0524256	12265	643	ELF2_376	CD8 Naive	NA
ETS2	1.79026	2.7445	-1.12782	0.0386764	132484	5124	0.0436201	12265	535	ETS2_377	CD8 Naive	NA
FERD3L	0	0.1784	-0.986566	0.0630567	132484	8354	0.0622095	12265	763	FERD3L_378	CD8 Naive	NA
FOXE1	0.276857	1.2311	-1.04119	0.0989025	132484	13103	0.102976	12265	1263	FOXE1_379	CD8 Naive	NA
FOXN3	5.38216	6.3364	-1.20267	0.0440657	132484	5838	0.0529963	12265	650	FOXN3_380	CD8 Naive	NA
GLI3	1.01236	1.9666	-1.06907	0.0777905	132484	10306	0.0831635	12265	1020	GLI3_381	CD8 Naive	NA
HES6	0	0.7805	-1.04815	0.0308037	132484	4081	0.032287	12265	396	HES6_382	CD8 Naive	NA
HNF4A.var.2	0	0.1802	-0.984665	0.0469491	132484	6220	0.0462291	12265	567	HNF4A.var.2_383	CD8 Naive	NA
HOXA1	0	0.0816	-0.933265	0.0135413	132484	1794	0.0126376	12265	155	HOXA1_384	CD8 Naive	NA
HOXA4	0	0.0018	-0.886847	0.0367743	132484	4872	0.0326131	12265	400	HOXA4_385	CD8 Naive	NA
HOXA6	0	0.0038	-0.873823	0.0242595	132484	3214	0.0211985	12265	260	HOXA6_386	CD8 Naive	NA
HOXA7	0	0.049	-0.922104	0.0173304	132484	2296	0.0159804	12265	196	HOXA7_387	CD8 Naive	NA
HOXB4	0	0.006	-0.910542	0.0411899	132484	5457	0.0375051	12265	460	HOXB4_388	CD8 Naive	NA
HOXB6	0	0.0058	-0.898693	0.0326605	132484	4327	0.0293518	12265	360	HOXB6_389	CD8 Naive	NA
HOXB7	0	0.0124	-0.900954	0.0253389	132484	3357	0.0228292	12265	280	HOXB7_390	CD8 Naive	NA
HOXB8	0	0.009	-0.895176	0.0259579	132484	3439	0.0232369	12265	285	HOXB8_391	CD8 Naive	NA
HOXB9	0	0.394	-1.01455	0.0243501	132484	3226	0.0247044	12265	303	HOXB9_392	CD8 Naive	NA
HOXC4	0	0.0057	-0.901711	0.0348118	132484	4612	0.0313901	12265	385	HOXC4_393	CD8 Naive	NA
HOXC8	0	0.0041	-0.864933	0.020644	132484	2735	0.0178557	12265	219	HOXC8_394	CD8 Naive	NA
HOXD10	0	0.5567	-1.03375	0.0240557	132484	3187	0.0248675	12265	305	HOXD10_395	CD8 Naive	NA
HOXD4	0	0.006	-0.910542	0.0411899	132484	5457	0.0375051	12265	460	HOXD4_396	CD8 Naive	NA
IKZF1	13.8389	14.7931	-1.13879	0.197677	132484	26189	0.225112	12265	2761	IKZF1_397	CD8 Naive	NA
IRF6	0	0.0028	-0.817327	0.0124694	132484	1652	0.0101916	12265	125	IRF6_398	CD8 Naive	NA
KLF10	9.01346	9.9677	-1.13487	0.145195	132484	19236	0.164778	12265	2021	KLF10_399	CD8 Naive	NA
KLF11	14.406	15.3602	-1.15864	0.165016	132484	21862	0.191194	12265	2345	KLF11_400	CD8 Naive	NA
KLF15	12.0924	13.0466	-1.13637	0.182241	132484	24144	0.207093	12265	2540	KLF15_401	CD8 Naive	NA
KLF17	1.87526	2.8295	-1.06253	0.14595	132484	19336	0.155075	12265	1902	KLF17_402	CD8 Naive	NA
KLF2	2.28476	3.239	-1.05413	0.213475	132484	28282	0.225031	12265	2760	KLF2_403	CD8 Naive	NA
KLF3	2.49226	3.4465	-1.0824	0.113667	132484	15059	0.123033	12265	1509	KLF3_404	CD8 Naive	NA
KLF6	3.11366	4.0679	-1.08135	0.139413	132484	18470	0.150754	12265	1849	KLF6_405	CD8 Naive	NA
LHX1	0	0.0057	-0.868822	0.0195193	132484	2586	0.0169588	12265	208	LHX1_406	CD8 Naive	NA
LHX5	0	0.0065	-0.897016	0.0303584	132484	4022	0.027232	12265	334	LHX5_407	CD8 Naive	NA
MAF	0	0.6374	-1.03493	0.0338758	132484	4488	0.0350591	12265	430	MAF_408	CD8 Naive	NA
MAFA	0.0965575	1.0508	-1.06224	0.0350005	132484	4637	0.037179	12265	456	MAFA_409	CD8 Naive	NA
MAZ	11.4493	12.4035	-1.11543	0.226231	132484	29972	0.252344	12265	3095	MAZ_410	CD8 Naive	NA
MSANTD3	0	0.1285	-0.978271	0.0599242	132484	7939	0.0586221	12265	719	MSANTD3_411	CD8 Naive	NA
MSGN1	0	0.1949	-0.982811	0.0267957	132484	3550	0.0263351	12265	323	MSGN1_412	CD8 Naive	NA
NFATC4	0	0.4974	-1.01488	0.0736693	132484	9760	0.0747656	12265	917	NFATC4_413	CD8 Naive	NA
NFIC.var.2	0	0.5233	-1.01864	0.0588297	132484	7794	0.0599266	12265	735	NFIC.var.2_414	CD8 Naive	NA
NFIX.var.2	0.416057	1.3703	-1.06022	0.0588297	132484	7794	0.0623726	12265	765	NFIX.var.2_415	CD8 Naive	NA
NHLH2	0	0.8646	-1.03373	0.0747713	132484	9906	0.0772931	12265	948	NHLH2_416	CD8 Naive	NA
NKX6.3	0	0.2315	-0.991614	0.0407823	132484	5403	0.0404403	12265	496	NKX6.3_417	CD8 Naive	NA
NR1D1	0	0	-0.83769	0.0739712	132484	9800	0.0619649	12265	760	NR1D1_418	CD8 Naive	NA
NR1D2	0	0.0003	-0.886395	0.0533498	132484	7068	0.047289	12265	580	NR1D2_419	CD8 Naive	NA
NR1I2	0	0.0351	-0.941982	0.0407672	132484	5401	0.038402	12265	471	NR1I2_420	CD8 Naive	NA
NR1I3	0.0814575	1.0357	-1.05143	0.0487757	132484	6462	0.0512841	12265	629	NR1I3_421	CD8 Naive	NA
NR2C1	0	0	-0.807503	0.0565427	132484	7491	0.0456584	12265	560	NR2C1_422	CD8 Naive	NA
NR2C2.var.2	0	0	-0.850291	0.0553274	132484	7330	0.0470444	12265	577	NR2C2.var.2_423	CD8 Naive	NA
NR2F1.var.2	0	0.0234	-0.950254	0.0707859	132484	9378	0.0672646	12265	825	NR2F1.var.2_424	CD8 Naive	NA
NR2F1.var.3	0	0.153	-0.977617	0.037363	132484	4950	0.0365267	12265	448	NR2F1.var.3_425	CD8 Naive	NA
NR2F6.var.3	0	0.1342	-0.973155	0.03611	132484	4784	0.0351406	12265	431	NR2F6.var.3_426	CD8 Naive	NA
NR5A1	0	0	-0.864929	0.0706048	132484	9354	0.0610681	12265	749	NR5A1_427	CD8 Naive	NA
NR6A1	0	0.0029	-0.918052	0.0611017	132484	8095	0.0560946	12265	688	NR6A1_428	CD8 Naive	NA
OSR1	0	0.1865	-0.980845	0.0261013	132484	3458	0.0256013	12265	314	OSR1_429	CD8 Naive	NA
OVOL1	0	0.3103	-1.00658	0.00753299	132484	998	0.00758255	12265	93	OVOL1_430	CD8 Naive	NA
OVOL2	0	0.1625	-0.954469	0.00700462	132484	928	0.00668569	12265	82	OVOL2_431	CD8 Naive	NA
PAX3.var.2	0	0.4214	-1.02477	0.0136847	132484	1813	0.0140236	12265	172	PAX3.var.2_432	CD8 Naive	NA
PITX2	0	0.0005	-0.866026	0.0346457	132484	4590	0.0300041	12265	368	PITX2_433	CD8 Naive	NA
PLAGL2	0	0.5315	-1.01675	0.0754582	132484	9997	0.0767224	12265	941	PLAGL2_434	CD8 Naive	NA
POU6F1.var.2	0	0.3216	-1.00311	0.0421032	132484	5578	0.042234	12265	518	POU6F1.var.2_435	CD8 Naive	NA
PPARD	0	0.0886	-0.972232	0.0691857	132484	9166	0.0672646	12265	825	PPARD_436	CD8 Naive	NA
RARB.var.3	0	0.1149	-0.964497	0.0284034	132484	3763	0.027395	12265	336	RARB.var.3_437	CD8 Naive	NA
RARG.var.3	0	0.0272	-0.921393	0.0265466	132484	3517	0.0244598	12265	300	RARG.var.3_438	CD8 Naive	NA
RFX7	4.82106	5.7753	-1.27641	0.0222291	132484	2945	0.0283734	12265	348	RFX7_439	CD8 Naive	NA
RXRB.var.2	0	0.0231	-0.923613	0.0309849	132484	4105	0.028618	12265	351	RXRB.var.2_440	CD8 Naive	NA
RXRG.var.2	0	0.2136	-0.988674	0.0387594	132484	5135	0.0383204	12265	470	RXRG.var.2_441	CD8 Naive	NA
SMAD5	0	0.8198	-1.08939	0.0106277	132484	1408	0.0115777	12265	142	SMAD5_442	CD8 Naive	NA
SNAI1	1.76626	2.7205	-1.06886	0.118158	132484	15654	0.126294	12265	1549	SNAI1_443	CD8 Naive	NA
SNAI3	0	0.9025	-1.02767	0.115991	132484	15367	0.119201	12265	1462	SNAI3_444	CD8 Naive	NA
SOHLH2	0.743657	1.6979	-1.11695	0.0235047	132484	3114	0.0262536	12265	322	SOHLH2_445	CD8 Naive	NA
SOX12	0	0.5573	-1.04007	0.0174814	132484	2316	0.0181818	12265	223	SOX12_446	CD8 Naive	NA
SOX14	0.165557	1.1198	-1.07514	0.0275279	132484	3647	0.0295964	12265	363	SOX14_447	CD8 Naive	NA
SOX18	0	0.9021	-1.06089	0.0270523	132484	3584	0.0286996	12265	352	SOX18_448	CD8 Naive	NA
SP9	12.4045	13.3587	-1.1371	0.18449	132484	24442	0.209784	12265	2573	SP9_449	CD8 Naive	NA
TBX18	0	0	-0.833952	0.117418	132484	15556	0.0979209	12265	1201	TBX18_450	CD8 Naive	NA
TBX3	0	0	-0.81205	0.0851424	132484	11280	0.0691398	12265	848	TBX3_451	CD8 Naive	NA
TBX6	0	0	-0.773694	0.076296	132484	10108	0.0590298	12265	724	TBX6_452	CD8 Naive	NA
TCF21.var.2	0	0.0973	-0.95321	0.0216403	132484	2867	0.0206278	12265	253	TCF21.var.2_453	CD8 Naive	NA
TFAP2E	0.154157	1.1084	-1.053	0.0521874	132484	6914	0.0549531	12265	674	TFAP2E_454	CD8 Naive	NA
TFAP4.var.2	0	0.0215	-0.911883	0.0243199	132484	3222	0.0221769	12265	272	TFAP4.var.2_455	CD8 Naive	NA
TGIF2LX	0	0.0101	-0.905699	0.0306075	132484	4055	0.0277212	12265	340	TGIF2LX_456	CD8 Naive	NA
TGIF2LY	0	0.0178	-0.914438	0.0285317	132484	3780	0.0260905	12265	320	TGIF2LY_457	CD8 Naive	NA
THAP11	0	0.1625	-0.986896	0.0889768	132484	11788	0.0878108	12265	1077	THAP11_458	CD8 Naive	NA
THRB	0	0.1121	-0.977289	0.0710803	132484	9417	0.069466	12265	852	THRB_459	CD8 Naive	NA
THRB.var.2	0	0.1188	-0.969215	0.0354156	132484	4692	0.0343253	12265	421	THRB.var.2_460	CD8 Naive	NA
THRB.var.3	0	0.0001	-0.890054	0.0659551	132484	8738	0.0587036	12265	720	THRB.var.3_461	CD8 Naive	NA
TLX2	0	0.0336	-0.933952	0.0325624	132484	4314	0.0304117	12265	373	TLX2_462	CD8 Naive	NA
VEZF1	0	0.6819	-1.03044	0.0524592	132484	6950	0.0540563	12265	663	VEZF1_463	CD8 Naive	NA
ZBTB26	0	0.006	-0.94468	0.102533	132484	13584	0.096861	12265	1188	ZBTB26_464	CD8 Naive	NA
ZBTB32	0	0.1918	-0.986433	0.0466169	132484	6176	0.0459845	12265	564	ZBTB32_465	CD8 Naive	NA
ZBTB6	0	0	-0.902771	0.119214	132484	15794	0.107623	12265	1320	ZBTB6_466	CD8 Naive	NA
ZFP57	3.20206	4.1563	-1.20866	0.0257012	132484	3405	0.031064	12265	381	ZFP57_467	CD8 Naive	NA
ZIC5	0	0.8998	-1.03477	0.0766659	132484	10157	0.0793314	12265	973	ZIC5_468	CD8 Naive	NA
ZKSCAN1	0	0.004	-0.895667	0.0348646	132484	4619	0.0312271	12265	383	ZKSCAN1_469	CD8 Naive	NA
ZNF135	0	0	-0.862402	0.226616	132484	30023	0.195434	12265	2397	ZNF135_470	CD8 Naive	NA
ZNF136	0	0.0359	-0.951542	0.0569805	132484	7549	0.0542193	12265	665	ZNF136_471	CD8 Naive	NA
ZNF140	0	0.0021	-0.922573	0.0742354	132484	9835	0.0684876	12265	840	ZNF140_472	CD8 Naive	NA
ZNF274	0	0.547	-1.0216	0.052195	132484	6915	0.0533225	12265	654	ZNF274_473	CD8 Naive	NA
ZNF317	0	0.9429	-1.03488	0.083512	132484	11064	0.0864248	12265	1060	ZNF317_474	CD8 Naive	NA
ZNF382	0	0.909	-1.04204	0.0551614	132484	7308	0.0574806	12265	705	ZNF382_475	CD8 Naive	NA
ZNF460	0	0	-0.934204	0.334788	132484	44354	0.31276	12265	3836	ZNF460_476	CD8 Naive	NA
ZNF528	0	0.4142	-1.00852	0.086584	132484	11471	0.0873216	12265	1071	ZNF528_477	CD8 Naive	NA
ZNF682	0	0.9333	-1.02841	0.117969	132484	15629	0.121321	12265	1488	ZNF682_478	CD8 Naive	NA
ZNF684	0	0.0782	-0.972322	0.0813381	132484	10776	0.0790868	12265	970	ZNF684_479	CD8 Naive	NA
ZNF75D	0	0.0874	-0.977267	0.102201	132484	13540	0.0998777	12265	1225	ZNF75D_480	CD8 Naive	NA
ZSCAN29	0	0.0791	-0.944462	0.0205459	132484	2722	0.0194048	12265	238	ZSCAN29_481	CD8 Naive	NA
ASCL1	0	0.0587	-0.96798	0.0836403	132484	11081	0.0809621	12265	993	ASCL1_482	CD8 Naive	NA
ATF3	3.08526	4.0395	-1.20088	0.0266825	132484	3535	0.0320424	12265	393	ATF3_483	CD8 Naive	NA
BARHL1	0.0385575	0.9928	-1.12263	0.00864255	132484	1145	0.00970241	12265	119	BARHL1_484	CD8 Naive	NA
BATF..JUN	0	0	-0.693515	0.075594	132484	10015	0.0524256	12265	643	BATF..JUN_485	CD8 Naive	NA
BCL6	0	0.2321	-0.992112	0.045364	132484	6010	0.0450061	12265	552	BCL6_486	CD8 Naive	NA
CDX1	0	0.6681	-1.02896	0.0545953	132484	7233	0.0561761	12265	689	CDX1_487	CD8 Naive	NA
E2F2	0	0.0442	-0.915406	0.0160321	132484	2124	0.0146759	12265	180	E2F2_488	CD8 Naive	NA
E2F3	0	0.0037	-0.747383	0.00578183	132484	766	0.00432124	12265	53	E2F3_489	CD8 Naive	NA
E2F4	0	0.2996	-1.00223	0.0117146	132484	1552	0.0117407	12265	144	E2F4_490	CD8 Naive	NA
EMX1	0	0.03	-0.919594	0.0237614	132484	3148	0.0218508	12265	268	EMX1_491	CD8 Naive	NA
FOXD2	0	0.3252	-1.00202	0.104314	132484	13820	0.104525	12265	1282	FOXD2_492	CD8 Naive	NA
GATA5	0	0.6934	-1.03587	0.0402992	132484	5339	0.0417448	12265	512	GATA5_493	CD8 Naive	NA
GFI1	0.808357	1.7626	-1.07147	0.0627019	132484	8307	0.067183	12265	824	GFI1_494	CD8 Naive	NA
GLI2	0.759557	1.7138	-1.06148	0.0793454	132484	10512	0.0842234	12265	1033	GLI2_495	CD8 Naive	NA
GSX2	0	0.0299	-0.924038	0.0267353	132484	3542	0.0247044	12265	303	GSX2_496	CD8 Naive	NA
HES1	1.02116	1.9754	-1.09668	0.0420051	132484	5565	0.046066	12265	565	HES1_497	CD8 Naive	NA
HES2	0.369857	1.3241	-1.08905	0.0266523	132484	3531	0.0290257	12265	356	HES2_498	CD8 Naive	NA
HOXA13	0	0.9007	-1.04083	0.0571843	132484	7576	0.059519	12265	730	HOXA13_499	CD8 Naive	NA
HOXA2	0	0.0816	-0.933265	0.0135413	132484	1794	0.0126376	12265	155	HOXA2_500	CD8 Naive	NA
HOXA5	0	0.0274	-0.916239	0.0232254	132484	3077	0.0212801	12265	261	HOXA5_501	CD8 Naive	NA
HOXA9	0.125357	1.0796	-1.16776	0.00558558	132484	740	0.00652263	12265	80	HOXA9_502	CD8 Naive	NA
HOXB2	0	0.0206	-0.901515	0.0198967	132484	2636	0.0179372	12265	220	HOXB2_503	CD8 Naive	NA
HOXB5	0	0.0816	-0.933265	0.0135413	132484	1794	0.0126376	12265	155	HOXB5_504	CD8 Naive	NA
HOXC9	0	0.4883	-1.02617	0.0241539	132484	3200	0.024786	12265	304	HOXC9_505	CD8 Naive	NA
HOXD13	0	0.6897	-1.03431	0.0431977	132484	5723	0.04468	12265	548	HOXD13_506	CD8 Naive	NA
HOXD3	0	0.0071	-0.893202	0.0273844	132484	3628	0.0244598	12265	300	HOXD3_507	CD8 Naive	NA
HOXD8	0	0.0481	-0.932504	0.0235198	132484	3116	0.0219323	12265	269	HOXD8_508	CD8 Naive	NA
HOXD9	0.320657	1.2749	-1.05418	0.063653	132484	8433	0.0671015	12265	823	HOXD9_509	CD8 Naive	NA
JUNB.var.2	3.15956	4.1138	-1.2286	0.0213686	132484	2831	0.0262536	12265	322	JUNB.var.2_510	CD8 Naive	NA
LHX9	0	0.1193	-0.966462	0.0296111	132484	3923	0.028618	12265	351	LHX9_511	CD8 Naive	NA
LMX1A	0	0.0009	-0.875942	0.0364874	132484	4834	0.0319609	12265	392	LMX1A_512	CD8 Naive	NA
LMX1B	0	0.0003	-0.881578	0.049757	132484	6592	0.0438647	12265	538	LMX1B_513	CD8 Naive	NA
NEUROG1	0	0.1549	-0.966557	0.0158585	132484	2101	0.0153282	12265	188	NEUROG1_514	CD8 Naive	NA
NRL	0.141757	1.096	-1.05896	0.0418843	132484	5549	0.0443539	12265	544	NRL_515	CD8 Naive	NA
PITX1	0	0.0284	-0.923101	0.0269391	132484	3569	0.0248675	12265	305	PITX1_516	CD8 Naive	NA
PRRX2	0	0.0013	-0.868444	0.0295734	132484	3918	0.0256828	12265	315	PRRX2_517	CD8 Naive	NA
SOX4	9.85536	10.8096	-1.19008	0.0868709	132484	11509	0.103384	12265	1268	SOX4_518	CD8 Naive	NA
SOX8	3.09696	4.0512	-1.14408	0.0498853	132484	6609	0.057073	12265	700	SOX8_519	CD8 Naive	NA
SP1	14.0385	14.9927	-1.15943	0.160193	132484	21223	0.185732	12265	2278	SP1_520	CD8 Naive	NA
SP2	14.3594	15.3136	-1.15027	0.179614	132484	23796	0.206604	12265	2534	SP2_521	CD8 Naive	NA
SP3	14.7648	15.719	-1.14933	0.185577	132484	24586	0.21329	12265	2616	SP3_522	CD8 Naive	NA
TCFL5	8.75866	9.7129	-1.25014	0.0473491	132484	6273	0.0591928	12265	726	TCFL5_523	CD8 Naive	NA
TFEC	0.357257	1.3115	-1.07968	0.0323964	132484	4292	0.0349776	12265	429	TFEC_524	CD8 Naive	NA
ZNF740	5.23076	6.185	-1.10649	0.136024	132484	18021	0.15051	12265	1846	ZNF740_525	CD8 Naive	NA
ASCL1.var.2	1.83386	2.7881	-1.06147	0.147708	132484	19569	0.156788	12265	1923	ASCL1.var.2_526	CD8 Naive	NA
ATF2	0	0.0907	-0.971225	0.0627095	132484	8308	0.060905	12265	747	ATF2_527	CD8 Naive	NA
BACH1	0	0	-0.749087	0.072054	132484	9546	0.0539747	12265	662	BACH1_528	CD8 Naive	NA
BATF	0	0	-0.691453	0.0754657	132484	9998	0.052181	12265	640	BATF_529	CD8 Naive	NA
BHLHE22.var.2	0	0.0995	-0.976899	0.083127	132484	11013	0.0812067	12265	996	BHLHE22.var.2_530	CD8 Naive	NA
CEBPG.var.2	0	0.3082	-1.00121	0.060913	132484	8070	0.0609865	12265	748	CEBPG.var.2_531	CD8 Naive	NA
EBF3	0	0.0024	-0.93457	0.0977099	132484	12945	0.0913168	12265	1120	EBF3_532	CD8 Naive	NA
HAND2	0	0.0002	-0.895412	0.0688385	132484	9120	0.0616388	12265	756	HAND2_533	CD8 Naive	NA
MEIS1.var.2	0	0.0326	-0.946143	0.0496362	132484	6576	0.0469629	12265	576	MEIS1.var.2_534	CD8 Naive	NA
MEIS2.var.2	0	0.1587	-0.983642	0.0624981	132484	8280	0.0614757	12265	754	MEIS2.var.2_535	CD8 Naive	NA
MYF5	0	0.0056	-0.921741	0.0547538	132484	7254	0.0504688	12265	619	MYF5_536	CD8 Naive	NA
NEUROG2.var.2	0	0.0154	-0.947562	0.0792473	132484	10499	0.0750917	12265	921	NEUROG2.var.2_537	CD8 Naive	NA
NFIB	0	0.3969	-1.00727	0.0887956	132484	11764	0.0894415	12265	1097	NFIB_538	CD8 Naive	NA
NFYC	8.83976	9.794	-1.24435	0.0498626	132484	6606	0.0620465	12265	761	NFYC_539	CD8 Naive	NA
NKX2.2	0	0.0235	-0.95073	0.0718653	132484	9521	0.0683245	12265	838	NKX2.2_540	CD8 Naive	NA
OSR2	0	0.2688	-0.997843	0.101401	132484	13434	0.101182	12265	1241	OSR2_541	CD8 Naive	NA
PRDM4	3.23056	4.1848	-1.09573	0.108564	132484	14383	0.118956	12265	1459	PRDM4_542	CD8 Naive	NA
TCF12.var.2	4.47966	5.4339	-1.09956	0.133767	132484	17722	0.147085	12265	1804	TCF12.var.2_543	CD8 Naive	NA
ZBTB12	0	0.0342	-0.955073	0.0680384	132484	9014	0.0649817	12265	797	ZBTB12_544	CD8 Naive	NA
ZBTB14	12.1362	13.0904	-1.22823	0.0759412	132484	10061	0.0932735	12265	1144	ZBTB14_545	CD8 Naive	NA
ZFP42	0	0.124	-0.978477	0.0655777	132484	8688	0.0641663	12265	787	ZFP42_546	CD8 Naive	NA
ZKSCAN5	0	0.8871	-1.02007	0.192869	132484	25552	0.196739	12265	2413	ZKSCAN5_547	CD8 Naive	NA
ZNF148	15.584	16.5382	-1.11509	0.285597	132484	37837	0.318467	12265	3906	ZNF148_548	CD8 Naive	ZNF148
ZNF16	0	0.0525	-0.970345	0.106375	132484	14093	0.103221	12265	1266	ZNF16_549	CD8 Naive	NA
ZNF341	0.256957	1.2112	-1.04999	0.0677893	132484	8981	0.0711781	12265	873	ZNF341_550	CD8 Naive	NA
ZNF449	0	0.0022	-0.934231	0.0988799	132484	13100	0.0923767	12265	1133	ZNF449_551	CD8 Naive	NA
ZNF652	0.928157	1.8824	-1.07643	0.0608224	132484	8058	0.0654709	12265	803	ZNF652_552	CD8 Naive	NA
FOXA3	4.99546	5.9497	-1.15243	0.0694046	132484	9195	0.0799837	12265	981	FOXA3_553	CD8 Naive	NA
ATF4	0	0.5506	-1.02139	0.0543613	132484	7202	0.0555238	12265	681	ATF4_554	CD8 Naive	NA
BATF3	0	0	-0.68297	0.0765224	132484	10138	0.0522625	12265	641	BATF3_555	CD8 Naive	NA
CDX2	0	0.3777	-1.0061	0.0860632	132484	11402	0.0865879	12265	1062	CDX2_556	CD8 Naive	NA
CEBPA	0	0.0553	-0.959554	0.0568446	132484	7531	0.0545455	12265	669	CEBPA_557	CD8 Naive	NA
CEBPD	0	0.5667	-1.02564	0.0426089	132484	5645	0.0437016	12265	536	CEBPD_558	CD8 Naive	NA
CREB1	0	0.8374	-1.03561	0.0632982	132484	8386	0.0655524	12265	804	CREB1_559	CD8 Naive	NA
CTCFL	8.03466	8.9889	-1.12207	0.155498	132484	20601	0.17448	12265	2140	CTCFL_560	CD8 Naive	NA
E2F6	4.02776	4.982	-1.08436	0.161733	132484	21427	0.175377	12265	2151	E2F6_561	CD8 Naive	NA
EBF1	0	0.0458	-0.968308	0.105167	132484	13933	0.101834	12265	1249	EBF1_562	CD8 Naive	NA
EGR1	18.4281	19.3823	-1.18758	0.154336	132484	20447	0.183286	12265	2248	EGR1_563	CD8 Naive	EGR1
EHF	11.0088	11.963	-1.13199	0.177833	132484	23560	0.201305	12265	2469	EHF_564	CD8 Naive	NA
ELF1	9.64436	10.5986	-1.12028	0.185222	132484	24539	0.207501	12265	2545	ELF1_565	CD8 Naive	NA
ELF3	8.00016	8.9544	-1.10528	0.196809	132484	26074	0.21753	12265	2668	ELF3_566	CD8 Naive	NA
ESRRA	0	0	-0.880489	0.0722276	132484	9569	0.0635956	12265	780	ESRRA_567	CD8 Naive	NA
ETV1	25.6331	26.5873	-1.19429	0.191563	132484	25379	0.228781	12265	2806	ETV1_568	CD8 Naive	ETV1
ETV4	5.35616	6.3104	-1.08341	0.206651	132484	27378	0.223889	12265	2746	ETV4_569	CD8 Naive	NA
ETV5	2.92626	3.8805	-1.12389	0.0626793	132484	8304	0.0704444	12265	864	ETV5_570	CD8 Naive	NA
FOSL1	0	0	-0.646948	0.0618792	132484	8198	0.0400326	12265	491	FOSL1_571	CD8 Naive	NA
FOXA1	2.83756	3.7918	-1.10366	0.0843649	132484	11177	0.0931105	12265	1142	FOXA1_572	CD8 Naive	NA
FOXA2	4.10566	5.0599	-1.12901	0.0786435	132484	10419	0.0887892	12265	1089	FOXA2_573	CD8 Naive	NA
FOXK2	3.41686	4.3711	-1.13071	0.0651852	132484	8636	0.0737057	12265	904	FOXK2_574	CD8 Naive	NA
FOXP1	2.42596	3.3802	-1.10194	0.076062	132484	10077	0.0838157	12265	1028	FOXP1_575	CD8 Naive	NA
GABPA	19.4024	20.3566	-1.16834	0.191631	132484	25388	0.223889	12265	2746	GABPA_576	CD8 Naive	GABPA
GATA1	0	0.4962	-1.01998	0.0425259	132484	5634	0.0433755	12265	532	GATA1_577	CD8 Naive	NA
GATA4	0	0.0155	-0.937795	0.0570333	132484	7556	0.0534855	12265	656	GATA4_578	CD8 Naive	NA
GATA6	0	0.0744	-0.967867	0.0651173	132484	8627	0.0630249	12265	773	GATA6_579	CD8 Naive	NA
GRHL2	2.12426	3.0785	-1.10661	0.0626264	132484	8297	0.0693029	12265	850	GRHL2_580	CD8 Naive	NA
HLF	5.07556	6.0298	-1.20193	0.04199	132484	5563	0.0504688	12265	619	HLF_581	CD8 Naive	NA
HNF4A	0	0.0103	-0.937884	0.0682422	132484	9041	0.0640033	12265	785	HNF4A_582	CD8 Naive	NA
HNF4G	0	0.0142	-0.941614	0.0670194	132484	8879	0.0631064	12265	774	HNF4G_583	CD8 Naive	NA
HOXB13	0	0.0018	-0.946009	0.14712	132484	19491	0.139177	12265	1707	HOXB13_584	CD8 Naive	NA
JUNB	0	0	-0.657037	0.0580749	132484	7694	0.0381574	12265	468	JUNB_585	CD8 Naive	NA
JUND	0	0	-0.628523	0.0537046	132484	7115	0.0337546	12265	414	JUND_586	CD8 Naive	NA
KLF4	8.78956	9.7438	-1.08547	0.288359	132484	38203	0.313004	12265	3839	KLF4_587	CD8 Naive	NA
KLF9	6.35536	7.3096	-1.08256	0.239274	132484	31700	0.25903	12265	3177	KLF9_588	CD8 Naive	NA
LHX2	0	0.0179	-0.926593	0.0385405	132484	5106	0.0357114	12265	438	LHX2_589	CD8 Naive	NA
MAFF	0	0.3313	-1.00295	0.0760092	132484	10070	0.0762332	12265	935	MAFF_590	CD8 Naive	NA
MAFG	0	0.1183	-0.978889	0.0742958	132484	9843	0.0727273	12265	892	MAFG_591	CD8 Naive	NA
MAFK	0	0	-0.800501	0.131389	132484	17407	0.105177	12265	1290	MAFK_592	CD8 Naive	NA
MEF2A	0	0	-0.927052	0.208614	132484	27638	0.193396	12265	2372	MEF2A_593	CD8 Naive	NA
MITF	0	0.904	-1.06113	0.0269693	132484	3573	0.028618	12265	351	MITF_594	CD8 Naive	NA
MXI1	0	0.1362	-0.980232	0.0635473	132484	8419	0.0622911	12265	764	MXI1_595	CD8 Naive	NA
MYOD1	0	0.4626	-1.01043	0.103688	132484	13737	0.10477	12265	1285	MYOD1_596	CD8 Naive	NA
MYOG	0	0.0585	-0.964899	0.0707255	132484	9370	0.068243	12265	837	MYOG_597	CD8 Naive	NA
MZF1	0	0.1655	-0.985497	0.0695782	132484	9218	0.0685691	12265	841	MZF1_598	CD8 Naive	NA
NFE2L1	0	0	-0.765201	0.0641436	132484	8498	0.0490828	12265	602	NFE2L1_599	CD8 Naive	NA
NFIL3	4.71236	5.6666	-1.17487	0.0511458	132484	6776	0.0600897	12265	737	NFIL3_600	CD8 Naive	NA
NFYB	0.663157	1.6174	-1.07234	0.0540594	132484	7162	0.0579698	12265	711	NFYB_601	CD8 Naive	NA
NKX2.5	0.610657	1.5649	-1.07698	0.0458018	132484	6068	0.0493274	12265	605	NKX2.5_602	CD8 Naive	NA
NR4A1	0	0.0009	-0.920831	0.0850895	132484	11273	0.078353	12265	961	NR4A1_603	CD8 Naive	NA
ONECUT1	0	0	-0.896847	0.088456	132484	11719	0.0793314	12265	973	ONECUT1_604	CD8 Naive	NA
OTX2	0	0.0003	-0.882521	0.0493343	132484	6536	0.0435385	12265	534	OTX2_605	CD8 Naive	NA
PBX2	0	0.2926	-0.999681	0.0653286	132484	8655	0.0653078	12265	801	PBX2_606	CD8 Naive	NA
PHOX2B	0	0	-0.899382	0.150486	132484	19937	0.135344	12265	1660	PHOX2B_607	CD8 Naive	NA
PKNOX1	0	0.6917	-1.02258	0.0938453	132484	12433	0.0959641	12265	1177	PKNOX1_608	CD8 Naive	NA
POU2F3	0.789157	1.7434	-1.05735	0.092147	132484	12208	0.0974317	12265	1195	POU2F3_609	CD8 Naive	NA
PRDM1	0.628257	1.5825	-1.0415	0.141851	132484	18793	0.147737	12265	1812	PRDM1_610	CD8 Naive	NA
RFX1	18.4665	19.4207	-1.33049	0.0578485	132484	7664	0.076967	12265	944	RFX1_611	CD8 Naive	RFX1
RFX3	13.6695	14.6237	-1.28376	0.0573503	132484	7598	0.0736241	12265	903	RFX3_612	CD8 Naive	NA
RUNX3	1.18276	2.137	-1.06984	0.0852027	132484	11288	0.0911537	12265	1118	RUNX3_613	CD8 Naive	NA
SCRT1	0	0.6136	-1.02423	0.0601809	132484	7973	0.0616388	12265	756	SCRT1_614	CD8 Naive	NA
SCRT2	0	0.5172	-1.01783	0.0611998	132484	8108	0.0622911	12265	764	SCRT2_615	CD8 Naive	NA
SNAI2	0	0.2189	-0.993882	0.111485	132484	14770	0.110803	12265	1359	SNAI2_616	CD8 Naive	NA
SOX2	0	0.1368	-0.975928	0.042858	132484	5678	0.0418263	12265	513	SOX2_617	CD8 Naive	NA
SPI1	5.63116	6.5854	-1.07257	0.264689	132484	35067	0.283897	12265	3482	SPI1_618	CD8 Naive	NA
SPIB	3.02966	3.9839	-1.06168	0.214184	132484	28376	0.227395	12265	2789	SPIB_619	CD8 Naive	NA
SREBF1.var.2	0	0.0004	-0.893999	0.0585505	132484	7757	0.0523441	12265	642	SREBF1.var.2_620	CD8 Naive	NA
TCF3	4.27176	5.226	-1.09858	0.130695	132484	17315	0.143579	12265	1761	TCF3_621	CD8 Naive	NA
TCF4	3.07426	4.0285	-1.08204	0.136009	132484	18019	0.147167	12265	1805	TCF4_622	CD8 Naive	NA
TCF7	31.9378	32.892	-1.37969	0.0754053	132484	9990	0.104036	12265	1276	TCF7_623	CD8 Naive	TCF7
TEAD1	0	0.0389	-0.954707	0.061147	132484	8101	0.0583775	12265	716	TEAD1_624	CD8 Naive	NA
TEAD4	0	0.024	-0.946241	0.0601431	132484	7968	0.0569099	12265	698	TEAD4_625	CD8 Naive	NA
TFAP2A	0	0.0397	-0.968728	0.119682	132484	15856	0.11594	12265	1422	TFAP2A_626	CD8 Naive	NA
TFAP2C.var.2	0	0.0454	-0.971663	0.129306	132484	17131	0.125642	12265	1541	TFAP2C.var.2_627	CD8 Naive	NA
TWIST1	0	0.0037	-0.926235	0.0698047	132484	9248	0.0646555	12265	793	TWIST1_628	CD8 Naive	NA
USF1	0	0.7611	-1.03566	0.051093	132484	6769	0.0529148	12265	649	USF1_629	CD8 Naive	NA
USF2	0	0.632	-1.02819	0.0494022	132484	6545	0.0507949	12265	623	USF2_630	CD8 Naive	NA
YY2	1.17336	2.1276	-1.10484	0.0399973	132484	5299	0.0441908	12265	542	YY2_631	CD8 Naive	NA
ZNF263	0	0.0895	-0.985143	0.206327	132484	27335	0.203261	12265	2493	ZNF263_632	CD8 Naive	NA
CREM	0	0.8412	-1.05868	0.0250294	132484	3316	0.0264982	12265	325	CREM_633	CD8 Naive	NA
FOXF2	4.99046	5.9447	1.17096	0.0617735	132484	8184	0.0723343	11198	810	FOXF2_1	CD8 SCM	NA
FOXD1	3.48696	4.4412	1.14781	0.0581957	132484	7710	0.0667976	11198	748	FOXD1_2	CD8 SCM	NA
IRF2	34.5254	35.4796	1.38054	0.0884258	132484	11715	0.122075	11198	1367	IRF2_3	CD8 SCM	IRF2
MZF1.var.2	0	0	0.887441	0.0986157	132484	13065	0.0875156	11198	980	MZF1.var.2_4	CD8 SCM	NA
MAX..MYC	0	0.6963	1.04188	0.0335135	132484	4440	0.0349169	11198	391	MAX..MYC_5	CD8 SCM	NA
PPARG	0	0.0109	0.926678	0.0533876	132484	7073	0.0494731	11198	554	PPARG_6	CD8 SCM	NA
PAX6	1.97536	2.9296	1.17875	0.0246218	132484	3262	0.029023	11198	325	PAX6_7	CD8 SCM	NA
PBX1	1.25256	2.2068	1.11327	0.0400275	132484	5303	0.0445615	11198	499	PBX1_8	CD8 SCM	NA
RORA	3.76336	4.7176	1.16577	0.0504816	132484	6688	0.0588498	11198	659	RORA_9	CD8 SCM	NA
RORA.var.2	10.0544	11.0086	1.28311	0.0473265	132484	6270	0.0607251	11198	680	RORA.var.2_10	CD8 SCM	NA
RREB1	1.91326	2.8675	1.04923	0.235674	132484	31223	0.247276	11198	2769	RREB1_11	CD8 SCM	NA
RXRA..VDR	0	0.1407	0.973138	0.0355137	132484	4705	0.0345597	11198	387	RXRA..VDR_12	CD8 SCM	NA
SOX9	0	0.9351	1.05579	0.0378083	132484	5009	0.0399178	11198	447	SOX9_13	CD8 SCM	NA
SRY	0	0.7156	1.02651	0.0836025	132484	11076	0.0858189	11198	961	SRY_14	CD8 SCM	NA
TAL1..TCF3	0	0.0712	0.961165	0.0523082	132484	6930	0.0502768	11198	563	TAL1..TCF3_15	CD8 SCM	NA
REL	7.06056	8.0148	1.21671	0.0552671	132484	7322	0.0672442	11198	753	REL_16	CD8 SCM	NA
RELA	3.72996	4.6842	1.14617	0.0631095	132484	8361	0.0723343	11198	810	RELA_17	CD8 SCM	NA
NR1H2..RXRA	0	0.0059	0.919626	0.0561275	132484	7436	0.0516164	11198	578	NR1H2..RXRA_18	CD8 SCM	NA
NFIC..TLX1	0	0.6401	1.02609	0.064838	132484	8590	0.0665297	11198	745	NFIC..TLX1_19	CD8 SCM	NA
ZNF354C	0	0	0.905038	0.177116	132484	23465	0.160296	11198	1795	ZNF354C_20	CD8 SCM	NA
CTCF	0	0	0.657091	0.209565	132484	27764	0.137703	11198	1542	CTCF_21	CD8 SCM	NA
EWSR1.FLI1	0	0	0.925571	0.251434	132484	33311	0.23272	11198	2606	EWSR1.FLI1_22	CD8 SCM	NA
REST	0	0	0.857009	0.095136	132484	12604	0.0815324	11198	913	REST_23	CD8 SCM	NA
NFATC2	0	0.6573	1.01992	0.112949	132484	14964	0.115199	11198	1290	NFATC2_24	CD8 SCM	NA
INSM1	0	0	0.892835	0.113923	132484	15093	0.101715	11198	1139	INSM1_25	CD8 SCM	NA
RARA..RXRA	0	0.0064	0.930434	0.0718879	132484	9524	0.0668869	11198	749	RARA..RXRA_26	CD8 SCM	NA
NR4A2	2.37426	3.3285	1.12262	0.0584674	132484	7746	0.0656367	11198	735	NR4A2_27	CD8 SCM	NA
PLAG1	0	0	0.85161	0.146387	132484	19394	0.124665	11198	1396	PLAG1_28	CD8 SCM	NA
ARNT..HIF1A	0	0.0007	0.8069	0.0170436	132484	2258	0.0137525	11198	154	ARNT..HIF1A_29	CD8 SCM	NA
DUX4	2.77066	3.7249	1.13479	0.0561879	132484	7444	0.0637614	11198	714	DUX4_30	CD8 SCM	NA
FOS	246.181	247.136	2.29969	0.0660533	132484	8751	0.151902	11198	1701	FOS_31	CD8 SCM	FOS
FOSL2	228.357	229.311	2.29799	0.0617886	132484	8186	0.14199	11198	1590	FOSL2_32	CD8 SCM	FOSL2
FOXH1	0	0.7661	1.03633	0.0550633	132484	7295	0.0570638	11198	639	FOXH1_33	CD8 SCM	NA
JUN	25.6224	26.5766	1.39912	0.0617207	132484	8177	0.0863547	11198	967	JUN_34	CD8 SCM	JUN
JUN.var.2	257.406	258.36	2.31661	0.067344	132484	8922	0.15601	11198	1747	JUN.var.2_35	CD8 SCM	JUN.var.2
JUND.var.2	23.8144	24.7686	1.39639	0.058324	132484	7727	0.0814431	11198	912	JUND.var.2_36	CD8 SCM	JUND.var.2
MEF2C	0.299357	1.2536	1.02999	0.190136	132484	25190	0.195839	11198	2193	MEF2C_37	CD8 SCM	NA
MAF..NFE2	83.6222	84.5764	1.71128	0.0676308	132484	8960	0.115735	11198	1296	MAF..NFE2_38	CD8 SCM	MAF..NFE2
NR2C2	0	0	0.907284	0.130219	132484	17252	0.118146	11198	1323	NR2C2_39	CD8 SCM	NA
NRF1	0.865357	1.8196	1.07434	0.0669968	132484	8876	0.0719771	11198	806	NRF1_40	CD8 SCM	NA
POU2F2	10.8671	11.8213	1.19457	0.0997252	132484	13212	0.119128	11198	1334	POU2F2_41	CD8 SCM	NA
SMAD2..SMAD3..SMAD4	4.46716	5.4214	1.11325	0.116716	132484	15463	0.129934	11198	1455	SMAD2..SMAD3..SMAD4_42	CD8 SCM	NA
STAT1..STAT2	38.6112	39.5654	1.24168	0.205044	132484	27165	0.254599	11198	2851	STAT1..STAT2_43	CD8 SCM	STAT1..STAT2
TCF7L2	0	0.0203	0.953288	0.0939585	132484	12448	0.0895696	11198	1003	TCF7L2_44	CD8 SCM	NA
ZBTB33	0	0.0113	0.89493	0.0258446	132484	3424	0.0231291	11198	259	ZBTB33_45	CD8 SCM	NA
ELK4	13.456	14.4102	1.2692	0.0682498	132484	9042	0.0866226	11198	970	ELK4_46	CD8 SCM	NA
ESR2	0	0.0203	0.948742	0.0790662	132484	10475	0.0750134	11198	840	ESR2_47	CD8 SCM	NA
IRF1	40.2788	41.233	1.1815	0.318054	132484	42137	0.375781	11198	4208	IRF1_48	CD8 SCM	IRF1
STAT1	0	0.1236	0.980023	0.0832855	132484	11034	0.0816217	11198	914	STAT1_49	CD8 SCM	NA
STAT3	0	0.0476	0.967601	0.107243	132484	14208	0.103769	11198	1162	STAT3_50	CD8 SCM	NA
GATA1..TAL1	3.90816	4.8624	1.18269	0.043643	132484	5782	0.0516164	11198	578	GATA1..TAL1_51	CD8 SCM	NA
YY1	0	0.0002	0.899155	0.0798512	132484	10579	0.0717985	11198	804	YY1_52	CD8 SCM	NA
FOXP2	8.62516	9.5794	1.16501	0.108081	132484	14319	0.125915	11198	1410	FOXP2_53	CD8 SCM	NA
SREBF1	6.55126	7.5055	1.18479	0.0688913	132484	9127	0.0816217	11198	914	SREBF1_54	CD8 SCM	NA
SREBF2	9.61146	10.5657	1.23408	0.0641134	132484	8494	0.0791213	11198	886	SREBF2_55	CD8 SCM	NA
THAP1	0	0.1327	0.980101	0.0728918	132484	9657	0.0714413	11198	800	THAP1_56	CD8 SCM	NA
KLF5	0.542557	1.4968	1.02673	0.28537	132484	37807	0.292999	11198	3281	KLF5_57	CD8 SCM	NA
DMRT3	0	0.7938	1.04697	0.0369328	132484	4893	0.0386676	11198	433	DMRT3_58	CD8 SCM	NA
FOXG1	3.85076	4.805	1.14728	0.0640606	132484	8487	0.0734953	11198	823	FOXG1_59	CD8 SCM	NA
LBX1	2.46406	3.4183	1.16383	0.0352193	132484	4666	0.0409895	11198	459	LBX1_60	CD8 SCM	NA
NFATC3	4.12476	5.079	1.13588	0.0788548	132484	10447	0.0895696	11198	1003	NFATC3_61	CD8 SCM	NA
POU6F1	0.425457	1.3797	1.10548	0.0227801	132484	3018	0.0251831	11198	282	POU6F1_62	CD8 SCM	NA
SHOX	1.71336	2.6676	1.15204	0.0296111	132484	3923	0.0341132	11198	382	SHOX_63	CD8 SCM	NA
ALX3	0	0.7327	1.04135	0.038933	132484	5158	0.040543	11198	454	ALX3_64	CD8 SCM	NA
BARHL2	0	0.479	1.03424	0.0149377	132484	1979	0.0154492	11198	173	BARHL2_65	CD8 SCM	NA
BHLHE41	0.155357	1.1096	1.09984	0.0173757	132484	2302	0.0191106	11198	214	BHLHE41_66	CD8 SCM	NA
CENPB	0	0.0029	0.815934	0.0133526	132484	1769	0.0108948	11198	122	CENPB_67	CD8 SCM	NA
CREB3	9.97466	10.9289	1.43978	0.0208403	132484	2761	0.0300054	11198	336	CREB3_68	CD8 SCM	NA
DBP	1.01086	1.9651	1.15577	0.0186211	132484	2467	0.0215217	11198	241	DBP_69	CD8 SCM	NA
ELF4	7.94106	8.8953	1.22611	0.0571012	132484	7565	0.0700125	11198	784	ELF4_70	CD8 SCM	NA
ELF5	12.0239	12.9781	1.2396	0.0757148	132484	10031	0.093856	11198	1051	ELF5_71	CD8 SCM	NA
EN1	1.94016	2.8944	1.18272	0.0232556	132484	3081	0.0275049	11198	308	EN1_72	CD8 SCM	NA
EN2	0.476757	1.431	1.11922	0.0191495	132484	2537	0.0214324	11198	240	EN2_73	CD8 SCM	NA
ESX1	1.36936	2.3236	1.13865	0.0293318	132484	3886	0.0333988	11198	374	ESX1_74	CD8 SCM	NA
ETV6	28.5773	29.5315	1.36572	0.0797077	132484	10560	0.108859	11198	1219	ETV6_75	CD8 SCM	ETV6
FLI1	14.6573	15.6115	1.3679	0.0420428	132484	5570	0.0575103	11198	644	FLI1_76	CD8 SCM	NA
FOXI1	3.38106	4.3353	1.14543	0.0583165	132484	7726	0.0667976	11198	748	FOXI1_77	CD8 SCM	NA
FOXL1	3.38106	4.3353	1.14543	0.0583165	132484	7726	0.0667976	11198	748	FOXL1_78	CD8 SCM	NA
FOXO3	3.48696	4.4412	1.14781	0.0581957	132484	7710	0.0667976	11198	748	FOXO3_79	CD8 SCM	NA
GCM1	0	0.0291	0.915975	0.0244709	132484	3242	0.0224147	11198	251	GCM1_80	CD8 SCM	NA
GRHL1	0	0.1772	0.977109	0.0244935	132484	3245	0.0239328	11198	268	GRHL1_81	CD8 SCM	NA
GSC	0	0.0053	0.872405	0.0233387	132484	3092	0.0203608	11198	228	GSC_82	CD8 SCM	NA
HEY2	0	0.154	0.973748	0.0293469	132484	3888	0.0285765	11198	320	HEY2_83	CD8 SCM	NA
HINFP	0	0.6119	1.03574	0.0318152	132484	4215	0.0329523	11198	369	HINFP_84	CD8 SCM	NA
HNF1A	0.782657	1.7369	1.06939	0.0711482	132484	9426	0.076085	11198	852	HNF1A_85	CD8 SCM	NA
HNF1B	2.96496	3.9192	1.15219	0.0476661	132484	6315	0.0549205	11198	615	HNF1B_86	CD8 SCM	NA
HOXC11	0.290157	1.2444	1.10579	0.0190589	132484	2525	0.0210752	11198	236	HOXC11_87	CD8 SCM	NA
HSF1	0	0.0505	0.951859	0.048504	132484	6426	0.046169	11198	517	HSF1_88	CD8 SCM	NA
IRF8	60.5961	61.5503	1.60453	0.0664533	132484	8804	0.106626	11198	1194	IRF8_89	CD8 SCM	IRF8
IRF9	68.1486	69.1028	1.51462	0.0974608	132484	12912	0.147616	11198	1653	IRF9_90	CD8 SCM	IRF9
ISX	1.71336	2.6676	1.15204	0.0296111	132484	3923	0.0341132	11198	382	ISX_91	CD8 SCM	NA
JDP2	226.004	226.958	2.49171	0.0485266	132484	6429	0.120914	11198	1354	JDP2_92	CD8 SCM	JDP2
JDP2.var.2	27.6112	28.5654	1.63747	0.028577	132484	3786	0.0467941	11198	524	JDP2.var.2_93	CD8 SCM	JDP2.var.2
KLF13	1.95696	2.9112	1.11876	0.0526026	132484	6969	0.0588498	11198	659	KLF13_94	CD8 SCM	NA
LHX6	1.40876	2.363	1.15826	0.0233613	132484	3095	0.0270584	11198	303	LHX6_95	CD8 SCM	NA
MEF2B	2.28056	3.2348	1.08171	0.117229	132484	15531	0.126808	11198	1420	MEF2B_96	CD8 SCM	NA
MEOX1	0.289557	1.2438	1.0855	0.0285468	132484	3782	0.0309877	11198	347	MEOX1_97	CD8 SCM	NA
MIXL1	0.465257	1.4195	1.08716	0.0342532	132484	4538	0.0372388	11198	417	MIXL1_98	CD8 SCM	NA
MLX	4.18866	5.1429	1.27733	0.0213233	132484	2825	0.027237	11198	305	MLX_99	CD8 SCM	NA
MLXIPL	4.65006	5.6043	1.30173	0.0201005	132484	2663	0.0261654	11198	293	MLXIPL_100	CD8 SCM	NA
MSC	0.745757	1.7	1.07225	0.0640455	132484	8485	0.068673	11198	769	MSC_101	CD8 SCM	NA
MSX1	0.0972575	1.0515	1.08321	0.0222593	132484	2949	0.0241114	11198	270	MSX1_102	CD8 SCM	NA
MYF6	2.88336	3.8376	1.15596	0.0444205	132484	5885	0.0513485	11198	575	MYF6_103	CD8 SCM	NA
NEUROD2	0	0.6776	1.06889	0.0121977	132484	1616	0.013038	11198	146	NEUROD2_104	CD8 SCM	NA
NEUROG2	0.443857	1.3981	1.10024	0.0256484	132484	3398	0.0282193	11198	316	NEUROG2_105	CD8 SCM	NA
NFIA	0	0.5876	1.02817	0.0440355	132484	5834	0.0452759	11198	507	NFIA_106	CD8 SCM	NA
NFIX	0.669657	1.6239	1.09128	0.0387066	132484	5128	0.0422397	11198	473	NFIX_107	CD8 SCM	NA
NHLH1	0	0.0853	0.971682	0.0768319	132484	10179	0.0746562	11198	836	NHLH1_108	CD8 SCM	NA
NKX2.3	0.517757	1.472	1.0779	0.0448205	132484	5938	0.0483122	11198	541	NKX2.3_109	CD8 SCM	NA
NKX2.8	0.754257	1.7085	1.08029	0.0530706	132484	7031	0.0573317	11198	642	NKX2.8_110	CD8 SCM	NA
NKX6.1	2.49016	3.4444	1.15129	0.0412654	132484	5467	0.0475085	11198	532	NKX6.1_111	CD8 SCM	NA
NKX6.2	0.135557	1.0898	1.06204	0.0414541	132484	5492	0.0440257	11198	493	NKX6.2_112	CD8 SCM	NA
OLIG2	0	0.7664	1.06432	0.0187947	132484	2490	0.0200036	11198	224	OLIG2_113	CD8 SCM	NA
PAX4	1.75076	2.705	1.21671	0.0154132	132484	2042	0.0187533	11198	210	PAX4_114	CD8 SCM	NA
PAX7	0	0.0198	0.912265	0.0282902	132484	3748	0.0258082	11198	289	PAX7_115	CD8 SCM	NA
POU4F2	1.24286	2.1971	1.07433	0.0865312	132484	11464	0.092963	11198	1041	POU4F2_116	CD8 SCM	NA
SP4	7.59136	8.5456	1.12663	0.151792	132484	20110	0.171013	11198	1915	SP4_117	CD8 SCM	NA
SPDEF	3.96086	4.9151	1.2353	0.0275429	132484	3649	0.0340239	11198	381	SPDEF_118	CD8 SCM	NA
SPIC	3.74346	4.6977	1.10378	0.116746	132484	15467	0.128862	11198	1443	SPIC_119	CD8 SCM	NA
SRF	0	0.8804	1.06811	0.0229084	132484	3035	0.0244687	11198	274	SRF_120	CD8 SCM	NA
TBXT	14.2391	15.1933	1.5219	0.0215347	132484	2853	0.0327737	11198	367	TBXT_121	CD8 SCM	NA
TBX2	166.363	167.317	2.06605	0.0641436	132484	8498	0.132524	11198	1484	TBX2_122	CD8 SCM	TBX2
TBX20	135.653	136.607	1.90625	0.0698952	132484	9260	0.133238	11198	1492	TBX20_123	CD8 SCM	TBX20
TBX21	166.814	167.769	2.0628	0.0646342	132484	8563	0.133327	11198	1493	TBX21_124	CD8 SCM	TBX21
TFAP4	3.45536	4.4096	1.16587	0.0466471	132484	6180	0.0543847	11198	609	TFAP4_125	CD8 SCM	NA
TFCP2	0	0.0638	0.92421	0.0155566	132484	2061	0.0143776	11198	161	TFCP2_126	CD8 SCM	NA
TFEB	5.61536	6.5696	1.25774	0.0323058	132484	4280	0.0406323	11198	455	TFEB_127	CD8 SCM	NA
ZBTB7B	0	0	0.763293	0.0320567	132484	4247	0.0244687	11198	274	ZBTB7B_128	CD8 SCM	NA
ZBTB7C	0	0.0001	0.85808	0.0426693	132484	5653	0.0366137	11198	410	ZBTB7C_129	CD8 SCM	NA
ZIC1	0	0	0.871773	0.0754959	132484	10002	0.0658153	11198	737	ZIC1_130	CD8 SCM	NA
ZIC3	0	0.0007	0.906065	0.0718502	132484	9519	0.0651009	11198	729	ZIC3_131	CD8 SCM	NA
ZBTB18	1.37226	2.3265	1.07502	0.0916262	132484	12139	0.0984997	11198	1103	ZBTB18_132	CD8 SCM	NA
LBX2	0.617757	1.572	1.10791	0.026841	132484	3556	0.0297375	11198	333	LBX2_133	CD8 SCM	NA
MEOX2	2.86376	3.818	1.16134	0.0414465	132484	5491	0.0481336	11198	539	MEOX2_134	CD8 SCM	NA
MNX1	1.25086	2.2051	1.09131	0.0597355	132484	7914	0.0651902	11198	730	MNX1_135	CD8 SCM	NA
MSX2	1.69046	2.6447	1.14822	0.0307207	132484	4070	0.0352742	11198	395	MSX2_136	CD8 SCM	NA
NOTO	3.54916	4.5034	1.22115	0.0279354	132484	3701	0.0341132	11198	382	NOTO_137	CD8 SCM	NA
OTX1	0	0.16	0.945842	0.00557048	132484	738	0.0052688	11198	59	OTX1_138	CD8 SCM	NA
PDX1	0.317357	1.2716	1.0905	0.0266145	132484	3526	0.029023	11198	325	PDX1_139	CD8 SCM	NA
PHOX2A	0	0.4808	1.01593	0.0624981	132484	8280	0.0634935	11198	711	PHOX2A_140	CD8 SCM	NA
PITX3	0	0.0064	0.900107	0.0358156	132484	4745	0.0322379	11198	361	PITX3_141	CD8 SCM	NA
PROP1	0	0.3925	1.00777	0.0807267	132484	10695	0.0813538	11198	911	PROP1_142	CD8 SCM	NA
PRRX1	1.71336	2.6676	1.15204	0.0296111	132484	3923	0.0341132	11198	382	PRRX1_143	CD8 SCM	NA
RAX2	1.71336	2.6676	1.15204	0.0296111	132484	3923	0.0341132	11198	382	RAX2_144	CD8 SCM	NA
RAX	1.66116	2.6154	1.14512	0.0315057	132484	4174	0.0360779	11198	404	RAX_145	CD8 SCM	NA
RHOXF1	0	0	0.77764	0.0327285	132484	4336	0.025451	11198	285	RHOXF1_146	CD8 SCM	NA
UNCX	1.01366	1.9679	1.10551	0.039016	132484	5169	0.0431327	11198	483	UNCX_147	CD8 SCM	NA
VAX1	0.510857	1.4651	1.08105	0.0413031	132484	5472	0.0446508	11198	500	VAX1_148	CD8 SCM	NA
VAX2	0.954757	1.909	1.11956	0.029513	132484	3910	0.0330416	11198	370	VAX2_149	CD8 SCM	NA
VENTX	0.571857	1.5261	1.12862	0.0183569	132484	2432	0.020718	11198	232	VENTX_150	CD8 SCM	NA
VSX1	3.73236	4.6866	1.21994	0.0295734	132484	3918	0.0360779	11198	404	VSX1_151	CD8 SCM	NA
VSX2	3.73236	4.6866	1.21994	0.0295734	132484	3918	0.0360779	11198	404	VSX2_152	CD8 SCM	NA
ESR1	0	0.0437	0.954378	0.0606337	132484	8033	0.0578675	11198	648	ESR1_153	CD8 SCM	NA
ESRRB	0	0.6839	1.03158	0.0542783	132484	7191	0.0559921	11198	627	ESRRB_154	CD8 SCM	NA
NR2F1	0	0	0.895647	0.107085	132484	14187	0.09591	11198	1074	NR2F1_155	CD8 SCM	NA
NR3C1	0	0.0527	0.934309	0.0252332	132484	3343	0.0235756	11198	264	NR3C1_156	CD8 SCM	NA
NR3C2	0	0.1429	0.968325	0.0245313	132484	3250	0.0237542	11198	266	NR3C2_157	CD8 SCM	NA
RARA	0	0.0042	0.930397	0.0821609	132484	10885	0.0764422	11198	856	RARA_158	CD8 SCM	NA
RARA.var.2	0	0.0003	0.88707	0.0606035	132484	8029	0.0537596	11198	602	RARA.var.2_159	CD8 SCM	NA
BCL6B	0	0.0731	0.962051	0.0530026	132484	7022	0.0509912	11198	571	BCL6B_160	CD8 SCM	NA
EGR2	0.342357	1.2966	1.06164	0.0566106	132484	7500	0.0601	11198	673	EGR2_161	CD8 SCM	NA
EGR3	1.96376	2.918	1.08675	0.0935132	132484	12389	0.101625	11198	1138	EGR3_162	CD8 SCM	NA
EGR4	2.41326	3.3675	1.0997	0.0864029	132484	11447	0.095017	11198	1064	EGR4_163	CD8 SCM	NA
GLIS1	0	0.0002	0.818674	0.0258522	132484	3425	0.0211645	11198	237	GLIS1_164	CD8 SCM	NA
GLIS2	0	0	0.849325	0.049523	132484	6561	0.0420611	11198	471	GLIS2_165	CD8 SCM	NA
GLIS3	0	0.0001	0.854806	0.0406389	132484	5384	0.0347383	11198	389	GLIS3_166	CD8 SCM	NA
HIC2	0	0.001	0.914788	0.0802437	132484	10631	0.073406	11198	822	HIC2_167	CD8 SCM	NA
KLF14	7.77586	8.7301	1.15012	0.116157	132484	15389	0.133595	11198	1496	KLF14_168	CD8 SCM	NA
KLF16	0.765757	1.72	1.03702	0.207104	132484	27438	0.21477	11198	2405	KLF16_169	CD8 SCM	NA
SP8	4.65986	5.6141	1.08973	0.178648	132484	23668	0.194678	11198	2180	SP8_170	CD8 SCM	NA
ZBED1	0	0.1806	0.951447	0.0043175	132484	572	0.00410788	11198	46	ZBED1_171	CD8 SCM	NA
ZIC4	0	0	0.839981	0.0738882	132484	9789	0.0620647	11198	695	ZIC4_172	CD8 SCM	NA
ZNF143	0	0.4563	1.0143	0.0608375	132484	8060	0.0617074	11198	691	ZNF143_173	CD8 SCM	NA
ZNF410	0.0316575	0.9859	1.05942	0.0372573	132484	4936	0.0394713	11198	442	ZNF410_174	CD8 SCM	NA
CUX1	0	0.0266	0.884194	0.0135337	132484	1793	0.0119664	11198	134	CUX1_175	CD8 SCM	NA
CUX2	0	0.0968	0.939762	0.0143489	132484	1901	0.0134846	11198	151	CUX2_176	CD8 SCM	NA
ONECUT2	0	0.0192	0.930287	0.045213	132484	5990	0.0420611	11198	471	ONECUT2_177	CD8 SCM	NA
ONECUT3	0	0.2256	0.992848	0.075194	132484	9962	0.0746562	11198	836	ONECUT3_178	CD8 SCM	NA
E2F7	0	0.0001	0.824721	0.0325926	132484	4318	0.0268798	11198	301	E2F7_179	CD8 SCM	NA
ELK3	5.86226	6.8165	1.25644	0.0339739	132484	4501	0.0426862	11198	478	ELK3_180	CD8 SCM	NA
ERF	19.0436	19.9978	1.39875	0.0466698	132484	6183	0.0652795	11198	731	ERF_181	CD8 SCM	ERF
ERG	18.0693	19.0235	1.40147	0.0438393	132484	5808	0.0614395	11198	688	ERG_182	CD8 SCM	ERG
ETS1	16.623	17.5772	1.37685	0.0454017	132484	6015	0.0625112	11198	700	ETS1_183	CD8 SCM	ETS1
ETV2	20.4182	21.3724	1.37124	0.0567238	132484	7515	0.0777817	11198	871	ETV2_184	CD8 SCM	ETV2
ETV3	10.002	10.9562	1.31229	0.0393331	132484	5211	0.0516164	11198	578	ETV3_185	CD8 SCM	NA
FEV	12.0676	13.0218	1.35178	0.0378536	132484	5015	0.0511699	11198	573	FEV_186	CD8 SCM	NA
GCM2	0	0.0003	0.794166	0.0175417	132484	2324	0.0139311	11198	156	GCM2_187	CD8 SCM	NA
LEF1	0	0.0084	0.944434	0.099378	132484	13166	0.093856	11198	1051	LEF1_188	CD8 SCM	NA
HSF2	0	0.505	1.01942	0.0526479	132484	6975	0.0536703	11198	601	HSF2_189	CD8 SCM	NA
HSF4	0	0.5238	1.02229	0.0466471	132484	6180	0.0476871	11198	534	HSF4_190	CD8 SCM	NA
IRF7	38.4866	39.4408	1.33625	0.120294	132484	15937	0.160743	11198	1800	IRF7_191	CD8 SCM	IRF7
MEF2D	2.73136	3.6856	1.08206	0.134605	132484	17833	0.145651	11198	1631	MEF2D_192	CD8 SCM	NA
MEIS1	1.28336	2.2376	1.10028	0.0512137	132484	6785	0.0563493	11198	631	MEIS1_193	CD8 SCM	NA
MEIS2	0.119257	1.0735	1.05928	0.0439223	132484	5819	0.0465262	11198	521	MEIS2_194	CD8 SCM	NA
MEIS3	0	0.2882	0.999204	0.0543386	132484	7199	0.0542954	11198	608	MEIS3_195	CD8 SCM	NA
MYBL1	0	0.4466	1.03986	0.00841611	132484	1115	0.00875156	11198	98	MYBL1_196	CD8 SCM	NA
MYBL2	1.00306	1.9573	1.24659	0.00773678	132484	1025	0.00964458	11198	108	MYBL2_197	CD8 SCM	NA
NFKB1	0	0.0396	0.949353	0.0535234	132484	7091	0.0508126	11198	569	NFKB1_198	CD8 SCM	NA
NFKB2	0.777657	1.7319	1.09057	0.0432354	132484	5728	0.0471513	11198	528	NFKB2_199	CD8 SCM	NA
PAX1	0.0317575	0.986	1.08791	0.0177304	132484	2349	0.0192892	11198	216	PAX1_200	CD8 SCM	NA
PAX3	0	0.0172	0.904767	0.0258597	132484	3426	0.023397	11198	262	PAX3_201	CD8 SCM	NA
PAX9	0	0.7852	1.06386	0.0201458	132484	2669	0.0214324	11198	240	PAX9_202	CD8 SCM	NA
PKNOX2	3.71926	4.6735	1.14553	0.0634567	132484	8407	0.0726916	11198	814	PKNOX2_203	CD8 SCM	NA
POU1F1	5.94076	6.895	1.14732	0.0945699	132484	12529	0.108502	11198	1215	POU1F1_204	CD8 SCM	NA
POU2F1	3.67386	4.6281	1.12883	0.0783189	132484	10376	0.0884086	11198	990	POU2F1_205	CD8 SCM	NA
POU3F1	4.30936	5.2636	1.126	0.0938227	132484	12430	0.105644	11198	1183	POU3F1_206	CD8 SCM	NA
POU3F2	5.56066	6.5149	1.14875	0.0876106	132484	11607	0.100643	11198	1127	POU3F2_207	CD8 SCM	NA
POU3F3	6.68986	7.6441	1.15067	0.101046	132484	13387	0.116271	11198	1302	POU3F3_208	CD8 SCM	NA
POU3F4	6.18376	7.138	1.19189	0.0609885	132484	8080	0.0726916	11198	814	POU3F4_209	CD8 SCM	NA
POU4F1	1.56346	2.5177	1.0768	0.0970306	132484	12855	0.104483	11198	1170	POU4F1_210	CD8 SCM	NA
POU4F3	1.11106	2.0653	1.06943	0.0901845	132484	11948	0.0964458	11198	1080	POU4F3_211	CD8 SCM	NA
POU5F1B	4.66606	5.6203	1.15764	0.067344	132484	8922	0.0779604	11198	873	POU5F1B_212	CD8 SCM	NA
POU6F2	3.46306	4.4173	1.17261	0.043409	132484	5751	0.0509019	11198	570	POU6F2_213	CD8 SCM	NA
PROX1	0	0.1457	0.96803	0.0228782	132484	3031	0.0221468	11198	248	PROX1_214	CD8 SCM	NA
RFX2	5.94146	6.8957	1.2638	0.0326455	132484	4325	0.0412574	11198	462	RFX2_215	CD8 SCM	NA
SMAD3	0	0.419	1.02544	0.0139338	132484	1846	0.0142883	11198	160	SMAD3_216	CD8 SCM	NA
TGIF1	2.40966	3.3639	1.13689	0.0483077	132484	6400	0.0549205	11198	615	TGIF1_217	CD8 SCM	NA
TGIF2	4.15966	5.1139	1.18291	0.0461263	132484	6111	0.0545633	11198	611	TGIF2_218	CD8 SCM	NA
RFX4	5.16476	6.119	1.22454	0.0385782	132484	5111	0.0472406	11198	529	RFX4_219	CD8 SCM	NA
RFX5	3.97086	4.9251	1.20481	0.0358005	132484	4743	0.0431327	11198	483	RFX5_220	CD8 SCM	NA
RUNX2	64.5101	65.4643	1.85558	0.0384046	132484	5088	0.0712627	11198	798	RUNX2_221	CD8 SCM	RUNX2
EOMES	194.331	195.285	2.17659	0.0627321	132484	8311	0.136542	11198	1529	EOMES_222	CD8 SCM	EOMES
MGA	73.047	74.0012	1.6177	0.0760696	132484	10078	0.123058	11198	1378	MGA_223	CD8 SCM	MGA
TBR1	117.434	118.388	1.80555	0.0747336	132484	9901	0.134935	11198	1511	TBR1_224	CD8 SCM	TBR1
TBX15	73.047	74.0012	1.6177	0.0760696	132484	10078	0.123058	11198	1378	TBX15_225	CD8 SCM	TBX15
TBX19	13.6421	14.5963	1.50203	0.0221763	132484	2938	0.0333095	11198	373	TBX19_226	CD8 SCM	NA
TBX1	98.5079	99.4621	1.68754	0.0832402	132484	11028	0.140472	11198	1573	TBX1_227	CD8 SCM	TBX1
TBX4	52.8759	53.8301	1.54214	0.0707633	132484	9375	0.109127	11198	1222	TBX4_228	CD8 SCM	TBX4
TBX5	52.8759	53.8301	1.54214	0.0707633	132484	9375	0.109127	11198	1222	TBX5_229	CD8 SCM	TBX5
TEAD3	0	0.0781	0.961129	0.0468283	132484	6204	0.045008	11198	504	TEAD3_230	CD8 SCM	NA
TFAP2A.var.2	0	0.0001	0.899884	0.0862368	132484	11425	0.0776031	11198	869	TFAP2A.var.2_231	CD8 SCM	NA
TFAP2B	0	0.0004	0.899376	0.0693065	132484	9182	0.0623326	11198	698	TFAP2B_232	CD8 SCM	NA
TFAP2B.var.2	0	0.0157	0.940136	0.0669666	132484	8872	0.0629577	11198	705	TFAP2B.var.2_233	CD8 SCM	NA
TFAP2B.var.3	0	0	0.859957	0.070718	132484	9369	0.0608144	11198	681	TFAP2B.var.3_234	CD8 SCM	NA
TFAP2C	0	0.0001	0.88401	0.0692989	132484	9181	0.0612609	11198	686	TFAP2C_235	CD8 SCM	NA
TFAP2C.var.3	0	0.0001	0.875553	0.0604828	132484	8013	0.0529559	11198	593	TFAP2C.var.3_236	CD8 SCM	NA
BHLHE40	0	0.3056	1.00235	0.0212931	132484	2821	0.0213431	11198	239	BHLHE40_237	CD8 SCM	NA
BHLHE23	0.560157	1.5144	1.13193	0.0172776	132484	2289	0.0195571	11198	219	BHLHE23_238	CD8 SCM	NA
BHLHE22	0	0.8381	1.08041	0.0150433	132484	1993	0.0162529	11198	182	BHLHE22_239	CD8 SCM	NA
CLOCK	0	0.368	1.01381	0.0181456	132484	2404	0.0183961	11198	206	CLOCK_240	CD8 SCM	NA
FIGLA	0	0	0.839703	0.0855047	132484	11328	0.0717985	11198	804	FIGLA_241	CD8 SCM	NA
HES5	0	0.2932	0.999936	0.0292035	132484	3869	0.0292016	11198	327	HES5_242	CD8 SCM	NA
HES7	0	0.0718	0.949896	0.0314	132484	4160	0.0298268	11198	334	HES7_243	CD8 SCM	NA
HEY1	0	0.3587	1.0092	0.0297319	132484	3939	0.0300054	11198	336	HEY1_244	CD8 SCM	NA
MAX	0.0667575	1.021	1.06794	0.0309396	132484	4099	0.0330416	11198	370	MAX_245	CD8 SCM	NA
MNT	0	0.184	0.981234	0.0317623	132484	4208	0.0311663	11198	349	MNT_246	CD8 SCM	NA
OLIG1	0.0689575	1.0232	1.09726	0.0157076	132484	2081	0.0172352	11198	193	OLIG1_247	CD8 SCM	NA
OLIG3	0	0.6156	1.04466	0.0212856	132484	2820	0.0222361	11198	249	OLIG3_248	CD8 SCM	NA
SREBF2.var.2	1.74486	2.6991	1.18396	0.0209686	132484	2778	0.0248259	11198	278	SREBF2.var.2_249	CD8 SCM	NA
ATF7	22.1835	23.1377	1.64954	0.0223046	132484	2955	0.0367923	11198	412	ATF7_250	CD8 SCM	ATF7
CEBPB	2.63966	3.5939	1.23014	0.0197458	132484	2616	0.0242901	11198	272	CEBPB_251	CD8 SCM	NA
CEBPE	2.53796	3.4922	1.22836	0.0193382	132484	2562	0.0237542	11198	266	CEBPE_252	CD8 SCM	NA
CEBPG	1.66616	2.6204	1.18819	0.0193155	132484	2559	0.0229505	11198	257	CEBPG_253	CD8 SCM	NA
CREB3L1	3.17436	4.1286	1.21412	0.026773	132484	3547	0.0325058	11198	364	CREB3L1_254	CD8 SCM	NA
NFE2	153.764	154.718	2.29804	0.042707	132484	5658	0.0981425	11198	1099	NFE2_255	CD8 SCM	NFE2
TEF	0	0.7637	1.06126	0.0204478	132484	2709	0.0217003	11198	243	TEF_256	CD8 SCM	NA
XBP1	8.90926	9.8635	1.4524	0.0177078	132484	2346	0.0257189	11198	288	XBP1_257	CD8 SCM	NA
FOXB1	1.54976	2.504	1.07167	0.108911	132484	14429	0.116717	11198	1307	FOXB1_258	CD8 SCM	NA
FOXC1	3.29216	4.2464	1.09515	0.121743	132484	16129	0.133327	11198	1493	FOXC1_259	CD8 SCM	NA
FOXC2	2.73576	3.69	1.0769	0.150426	132484	19929	0.161993	11198	1814	FOXC2_260	CD8 SCM	NA
FOXO4	3.38106	4.3353	1.14543	0.0583165	132484	7726	0.0667976	11198	748	FOXO4_261	CD8 SCM	NA
FOXO6	3.38106	4.3353	1.14543	0.0583165	132484	7726	0.0667976	11198	748	FOXO6_262	CD8 SCM	NA
FOXP3	3.38106	4.3353	1.14543	0.0583165	132484	7726	0.0667976	11198	748	FOXP3_263	CD8 SCM	NA
RXRB	0	0.0617	0.962146	0.0638568	132484	8460	0.0614395	11198	688	RXRB_264	CD8 SCM	NA
RXRG	0	0.0112	0.932827	0.0625132	132484	8282	0.058314	11198	653	RXRG_265	CD8 SCM	NA
TP63	0.311457	1.2657	1.10483	0.0199647	132484	2645	0.0220575	11198	247	TP63_266	CD8 SCM	NA
TP53	0.196757	1.151	1.08445	0.0255276	132484	3382	0.0276835	11198	310	TP53_267	CD8 SCM	NA
TP73	0.438357	1.3926	1.0921	0.0299281	132484	3965	0.0326844	11198	366	TP73_268	CD8 SCM	NA
GMEB2	3.16876	4.123	1.44572	0.00673289	132484	892	0.00973388	11198	109	GMEB2_269	CD8 SCM	NA
MTF1	0	0.2541	0.99405	0.0338682	132484	4487	0.0336667	11198	377	MTF1_270	CD8 SCM	NA
E2F1	0	0	0.615933	0.010439	132484	1383	0.00642972	11198	72	E2F1_271	CD8 SCM	NA
E2F8	0	0.0057	0.908524	0.0441336	132484	5847	0.0400964	11198	449	E2F8_272	CD8 SCM	NA
SOX21	1.23486	2.1891	1.09706	0.052829	132484	6999	0.0579568	11198	649	SOX21_273	CD8 SCM	NA
TFAP2A.var.3	0	0	0.849429	0.0644455	132484	8538	0.0547419	11198	613	TFAP2A.var.3_274	CD8 SCM	NA
ELK1	4.83096	5.7852	1.23004	0.0346306	132484	4588	0.0425969	11198	477	ELK1_275	CD8 SCM	NA
HOXD12	0.608057	1.5623	1.12972	0.0187343	132484	2482	0.0211645	11198	237	HOXD12_276	CD8 SCM	NA
BARX1	3.03126	3.9855	1.19885	0.0294979	132484	3908	0.0353635	11198	396	BARX1_277	CD8 SCM	NA
BSX	0.0972575	1.0515	1.08321	0.0222593	132484	2949	0.0241114	11198	270	BSX_278	CD8 SCM	NA
DLX6	1.15586	2.1101	1.13045	0.0288337	132484	3820	0.0325951	11198	365	DLX6_279	CD8 SCM	NA
DUXA	3.84556	4.7998	1.17666	0.045764	132484	6063	0.0538489	11198	603	DUXA_280	CD8 SCM	NA
EMX2	1.98926	2.9435	1.2045	0.0192023	132484	2544	0.0231291	11198	259	EMX2_281	CD8 SCM	NA
EVX1	2.77006	3.7243	1.24589	0.018206	132484	2412	0.0226826	11198	254	EVX1_282	CD8 SCM	NA
EVX2	2.95056	3.9048	1.24276	0.0197609	132484	2618	0.024558	11198	275	EVX2_283	CD8 SCM	NA
GBX1	1.80126	2.7555	1.18607	0.0210818	132484	2793	0.0250045	11198	280	GBX1_284	CD8 SCM	NA
GBX2	0.380757	1.335	1.09547	0.0260862	132484	3456	0.0285765	11198	320	GBX2_285	CD8 SCM	NA
GSC2	0	0.0037	0.866235	0.0238142	132484	3155	0.0206287	11198	231	GSC2_286	CD8 SCM	NA
GSX1	4.14586	5.1001	1.21232	0.0348419	132484	4616	0.0422397	11198	473	GSX1_287	CD8 SCM	NA
HESX1	2.44246	3.3967	1.18949	0.0265768	132484	3521	0.0316128	11198	354	HESX1_288	CD8 SCM	NA
HMBOX1	1.52576	2.48	1.15864	0.0248181	132484	3288	0.0287551	11198	322	HMBOX1_289	CD8 SCM	NA
HOXA10	3.39816	4.3524	1.12282	0.0796926	132484	10558	0.0894803	11198	1002	HOXA10_290	CD8 SCM	NA
HOXB3	5.68396	6.6382	1.25886	0.032419	132484	4295	0.0408109	11198	457	HOXB3_291	CD8 SCM	NA
HOXC10	2.12476	3.079	1.15598	0.0339135	132484	4493	0.0392034	11198	439	HOXC10_292	CD8 SCM	NA
HOXC12	0.396757	1.351	1.10309	0.0229915	132484	3046	0.0253617	11198	284	HOXC12_293	CD8 SCM	NA
HOXC13	1.23516	2.1894	1.11889	0.0361553	132484	4790	0.0404537	11198	453	HOXC13_294	CD8 SCM	NA
HOXD11	0	0.8641	1.06311	0.0254521	132484	3372	0.0270584	11198	303	HOXD11_295	CD8 SCM	NA
ISL2	0.504457	1.4587	1.08156	0.0405407	132484	5371	0.0438471	11198	491	ISL2_296	CD8 SCM	NA
FOXK1	2.98236	3.9366	1.12806	0.0658646	132484	8726	0.074299	11198	832	FOXK1_297	CD8 SCM	NA
GATA2	3.42816	4.3824	1.15945	0.0498324	132484	6602	0.0577782	11198	647	GATA2_298	CD8 SCM	NA
HIF1A	0	0.0286	0.913872	0.02355	132484	3120	0.0215217	11198	241	HIF1A_299	CD8 SCM	NA
MYC	0	0.3532	1.00719	0.0395444	132484	5239	0.0398285	11198	446	MYC_300	CD8 SCM	NA
MYB	2.93666	3.8909	1.16453	0.0408729	132484	5415	0.0475978	11198	533	MYB_301	CD8 SCM	NA
MYCN	0	0.3825	1.0125	0.0288412	132484	3821	0.0292016	11198	327	MYCN_302	CD8 SCM	NA
NEUROD1	0	0	0.874001	0.0822514	132484	10897	0.0718878	11198	805	NEUROD1_303	CD8 SCM	NA
NFIC	0	0.2863	0.999042	0.0657891	132484	8716	0.065726	11198	736	NFIC_304	CD8 SCM	NA
NFYA	7.34766	8.3019	1.24061	0.0473642	132484	6275	0.0587605	11198	658	NFYA_305	CD8 SCM	NA
NR1H4	2.05096	3.0052	1.15131	0.0348268	132484	4614	0.0400964	11198	449	NR1H4_306	CD8 SCM	NA
NR2F2	0.919057	1.8733	1.07555	0.0677516	132484	8976	0.0728702	11198	816	NR2F2_307	CD8 SCM	NA
PAX5	0	0.4693	1.02326	0.0281015	132484	3723	0.0287551	11198	322	PAX5_308	CD8 SCM	NA
PBX3	3.30046	4.2547	1.1021	0.10793	132484	14299	0.11895	11198	1332	PBX3_309	CD8 SCM	NA
POU5F1	8.74776	9.702	1.19194	0.083912	132484	11117	0.100018	11198	1120	POU5F1_310	CD8 SCM	NA
RBPJ	0	0	0.844958	0.109704	132484	14534	0.0926951	11198	1038	RBPJ_311	CD8 SCM	NA
RELB	0	0.1837	0.983858	0.0432958	132484	5736	0.0425969	11198	477	RELB_312	CD8 SCM	NA
SIX1	0	0.9321	1.04816	0.0495003	132484	6558	0.0518843	11198	581	SIX1_313	CD8 SCM	NA
SIX2	0	0.6555	1.02658	0.0668081	132484	8851	0.0685837	11198	768	SIX2_314	CD8 SCM	NA
SOX10	0	0.716	1.02309	0.1071	132484	14189	0.109573	11198	1227	SOX10_315	CD8 SCM	NA
SOX13	0	0.3094	1.00186	0.0410918	132484	5444	0.0411681	11198	461	SOX13_316	CD8 SCM	NA
TEAD2	0	0.0043	0.912676	0.0529347	132484	7013	0.0483122	11198	541	TEAD2_317	CD8 SCM	NA
TFDP1	0	0.0058	0.922435	0.0606035	132484	8029	0.0559028	11198	626	TFDP1_318	CD8 SCM	NA
ZBTB7A	12.9702	13.9244	1.23075	0.0867803	132484	11497	0.106805	11198	1196	ZBTB7A_319	CD8 SCM	NA
ZEB1	0	0	0.75486	0.127412	132484	16880	0.0961779	11198	1077	ZEB1_320	CD8 SCM	NA
ZNF24	0.785257	1.7395	1.06367	0.0833686	132484	11045	0.0886765	11198	993	ZNF24_321	CD8 SCM	NA
ZNF384	4.18596	5.1402	1.06042	0.29938	132484	39663	0.317467	11198	3555	ZNF384_322	CD8 SCM	NA
ZNF282	0	0.0075	0.924034	0.0575994	132484	7631	0.0532238	11198	596	ZNF282_323	CD8 SCM	NA
ZSCAN4	2.29526	3.2495	1.09424	0.0916488	132484	12142	0.100286	11198	1123	ZSCAN4_324	CD8 SCM	NA
GATA3	0.443957	1.3982	1.07327	0.0463452	132484	6140	0.049741	11198	557	GATA3_325	CD8 SCM	NA
FOS..JUN	274.501	275.456	2.549	0.0546179	132484	7236	0.139221	11198	1559	FOS..JUN_326	CD8 SCM	FOS..JUN
FOS..JUN.var.2	19.0223	19.9765	1.49749	0.0311887	132484	4132	0.0467048	11198	523	FOS..JUN.var.2_327	CD8 SCM	FOS..JUN.var.2
FOSB..JUN	24.3144	25.2686	1.59169	0.0288941	132484	3828	0.0459904	11198	515	FOSB..JUN_328	CD8 SCM	FOSB..JUN
FOSL1..JUN	293.135	294.09	2.51096	0.0604601	132484	8010	0.151813	11198	1700	FOSL1..JUN_329	CD8 SCM	FOSL1..JUN
FOSL1..JUN.var.2	24.9274	25.8816	1.79445	0.0173681	132484	2301	0.0311663	11198	349	FOSL1..JUN.var.2_330	CD8 SCM	FOSL1..JUN.var.2
FOSL2..JUN	273.63	274.584	2.51778	0.0563238	132484	7462	0.141811	11198	1588	FOSL2..JUN_331	CD8 SCM	FOSL2..JUN
FOSL2..JUN.var.2	29.0496	30.0038	1.59929	0.0335588	132484	4446	0.0536703	11198	601	FOSL2..JUN.var.2_332	CD8 SCM	FOSL2..JUN.var.2
JUN..JUNB	211.222	212.176	2.51132	0.0445563	132484	5903	0.111895	11198	1253	JUN..JUNB_333	CD8 SCM	JUN..JUNB
JUN..JUNB.var.2	24.5057	25.4599	1.62938	0.0260333	132484	3449	0.0424183	11198	475	JUN..JUNB.var.2_334	CD8 SCM	JUN..JUNB.var.2
FOS..JUNB	266.821	267.775	2.61671	0.0495532	132484	6565	0.129666	11198	1452	FOS..JUNB_335	CD8 SCM	FOS..JUNB
FOSB..JUNB	264.408	265.362	2.56359	0.0519383	132484	6881	0.133149	11198	1491	FOSB..JUNB_336	CD8 SCM	FOSB..JUNB
FOSB..JUNB.var.2	21.4305	22.3847	1.61867	0.0235576	132484	3121	0.0381318	11198	427	FOSB..JUNB.var.2_337	CD8 SCM	FOSB..JUNB.var.2
FOSL1..JUNB	279.57	280.524	2.54959	0.0555161	132484	7355	0.141543	11198	1585	FOSL1..JUNB_338	CD8 SCM	FOSL1..JUNB
FOSL2..JUNB	272.624	273.579	2.56846	0.0531611	132484	7043	0.136542	11198	1529	FOSL2..JUNB_339	CD8 SCM	FOSL2..JUNB
FOSL2..JUNB.var.2	27.3073	28.2615	1.72362	0.0224857	132484	2979	0.0387569	11198	434	FOSL2..JUNB.var.2_340	CD8 SCM	FOSL2..JUNB.var.2
FOS..JUND	277.897	278.851	2.46168	0.0607998	132484	8055	0.14967	11198	1676	FOS..JUND_341	CD8 SCM	FOS..JUND
FOSL1..JUND	283.819	284.773	2.53791	0.0570031	132484	7552	0.144669	11198	1620	FOSL1..JUND_342	CD8 SCM	FOSL1..JUND
FOSL1..JUND.var.2	17.6976	18.6518	1.5756	0.0222744	132484	2951	0.0350956	11198	393	FOSL1..JUND.var.2_343	CD8 SCM	FOSL1..JUND.var.2
FOSL2..JUND	263.437	264.391	2.56752	0.0515458	132484	6829	0.132345	11198	1482	FOSL2..JUND_344	CD8 SCM	FOSL2..JUND
FOSL2..JUND.var.2	21.7124	22.6666	1.5385	0.0307056	132484	4068	0.0472406	11198	529	FOSL2..JUND.var.2_345	CD8 SCM	FOSL2..JUND.var.2
NR1H4..RXRA	0	0.015	0.91137	0.0319435	132484	4232	0.0291123	11198	326	NR1H4..RXRA_346	CD8 SCM	NA
NR4A2..RXRA	0	0.0001	0.824896	0.0316114	132484	4188	0.0260761	11198	292	NR4A2..RXRA_347	CD8 SCM	NA
PPARA..RXRA	0	0.0207	0.946384	0.0720917	132484	9551	0.0682265	11198	764	PPARA..RXRA_348	CD8 SCM	NA
RARA..RXRG	0	0.0001	0.885307	0.0707104	132484	9368	0.0626005	11198	701	RARA..RXRG_349	CD8 SCM	NA
RORB	7.35996	8.3142	1.25195	0.0435826	132484	5774	0.0545633	11198	611	RORB_350	CD8 SCM	NA
RORC	9.64836	10.6026	1.28801	0.0440959	132484	5842	0.0567959	11198	636	RORC_351	CD8 SCM	NA
SOX15	2.61606	3.5703	1.08938	0.112142	132484	14857	0.122165	11198	1368	SOX15_352	CD8 SCM	NA
TFE3	7.25106	8.2053	1.34276	0.0242746	132484	3216	0.0325951	11198	365	TFE3_353	CD8 SCM	NA
VDR	0.331257	1.2855	1.05895	0.0606337	132484	8033	0.0642079	11198	719	VDR_354	CD8 SCM	NA
IRF3	31.8741	32.8283	1.30327	0.121283	132484	16068	0.158064	11198	1770	IRF3_355	CD8 SCM	IRF3
IRF4	55.876	56.8302	1.63333	0.0568069	132484	7526	0.0927844	11198	1039	IRF4_356	CD8 SCM	IRF4
IRF5	15.5689	16.5231	1.40157	0.0379744	132484	5031	0.0532238	11198	596	IRF5_357	CD8 SCM	IRF5
TCF7L1	0	0.3609	1.00508	0.088939	132484	11783	0.089391	11198	1001	TCF7L1_358	CD8 SCM	NA
ARGFX	0.159357	1.1136	1.06282	0.0420956	132484	5577	0.0447401	11198	501	ARGFX_359	CD8 SCM	NA
ARNT2	1.66486	2.6191	1.15738	0.0270825	132484	3588	0.0313449	11198	351	ARNT2_360	CD8 SCM	NA
ATF6	7.64016	8.5944	1.37332	0.0217838	132484	2886	0.0299161	11198	335	ATF6_361	CD8 SCM	NA
ATOH1.var.2	4.25036	5.2046	1.13645	0.0803871	132484	10650	0.0913556	11198	1023	ATOH1.var.2_362	CD8 SCM	NA
ATOH7	2.02856	2.9828	1.16361	0.0297772	132484	3945	0.034649	11198	388	ATOH7_363	CD8 SCM	NA
BACH2	176.936	177.891	2.43009	0.0413786	132484	5482	0.100554	11198	1126	BACH2_364	CD8 SCM	BACH2
BACH2.var.2	5.74436	6.6986	1.31632	0.0225235	132484	2984	0.0296482	11198	332	BACH2.var.2_365	CD8 SCM	NA
BARX2	1.94676	2.901	1.0976	0.0750959	132484	9949	0.0824254	11198	923	BARX2_366	CD8 SCM	NA
BHLHA15.var.2	0.378557	1.3328	1.05594	0.0707859	132484	9378	0.0747455	11198	837	BHLHA15.var.2_367	CD8 SCM	NA
CDX4	2.24986	3.2041	1.11996	0.0581278	132484	7701	0.0651009	11198	729	CDX4_368	CD8 SCM	NA
CREB3L4	2.18246	3.1367	1.17253	0.0287129	132484	3804	0.0336667	11198	377	CREB3L4_369	CD8 SCM	NA
CREB3L4.var.2	17.7937	18.7479	1.63203	0.0188778	132484	2501	0.0308091	11198	345	CREB3L4.var.2_370	CD8 SCM	CREB3L4.var.2
DLX5	1.26516	2.2194	1.14054	0.0268561	132484	3558	0.0306305	11198	343	DLX5_371	CD8 SCM	NA
DMRTA2	1.47316	2.4274	1.1156	0.0437864	132484	5801	0.048848	11198	547	DMRTA2_372	CD8 SCM	NA
DMRTC2	1.66686	2.6211	1.11524	0.0486851	132484	6450	0.0542954	11198	608	DMRTC2_373	CD8 SCM	NA
DPRX	0	0.0557	0.93536	0.0247275	132484	3276	0.0231291	11198	259	DPRX_374	CD8 SCM	NA
DRGX	0.0596575	1.0139	1.07339	0.026373	132484	3494	0.0283086	11198	317	DRGX_375	CD8 SCM	NA
ELF2	3.28106	4.2353	1.15987	0.0476586	132484	6314	0.0552777	11198	619	ELF2_376	CD8 SCM	NA
ETS2	4.53056	5.4848	1.20989	0.0386764	132484	5124	0.0467941	11198	524	ETS2_377	CD8 SCM	NA
FERD3L	0	0.3083	1.00126	0.0630567	132484	8354	0.0631363	11198	707	FERD3L_378	CD8 SCM	NA
FOXE1	3.99646	4.9507	1.11782	0.0989025	132484	13103	0.110555	11198	1238	FOXE1_379	CD8 SCM	NA
FOXN3	1.45536	2.4096	1.11461	0.0440657	132484	5838	0.0491159	11198	550	FOXN3_380	CD8 SCM	NA
GLI3	0	0.0527	0.963152	0.0777905	132484	10306	0.0749241	11198	839	GLI3_381	CD8 SCM	NA
HES6	0	0.0754	0.95089	0.0308037	132484	4081	0.0292909	11198	328	HES6_382	CD8 SCM	NA
HNF4A.var.2	0	0.0064	0.913006	0.0469491	132484	6220	0.0428648	11198	480	HNF4A.var.2_383	CD8 SCM	NA
HOXA1	0.868457	1.8227	1.17387	0.0135413	132484	1794	0.0158957	11198	178	HOXA1_384	CD8 SCM	NA
HOXA4	15.7271	16.6813	1.41089	0.0367743	132484	4872	0.0518843	11198	581	HOXA4_385	CD8 SCM	HOXA4
HOXA6	0	0.8978	1.06752	0.0242595	132484	3214	0.0258975	11198	290	HOXA6_386	CD8 SCM	NA
HOXA7	0.0133575	0.9676	1.08726	0.0173304	132484	2296	0.0188427	11198	211	HOXA7_387	CD8 SCM	NA
HOXB4	13.2528	14.207	1.35286	0.0411899	132484	5457	0.0557242	11198	624	HOXB4_388	CD8 SCM	NA
HOXB6	0.296257	1.2505	1.08002	0.0326605	132484	4327	0.0352742	11198	395	HOXB6_389	CD8 SCM	NA
HOXB7	0	0.7531	1.05376	0.0253389	132484	3357	0.0267012	11198	299	HOXB7_390	CD8 SCM	NA
HOXB8	1.79026	2.7445	1.16625	0.0259579	132484	3439	0.0302733	11198	339	HOXB8_391	CD8 SCM	NA
HOXB9	0.517057	1.4713	1.10756	0.0243501	132484	3226	0.0269691	11198	302	HOXB9_392	CD8 SCM	NA
HOXC4	12.494	13.4482	1.37499	0.0348118	132484	4612	0.0478657	11198	536	HOXC4_393	CD8 SCM	NA
HOXC8	0	0.2883	0.999258	0.020644	132484	2735	0.0206287	11198	231	HOXC8_394	CD8 SCM	NA
HOXD10	0	0.5927	1.03944	0.0240557	132484	3187	0.0250045	11198	280	HOXD10_395	CD8 SCM	NA
HOXD4	13.2528	14.207	1.35286	0.0411899	132484	5457	0.0557242	11198	624	HOXD4_396	CD8 SCM	NA
IKZF1	26.745	27.6992	1.20483	0.197677	132484	26189	0.238168	11198	2667	IKZF1_397	CD8 SCM	IKZF1
IRF6	1.81196	2.7662	1.24613	0.0124694	132484	1652	0.0155385	11198	174	IRF6_398	CD8 SCM	NA
KLF10	12.1723	13.1265	1.16551	0.145195	132484	19236	0.169227	11198	1895	KLF10_399	CD8 SCM	NA
KLF11	7.98186	8.9361	1.12347	0.165016	132484	21862	0.18539	11198	2076	KLF11_400	CD8 SCM	NA
KLF15	4.47456	5.4288	1.08686	0.182241	132484	24144	0.198071	11198	2218	KLF15_401	CD8 SCM	NA
KLF17	0	0.2322	0.995506	0.14595	132484	19336	0.145294	11198	1627	KLF17_402	CD8 SCM	NA
KLF2	3.80576	4.76	1.07258	0.213475	132484	28282	0.228969	11198	2564	KLF2_403	CD8 SCM	NA
KLF3	6.53646	7.4907	1.13919	0.113667	132484	15059	0.129487	11198	1450	KLF3_404	CD8 SCM	NA
KLF6	11.6487	12.6029	1.16581	0.139413	132484	18470	0.162529	11198	1820	KLF6_405	CD8 SCM	NA
LHX1	0.325957	1.2802	1.10716	0.0195193	132484	2586	0.021611	11198	242	LHX1_406	CD8 SCM	NA
LHX5	0.0117575	0.966	1.06485	0.0303584	132484	4022	0.0323272	11198	362	LHX5_407	CD8 SCM	NA
MAF	6.36906	7.3233	1.26799	0.0338758	132484	4488	0.0429541	11198	481	MAF_408	CD8 SCM	NA
MAFA	5.20146	6.1557	1.23745	0.0350005	132484	4637	0.0433113	11198	485	MAFA_409	CD8 SCM	NA
MAZ	0	0	0.902762	0.226231	132484	29972	0.204233	11198	2287	MAZ_410	CD8 SCM	NA
MSANTD3	0.411357	1.3656	1.06254	0.0599242	132484	7939	0.0636721	11198	713	MSANTD3_411	CD8 SCM	NA
MSGN1	0.259357	1.2136	1.08646	0.0267957	132484	3550	0.0291123	11198	326	MSGN1_412	CD8 SCM	NA
NFATC4	7.10186	8.0561	1.18553	0.0736693	132484	9760	0.087337	11198	978	NFATC4_413	CD8 SCM	NA
NFIC.var.2	0	0.1487	0.980607	0.0588297	132484	7794	0.0576889	11198	646	NFIC.var.2_414	CD8 SCM	NA
NFIX.var.2	0	0.2575	0.995787	0.0588297	132484	7794	0.0585819	11198	656	NFIX.var.2_415	CD8 SCM	NA
NHLH2	0	0.0007	0.907691	0.0747713	132484	9906	0.0678693	11198	760	NHLH2_416	CD8 SCM	NA
NKX6.3	3.62056	4.5748	1.18245	0.0407823	132484	5403	0.0482229	11198	540	NKX6.3_417	CD8 SCM	NA
NR1D1	0	0.0428	0.958556	0.0739712	132484	9800	0.0709055	11198	794	NR1D1_418	CD8 SCM	NA
NR1D2	0	0.6466	1.02944	0.0533498	132484	7068	0.0549205	11198	615	NR1D2_419	CD8 SCM	NA
NR1I2	0	0.0137	0.920022	0.0407672	132484	5401	0.0375067	11198	420	NR1I2_420	CD8 SCM	NA
NR1I3	0.396857	1.3511	1.06922	0.0487757	132484	6462	0.0521522	11198	584	NR1I3_421	CD8 SCM	NA
NR2C1	0	0	0.841803	0.0565427	132484	7491	0.0475978	11198	533	NR2C1_422	CD8 SCM	NA
NR2C2.var.2	0.881857	1.8361	1.08303	0.0553274	132484	7330	0.0599214	11198	671	NR2C2.var.2_423	CD8 SCM	NA
NR2F1.var.2	0	0.0114	0.93735	0.0707859	132484	9378	0.0663511	11198	743	NR2F1.var.2_424	CD8 SCM	NA
NR2F1.var.3	0	0.0018	0.88195	0.037363	132484	4950	0.0329523	11198	369	NR2F1.var.3_425	CD8 SCM	NA
NR2F6.var.3	0	0.0041	0.892769	0.03611	132484	4784	0.0322379	11198	361	NR2F6.var.3_426	CD8 SCM	NA
NR5A1	0	0.0529	0.961256	0.0706048	132484	9354	0.0678693	11198	760	NR5A1_427	CD8 SCM	NA
NR6A1	0	0.0094	0.92953	0.0611017	132484	8095	0.0567959	11198	636	NR6A1_428	CD8 SCM	NA
OSR1	0	0.1802	0.978507	0.0261013	132484	3458	0.0255403	11198	286	OSR1_429	CD8 SCM	NA
OVOL1	1.46286	2.4171	1.29217	0.00753299	132484	998	0.00973388	11198	109	OVOL1_430	CD8 SCM	NA
OVOL2	0.341757	1.296	1.18565	0.00700462	132484	928	0.00830505	11198	93	OVOL2_431	CD8 SCM	NA
PAX3.var.2	3.16196	4.1162	1.30513	0.0136847	132484	1813	0.0178603	11198	200	PAX3.var.2_432	CD8 SCM	NA
PITX2	0	0.0002	0.84802	0.0346457	132484	4590	0.0293802	11198	329	PITX2_433	CD8 SCM	NA
PLAGL2	0	0	0.847357	0.0754582	132484	9997	0.06394	11198	716	PLAGL2_434	CD8 SCM	NA
POU6F1.var.2	4.24696	5.2012	1.19413	0.0421032	132484	5578	0.0502768	11198	563	POU6F1.var.2_435	CD8 SCM	NA
PPARD	0	0.0304	0.951285	0.0691857	132484	9166	0.0658153	11198	737	PPARD_436	CD8 SCM	NA
RARB.var.3	0.836057	1.7903	1.11614	0.0284034	132484	3763	0.0317021	11198	355	RARB.var.3_437	CD8 SCM	NA
RARG.var.3	0.106057	1.0603	1.07647	0.0265466	132484	3517	0.0285765	11198	320	RARG.var.3_438	CD8 SCM	NA
RFX7	1.62996	2.5842	1.17306	0.0222291	132484	2945	0.0260761	11198	292	RFX7_439	CD8 SCM	NA
RXRB.var.2	0	0.3351	1.00585	0.0309849	132484	4105	0.0311663	11198	349	RXRB.var.2_440	CD8 SCM	NA
RXRG.var.2	0	0.4341	1.01606	0.0387594	132484	5135	0.039382	11198	441	RXRG.var.2_441	CD8 SCM	NA
SMAD5	0	0.1556	0.957911	0.0106277	132484	1408	0.0101804	11198	114	SMAD5_442	CD8 SCM	NA
SNAI1	0	0	0.786015	0.118158	132484	15654	0.0928737	11198	1040	SNAI1_443	CD8 SCM	NA
SNAI3	0	0	0.803005	0.115991	132484	15367	0.0931416	11198	1043	SNAI3_444	CD8 SCM	NA
SOHLH2	0	0.0006	0.832048	0.0235047	132484	3114	0.0195571	11198	219	SOHLH2_445	CD8 SCM	NA
SOX12	0	0.6818	1.05744	0.0174814	132484	2316	0.0184854	11198	207	SOX12_446	CD8 SCM	NA
SOX14	0.554857	1.5091	1.10298	0.0275279	132484	3647	0.0303626	11198	340	SOX14_447	CD8 SCM	NA
SOX18	0	0.4116	1.01673	0.0270523	132484	3584	0.0275049	11198	308	SOX18_448	CD8 SCM	NA
SP9	3.74026	4.6945	1.07894	0.18449	132484	24442	0.199053	11198	2229	SP9_449	CD8 SCM	NA
TBX18	61.0252	61.9794	1.43439	0.117418	132484	15556	0.168423	11198	1886	TBX18_450	CD8 SCM	TBX18
TBX3	57.5209	58.4751	1.5093	0.0851424	132484	11280	0.128505	11198	1439	TBX3_451	CD8 SCM	TBX3
TBX6	73.258	74.2122	1.61758	0.076296	132484	10108	0.123415	11198	1382	TBX6_452	CD8 SCM	TBX6
TCF21.var.2	0	0.0088	0.878972	0.0216403	132484	2867	0.0190213	11198	213	TCF21.var.2_453	CD8 SCM	NA
TFAP2E	0	0.3204	1.00275	0.0521874	132484	6914	0.0523308	11198	586	TFAP2E_454	CD8 SCM	NA
TFAP4.var.2	7.31286	8.2671	1.34394	0.0243199	132484	3222	0.0326844	11198	366	TFAP4.var.2_455	CD8 SCM	NA
TGIF2LX	3.55546	4.5097	1.21082	0.0306075	132484	4055	0.0370602	11198	415	TGIF2LX_456	CD8 SCM	NA
TGIF2LY	4.36976	5.324	1.24257	0.0285317	132484	3780	0.0354528	11198	397	TGIF2LY_457	CD8 SCM	NA
THAP11	0	0.0039	0.932392	0.0889768	132484	11788	0.0829612	11198	929	THAP11_458	CD8 SCM	NA
THRB	0	0.0001	0.888239	0.0710803	132484	9417	0.0631363	11198	707	THRB_459	CD8 SCM	NA
THRB.var.2	0	0.0235	0.925403	0.0354156	132484	4692	0.0327737	11198	367	THRB.var.2_460	CD8 SCM	NA
THRB.var.3	0	0.2882	0.999234	0.0659551	132484	8738	0.0659046	11198	738	THRB.var.3_461	CD8 SCM	NA
TLX2	2.38736	3.3416	1.16829	0.0325624	132484	4314	0.0380425	11198	426	TLX2_462	CD8 SCM	NA
VEZF1	0	0.0004	0.883498	0.0524592	132484	6950	0.0463476	11198	519	VEZF1_463	CD8 SCM	NA
ZBTB26	0	0	0.878793	0.102533	132484	13584	0.0901054	11198	1009	ZBTB26_464	CD8 SCM	NA
ZBTB32	0.569757	1.524	1.07851	0.0466169	132484	6176	0.0502768	11198	563	ZBTB32_465	CD8 SCM	NA
ZBTB6	0	0	0.874931	0.119214	132484	15794	0.104304	11198	1168	ZBTB6_466	CD8 SCM	NA
ZFP57	0	0	0.750515	0.0257012	132484	3405	0.0192892	11198	216	ZFP57_467	CD8 SCM	NA
ZIC5	0	0.0007	0.908557	0.0766659	132484	10157	0.0696553	11198	780	ZIC5_468	CD8 SCM	NA
ZKSCAN1	0.0950575	1.0493	1.06554	0.0348646	132484	4619	0.0371495	11198	416	ZKSCAN1_469	CD8 SCM	NA
ZNF135	0	0	0.922902	0.226616	132484	30023	0.209144	11198	2342	ZNF135_470	CD8 SCM	NA
ZNF136	0	0.1276	0.976386	0.0569805	132484	7549	0.0556349	11198	623	ZNF136_471	CD8 SCM	NA
ZNF140	0	0.089	0.971986	0.0742354	132484	9835	0.0721557	11198	808	ZNF140_472	CD8 SCM	NA
ZNF274	0.716457	1.6707	1.07959	0.052195	132484	6915	0.0563493	11198	631	ZNF274_473	CD8 SCM	NA
ZNF317	2.56806	3.5223	1.10462	0.083512	132484	11064	0.0922486	11198	1033	ZNF317_474	CD8 SCM	NA
ZNF382	3.58636	4.5406	1.15429	0.0551614	132484	7308	0.0636721	11198	713	ZNF382_475	CD8 SCM	NA
ZNF460	0	0.0024	0.967737	0.334788	132484	44354	0.323986	11198	3628	ZNF460_476	CD8 SCM	NA
ZNF528	0	0.0014	0.921029	0.086584	132484	11471	0.0797464	11198	893	ZNF528_477	CD8 SCM	NA
ZNF682	0	0.0031	0.940185	0.117969	132484	15629	0.110913	11198	1242	ZNF682_478	CD8 SCM	NA
ZNF684	0	0.0034	0.927731	0.0813381	132484	10776	0.0754599	11198	845	ZNF684_479	CD8 SCM	NA
ZNF75D	0	0.0052	0.940192	0.102201	132484	13540	0.0960886	11198	1076	ZNF75D_480	CD8 SCM	NA
ZSCAN29	0	0.2064	0.982298	0.0205459	132484	2722	0.0201822	11198	226	ZSCAN29_481	CD8 SCM	NA
ASCL1	0	0.0188	0.949174	0.0836403	132484	11081	0.0793892	11198	889	ASCL1_482	CD8 SCM	NA
ATF3	29.277	30.2312	1.68346	0.0266825	132484	3535	0.0449187	11198	503	ATF3_483	CD8 SCM	ATF3
BARHL1	0	0.1081	0.929951	0.00864255	132484	1145	0.00803715	11198	90	BARHL1_484	CD8 SCM	NA
BATF..JUN	280.165	281.119	2.28588	0.075594	132484	10015	0.172799	11198	1935	BATF..JUN_485	CD8 SCM	BATF..JUN
BCL6	0	0.0007	0.879946	0.045364	132484	6010	0.0399178	11198	447	BCL6_486	CD8 SCM	NA
CDX1	2.49546	3.4497	1.13027	0.0545953	132484	7233	0.0617074	11198	691	CDX1_487	CD8 SCM	NA
E2F2	0	0	0.718552	0.0160321	132484	2124	0.0115199	11198	129	E2F2_488	CD8 SCM	NA
E2F3	0	0.0825	0.895823	0.00578183	132484	766	0.0051795	11198	58	E2F3_489	CD8 SCM	NA
E2F4	0	0	0.693702	0.0117146	132484	1552	0.00812645	11198	91	E2F4_490	CD8 SCM	NA
EMX1	1.92706	2.8813	1.1801	0.0237614	132484	3148	0.0280407	11198	314	EMX1_491	CD8 SCM	NA
FOXD2	1.85606	2.8103	1.07952	0.104314	132484	13820	0.112609	11198	1261	FOXD2_492	CD8 SCM	NA
GATA5	2.76916	3.7234	1.16117	0.0402992	132484	5339	0.0467941	11198	524	GATA5_493	CD8 SCM	NA
GFI1	0	0.1669	0.98414	0.0627019	132484	8307	0.0617074	11198	691	GFI1_494	CD8 SCM	NA
GLI2	0	0.2899	0.999426	0.0793454	132484	10512	0.0792999	11198	888	GLI2_495	CD8 SCM	NA
GSX2	8.31426	9.2685	1.34945	0.0267353	132484	3542	0.0360779	11198	404	GSX2_496	CD8 SCM	NA
HES1	0	0.9284	1.05236	0.0420051	132484	5565	0.0442043	11198	495	HES1_497	CD8 SCM	NA
HES2	0	0.1939	0.981732	0.0266523	132484	3531	0.0261654	11198	293	HES2_498	CD8 SCM	NA
HOXA13	0	0.8753	1.04162	0.0571843	132484	7576	0.0595642	11198	667	HOXA13_499	CD8 SCM	NA
HOXA2	0.868457	1.8227	1.17387	0.0135413	132484	1794	0.0158957	11198	178	HOXA2_500	CD8 SCM	NA
HOXA5	1.54176	2.496	1.16503	0.0232254	132484	3077	0.0270584	11198	303	HOXA5_501	CD8 SCM	NA
HOXA9	0	0.0061	0.751431	0.00558558	132484	740	0.00419718	11198	47	HOXA9_502	CD8 SCM	NA
HOXB2	0.909657	1.8639	1.14451	0.0198967	132484	2636	0.0227719	11198	255	HOXB2_503	CD8 SCM	NA
HOXB5	0.868457	1.8227	1.17387	0.0135413	132484	1794	0.0158957	11198	178	HOXB5_504	CD8 SCM	NA
HOXC9	0.0955575	1.0498	1.07958	0.0241539	132484	3200	0.0260761	11198	292	HOXC9_505	CD8 SCM	NA
HOXD13	0.651457	1.6057	1.08532	0.0431977	132484	5723	0.0468834	11198	525	HOXD13_506	CD8 SCM	NA
HOXD3	3.12156	4.0758	1.20984	0.0273844	132484	3628	0.0331309	11198	371	HOXD3_507	CD8 SCM	NA
HOXD8	0.757857	1.7121	1.12387	0.0235198	132484	3116	0.0264333	11198	296	HOXD8_508	CD8 SCM	NA
HOXD9	2.60726	3.5615	1.12236	0.063653	132484	8433	0.0714413	11198	800	HOXD9_509	CD8 SCM	NA
JUNB.var.2	18.8391	19.7933	1.60895	0.0213686	132484	2831	0.0343811	11198	385	JUNB.var.2_510	CD8 SCM	JUNB.var.2
LHX9	1.71336	2.6676	1.15204	0.0296111	132484	3923	0.0341132	11198	382	LHX9_511	CD8 SCM	NA
LMX1A	0.106157	1.0604	1.06465	0.0364874	132484	4834	0.0388462	11198	435	LMX1A_512	CD8 SCM	NA
LMX1B	0.0467575	1.001	1.05173	0.049757	132484	6592	0.0523308	11198	586	LMX1B_513	CD8 SCM	NA
NEUROG1	1.12666	2.0809	1.17691	0.0158585	132484	2101	0.018664	11198	209	NEUROG1_514	CD8 SCM	NA
NRL	8.11396	9.0682	1.27073	0.0418843	132484	5549	0.0532238	11198	596	NRL_515	CD8 SCM	NA
PITX1	0	0.0039	0.875146	0.0269391	132484	3569	0.0235756	11198	264	PITX1_516	CD8 SCM	NA
PRRX2	3.73236	4.6866	1.21994	0.0295734	132484	3918	0.0360779	11198	404	PRRX2_517	CD8 SCM	NA
SOX4	0	0.299	1.00023	0.0868709	132484	11509	0.0868905	11198	973	SOX4_518	CD8 SCM	NA
SOX8	0	0.8555	1.04365	0.0498853	132484	6609	0.0520629	11198	583	SOX8_519	CD8 SCM	NA
SP1	12.2941	13.2483	1.15674	0.160193	132484	21223	0.185301	11198	2075	SP1_520	CD8 SCM	NA
SP2	0.0715575	1.0258	1.02569	0.179614	132484	23796	0.184229	11198	2063	SP2_521	CD8 SCM	NA
SP3	5.39686	6.3511	1.09427	0.185577	132484	24586	0.203072	11198	2274	SP3_522	CD8 SCM	NA
TCFL5	0.216157	1.1704	1.06183	0.0473491	132484	6273	0.0502768	11198	563	TCFL5_523	CD8 SCM	NA
TFEC	3.46156	4.4158	1.20185	0.0323964	132484	4292	0.0389355	11198	436	TFEC_524	CD8 SCM	NA
ZNF740	0	0.0271	0.965076	0.136024	132484	18021	0.131273	11198	1470	ZNF740_525	CD8 SCM	NA
ASCL1.var.2	0	0	0.813766	0.147708	132484	19569	0.1202	11198	1346	ASCL1.var.2_526	CD8 SCM	NA
ATF2	37.08	38.0342	1.48102	0.0627095	132484	8308	0.0928737	11198	1040	ATF2_527	CD8 SCM	ATF2
BACH1	139.152	140.106	1.90244	0.072054	132484	9546	0.137078	11198	1535	BACH1_528	CD8 SCM	BACH1
BATF	278.838	279.792	2.28385	0.0754657	132484	9998	0.172352	11198	1930	BATF_529	CD8 SCM	BATF
BHLHE22.var.2	0	0.0182	0.948589	0.083127	132484	11013	0.0788534	11198	883	BHLHE22.var.2_530	CD8 SCM	NA
CEBPG.var.2	5.36656	6.3208	1.17871	0.060913	132484	8070	0.0717985	11198	804	CEBPG.var.2_531	CD8 SCM	NA
EBF3	0	0	0.79422	0.0977099	132484	12945	0.0776031	11198	869	EBF3_532	CD8 SCM	NA
HAND2	0	0.0022	0.915868	0.0688385	132484	9120	0.063047	11198	706	HAND2_533	CD8 SCM	NA
MEIS1.var.2	0.657957	1.6122	1.07947	0.0496362	132484	6576	0.053581	11198	600	MEIS1.var.2_534	CD8 SCM	NA
MEIS2.var.2	0	0.9151	1.04165	0.0624981	132484	8280	0.0651009	11198	729	MEIS2.var.2_535	CD8 SCM	NA
MYF5	1.69796	2.6522	1.10906	0.0547538	132484	7254	0.0607251	11198	680	MYF5_536	CD8 SCM	NA
NEUROG2.var.2	0	0	0.864312	0.0792473	132484	10499	0.0684944	11198	767	NEUROG2.var.2_537	CD8 SCM	NA
NFIB	0	0.0169	0.94938	0.0887956	132484	11764	0.0843008	11198	944	NFIB_538	CD8 SCM	NA
NFYC	5.21066	6.1649	1.19636	0.0498626	132484	6606	0.0596535	11198	668	NFYC_539	CD8 SCM	NA
NKX2.2	0.399457	1.3537	1.05623	0.0718653	132484	9521	0.0759064	11198	850	NKX2.2_540	CD8 SCM	NA
OSR2	0	0.4313	1.00926	0.101401	132484	13434	0.10234	11198	1146	OSR2_541	CD8 SCM	NA
PRDM4	3.11496	4.0692	1.09896	0.108564	132484	14383	0.119307	11198	1336	PRDM4_542	CD8 SCM	NA
TCF12.var.2	0	0	0.779746	0.133767	132484	17722	0.104304	11198	1168	TCF12.var.2_543	CD8 SCM	NA
ZBTB12	0	0.0001	0.88595	0.0680384	132484	9014	0.0602786	11198	675	ZBTB12_544	CD8 SCM	NA
ZBTB14	0	0.7119	1.02776	0.0759412	132484	10061	0.0780497	11198	874	ZBTB14_545	CD8 SCM	NA
ZFP42	0	0.0005	0.898767	0.0655777	132484	8688	0.0589391	11198	660	ZFP42_546	CD8 SCM	NA
ZKSCAN5	1.14626	2.1005	1.04503	0.192869	132484	25552	0.201554	11198	2257	ZKSCAN5_547	CD8 SCM	NA
ZNF148	0	0.003	0.964944	0.285597	132484	37837	0.275585	11198	3086	ZNF148_548	CD8 SCM	NA
ZNF16	0	0	0.887349	0.106375	132484	14093	0.0943919	11198	1057	ZNF16_549	CD8 SCM	NA
ZNF341	0	0.0846	0.969563	0.0677893	132484	8981	0.065726	11198	736	ZNF341_550	CD8 SCM	NA
ZNF449	0	0.1006	0.978093	0.0988799	132484	13100	0.0967137	11198	1083	ZNF449_551	CD8 SCM	NA
ZNF652	0.716157	1.6704	1.07328	0.0608224	132484	8058	0.0652795	11198	731	ZNF652_552	CD8 SCM	NA
FOXA3	2.55336	3.5076	1.11555	0.0694046	132484	9195	0.0774245	11198	867	FOXA3_553	CD8 SCM	NA
ATF4	5.78616	6.7404	1.19756	0.0543613	132484	7202	0.0651009	11198	729	ATF4_554	CD8 SCM	NA
BATF3	274.816	275.77	2.26281	0.0765224	132484	10138	0.173156	11198	1939	BATF3_555	CD8 SCM	BATF3
CDX2	2.30556	3.2598	1.09781	0.0860632	132484	11402	0.0944812	11198	1058	CDX2_556	CD8 SCM	NA
CEBPA	7.85216	8.8064	1.22536	0.0568446	132484	7531	0.0696553	11198	780	CEBPA_557	CD8 SCM	NA
CEBPD	6.68956	7.6438	1.24284	0.0426089	132484	5645	0.0529559	11198	593	CEBPD_558	CD8 SCM	NA
CREB1	40.6649	41.6191	1.50251	0.0632982	132484	8386	0.0951063	11198	1065	CREB1_559	CD8 SCM	CREB1
CTCFL	0	0	0.853402	0.155498	132484	20601	0.132702	11198	1486	CTCFL_560	CD8 SCM	NA
E2F6	0	0.0205	0.96572	0.161733	132484	21427	0.156189	11198	1749	E2F6_561	CD8 SCM	NA
EBF1	0	0	0.782056	0.105167	132484	13933	0.0822468	11198	921	EBF1_562	CD8 SCM	NA
EGR1	1.10056	2.0548	1.05077	0.154336	132484	20447	0.162172	11198	1816	EGR1_563	CD8 SCM	NA
EHF	53.6544	54.6086	1.31417	0.177833	132484	23560	0.233702	11198	2617	EHF_564	CD8 SCM	EHF
ELF1	45.3527	46.3069	1.28054	0.185222	132484	24539	0.237185	11198	2656	ELF1_565	CD8 SCM	ELF1
ELF3	43.2582	44.2124	1.26324	0.196809	132484	26074	0.248616	11198	2784	ELF3_566	CD8 SCM	ELF3
ESRRA	0	0.1354	0.980459	0.0722276	132484	9569	0.0708162	11198	793	ESRRA_567	CD8 SCM	NA
ETV1	58.5102	59.4644	1.31321	0.191563	132484	25379	0.251563	11198	2817	ETV1_568	CD8 SCM	ETV1
ETV4	25.6698	26.624	1.19486	0.206651	132484	27378	0.246919	11198	2765	ETV4_569	CD8 SCM	ETV4
ETV5	16.605	17.5592	1.31504	0.0626793	132484	8304	0.0824254	11198	923	ETV5_570	CD8 SCM	ETV5
FOSL1	278.894	279.848	2.44905	0.0618792	132484	8198	0.151545	11198	1697	FOSL1_571	CD8 SCM	FOSL1
FOXA1	2.24466	3.1989	1.09768	0.0843649	132484	11177	0.0926058	11198	1037	FOXA1_572	CD8 SCM	NA
FOXA2	1.97546	2.9297	1.09578	0.0786435	132484	10419	0.0861761	11198	965	FOXA2_573	CD8 SCM	NA
FOXK2	4.57936	5.5336	1.15899	0.0651852	132484	8636	0.0755492	11198	846	FOXK2_574	CD8 SCM	NA
FOXP1	4.79436	5.7486	1.14941	0.076062	132484	10077	0.0874263	11198	979	FOXP1_575	CD8 SCM	NA
GABPA	56.536	57.4902	1.30762	0.191631	132484	25388	0.25058	11198	2806	GABPA_576	CD8 SCM	GABPA
GATA1	0	0.591	1.02897	0.0425259	132484	5634	0.0437578	11198	490	GATA1_577	CD8 SCM	NA
GATA4	5.01526	5.9695	1.17903	0.0570333	132484	7556	0.0672442	11198	753	GATA4_578	CD8 SCM	NA
GATA6	3.10566	4.0599	1.1314	0.0651173	132484	8627	0.0736739	11198	825	GATA6_579	CD8 SCM	NA
GRHL2	0	0.0555	0.959659	0.0626264	132484	8297	0.0601	11198	673	GRHL2_580	CD8 SCM	NA
HLF	2.22066	3.1749	1.14206	0.04199	132484	5563	0.047955	11198	537	HLF_581	CD8 SCM	NA
HNF4A	0	0.0061	0.927797	0.0682422	132484	9041	0.0633149	11198	709	HNF4A_582	CD8 SCM	NA
HNF4G	0	0.0136	0.938062	0.0670194	132484	8879	0.0628684	11198	704	HNF4G_583	CD8 SCM	NA
HOXB13	1.60056	2.5548	1.06104	0.14712	132484	19491	0.156099	11198	1748	HOXB13_584	CD8 SCM	NA
JUNB	287.82	288.774	2.53259	0.0580749	132484	7694	0.14708	11198	1647	JUNB_585	CD8 SCM	JUNB
JUND	271.141	272.095	2.55411	0.0537046	132484	7115	0.137167	11198	1536	JUND_586	CD8 SCM	JUND
KLF4	1.40116	2.3554	1.03746	0.288359	132484	38203	0.299161	11198	3350	KLF4_587	CD8 SCM	NA
KLF9	9.27536	10.2296	1.1051	0.239274	132484	31700	0.264422	11198	2961	KLF9_588	CD8 SCM	NA
LHX2	0.0793575	1.0336	1.06123	0.0385405	132484	5106	0.0409002	11198	458	LHX2_589	CD8 SCM	NA
MAFF	11.167	12.1212	1.2301	0.0760092	132484	10070	0.0934988	11198	1047	MAFF_590	CD8 SCM	NA
MAFG	9.88326	10.8375	1.2188	0.0742958	132484	9843	0.0905519	11198	1014	MAFG_591	CD8 SCM	NA
MAFK	44.0933	45.0475	1.34235	0.131389	132484	17407	0.176371	11198	1975	MAFK_592	CD8 SCM	MAFK
MEF2A	1.14146	2.0957	1.04278	0.208614	132484	27638	0.217539	11198	2436	MEF2A_593	CD8 SCM	NA
MITF	6.43946	7.3937	1.30463	0.0269693	132484	3573	0.0351849	11198	394	MITF_594	CD8 SCM	NA
MXI1	0.653857	1.6081	1.06942	0.0635473	132484	8419	0.0679586	11198	761	MXI1_595	CD8 SCM	NA
MYOD1	0	0	0.85867	0.103688	132484	13737	0.0890338	11198	997	MYOD1_596	CD8 SCM	NA
MYOG	0	0.4492	1.01265	0.0707255	132484	9370	0.0716199	11198	802	MYOG_597	CD8 SCM	NA
MZF1	0	0.0347	0.953619	0.0695782	132484	9218	0.0663511	11198	743	MZF1_598	CD8 SCM	NA
NFE2L1	116.258	117.212	1.87671	0.0641436	132484	8498	0.120379	11198	1348	NFE2L1_599	CD8 SCM	NFE2L1
NFIL3	2.22626	3.1805	1.12793	0.0511458	132484	6776	0.0576889	11198	646	NFIL3_600	CD8 SCM	NA
NFYB	4.49716	5.4514	1.17451	0.0540594	132484	7162	0.0634935	11198	711	NFYB_601	CD8 SCM	NA
NKX2.5	0.684357	1.6386	1.08406	0.0458018	132484	6068	0.0496517	11198	556	NKX2.5_602	CD8 SCM	NA
NR4A1	0.410457	1.3647	1.0516	0.0850895	132484	11273	0.0894803	11198	1002	NR4A1_603	CD8 SCM	NA
ONECUT1	0	0.058	0.967159	0.088456	132484	11719	0.085551	11198	958	ONECUT1_604	CD8 SCM	NA
OTX2	0	0.0323	0.94308	0.0493343	132484	6536	0.0465262	11198	521	OTX2_605	CD8 SCM	NA
PBX2	0.132557	1.0868	1.04846	0.0653286	132484	8655	0.0684944	11198	767	PBX2_606	CD8 SCM	NA
PHOX2B	0.151457	1.1057	1.03077	0.150486	132484	19937	0.155117	11198	1737	PHOX2B_607	CD8 SCM	NA
PKNOX1	7.17566	8.1299	1.16284	0.0938453	132484	12433	0.109127	11198	1222	PKNOX1_608	CD8 SCM	NA
POU2F3	8.59226	9.5465	1.18039	0.092147	132484	12208	0.108769	11198	1218	POU2F3_609	CD8 SCM	NA
PRDM1	1.09266	2.0469	1.05323	0.141851	132484	18793	0.149402	11198	1673	PRDM1_610	CD8 SCM	NA
RFX1	3.80026	4.7545	1.1547	0.0578485	132484	7664	0.0667976	11198	748	RFX1_611	CD8 SCM	NA
RFX3	2.01656	2.9708	1.1149	0.0573503	132484	7598	0.06394	11198	716	RFX3_612	CD8 SCM	NA
RUNX3	54.2548	55.209	1.49355	0.0852027	132484	11288	0.127255	11198	1425	RUNX3_613	CD8 SCM	RUNX3
SCRT1	0	0.0127	0.933366	0.0601809	132484	7973	0.0561707	11198	629	SCRT1_614	CD8 SCM	NA
SCRT2	0	0.0139	0.935335	0.0611998	132484	8108	0.0572424	11198	641	SCRT2_615	CD8 SCM	NA
SNAI2	0	0	0.796212	0.111485	132484	14770	0.0887659	11198	994	SNAI2_616	CD8 SCM	NA
SOX2	0	0.2343	0.991824	0.042858	132484	5678	0.0425076	11198	476	SOX2_617	CD8 SCM	NA
SPI1	10.0596	11.0138	1.10223	0.264689	132484	35067	0.291749	11198	3267	SPI1_618	CD8 SCM	NA
SPIB	19.1317	20.0859	1.16367	0.214184	132484	28376	0.249241	11198	2791	SPIB_619	CD8 SCM	SPIB
SREBF1.var.2	0	0.1028	0.971558	0.0585505	132484	7757	0.0568852	11198	637	SREBF1.var.2_620	CD8 SCM	NA
TCF3	0	0	0.76391	0.130695	132484	17315	0.0998393	11198	1118	TCF3_621	CD8 SCM	NA
TCF4	0	0	0.739317	0.136009	132484	18019	0.100554	11198	1126	TCF4_622	CD8 SCM	NA
TCF7	0	0.0377	0.956905	0.0754053	132484	9990	0.0721557	11198	808	TCF7_623	CD8 SCM	NA
TEAD1	0	0.003	0.914237	0.061147	132484	8101	0.0559028	11198	626	TEAD1_624	CD8 SCM	NA
TEAD4	0	0.0026	0.911679	0.0601431	132484	7968	0.0548312	11198	614	TEAD4_625	CD8 SCM	NA
TFAP2A	0	0.0002	0.920756	0.119682	132484	15856	0.110198	11198	1234	TFAP2A_626	CD8 SCM	NA
TFAP2C.var.2	0	0.0041	0.945461	0.129306	132484	17131	0.122254	11198	1369	TFAP2C.var.2_627	CD8 SCM	NA
TWIST1	0	0.0685	0.965878	0.0698047	132484	9248	0.0674228	11198	755	TWIST1_628	CD8 SCM	NA
USF1	11.0126	11.9668	1.28465	0.051093	132484	6769	0.0656367	11198	735	USF1_629	CD8 SCM	NA
USF2	10.4125	11.3667	1.28162	0.0494022	132484	6545	0.0633149	11198	709	USF2_630	CD8 SCM	NA
YY2	0	0.001	0.877448	0.0399973	132484	5299	0.0350956	11198	393	YY2_631	CD8 SCM	NA
ZNF263	0	0.1237	0.98812	0.206327	132484	27335	0.203876	11198	2283	ZNF263_632	CD8 SCM	NA
CREM	21.9095	22.8637	1.60554	0.0250294	132484	3316	0.0401857	11198	450	CREM_633	CD8 SCM	CREM

## Sheet: ED_Fig4c
TF	mlog10Padj	mlog10p	Enrichment	BackgroundProporition	nBackground	BackgroundFrequency	CompareProportion	nCompare	CompareFrequency	feature	Group	delabel
FOXF2	0.230857	1.1851	-1.11461	0.0617735	132484	8184	0.0688536	2774	191	FOXF2_1	CD8 Naive	NA
FOXD1	0.193957	1.1482	-1.115	0.0581957	132484	7710	0.0648882	2774	180	FOXD1_2	CD8 Naive	NA
IRF2	0	0.0938	-0.949884	0.0884258	132484	11715	0.0839942	2774	233	IRF2_3	CD8 Naive	NA
MZF1.var.2	0.300657	1.2549	-1.093	0.0986157	132484	13065	0.107787	2774	299	MZF1.var.2_4	CD8 Naive	NA
MAX..MYC	0	0.8104	-1.10793	0.0335135	132484	4440	0.0371305	2774	103	MAX..MYC_5	CD8 Naive	NA
PPARG	0	0.02	-0.87105	0.0533876	132484	7073	0.0465032	2774	129	PPARG_6	CD8 Naive	NA
PAX6	0	0.1428	-0.937029	0.0246218	132484	3262	0.0230714	2774	64	PAX6_7	CD8 Naive	NA
PBX1	0	0.359	-1.01769	0.0400275	132484	5303	0.0407354	2774	113	PBX1_8	CD8 Naive	NA
RORA	0	0.0853	-0.928334	0.0504816	132484	6688	0.0468637	2774	130	RORA_9	CD8 Naive	NA
RORA.var.2	0	0.0188	-0.860732	0.0473265	132484	6270	0.0407354	2774	113	RORA.var.2_10	CD8 Naive	NA
RREB1	3.96236	4.9166	-1.14568	0.235674	132484	31223	0.270007	2774	749	RREB1_11	CD8 Naive	NA
RXRA..VDR	0	0.271	-0.994772	0.0355137	132484	4705	0.035328	2774	98	RXRA..VDR_12	CD8 Naive	NA
SOX9	0	0.293	-1.00114	0.0378083	132484	5009	0.0378515	2774	105	SOX9_13	CD8 Naive	NA
SRY	0	0.6379	-1.0478	0.0836025	132484	11076	0.0875991	2774	243	SRY_14	CD8 Naive	NA
TAL1..TCF3	0	0.028	-0.882132	0.0523082	132484	6930	0.0461428	2774	128	TAL1..TCF3_15	CD8 Naive	NA
REL	0	0.0113	-0.854473	0.0552671	132484	7322	0.0472242	2774	131	REL_16	CD8 Naive	NA
RELA	0	0.0429	-0.90823	0.0631095	132484	8361	0.057318	2774	159	RELA_17	CD8 Naive	NA
NR1H2..RXRA	0	0.1987	-0.97625	0.0561275	132484	7436	0.0547945	2774	152	NR1H2..RXRA_18	CD8 Naive	NA
NFIC..TLX1	0	0.6935	-1.06193	0.064838	132484	8590	0.0688536	2774	191	NFIC..TLX1_19	CD8 Naive	NA
ZNF354C	0	0.0001	-0.865018	0.177116	132484	23465	0.153208	2774	425	ZNF354C_20	CD8 Naive	NA
CTCF	0	0.0013	-0.901376	0.209565	132484	27764	0.188897	2774	524	CTCF_21	CD8 Naive	NA
EWSR1.FLI1	0	0.2322	-0.993579	0.251434	132484	33311	0.24982	2774	693	EWSR1.FLI1_22	CD8 Naive	NA
REST	0	0.0133	-0.894253	0.095136	132484	12604	0.0850757	2774	236	REST_23	CD8 Naive	NA
NFATC2	0	0.0112	-0.900033	0.112949	132484	14964	0.101658	2774	282	NFATC2_24	CD8 Naive	NA
INSM1	1.50696	2.4612	-1.14549	0.113923	132484	15093	0.130497	2774	362	INSM1_25	CD8 Naive	NA
RARA..RXRA	0	0.214	-0.982865	0.0718879	132484	9524	0.0706561	2774	196	RARA..RXRA_26	CD8 Naive	NA
NR4A2	0	0.007	-0.844695	0.0584674	132484	7746	0.0493872	2774	137	NR4A2_27	CD8 Naive	NA
PLAG1	1.36986	2.3241	-1.12047	0.146387	132484	19394	0.164023	2774	455	PLAG1_28	CD8 Naive	NA
ARNT..HIF1A	0	0.5083	-1.07871	0.0170436	132484	2258	0.018385	2774	51	ARNT..HIF1A_29	CD8 Naive	NA
DUX4	0.546257	1.5005	-1.14843	0.0561879	132484	7444	0.0645278	2774	179	DUX4_30	CD8 Naive	NA
FOS	0	0	-0.507554	0.0660533	132484	8751	0.0335256	2774	93	FOS_31	CD8 Naive	NA
FOSL2	0	0	-0.501746	0.0617886	132484	8186	0.0310022	2774	86	FOSL2_32	CD8 Naive	NA
FOXH1	0.204057	1.1583	-1.11951	0.0550633	132484	7295	0.0616438	2774	171	FOXH1_33	CD8 Naive	NA
JUN	0	0.3732	-1.01628	0.0617207	132484	8177	0.0627253	2774	174	JUN_34	CD8 Naive	NA
JUN.var.2	0	0	-0.535297	0.067344	132484	8922	0.036049	2774	100	JUN.var.2_35	CD8 Naive	NA
JUND.var.2	0	0.5396	-1.04456	0.058324	132484	7727	0.0609229	2774	169	JUND.var.2_36	CD8 Naive	NA
MEF2C	0	0.287	-0.99917	0.190136	132484	25190	0.189978	2774	527	MEF2C_37	CD8 Naive	NA
MAF..NFE2	0	0.0113	-0.868834	0.0676308	132484	8960	0.0587599	2774	163	MAF..NFE2_38	CD8 Naive	NA
NR2C2	0	0.4207	-1.01598	0.130219	132484	17252	0.1323	2774	367	NR2C2_39	CD8 Naive	NA
NRF1	6.45236	7.4066	-1.39898	0.0669968	132484	8876	0.0937275	2774	260	NRF1_40	CD8 Naive	NA
POU2F2	0	0.1433	-0.968776	0.0997252	132484	13212	0.0966114	2774	268	POU2F2_41	CD8 Naive	NA
SMAD2..SMAD3..SMAD4	0	0.5547	-1.0316	0.116716	132484	15463	0.120404	2774	334	SMAD2..SMAD3..SMAD4_42	CD8 Naive	NA
STAT1..STAT2	0	0.0165	-0.935317	0.205044	132484	27165	0.191781	2774	532	STAT1..STAT2_43	CD8 Naive	NA
TCF7L2	11.976	12.9302	-1.45411	0.0939585	132484	12448	0.136626	2774	379	TCF7L2_44	CD8 Naive	NA
ZBTB33	0.555957	1.5102	-1.22746	0.0258446	132484	3424	0.0317231	2774	88	ZBTB33_45	CD8 Naive	NA
ELK4	0	0.6613	-1.05639	0.0682498	132484	9042	0.0720981	2774	200	ELK4_46	CD8 Naive	NA
ESR2	0	0.0056	-0.861717	0.0790662	132484	10475	0.0681327	2774	189	ESR2_47	CD8 Naive	NA
IRF1	0	0.0724	-0.97248	0.318054	132484	42137	0.309301	2774	858	IRF1_48	CD8 Naive	NA
STAT1	0.506757	1.461	-1.11672	0.0832855	132484	11034	0.0930065	2774	258	STAT1_49	CD8 Naive	NA
STAT3	0.473457	1.4277	-1.09919	0.107243	132484	14208	0.11788	2774	327	STAT3_50	CD8 Naive	NA
GATA1..TAL1	0.0949575	1.0492	-1.12336	0.043643	132484	5782	0.0490267	2774	136	GATA1..TAL1_51	CD8 Naive	NA
YY1	0	0.001	-0.826159	0.0798512	132484	10579	0.0659697	2774	183	YY1_52	CD8 Naive	NA
FOXP2	0.286057	1.2403	-1.08733	0.108081	132484	14319	0.11752	2774	326	FOXP2_53	CD8 Naive	NA
SREBF1	0	0.1619	-0.968056	0.0688913	132484	9127	0.0666907	2774	185	SREBF1_54	CD8 Naive	NA
SREBF2	0	0.245	-0.989595	0.0641134	132484	8494	0.0634463	2774	176	SREBF2_55	CD8 Naive	NA
THAP1	0	0.2628	-0.994056	0.0728918	132484	9657	0.0724585	2774	201	THAP1_56	CD8 Naive	NA
KLF5	5.01146	5.9657	-1.14323	0.28537	132484	37807	0.326244	2774	905	KLF5_57	CD8 Naive	NA
DMRT3	0	0.4741	-1.0444	0.0369328	132484	4893	0.0385725	2774	107	DMRT3_58	CD8 Naive	NA
FOXG1	0	0.7515	-1.06919	0.0640606	132484	8487	0.0684932	2774	190	FOXG1_59	CD8 Naive	NA
LBX1	0	0.0459	-0.880259	0.0352193	132484	4666	0.0310022	2774	86	LBX1_60	CD8 Naive	NA
NFATC3	0	0.0108	-0.877741	0.0788548	132484	10447	0.0692141	2774	192	NFATC3_61	CD8 Naive	NA
POU6F1	0	0.0369	-0.838713	0.0227801	132484	3018	0.019106	2774	53	POU6F1_62	CD8 Naive	NA
SHOX	0	0.3215	-1.01045	0.0296111	132484	3923	0.0299207	2774	83	SHOX_63	CD8 Naive	NA
ALX3	0	0.0214	-0.851851	0.038933	132484	5158	0.0331651	2774	92	ALX3_64	CD8 Naive	NA
BARHL2	0	0.2134	-0.96532	0.0149377	132484	1979	0.0144196	2774	40	BARHL2_65	CD8 Naive	NA
BHLHE41	0.0976575	1.0519	-1.20332	0.0173757	132484	2302	0.0209084	2774	58	BHLHE41_66	CD8 Naive	NA
CENPB	0	0.1827	-0.944925	0.0133526	132484	1769	0.0126172	2774	35	CENPB_67	CD8 Naive	NA
CREB3	1.00676	1.961	-1.31463	0.0208403	132484	2761	0.0273973	2774	76	CREB3_68	CD8 Naive	NA
DBP	4.60376	5.558	-1.68425	0.0186211	132484	2467	0.0313627	2774	87	DBP_69	CD8 Naive	NA
ELF4	0	0.37	-1.01642	0.0571012	132484	7565	0.0580389	2774	161	ELF4_70	CD8 Naive	NA
ELF5	0	0.8813	-1.07602	0.0757148	132484	10031	0.0814708	2774	226	ELF5_71	CD8 Naive	NA
EN1	0	0.4055	-1.03858	0.0232556	132484	3081	0.0241528	2774	67	EN1_72	CD8 Naive	NA
EN2	0	0.0073	-0.734178	0.0191495	132484	2537	0.0140591	2774	39	EN2_73	CD8 Naive	NA
ESX1	0	0.0604	-0.884885	0.0293318	132484	3886	0.0259553	2774	72	ESX1_74	CD8 Naive	NA
ETV6	0.816057	1.7703	-1.13971	0.0797077	132484	10560	0.0908435	2774	252	ETV6_75	CD8 Naive	NA
FLI1	0	0.7056	-1.08037	0.0420428	132484	5570	0.0454218	2774	126	FLI1_76	CD8 Naive	NA
FOXI1	0.170957	1.1252	-1.11269	0.0583165	132484	7726	0.0648882	2774	180	FOXI1_77	CD8 Naive	NA
FOXL1	0.170957	1.1252	-1.11269	0.0583165	132484	7726	0.0648882	2774	180	FOXL1_78	CD8 Naive	NA
FOXO3	0.193957	1.1482	-1.115	0.0581957	132484	7710	0.0648882	2774	180	FOXO3_79	CD8 Naive	NA
GCM1	0	0.2511	-0.987004	0.0244709	132484	3242	0.0241528	2774	67	GCM1_80	CD8 Naive	NA
GRHL1	0	0.1519	-0.941938	0.0244935	132484	3245	0.0230714	2774	64	GRHL1_81	CD8 Naive	NA
GSC	0	0.3429	-1.01944	0.0233387	132484	3092	0.0237924	2774	66	GSC_82	CD8 Naive	NA
HEY2	0	0.5567	-1.06869	0.0293469	132484	3888	0.0313627	2774	87	HEY2_83	CD8 Naive	NA
HINFP	0	0.2787	-0.997108	0.0318152	132484	4215	0.0317231	2774	88	HINFP_84	CD8 Naive	NA
HNF1A	0	0.0003	-0.790413	0.0711482	132484	9426	0.0562365	2774	156	HNF1A_85	CD8 Naive	NA
HNF1B	0	0.0005	-0.756282	0.0476661	132484	6315	0.036049	2774	100	HNF1B_86	CD8 Naive	NA
HOXC11	0	0.7565	-1.13487	0.0190589	132484	2525	0.0216294	2774	60	HOXC11_87	CD8 Naive	NA
HSF1	0	0.1028	-0.936455	0.048504	132484	6426	0.0454218	2774	126	HSF1_88	CD8 Naive	NA
IRF8	0	0.0165	-0.878804	0.0664533	132484	8804	0.0583994	2774	162	IRF8_89	CD8 Naive	NA
IRF9	0	0.0095	-0.887717	0.0974608	132484	12912	0.0865177	2774	240	IRF9_90	CD8 Naive	NA
ISX	0	0.3215	-1.01045	0.0296111	132484	3923	0.0299207	2774	83	ISX_91	CD8 Naive	NA
JDP2	0	0	-0.490295	0.0485266	132484	6429	0.0237924	2774	66	JDP2_92	CD8 Naive	NA
JDP2.var.2	2.88696	3.8412	-1.42546	0.028577	132484	3786	0.0407354	2774	113	JDP2.var.2_93	CD8 Naive	NA
KLF13	1.86686	2.8211	-1.24726	0.0526026	132484	6969	0.0656092	2774	182	KLF13_94	CD8 Naive	NA
LHX6	0	0.0136	-0.786985	0.0233613	132484	3095	0.018385	2774	51	LHX6_95	CD8 Naive	NA
MEF2B	0	0.0213	-0.916376	0.117229	132484	15531	0.107426	2774	298	MEF2B_96	CD8 Naive	NA
MEOX1	0	0.0106	-0.795566	0.0285468	132484	3782	0.0227109	2774	63	MEOX1_97	CD8 Naive	NA
MIXL1	0	0.124	-0.936661	0.0342532	132484	4538	0.0320836	2774	89	MIXL1_98	CD8 Naive	NA
MLX	0	0.6279	-1.09888	0.0213233	132484	2825	0.0234319	2774	65	MLX_99	CD8 Naive	NA
MLXIPL	0.520757	1.475	-1.2554	0.0201005	132484	2663	0.0252343	2774	70	MLXIPL_100	CD8 Naive	NA
MSC	0.0112575	0.9655	-1.09196	0.0640455	132484	8485	0.0699351	2774	194	MSC_101	CD8 Naive	NA
MSX1	0	0.3952	-1.03648	0.0222593	132484	2949	0.0230714	2774	64	MSX1_102	CD8 Naive	NA
MYF6	0	0.3862	-1.02254	0.0444205	132484	5885	0.0454218	2774	126	MYF6_103	CD8 Naive	NA
NEUROD2	0	0.2902	-1.00483	0.0121977	132484	1616	0.0122567	2774	34	NEUROD2_104	CD8 Naive	NA
NEUROG2	0	0.0342	-0.843305	0.0256484	132484	3398	0.0216294	2774	60	NEUROG2_105	CD8 Naive	NA
NFIA	0.388757	1.343	-1.15428	0.0440355	132484	5834	0.0508291	2774	141	NFIA_106	CD8 Naive	NA
NFIX	0	0.7418	-1.08967	0.0387066	132484	5128	0.0421774	2774	117	NFIX_107	CD8 Naive	NA
NHLH1	0	0.8712	-1.07445	0.0768319	132484	10179	0.0825523	2774	229	NHLH1_108	CD8 Naive	NA
NKX2.3	0.443657	1.3979	-1.15819	0.0448205	132484	5938	0.0519106	2774	144	NKX2.3_109	CD8 Naive	NA
NKX2.8	0	0.4145	-1.02569	0.0530706	132484	7031	0.054434	2774	151	NKX2.8_110	CD8 Naive	NA
NKX6.1	0	0.2163	-0.978421	0.0412654	132484	5467	0.0403749	2774	112	NKX6.1_111	CD8 Naive	NA
NKX6.2	0	0.3233	-1.00875	0.0414541	132484	5492	0.0418169	2774	116	NKX6.2_112	CD8 Naive	NA
OLIG2	0	0.05	-0.843938	0.0187947	132484	2490	0.0158616	2774	44	OLIG2_113	CD8 Naive	NA
PAX4	0	0.1016	-0.888761	0.0154132	132484	2042	0.0136986	2774	38	PAX4_114	CD8 Naive	NA
PAX7	0	0.0363	-0.853753	0.0282902	132484	3748	0.0241528	2774	67	PAX7_115	CD8 Naive	NA
POU4F2	0	0.001	-0.833203	0.0865312	132484	11464	0.0720981	2774	200	POU4F2_116	CD8 Naive	NA
SP4	7.72306	8.6773	-1.27057	0.151792	132484	20110	0.192862	2774	535	SP4_117	CD8 Naive	NA
SPDEF	0	0.7677	-1.11251	0.0275429	132484	3649	0.0306417	2774	85	SPDEF_118	CD8 Naive	NA
SPIC	0.449257	1.4035	-1.09309	0.116746	132484	15467	0.127614	2774	354	SPIC_119	CD8 Naive	NA
SRF	0	0.2629	-0.991377	0.0229084	132484	3035	0.0227109	2774	63	SRF_120	CD8 Naive	NA
TBXT	0	0.3449	-1.02114	0.0215347	132484	2853	0.0219899	2774	61	TBXT_121	CD8 Naive	NA
TBX2	0	0	-0.635066	0.0641436	132484	8498	0.0407354	2774	113	TBX2_122	CD8 Naive	NA
TBX20	0	0	-0.675643	0.0698952	132484	9260	0.0472242	2774	131	TBX20_123	CD8 Naive	NA
TBX21	0	0	-0.719483	0.0646342	132484	8563	0.0465032	2774	129	TBX21_124	CD8 Naive	NA
TFAP4	0.109257	1.0635	-1.12056	0.0466471	132484	6180	0.0522711	2774	145	TFAP4_125	CD8 Naive	NA
TFCP2	0	0.4555	-1.06595	0.0155566	132484	2061	0.0165826	2774	46	TFCP2_126	CD8 Naive	NA
TFEB	0	0.7103	-1.09355	0.0323058	132484	4280	0.035328	2774	98	TFEB_127	CD8 Naive	NA
ZBTB7B	0.368257	1.3225	-1.18077	0.0320567	132484	4247	0.0378515	2774	105	ZBTB7B_128	CD8 Naive	NA
ZBTB7C	1.48376	2.438	-1.25037	0.0426693	132484	5653	0.0533526	2774	148	ZBTB7C_129	CD8 Naive	NA
ZIC1	0	0.4859	-1.03139	0.0754959	132484	10002	0.0778659	2774	216	ZIC1_130	CD8 Naive	NA
ZIC3	0.753757	1.708	-1.14393	0.0718502	132484	9519	0.0821918	2774	228	ZIC3_131	CD8 Naive	NA
ZBTB18	0	0.0138	-0.8931	0.0916262	132484	12139	0.0818313	2774	227	ZBTB18_132	CD8 Naive	NA
LBX2	0	0.2691	-0.993864	0.026841	132484	3556	0.0266763	2774	74	LBX2_133	CD8 Naive	NA
MEOX2	0	0.0123	-0.834981	0.0414465	132484	5491	0.0346071	2774	96	MEOX2_134	CD8 Naive	NA
MNX1	0	0.0362	-0.899181	0.0597355	132484	7914	0.053713	2774	149	MNX1_135	CD8 Naive	NA
MSX2	0	0.6832	-1.0913	0.0307207	132484	4070	0.0335256	2774	93	MSX2_136	CD8 Naive	NA
NOTO	0	0.1223	-0.929117	0.0279354	132484	3701	0.0259553	2774	72	NOTO_137	CD8 Naive	NA
OTX1	0	0.0434	-0.711858	0.00557048	132484	738	0.00396539	2774	11	OTX1_138	CD8 Naive	NA
PDX1	0	0.1122	-0.921051	0.0266145	132484	3526	0.0245133	2774	68	PDX1_139	CD8 Naive	NA
PHOX2A	0	0.0631	-0.922883	0.0624981	132484	8280	0.0576784	2774	160	PHOX2A_140	CD8 Naive	NA
PITX3	0	0.3498	-1.01658	0.0358156	132484	4745	0.0364095	2774	101	PITX3_141	CD8 Naive	NA
PROP1	0	0.0154	-0.888647	0.0807267	132484	10695	0.0717376	2774	199	PROP1_142	CD8 Naive	NA
PRRX1	0	0.3215	-1.01045	0.0296111	132484	3923	0.0299207	2774	83	PRRX1_143	CD8 Naive	NA
RAX2	0	0.3215	-1.01045	0.0296111	132484	3923	0.0299207	2774	83	RAX2_144	CD8 Naive	NA
RAX	0	0.0096	-0.800945	0.0315057	132484	4174	0.0252343	2774	70	RAX_145	CD8 Naive	NA
RHOXF1	0	0.1066	-0.925224	0.0327285	132484	4336	0.0302812	2774	84	RHOXF1_146	CD8 Naive	NA
UNCX	0	0.0562	-0.896236	0.039016	132484	5169	0.0349676	2774	97	UNCX_147	CD8 Naive	NA
VAX1	0	0.0048	-0.802969	0.0413031	132484	5472	0.0331651	2774	92	VAX1_148	CD8 Naive	NA
VAX2	0	0.0547	-0.879453	0.029513	132484	3910	0.0259553	2774	72	VAX2_149	CD8 Naive	NA
VENTX	0	0.0862	-0.883702	0.0183569	132484	2432	0.0162221	2774	45	VENTX_150	CD8 Naive	NA
VSX1	0	0.0529	-0.877657	0.0295734	132484	3918	0.0259553	2774	72	VSX1_151	CD8 Naive	NA
VSX2	0	0.0529	-0.877657	0.0295734	132484	3918	0.0259553	2774	72	VSX2_152	CD8 Naive	NA
ESR1	0	0.0005	-0.784789	0.0606337	132484	8033	0.0475847	2774	132	ESR1_153	CD8 Naive	NA
ESRRB	0	0.0154	-0.863398	0.0542783	132484	7191	0.0468637	2774	130	ESRRB_154	CD8 Naive	NA
NR2F1	0	0	-0.76754	0.107085	132484	14187	0.0821918	2774	228	NR2F1_155	CD8 Naive	NA
NR3C1	0	0.6755	-1.10005	0.0252332	132484	3343	0.0277578	2774	77	NR3C1_156	CD8 Naive	NA
NR3C2	0	0.9145	-1.14622	0.0245313	132484	3250	0.0281182	2774	78	NR3C2_157	CD8 Naive	NA
RARA	0	0	-0.702018	0.0821609	132484	10885	0.0576784	2774	160	RARA_158	CD8 Naive	NA
RARA.var.2	0	0.6503	-1.0588	0.0606035	132484	8029	0.0641673	2774	178	RARA.var.2_159	CD8 Naive	NA
BCL6B	2.07036	3.0246	-1.25825	0.0530026	132484	7022	0.0666907	2774	185	BCL6B_160	CD8 Naive	NA
EGR2	3.86476	4.819	-1.33726	0.0566106	132484	7500	0.075703	2774	210	EGR2_161	CD8 Naive	NA
EGR3	8.00816	8.9624	-1.36851	0.0935132	132484	12389	0.127974	2774	355	EGR3_162	CD8 Naive	NA
EGR4	4.70856	5.6628	-1.29338	0.0864029	132484	11447	0.111752	2774	310	EGR4_163	CD8 Naive	NA
GLIS1	1.16466	2.1189	-1.29682	0.0258522	132484	3425	0.0335256	2774	93	GLIS1_164	CD8 Naive	NA
GLIS2	3.37286	4.3271	-1.33938	0.049523	132484	6561	0.0663302	2774	184	GLIS2_165	CD8 Naive	NA
GLIS3	0	0.2659	-0.993505	0.0406389	132484	5384	0.0403749	2774	112	GLIS3_166	CD8 Naive	NA
HIC2	0	0.0016	-0.835595	0.0802437	132484	10631	0.0670512	2774	186	HIC2_167	CD8 Naive	NA
KLF14	9.75256	10.7068	-1.35932	0.116157	132484	15389	0.157895	2774	438	KLF14_168	CD8 Naive	NA
KLF16	10.6555	11.6097	-1.26195	0.207104	132484	27438	0.261355	2774	725	KLF16_169	CD8 Naive	NA
SP8	6.56616	7.5204	-1.22485	0.178648	132484	23668	0.218818	2774	607	SP8_170	CD8 Naive	NA
ZBED1	0	0.0198	-0.584466	0.0043175	132484	572	0.00252343	2774	7	ZBED1_171	CD8 Naive	NA
ZIC4	0	0.5043	-1.03432	0.0738882	132484	9789	0.0764239	2774	212	ZIC4_172	CD8 Naive	NA
ZNF143	0	0.1441	-0.959924	0.0608375	132484	8060	0.0583994	2774	162	ZNF143_173	CD8 Naive	NA
ZNF410	0	0.389	-1.02562	0.0372573	132484	4936	0.038212	2774	106	ZNF410_174	CD8 Naive	NA
CUX1	0	0.0029	-0.639275	0.0135337	132484	1793	0.00865177	2774	24	CUX1_175	CD8 Naive	NA
CUX2	0	0.0001	-0.527587	0.0143489	132484	1901	0.0075703	2774	21	CUX2_176	CD8 Naive	NA
ONECUT2	0	0.003	-0.797315	0.045213	132484	5990	0.036049	2774	100	ONECUT2_177	CD8 Naive	NA
ONECUT3	0	0.0038	-0.848562	0.075194	132484	9962	0.0638068	2774	177	ONECUT3_178	CD8 Naive	NA
E2F7	0	0.7213	-1.09499	0.0325926	132484	4318	0.0356885	2774	99	E2F7_179	CD8 Naive	NA
ELK3	0	0.012	-0.817031	0.0339739	132484	4501	0.0277578	2774	77	ELK3_180	CD8 Naive	NA
ERF	0.485157	1.4394	-1.15864	0.0466698	132484	6183	0.0540735	2774	150	ERF_181	CD8 Naive	NA
ERG	0.354857	1.3091	-1.15122	0.0438393	132484	5808	0.0504686	2774	140	ERG_182	CD8 Naive	NA
ETS1	0.228957	1.1832	-1.13542	0.0454017	132484	6015	0.0515501	2774	143	ETS1_183	CD8 Naive	NA
ETV2	2.60676	3.561	-1.27739	0.0567238	132484	7515	0.0724585	2774	201	ETV2_184	CD8 Naive	NA
ETV3	0	0.1125	-0.934837	0.0393331	132484	5211	0.03677	2774	102	ETV3_185	CD8 Naive	NA
FEV	0	0.0808	-0.914234	0.0378536	132484	5015	0.0346071	2774	96	FEV_186	CD8 Naive	NA
GCM2	0	0.4785	-1.06862	0.0175417	132484	2324	0.0187455	2774	52	GCM2_187	CD8 Naive	NA
LEF1	10.0355	10.9897	-1.4002	0.099378	132484	13166	0.139149	2774	386	LEF1_188	CD8 Naive	NA
HSF2	0	0.0238	-0.876441	0.0526479	132484	6975	0.0461428	2774	128	HSF2_189	CD8 Naive	NA
HSF4	0	0.0649	-0.911907	0.0466471	132484	6180	0.0425379	2774	118	HSF4_190	CD8 Naive	NA
IRF7	0	0.1936	-0.982934	0.120294	132484	15937	0.118241	2774	328	IRF7_191	CD8 Naive	NA
MEF2D	0	0.0104	-0.907888	0.134605	132484	17833	0.122206	2774	339	MEF2D_192	CD8 Naive	NA
MEIS1	0.446457	1.4007	-1.14735	0.0512137	132484	6785	0.0587599	2774	163	MEIS1_193	CD8 Naive	NA
MEIS2	0	0.7395	-1.08338	0.0439223	132484	5819	0.0475847	2774	132	MEIS2_194	CD8 Naive	NA
MEIS3	0.212157	1.1664	-1.12117	0.0543386	132484	7199	0.0609229	2774	169	MEIS3_195	CD8 Naive	NA
MYBL1	0	0.7233	-1.19933	0.00841611	132484	1115	0.0100937	2774	28	MYBL1_196	CD8 Naive	NA
MYBL2	0	0.3162	-1.02508	0.00773678	132484	1025	0.00793079	2774	22	MYBL2_197	CD8 Naive	NA
NFKB1	0	0.0051	-0.828428	0.0535234	132484	7091	0.0443403	2774	123	NFKB1_198	CD8 Naive	NA
NFKB2	0	0.0551	-0.900488	0.0432354	132484	5728	0.0389329	2774	108	NFKB2_199	CD8 Naive	NA
PAX1	0	0.025	-0.792937	0.0177304	132484	2349	0.0140591	2774	39	PAX1_200	CD8 Naive	NA
PAX3	0	0.0926	-0.906114	0.0258597	132484	3426	0.0234319	2774	65	PAX3_201	CD8 Naive	NA
PAX9	0	0.0131	-0.769444	0.0201458	132484	2669	0.0155011	2774	43	PAX9_202	CD8 Naive	NA
PKNOX2	0	0.8394	-1.07937	0.0634567	132484	8407	0.0684932	2774	190	PKNOX2_203	CD8 Naive	NA
POU1F1	0	0.0001	-0.796685	0.0945699	132484	12529	0.0753425	2774	209	POU1F1_204	CD8 Naive	NA
POU2F1	0	0.053	-0.925173	0.0783189	132484	10376	0.0724585	2774	201	POU2F1_205	CD8 Naive	NA
POU3F1	0	0.0006	-0.829926	0.0938227	132484	12430	0.0778659	2774	216	POU3F1_206	CD8 Naive	NA
POU3F2	0	0.0002	-0.806479	0.0876106	132484	11607	0.0706561	2774	196	POU3F2_207	CD8 Naive	NA
POU3F3	0	0	-0.770597	0.101046	132484	13387	0.0778659	2774	216	POU3F3_208	CD8 Naive	NA
POU3F4	0	0.108	-0.945727	0.0609885	132484	8080	0.0576784	2774	160	POU3F4_209	CD8 Naive	NA
POU4F1	0	0.0097	-0.887938	0.0970306	132484	12855	0.0861572	2774	239	POU4F1_210	CD8 Naive	NA
POU4F3	0	0.0018	-0.847418	0.0901845	132484	11948	0.0764239	2774	212	POU4F3_211	CD8 Naive	NA
POU5F1B	0	0.1057	-0.947476	0.067344	132484	8922	0.0638068	2774	177	POU5F1B_212	CD8 Naive	NA
POU6F2	0	0.2195	-0.979931	0.043409	132484	5751	0.0425379	2774	118	POU6F2_213	CD8 Naive	NA
PROX1	0.238157	1.1924	-1.19753	0.0228782	132484	3031	0.0273973	2774	76	PROX1_214	CD8 Naive	NA
RFX2	2.05976	3.014	-1.33615	0.0326455	132484	4325	0.0436193	2774	121	RFX2_215	CD8 Naive	NA
SMAD3	0	0.3012	-1.009	0.0139338	132484	1846	0.0140591	2774	39	SMAD3_216	CD8 Naive	NA
TGIF1	0.119057	1.0733	-1.11936	0.0483077	132484	6400	0.0540735	2774	150	TGIF1_217	CD8 Naive	NA
TGIF2	0	0.3579	-1.01599	0.0461263	132484	6111	0.0468637	2774	130	TGIF2_218	CD8 Naive	NA
RFX4	1.56546	2.5197	-1.27084	0.0385782	132484	5111	0.0490267	2774	136	RFX4_219	CD8 Naive	NA
RFX5	1.91556	2.8698	-1.30902	0.0358005	132484	4743	0.0468637	2774	130	RFX5_220	CD8 Naive	NA
RUNX2	0.202157	1.1564	-1.14517	0.0384046	132484	5088	0.0439798	2774	122	RUNX2_221	CD8 Naive	NA
EOMES	0	0	-0.678087	0.0627321	132484	8311	0.0425379	2774	118	EOMES_222	CD8 Naive	NA
MGA	0	0	-0.701365	0.0760696	132484	10078	0.0533526	2774	148	MGA_223	CD8 Naive	NA
TBR1	0	0	-0.694609	0.0747336	132484	9901	0.0519106	2774	144	TBR1_224	CD8 Naive	NA
TBX15	0	0	-0.701365	0.0760696	132484	10078	0.0533526	2774	148	TBX15_225	CD8 Naive	NA
TBX19	0	0.7437	-1.12164	0.0221763	132484	2938	0.0248738	2774	69	TBX19_226	CD8 Naive	NA
TBX1	0	0	-0.684254	0.0832402	132484	11028	0.0569575	2774	158	TBX1_227	CD8 Naive	NA
TBX4	0	0	-0.662261	0.0707633	132484	9375	0.0468637	2774	130	TBX4_228	CD8 Naive	NA
TBX5	0	0	-0.662261	0.0707633	132484	9375	0.0468637	2774	130	TBX5_229	CD8 Naive	NA
TEAD3	0	0.0601	-0.908379	0.0468283	132484	6204	0.0425379	2774	118	TEAD3_230	CD8 Naive	NA
TFAP2A.var.2	0	0.4182	-1.01998	0.0862368	132484	11425	0.0879596	2774	244	TFAP2A.var.2_231	CD8 Naive	NA
TFAP2B	0	0.1434	-0.962258	0.0693065	132484	9182	0.0666907	2774	185	TFAP2B_232	CD8 Naive	NA
TFAP2B.var.2	0.489257	1.4435	-1.13046	0.0669666	132484	8872	0.075703	2774	210	TFAP2B.var.2_233	CD8 Naive	NA
TFAP2B.var.3	0	0.2874	-0.999125	0.070718	132484	9369	0.0706561	2774	196	TFAP2B.var.3_234	CD8 Naive	NA
TFAP2C	0	0.1963	-0.977968	0.0692989	132484	9181	0.0677722	2774	188	TFAP2C_235	CD8 Naive	NA
TFAP2C.var.3	0	0.6206	-1.05496	0.0604828	132484	8013	0.0638068	2774	177	TFAP2C.var.3_236	CD8 Naive	NA
BHLHE40	0.0171575	0.9714	-1.16816	0.0212931	132484	2821	0.0248738	2774	69	BHLHE40_237	CD8 Naive	NA
BHLHE23	0	0.0822	-0.876315	0.0172776	132484	2289	0.0151406	2774	42	BHLHE23_238	CD8 Naive	NA
BHLHE22	0	0.0773	-0.862685	0.0150433	132484	1993	0.0129776	2774	36	BHLHE22_239	CD8 Naive	NA
CLOCK	0	0.7296	-1.13239	0.0181456	132484	2404	0.0205479	2774	57	CLOCK_240	CD8 Naive	NA
FIGLA	0	0.3367	-1.00763	0.0855047	132484	11328	0.0861572	2774	239	FIGLA_241	CD8 Naive	NA
HES5	0	0.1599	-0.950493	0.0292035	132484	3869	0.0277578	2774	77	HES5_242	CD8 Naive	NA
HES7	0	0.2169	-0.975849	0.0314	132484	4160	0.0306417	2774	85	HES7_243	CD8 Naive	NA
HEY1	0	0.7412	-1.10335	0.0297319	132484	3939	0.0328046	2774	91	HEY1_244	CD8 Naive	NA
MAX	1.55976	2.514	-1.30496	0.0309396	132484	4099	0.0403749	2774	112	MAX_245	CD8 Naive	NA
MNT	0.265757	1.22	-1.16901	0.0317623	132484	4208	0.0371305	2774	103	MNT_246	CD8 Naive	NA
OLIG1	0	0.0173	-0.757354	0.0157076	132484	2081	0.0118962	2774	33	OLIG1_247	CD8 Naive	NA
OLIG3	0	0.0933	-0.897602	0.0212856	132484	2820	0.019106	2774	53	OLIG3_248	CD8 Naive	NA
SREBF2.var.2	0.438957	1.3932	-1.23782	0.0209686	132484	2778	0.0259553	2774	72	SREBF2.var.2_249	CD8 Naive	NA
ATF7	0.663657	1.6179	-1.26065	0.0223046	132484	2955	0.0281182	2774	78	ATF7_250	CD8 Naive	NA
CEBPB	0	0.1752	-0.949342	0.0197458	132484	2616	0.0187455	2774	52	CEBPB_251	CD8 Naive	NA
CEBPE	0	0.1467	-0.932069	0.0193382	132484	2562	0.0180245	2774	50	CEBPE_252	CD8 Naive	NA
CEBPG	0	0.2584	-0.989151	0.0193155	132484	2559	0.019106	2774	53	CEBPG_253	CD8 Naive	NA
CREB3L1	0	0.4624	-1.05024	0.026773	132484	3547	0.0281182	2774	78	CREB3L1_254	CD8 Naive	NA
NFE2	0	0	-0.50646	0.042707	132484	5658	0.0216294	2774	60	NFE2_255	CD8 Naive	NA
TEF	2.17776	3.132	-1.44565	0.0204478	132484	2709	0.0295602	2774	82	TEF_256	CD8 Naive	NA
XBP1	0.0968575	1.0511	-1.20111	0.0177078	132484	2346	0.0212689	2774	59	XBP1_257	CD8 Naive	NA
FOXB1	0	0.0166	-0.906925	0.108911	132484	14429	0.0987743	2774	274	FOXB1_258	CD8 Naive	NA
FOXC1	0	0.0435	-0.9357	0.121743	132484	16129	0.113915	2774	316	FOXC1_259	CD8 Naive	NA
FOXC2	0	0.7509	-1.04246	0.150426	132484	19929	0.156813	2774	435	FOXC2_260	CD8 Naive	NA
FOXO4	0.170957	1.1252	-1.11269	0.0583165	132484	7726	0.0648882	2774	180	FOXO4_261	CD8 Naive	NA
FOXO6	0.170957	1.1252	-1.11269	0.0583165	132484	7726	0.0648882	2774	180	FOXO6_262	CD8 Naive	NA
FOXP3	0.170957	1.1252	-1.11269	0.0583165	132484	7726	0.0648882	2774	180	FOXP3_263	CD8 Naive	NA
RXRB	0	0.1948	-0.976636	0.0638568	132484	8460	0.0623648	2774	173	RXRB_264	CD8 Naive	NA
RXRG	0	0.1064	-0.945727	0.0625132	132484	8282	0.0591204	2774	164	RXRG_265	CD8 Naive	NA
TP63	0.221257	1.1755	-1.20978	0.0199647	132484	2645	0.0241528	2774	67	TP63_266	CD8 Naive	NA
TP53	0	0.1865	-0.960268	0.0255276	132484	3382	0.0245133	2774	68	TP53_267	CD8 Naive	NA
TP73	0	0.5192	-1.05998	0.0299281	132484	3965	0.0317231	2774	88	TP73_268	CD8 Naive	NA
GMEB2	1.10776	2.062	-1.60625	0.00673289	132484	892	0.0108147	2774	30	GMEB2_269	CD8 Naive	NA
MTF1	0.613957	1.5682	-1.20276	0.0338682	132484	4487	0.0407354	2774	113	MTF1_270	CD8 Naive	NA
E2F1	0	0.0025	-0.587062	0.010439	132484	1383	0.00612833	2774	17	E2F1_271	CD8 Naive	NA
E2F8	0	0.4591	-1.03736	0.0441336	132484	5847	0.0457823	2774	127	E2F8_272	CD8 Naive	NA
SOX21	0	0.0943	-0.934849	0.052829	132484	6999	0.0493872	2774	137	SOX21_273	CD8 Naive	NA
TFAP2A.var.3	0	0.5676	-1.04603	0.0644455	132484	8538	0.0674117	2774	187	TFAP2A.var.3_274	CD8 Naive	NA
ELK1	0	0.0057	-0.791129	0.0346306	132484	4588	0.0273973	2774	76	ELK1_275	CD8 Naive	NA
HOXD12	0	0.5186	-1.07756	0.0187343	132484	2482	0.0201875	2774	56	HOXD12_276	CD8 Naive	NA
BARX1	0.155357	1.1096	-1.16098	0.0294979	132484	3908	0.0342466	2774	95	BARX1_277	CD8 Naive	NA
BSX	0	0.3952	-1.03648	0.0222593	132484	2949	0.0230714	2774	64	BSX_278	CD8 Naive	NA
DLX6	0	0.0521	-0.875168	0.0288337	132484	3820	0.0252343	2774	70	DLX6_279	CD8 Naive	NA
DUXA	0	0.6682	-1.07129	0.045764	132484	6063	0.0490267	2774	136	DUXA_280	CD8 Naive	NA
EMX2	0	0.0643	-0.86357	0.0192023	132484	2544	0.0165826	2774	46	EMX2_281	CD8 Naive	NA
EVX1	0	0.0169	-0.772226	0.018206	132484	2412	0.0140591	2774	39	EVX1_282	CD8 Naive	NA
EVX2	0	0.0442	-0.839161	0.0197609	132484	2618	0.0165826	2774	46	EVX2_283	CD8 Naive	NA
GBX1	0	0.0667	-0.87208	0.0210818	132484	2793	0.018385	2774	51	GBX1_284	CD8 Naive	NA
GBX2	0	0.2015	-0.967345	0.0260862	132484	3456	0.0252343	2774	70	GBX2_285	CD8 Naive	NA
GSC2	0	0.0815	-0.89312	0.0238142	132484	3155	0.0212689	2774	59	GSC2_286	CD8 Naive	NA
GSX1	0	0.0673	-0.900141	0.0348419	132484	4616	0.0313627	2774	87	GSX1_287	CD8 Naive	NA
HESX1	0	0.0774	-0.895231	0.0265768	132484	3521	0.0237924	2774	66	HESX1_288	CD8 Naive	NA
HMBOX1	0	0.2528	-0.987721	0.0248181	132484	3288	0.0245133	2774	68	HMBOX1_289	CD8 Naive	NA
HOXA10	2.21546	3.1697	-1.2123	0.0796926	132484	10558	0.0966114	2774	268	HOXA10_290	CD8 Naive	NA
HOXB3	0	0.0196	-0.833979	0.032419	132484	4295	0.0270368	2774	75	HOXB3_291	CD8 Naive	NA
HOXC10	0.407557	1.3618	-1.1799	0.0339135	132484	4493	0.0400144	2774	111	HOXC10_292	CD8 Naive	NA
HOXC12	0	0.4469	-1.05051	0.0229915	132484	3046	0.0241528	2774	67	HOXC12_293	CD8 Naive	NA
HOXC13	0.929857	1.8841	-1.22638	0.0361553	132484	4790	0.0443403	2774	123	HOXC13_294	CD8 Naive	NA
HOXD11	0	0.6317	-1.09059	0.0254521	132484	3372	0.0277578	2774	77	HOXD11_295	CD8 Naive	NA
ISL2	0.422357	1.3766	-1.16486	0.0405407	132484	5371	0.0472242	2774	131	ISL2_296	CD8 Naive	NA
FOXK1	0.971757	1.926	-1.16579	0.0658646	132484	8726	0.0767844	2774	213	FOXK1_297	CD8 Naive	NA
GATA2	0	0.4176	-1.02723	0.0498324	132484	6602	0.0511896	2774	142	GATA2_298	CD8 Naive	NA
HIF1A	0	0.7422	-1.11744	0.02355	132484	3120	0.0263158	2774	73	HIF1A_299	CD8 Naive	NA
MYC	0	0.7167	-1.08481	0.0395444	132484	5239	0.0428983	2774	119	MYC_300	CD8 Naive	NA
MYB	0	0.6148	-1.0672	0.0408729	132484	5415	0.0436193	2774	121	MYB_301	CD8 Naive	NA
MYCN	0	0.1594	-0.949934	0.0288412	132484	3821	0.0273973	2774	76	MYCN_302	CD8 Naive	NA
NEUROD1	0	0.0036	-0.854643	0.0822514	132484	10897	0.0702956	2774	195	NEUROD1_303	CD8 Naive	NA
NFIC	1.43656	2.3908	-1.19453	0.0657891	132484	8716	0.0785869	2774	218	NFIC_304	CD8 Naive	NA
NFYA	1.54386	2.4981	-1.2406	0.0473642	132484	6275	0.0587599	2774	163	NFYA_305	CD8 Naive	NA
NR1H4	0	0.0014	-0.745267	0.0348268	132484	4614	0.0259553	2774	72	NR1H4_306	CD8 Naive	NA
NR2F2	0	0.0024	-0.830039	0.0677516	132484	8976	0.0562365	2774	156	NR2F2_307	CD8 Naive	NA
PAX5	0	0.003	-0.744033	0.0281015	132484	3723	0.0209084	2774	58	PAX5_308	CD8 Naive	NA
PBX3	0	0.4277	-1.01871	0.10793	132484	14299	0.10995	2774	305	PBX3_309	CD8 Naive	NA
POU5F1	0	0.1461	-0.966611	0.083912	132484	11117	0.0811103	2774	225	POU5F1_310	CD8 Naive	NA
RBPJ	0	0.1059	-0.959521	0.109704	132484	14534	0.105263	2774	292	RBPJ_311	CD8 Naive	NA
RELB	0	0.0104	-0.832622	0.0432958	132484	5736	0.036049	2774	100	RELB_312	CD8 Naive	NA
SIX1	0	0.585	-1.05597	0.0495003	132484	6558	0.0522711	2774	145	SIX1_313	CD8 Naive	NA
SIX2	0	0.038	-0.906513	0.0668081	132484	8851	0.0605624	2774	168	SIX2_314	CD8 Naive	NA
SOX10	4.82306	5.7773	-1.26222	0.1071	132484	14189	0.135184	2774	375	SOX10_315	CD8 Naive	NA
SOX13	0	0.1558	-0.956237	0.0410918	132484	5444	0.0392934	2774	109	SOX13_316	CD8 Naive	NA
TEAD2	0	0.0206	-0.871692	0.0529347	132484	7013	0.0461428	2774	128	TEAD2_317	CD8 Naive	NA
TFDP1	3.09786	4.0521	-1.29079	0.0606035	132484	8029	0.0782264	2774	217	TFDP1_318	CD8 Naive	NA
ZBTB7A	0	0.403	-1.01774	0.0867803	132484	11497	0.0883201	2774	245	ZBTB7A_319	CD8 Naive	NA
ZEB1	0	0.2662	-0.995926	0.127412	132484	16880	0.126893	2774	352	ZEB1_320	CD8 Naive	NA
ZNF24	0	0.0247	-0.903728	0.0833686	132484	11045	0.0753425	2774	209	ZNF24_321	CD8 Naive	NA
ZNF384	0	0.3324	-1.00304	0.29938	132484	39663	0.300288	2774	833	ZNF384_322	CD8 Naive	NA
ZNF282	0	0.0288	-0.888718	0.0575994	132484	7631	0.0511896	2774	142	ZNF282_323	CD8 Naive	NA
ZSCAN4	0.811357	1.7656	-1.12888	0.0916488	132484	12142	0.103461	2774	287	ZSCAN4_324	CD8 Naive	NA
GATA3	0	0.4094	-1.02674	0.0463452	132484	6140	0.0475847	2774	132	GATA3_325	CD8 Naive	NA
FOS..JUN	0	0	-0.488416	0.0546179	132484	7236	0.0266763	2774	74	FOS..JUN_326	CD8 Naive	NA
FOS..JUN.var.2	0.152557	1.1068	-1.15584	0.0311887	132484	4132	0.036049	2774	100	FOS..JUN.var.2_327	CD8 Naive	NA
FOSB..JUN	2.87876	3.833	-1.4223	0.0288941	132484	3828	0.0410959	2774	114	FOSB..JUN_328	CD8 Naive	NA
FOSL1..JUN	0	0	-0.542583	0.0604601	132484	8010	0.0328046	2774	91	FOSL1..JUN_329	CD8 Naive	NA
FOSL1..JUN.var.2	0.100157	1.0544	-1.20384	0.0173681	132484	2301	0.0209084	2774	58	FOSL1..JUN.var.2_330	CD8 Naive	NA
FOSL2..JUN	0	0	-0.512026	0.0563238	132484	7462	0.0288392	2774	80	FOSL2..JUN_331	CD8 Naive	NA
FOSL2..JUN.var.2	0.925757	1.88	-1.23534	0.0335588	132484	4446	0.0414564	2774	115	FOSL2..JUN.var.2_332	CD8 Naive	NA
JUN..JUNB	0	0	-0.420715	0.0445563	132484	5903	0.0187455	2774	52	JUN..JUNB_333	CD8 Naive	NA
JUN..JUNB.var.2	1.95116	2.9054	-1.37088	0.0260333	132484	3449	0.0356885	2774	99	JUN..JUNB.var.2_334	CD8 Naive	NA
FOS..JUNB	0	0	-0.451039	0.0495532	132484	6565	0.0223504	2774	62	FOS..JUNB_335	CD8 Naive	NA
FOSB..JUNB	0	0	-0.451148	0.0519383	132484	6881	0.0234319	2774	65	FOSB..JUNB_336	CD8 Naive	NA
FOSB..JUNB.var.2	0	0.9044	-1.14769	0.0235576	132484	3121	0.0270368	2774	75	FOSB..JUNB.var.2_337	CD8 Naive	NA
FOSL1..JUNB	0	0	-0.480514	0.0555161	132484	7355	0.0266763	2774	74	FOSL1..JUNB_338	CD8 Naive	NA
FOSL2..JUNB	0	0	-0.474676	0.0531611	132484	7043	0.0252343	2774	70	FOSL2..JUNB_339	CD8 Naive	NA
FOSL2..JUNB.var.2	2.04646	3.0007	-1.41081	0.0224857	132484	2979	0.0317231	2774	88	FOSL2..JUNB.var.2_340	CD8 Naive	NA
FOS..JUND	0	0	-0.492118	0.0607998	132484	8055	0.0299207	2774	83	FOS..JUND_341	CD8 Naive	NA
FOSL1..JUND	0	0	-0.505924	0.0570031	132484	7552	0.0288392	2774	80	FOSL1..JUND_342	CD8 Naive	NA
FOSL1..JUND.var.2	0.675257	1.6295	-1.26236	0.0222744	132484	2951	0.0281182	2774	78	FOSL1..JUND.var.2_343	CD8 Naive	NA
FOSL2..JUND	0	0	-0.496545	0.0515458	132484	6829	0.0255948	2774	71	FOSL2..JUND_344	CD8 Naive	NA
FOSL2..JUND.var.2	2.88456	3.8388	-1.40883	0.0307056	132484	4068	0.0432588	2774	120	FOSL2..JUND.var.2_345	CD8 Naive	NA
NR1H4..RXRA	0	0.4804	-1.04953	0.0319435	132484	4232	0.0335256	2774	93	NR1H4..RXRA_346	CD8 Naive	NA
NR4A2..RXRA	0	0.2632	-0.992132	0.0316114	132484	4188	0.0313627	2774	87	NR4A2..RXRA_347	CD8 Naive	NA
PPARA..RXRA	0	0.3456	-1.01009	0.0720917	132484	9551	0.072819	2774	202	PPARA..RXRA_348	CD8 Naive	NA
RARA..RXRG	0	0.3138	-1.00433	0.0707104	132484	9368	0.0710166	2774	197	RARA..RXRG_349	CD8 Naive	NA
RORB	0	0.1609	-0.959485	0.0435826	132484	5774	0.0418169	2774	116	RORB_350	CD8 Naive	NA
RORC	0	0.1972	-0.972842	0.0440959	132484	5842	0.0428983	2774	119	RORC_351	CD8 Naive	NA
SOX15	2.09476	3.049	-1.17011	0.112142	132484	14857	0.131218	2774	364	SOX15_352	CD8 Naive	NA
TFE3	1.02726	1.9815	-1.29199	0.0242746	132484	3216	0.0313627	2774	87	TFE3_353	CD8 Naive	NA
VDR	0	0.0025	-0.820462	0.0606337	132484	8033	0.0497477	2774	138	VDR_354	CD8 Naive	NA
IRF3	0	0.0917	-0.957086	0.121283	132484	16068	0.116078	2774	322	IRF3_355	CD8 Naive	NA
IRF4	0	0.0092	-0.85035	0.0568069	132484	7526	0.0483057	2774	134	IRF4_356	CD8 Naive	NA
IRF5	0	0.0442	-0.882847	0.0379744	132484	5031	0.0335256	2774	93	IRF5_357	CD8 Naive	NA
TCF7L1	9.83616	10.7904	-1.42268	0.088939	132484	11783	0.126532	2774	351	TCF7L1_358	CD8 Naive	NA
ARGFX	0	0.0167	-0.847796	0.0420956	132484	5577	0.0356885	2774	99	ARGFX_359	CD8 Naive	NA
ARNT2	0.0842575	1.0385	-1.15804	0.0270825	132484	3588	0.0313627	2774	87	ARNT2_360	CD8 Naive	NA
ATF6	0	0.9282	-1.1584	0.0217838	132484	2886	0.0252343	2774	70	ATF6_361	CD8 Naive	NA
ATOH1.var.2	0	0.6422	-1.04936	0.0803871	132484	10650	0.0843547	2774	234	ATOH1.var.2_362	CD8 Naive	NA
ATOH7	0	0.0138	-0.811119	0.0297772	132484	3945	0.0241528	2774	67	ATOH7_363	CD8 Naive	NA
BACH2	0	0	-0.453024	0.0413786	132484	5482	0.0187455	2774	52	BACH2_364	CD8 Naive	NA
BACH2.var.2	0	0.1913	-0.960305	0.0225235	132484	2984	0.0216294	2774	60	BACH2.var.2_365	CD8 Naive	NA
BARX2	0	0.0148	-0.883274	0.0750959	132484	9949	0.0663302	2774	184	BARX2_366	CD8 Naive	NA
BHLHA15.var.2	0	0.4947	-1.03381	0.0707859	132484	9378	0.0731795	2774	203	BHLHA15.var.2_367	CD8 Naive	NA
CDX4	1.97926	2.9335	-1.24034	0.0581278	132484	7701	0.0720981	2774	200	CDX4_368	CD8 Naive	NA
CREB3L4	0	0.887	-1.12995	0.0287129	132484	3804	0.0324441	2774	90	CREB3L4_369	CD8 Naive	NA
CREB3L4.var.2	1.35296	2.3072	-1.37491	0.0188778	132484	2501	0.0259553	2774	72	CREB3L4.var.2_370	CD8 Naive	NA
DLX5	0	0.6282	-1.08727	0.0268561	132484	3558	0.0291997	2774	81	DLX5_371	CD8 Naive	NA
DMRTA2	0	0.3411	-1.01265	0.0437864	132484	5801	0.0443403	2774	123	DMRTA2_372	CD8 Naive	NA
DMRTC2	0	0.3529	-1.01442	0.0486851	132484	6450	0.0493872	2774	137	DMRTC2_373	CD8 Naive	NA
DPRX	0	0.2625	-0.991339	0.0247275	132484	3276	0.0245133	2774	68	DPRX_374	CD8 Naive	NA
DRGX	0	0.0566	-0.874811	0.026373	132484	3494	0.0230714	2774	64	DRGX_375	CD8 Naive	NA
ELF2	0	0.1226	-0.945502	0.0476586	132484	6314	0.0450613	2774	125	ELF2_376	CD8 Naive	NA
ETS2	0	0.3899	-1.02528	0.0386764	132484	5124	0.0396539	2774	110	ETS2_377	CD8 Naive	NA
FERD3L	0.00305749	0.9573	-1.09193	0.0630567	132484	8354	0.0688536	2774	191	FERD3L_378	CD8 Naive	NA
FOXE1	0	0.5923	-1.0388	0.0989025	132484	13103	0.10274	2774	285	FOXE1_379	CD8 Naive	NA
FOXN3	2.57506	3.5293	-1.3171	0.0440657	132484	5838	0.0580389	2774	161	FOXN3_380	CD8 Naive	NA
GLI3	0	0.5777	-1.04268	0.0777905	132484	10306	0.0811103	2774	225	GLI3_381	CD8 Naive	NA
HES6	0	0.4926	-1.05325	0.0308037	132484	4081	0.0324441	2774	90	HES6_382	CD8 Naive	NA
HNF4A.var.2	0	0.4213	-1.0289	0.0469491	132484	6220	0.0483057	2774	134	HNF4A.var.2_383	CD8 Naive	NA
HOXA1	0	0.1626	-0.931757	0.0135413	132484	1794	0.0126172	2774	35	HOXA1_384	CD8 Naive	NA
HOXA4	0	0.0015	-0.754815	0.0367743	132484	4872	0.0277578	2774	77	HOXA4_385	CD8 Naive	NA
HOXA6	0	0.0066	-0.757847	0.0242595	132484	3214	0.018385	2774	51	HOXA6_386	CD8 Naive	NA
HOXA7	0	0.6777	-1.12326	0.0173304	132484	2296	0.0194665	2774	54	HOXA7_387	CD8 Naive	NA
HOXB4	0	0.0001	-0.708905	0.0411899	132484	5457	0.0291997	2774	81	HOXB4_388	CD8 Naive	NA
HOXB6	0	0.3029	-1.00441	0.0326605	132484	4327	0.0328046	2774	91	HOXB6_389	CD8 Naive	NA
HOXB7	0	0.0659	-0.882058	0.0253389	132484	3357	0.0223504	2774	62	HOXB7_390	CD8 Naive	NA
HOXB8	0.0267575	0.981	-1.15266	0.0259579	132484	3439	0.0299207	2774	83	HOXB8_391	CD8 Naive	NA
HOXB9	0	0.4553	-1.05112	0.0243501	132484	3226	0.0255948	2774	71	HOXB9_392	CD8 Naive	NA
HOXC4	0	0.0005	-0.714524	0.0348118	132484	4612	0.0248738	2774	69	HOXC4_393	CD8 Naive	NA
HOXC8	0	0.1946	-0.960423	0.020644	132484	2735	0.019827	2774	55	HOXC8_394	CD8 Naive	NA
HOXD10	0.182457	1.1367	-1.18386	0.0240557	132484	3187	0.0284787	2774	79	HOXD10_395	CD8 Naive	NA
HOXD4	0	0.0001	-0.708905	0.0411899	132484	5457	0.0291997	2774	81	HOXD4_396	CD8 Naive	NA
IKZF1	1.99166	2.9459	-1.11789	0.197677	132484	26189	0.220981	2774	613	IKZF1_397	CD8 Naive	NA
IRF6	0	0.0345	-0.780568	0.0124694	132484	1652	0.00973324	2774	27	IRF6_398	CD8 Naive	NA
KLF10	5.39536	6.3496	-1.23147	0.145195	132484	19236	0.178803	2774	496	KLF10_399	CD8 Naive	NA
KLF11	9.41746	10.3717	-1.28453	0.165016	132484	21862	0.211968	2774	588	KLF11_400	CD8 Naive	NA
KLF15	10.5863	11.5405	-1.28379	0.182241	132484	24144	0.233958	2774	649	KLF15_401	CD8 Naive	NA
KLF17	1.73586	2.6901	-1.13371	0.14595	132484	19336	0.165465	2774	459	KLF17_402	CD8 Naive	NA
KLF2	1.22276	2.177	-1.09089	0.213475	132484	28282	0.232877	2774	646	KLF2_403	CD8 Naive	NA
KLF3	1.80146	2.7557	-1.15759	0.113667	132484	15059	0.131579	2774	365	KLF3_404	CD8 Naive	NA
KLF6	2.28716	3.2414	-1.15584	0.139413	132484	18470	0.161139	2774	447	KLF6_405	CD8 Naive	NA
LHX1	0	0.2779	-0.997292	0.0195193	132484	2586	0.0194665	2774	54	LHX1_406	CD8 Naive	NA
LHX5	0	0.0943	-0.914336	0.0303584	132484	4022	0.0277578	2774	77	LHX5_407	CD8 Naive	NA
MAF	0.0736575	1.0279	-1.13864	0.0338758	132484	4488	0.0385725	2774	107	MAF_408	CD8 Naive	NA
MAFA	0	0.9284	-1.12266	0.0350005	132484	4637	0.0392934	2774	109	MAFA_409	CD8 Naive	NA
MAZ	5.38246	6.3367	-1.17438	0.226231	132484	29972	0.265681	2774	737	MAZ_410	CD8 Naive	NA
MSANTD3	0	0.0535	-0.914397	0.0599242	132484	7939	0.0547945	2774	152	MSANTD3_411	CD8 Naive	NA
MSGN1	0	0.237	-0.98209	0.0267957	132484	3550	0.0263158	2774	73	MSGN1_412	CD8 Naive	NA
NFATC4	0	0.3082	-1.00314	0.0736693	132484	9760	0.0739005	2774	205	NFATC4_413	CD8 Naive	NA
NFIC.var.2	0	0.4825	-1.03558	0.0588297	132484	7794	0.0609229	2774	169	NFIC.var.2_414	CD8 Naive	NA
NFIX.var.2	0	0.856	-1.0846	0.0588297	132484	7794	0.0638068	2774	177	NFIX.var.2_415	CD8 Naive	NA
NHLH2	1.26316	2.2174	-1.17156	0.0747713	132484	9906	0.0875991	2774	243	NHLH2_416	CD8 Naive	NA
NKX6.3	0	0.1524	-0.954653	0.0407823	132484	5403	0.0389329	2774	108	NKX6.3_417	CD8 Naive	NA
NR1D1	0	0.0004	-0.799235	0.0739712	132484	9800	0.0591204	2774	164	NR1D1_418	CD8 Naive	NA
NR1D2	0	0.0774	-0.925723	0.0533498	132484	7068	0.0493872	2774	137	NR1D2_419	CD8 Naive	NA
NR1I2	0	0.4814	-1.04343	0.0407672	132484	5401	0.0425379	2774	118	NR1I2_420	CD8 Naive	NA
NR1I3	0	0.0351	-0.886893	0.0487757	132484	6462	0.0432588	2774	120	NR1I3_421	CD8 Naive	NA
NR2C1	0	0.0106	-0.854323	0.0565427	132484	7491	0.0483057	2774	134	NR2C1_422	CD8 Naive	NA
NR2C2.var.2	0	0.0001	-0.742776	0.0553274	132484	7330	0.0410959	2774	114	NR2C2.var.2_423	CD8 Naive	NA
NR2F1.var.2	0	0.035	-0.906498	0.0707859	132484	9378	0.0641673	2774	178	NR2F1.var.2_424	CD8 Naive	NA
NR2F1.var.3	0	0.1818	-0.964832	0.037363	132484	4950	0.036049	2774	100	NR2F1.var.3_425	CD8 Naive	NA
NR2F6.var.3	0	0.25	-0.988328	0.03611	132484	4784	0.0356885	2774	99	NR2F6.var.3_426	CD8 Naive	NA
NR5A1	0	0.0003	-0.791391	0.0706048	132484	9354	0.055876	2774	155	NR5A1_427	CD8 Naive	NA
NR6A1	0	0.0329	-0.896775	0.0611017	132484	8095	0.0547945	2774	152	NR6A1_428	CD8 Naive	NA
OSR1	0	0.7835	-1.11871	0.0261013	132484	3458	0.0291997	2774	81	OSR1_429	CD8 Naive	NA
OVOL1	0	0.5624	-1.14852	0.00753299	132484	998	0.00865177	2774	24	OVOL1_430	CD8 Naive	NA
OVOL2	0.113257	1.0675	-1.33808	0.00700462	132484	928	0.00937275	2774	26	OVOL2_431	CD8 Naive	NA
PAX3.var.2	0	0.1872	-0.948335	0.0136847	132484	1813	0.0129776	2774	36	PAX3.var.2_432	CD8 Naive	NA
PITX2	0	0.013	-0.821999	0.0346457	132484	4590	0.0284787	2774	79	PITX2_433	CD8 Naive	NA
PLAGL2	0	0.5621	-1.04146	0.0754582	132484	9997	0.0785869	2774	218	PLAGL2_434	CD8 Naive	NA
POU6F1.var.2	0	0.2085	-0.976075	0.0421032	132484	5578	0.0410959	2774	114	POU6F1.var.2_435	CD8 Naive	NA
PPARD	0	0.1486	-0.963937	0.0691857	132484	9166	0.0666907	2774	185	PPARD_436	CD8 Naive	NA
RARB.var.3	0	0.2232	-0.977268	0.0284034	132484	3763	0.0277578	2774	77	RARB.var.3_437	CD8 Naive	NA
RARG.var.3	0	0.1936	-0.964146	0.0265466	132484	3517	0.0255948	2774	71	RARG.var.3_438	CD8 Naive	NA
RFX7	1.09006	2.0443	-1.31358	0.0222291	132484	2945	0.0291997	2774	81	RFX7_439	CD8 Naive	NA
RXRB.var.2	0	0.1646	-0.95402	0.0309849	132484	4105	0.0295602	2774	82	RXRB.var.2_440	CD8 Naive	NA
RXRG.var.2	0	0.1414	-0.948673	0.0387594	132484	5135	0.03677	2774	102	RXRG.var.2_441	CD8 Naive	NA
SMAD5	0	0.5539	-1.11936	0.0106277	132484	1408	0.0118962	2774	33	SMAD5_442	CD8 Naive	NA
SNAI1	0	0.2236	-0.9885	0.118158	132484	15654	0.116799	2774	324	SNAI1_443	CD8 Naive	NA
SNAI3	0	0.3193	-1.00385	0.115991	132484	15367	0.116438	2774	323	SNAI3_444	CD8 Naive	NA
SOHLH2	0.463257	1.4175	-1.22695	0.0235047	132484	3114	0.0288392	2774	80	SOHLH2_445	CD8 Naive	NA
SOX12	0	0.8166	-1.1548	0.0174814	132484	2316	0.0201875	2774	56	SOX12_446	CD8 Naive	NA
SOX14	0.236757	1.191	-1.17859	0.0275279	132484	3647	0.0324441	2774	90	SOX14_447	CD8 Naive	NA
SOX18	0	0.4738	-1.05273	0.0270523	132484	3584	0.0284787	2774	79	SOX18_448	CD8 Naive	NA
SP9	8.83146	9.7857	-1.25641	0.18449	132484	24442	0.231795	2774	643	SP9_449	CD8 Naive	NA
TBX18	0	0	-0.752186	0.117418	132484	15556	0.0883201	2774	245	TBX18_450	CD8 Naive	NA
TBX3	0	0	-0.715541	0.0851424	132484	11280	0.0609229	2774	169	TBX3_451	CD8 Naive	NA
TBX6	0	0	-0.722908	0.076296	132484	10108	0.055155	2774	153	TBX6_452	CD8 Naive	NA
TCF21.var.2	0	0.06	-0.866229	0.0216403	132484	2867	0.0187455	2774	52	TCF21.var.2_453	CD8 Naive	NA
TFAP2E	0	0.6018	-1.05686	0.0521874	132484	6914	0.055155	2774	153	TFAP2E_454	CD8 Naive	NA
TFAP4.var.2	0	0.0377	-0.844902	0.0243199	132484	3222	0.0205479	2774	57	TFAP4.var.2_455	CD8 Naive	NA
TGIF2LX	0	0.3307	-1.0129	0.0306075	132484	4055	0.0310022	2774	86	TGIF2LX_456	CD8 Naive	NA
TGIF2LY	0	0.3216	-1.01078	0.0285317	132484	3780	0.0288392	2774	80	TGIF2LY_457	CD8 Naive	NA
THAP11	0	0.0084	-0.879178	0.0889768	132484	11788	0.0782264	2774	217	THAP11_458	CD8 Naive	NA
THRB	0	0.2401	-0.988961	0.0710803	132484	9417	0.0702956	2774	195	THRB_459	CD8 Naive	NA
THRB.var.2	0	0.0102	-0.814308	0.0354156	132484	4692	0.0288392	2774	80	THRB.var.2_460	CD8 Naive	NA
THRB.var.3	0	0.1803	-0.972893	0.0659551	132484	8738	0.0641673	2774	178	THRB.var.3_461	CD8 Naive	NA
TLX2	0	0.4431	-1.04065	0.0325624	132484	4314	0.0338861	2774	94	TLX2_462	CD8 Naive	NA
VEZF1	0.319557	1.2738	-1.13385	0.0524592	132484	6950	0.0594809	2774	165	VEZF1_463	CD8 Naive	NA
ZBTB26	0	0.0369	-0.924666	0.102533	132484	13584	0.0948089	2774	263	ZBTB26_464	CD8 Naive	NA
ZBTB32	0	0.0896	-0.927964	0.0466169	132484	6176	0.0432588	2774	120	ZBTB32_465	CD8 Naive	NA
ZBTB6	0	0.0205	-0.916236	0.119214	132484	15794	0.109229	2774	303	ZBTB6_466	CD8 Naive	NA
ZFP57	0	0.2748	-0.99586	0.0257012	132484	3405	0.0255948	2774	71	ZFP57_467	CD8 Naive	NA
ZIC5	0	0.7519	-1.06267	0.0766659	132484	10157	0.0814708	2774	226	ZIC5_468	CD8 Naive	NA
ZKSCAN1	0	0.0296	-0.858197	0.0348646	132484	4619	0.0299207	2774	83	ZKSCAN1_469	CD8 Naive	NA
ZNF135	0	0	-0.776288	0.226616	132484	30023	0.175919	2774	488	ZNF135_470	CD8 Naive	NA
ZNF136	0	0.0269	-0.885718	0.0569805	132484	7549	0.0504686	2774	140	ZNF136_471	CD8 Naive	NA
ZNF140	0	0.0183	-0.888656	0.0742354	132484	9835	0.0659697	2774	183	ZNF140_472	CD8 Naive	NA
ZNF274	0	0.3273	-1.00836	0.052195	132484	6915	0.0526316	2774	146	ZNF274_473	CD8 Naive	NA
ZNF317	0.731457	1.6857	-1.13096	0.083512	132484	11064	0.0944484	2774	262	ZNF317_474	CD8 Naive	NA
ZNF382	0	0.2902	-0.999885	0.0551614	132484	7308	0.055155	2774	153	ZNF382_475	CD8 Naive	NA
ZNF460	0	0.0004	-0.918487	0.334788	132484	44354	0.307498	2774	853	ZNF460_476	CD8 Naive	NA
ZNF528	0.596357	1.5506	-1.11997	0.086584	132484	11471	0.0969719	2774	269	ZNF528_477	CD8 Naive	NA
ZNF682	0	0.0243	-0.919798	0.117969	132484	15629	0.108508	2774	301	ZNF682_478	CD8 Naive	NA
ZNF684	0	0.076	-0.939583	0.0813381	132484	10776	0.0764239	2774	212	ZNF684_479	CD8 Naive	NA
ZNF75D	0	0.014	-0.899453	0.102201	132484	13540	0.091925	2774	255	ZNF75D_480	CD8 Naive	NA
ZSCAN29	0	0.3855	-1.03519	0.0205459	132484	2722	0.0212689	2774	59	ZSCAN29_481	CD8 Naive	NA
ASCL1	0	0.6735	-1.05164	0.0836403	132484	11081	0.0879596	2774	244	ASCL1_482	CD8 Naive	NA
ATF3	2.25276	3.207	-1.39157	0.0266825	132484	3535	0.0371305	2774	103	ATF3_483	CD8 Naive	NA
BARHL1	0	0.1195	-0.875933	0.00864255	132484	1145	0.0075703	2774	21	BARHL1_484	CD8 Naive	NA
BATF..JUN	0	0	-0.529333	0.075594	132484	10015	0.0400144	2774	111	BATF..JUN_485	CD8 Naive	NA
BCL6	0.0921575	1.0464	-1.12047	0.045364	132484	6010	0.0508291	2774	141	BCL6_486	CD8 Naive	NA
CDX1	1.13016	2.0844	-1.19514	0.0545953	132484	7233	0.0652487	2774	181	CDX1_487	CD8 Naive	NA
E2F2	0	0	-0.472195	0.0160321	132484	2124	0.0075703	2774	21	E2F2_488	CD8 Naive	NA
E2F3	0	0.0089	-0.561139	0.00578183	132484	766	0.00324441	2774	9	E2F3_489	CD8 Naive	NA
E2F4	0	0.0217	-0.738544	0.0117146	132484	1552	0.00865177	2774	24	E2F4_490	CD8 Naive	NA
EMX1	0	0.1031	-0.910277	0.0237614	132484	3148	0.0216294	2774	60	EMX1_491	CD8 Naive	NA
FOXD2	0	0.3777	-1.01255	0.104314	132484	13820	0.105624	2774	293	FOXD2_492	CD8 Naive	NA
GATA5	0	0.5446	-1.05555	0.0402992	132484	5339	0.0425379	2774	118	GATA5_493	CD8 Naive	NA
GFI1	0	0.3815	-1.01762	0.0627019	132484	8307	0.0638068	2774	177	GFI1_494	CD8 Naive	NA
GLI2	0.347057	1.3013	-1.10857	0.0793454	132484	10512	0.0879596	2774	244	GLI2_495	CD8 Naive	NA
GSX2	0	0.0361	-0.849472	0.0267353	132484	3542	0.0227109	2774	63	GSX2_496	CD8 Naive	NA
HES1	1.37536	2.3296	-1.2444	0.0420051	132484	5565	0.0522711	2774	145	HES1_497	CD8 Naive	NA
HES2	0.728457	1.6827	-1.24436	0.0266523	132484	3531	0.0331651	2774	92	HES2_498	CD8 Naive	NA
HOXA13	0.550257	1.5045	-1.14733	0.0571843	132484	7576	0.0656092	2774	182	HOXA13_499	CD8 Naive	NA
HOXA2	0	0.1626	-0.931757	0.0135413	132484	1794	0.0126172	2774	35	HOXA2_500	CD8 Naive	NA
HOXA5	0	0.1634	-0.946802	0.0232254	132484	3077	0.0219899	2774	61	HOXA5_501	CD8 Naive	NA
HOXA9	0	0.4164	-1.09717	0.00558558	132484	740	0.00612833	2774	17	HOXA9_502	CD8 Naive	NA
HOXB2	0	0.276	-0.996493	0.0198967	132484	2636	0.019827	2774	55	HOXB2_503	CD8 Naive	NA
HOXB5	0	0.1626	-0.931757	0.0135413	132484	1794	0.0126172	2774	35	HOXB5_504	CD8 Naive	NA
HOXC9	0	0.6147	-1.08951	0.0241539	132484	3200	0.0263158	2774	73	HOXC9_505	CD8 Naive	NA
HOXD13	0	0.8043	-1.09321	0.0431977	132484	5723	0.0472242	2774	131	HOXD13_506	CD8 Naive	NA
HOXD3	0	0.0054	-0.763515	0.0273844	132484	3628	0.0209084	2774	58	HOXD3_507	CD8 Naive	NA
HOXD8	0	0.9142	-1.14953	0.0235198	132484	3116	0.0270368	2774	75	HOXD8_508	CD8 Naive	NA
HOXD9	1.98736	2.9416	-1.22895	0.063653	132484	8433	0.0782264	2774	217	HOXD9_509	CD8 Naive	NA
JUNB.var.2	1.82256	2.7768	-1.40022	0.0213686	132484	2831	0.0299207	2774	83	JUNB.var.2_510	CD8 Naive	NA
LHX9	0	0.3215	-1.01045	0.0296111	132484	3923	0.0299207	2774	83	LHX9_511	CD8 Naive	NA
LMX1A	0	0.0064	-0.800268	0.0364874	132484	4834	0.0291997	2774	81	LMX1A_512	CD8 Naive	NA
LMX1B	0	0.0003	-0.753482	0.049757	132484	6592	0.037491	2774	104	LMX1B_513	CD8 Naive	NA
NEUROG1	0	0.0753	-0.863803	0.0158585	132484	2101	0.0136986	2774	38	NEUROG1_514	CD8 Naive	NA
NRL	0	0.1527	-0.955356	0.0418843	132484	5549	0.0400144	2774	111	NRL_515	CD8 Naive	NA
PITX1	0	0.2235	-0.976862	0.0269391	132484	3569	0.0263158	2774	73	PITX1_516	CD8 Naive	NA
PRRX2	0	0.0529	-0.877657	0.0295734	132484	3918	0.0259553	2774	72	PRRX2_517	CD8 Naive	NA
SOX4	1.77526	2.7295	-1.18267	0.0868709	132484	11509	0.10274	2774	285	SOX4_518	CD8 Naive	NA
SOX8	0	0.8444	-1.09118	0.0498853	132484	6609	0.054434	2774	151	SOX8_519	CD8 Naive	NA
SP1	5.48306	6.4373	-1.21969	0.160193	132484	21223	0.195386	2774	542	SP1_520	CD8 Naive	NA
SP2	11.7651	12.7193	-1.30256	0.179614	132484	23796	0.233958	2774	649	SP2_521	CD8 Naive	NA
SP3	9.59066	10.5449	-1.26653	0.185577	132484	24586	0.23504	2774	652	SP3_522	CD8 Naive	NA
TCFL5	7.62606	8.5803	-1.5303	0.0473491	132484	6273	0.0724585	2774	201	TCFL5_523	CD8 Naive	NA
TFEC	1.22936	2.1836	-1.26853	0.0323964	132484	4292	0.0410959	2774	114	TFEC_524	CD8 Naive	NA
ZNF740	4.91406	5.8683	-1.22969	0.136024	132484	18021	0.167267	2774	464	ZNF740_525	CD8 Naive	NA
ASCL1.var.2	0	0.1613	-0.978662	0.147708	132484	19569	0.144557	2774	401	ASCL1.var.2_526	CD8 Naive	NA
ATF2	0	0.1427	-0.960013	0.0627095	132484	8308	0.0602019	2774	167	ATF2_527	CD8 Naive	NA
BACH1	0	0	-0.665407	0.072054	132484	9546	0.0479452	2774	133	BACH1_528	CD8 Naive	NA
BATF	0	0	-0.530233	0.0754657	132484	9998	0.0400144	2774	111	BATF_529	CD8 Naive	NA
BHLHE22.var.2	0	0.5043	-1.03212	0.083127	132484	11013	0.0857967	2774	238	BHLHE22.var.2_530	CD8 Naive	NA
CEBPG.var.2	0	0.1578	-0.964653	0.060913	132484	8070	0.0587599	2774	163	CEBPG.var.2_531	CD8 Naive	NA
EBF3	0	0.0213	-0.907591	0.0977099	132484	12945	0.0886806	2774	246	EBF3_532	CD8 Naive	NA
HAND2	0	0.0004	-0.795987	0.0688385	132484	9120	0.0547945	2774	152	HAND2_533	CD8 Naive	NA
MEIS1.var.2	0	0.1936	-0.973195	0.0496362	132484	6576	0.0483057	2774	134	MEIS1.var.2_534	CD8 Naive	NA
MEIS2.var.2	0	0.3085	-1.00364	0.0624981	132484	8280	0.0627253	2774	174	MEIS2.var.2_535	CD8 Naive	NA
MYF5	0	0.1935	-0.974409	0.0547538	132484	7254	0.0533526	2774	148	MYF5_536	CD8 Naive	NA
NEUROG2.var.2	0	0.0011	-0.827905	0.0792473	132484	10499	0.0656092	2774	182	NEUROG2.var.2_537	CD8 Naive	NA
NFIB	0	0.2045	-0.982466	0.0887956	132484	11764	0.0872386	2774	242	NFIB_538	CD8 Naive	NA
NFYC	1.80416	2.7584	-1.25073	0.0498626	132484	6606	0.0623648	2774	173	NFYC_539	CD8 Naive	NA
NKX2.2	0	0.0027	-0.837705	0.0718653	132484	9521	0.0602019	2774	167	NKX2.2_540	CD8 Naive	NA
OSR2	0	0.3086	-1.00254	0.101401	132484	13434	0.101658	2774	282	OSR2_541	CD8 Naive	NA
PRDM4	0.372157	1.3264	-1.09245	0.108564	132484	14383	0.118601	2774	329	PRDM4_542	CD8 Naive	NA
TCF12.var.2	0	0.1527	-0.975557	0.133767	132484	17722	0.130497	2774	362	TCF12.var.2_543	CD8 Naive	NA
ZBTB12	0	0.135	-0.958999	0.0680384	132484	9014	0.0652487	2774	181	ZBTB12_544	CD8 Naive	NA
ZBTB14	3.14156	4.0958	-1.25795	0.0759412	132484	10061	0.0955299	2774	265	ZBTB14_545	CD8 Naive	NA
ZFP42	0	0.0531	-0.918023	0.0655777	132484	8688	0.0602019	2774	167	ZFP42_546	CD8 Naive	NA
ZKSCAN5	0	0.5173	-1.02053	0.192869	132484	25552	0.196828	2774	546	ZKSCAN5_547	CD8 Naive	NA
ZNF148	6.85986	7.8141	-1.16757	0.285597	132484	37837	0.333453	2774	925	ZNF148_548	CD8 Naive	NA
ZNF16	0	0.1066	-0.959047	0.106375	132484	14093	0.102019	2774	283	ZNF16_549	CD8 Naive	NA
ZNF341	0.391857	1.3461	-1.12206	0.0677893	132484	8981	0.0760634	2774	211	ZNF341_550	CD8 Naive	NA
ZNF449	0	0.2865	-0.998933	0.0988799	132484	13100	0.0987743	2774	274	ZNF449_551	CD8 Naive	NA
ZNF652	0	0.6221	-1.05499	0.0608224	132484	8058	0.0641673	2774	178	ZNF652_552	CD8 Naive	NA
FOXA3	0.0409575	0.9952	-1.09075	0.0694046	132484	9195	0.075703	2774	210	FOXA3_553	CD8 Naive	NA
ATF4	0	0.3584	-1.0146	0.0543613	132484	7202	0.055155	2774	153	ATF4_554	CD8 Naive	NA
BATF3	0	0	-0.546465	0.0765224	132484	10138	0.0418169	2774	116	BATF3_555	CD8 Naive	NA
CDX2	0.376757	1.331	-1.10581	0.0860632	132484	11402	0.0951694	2774	264	CDX2_556	CD8 Naive	NA
CEBPA	0	0.0287	-0.887835	0.0568446	132484	7531	0.0504686	2774	140	CEBPA_557	CD8 Naive	NA
CEBPD	0	0.2833	-0.998332	0.0426089	132484	5645	0.0425379	2774	118	CEBPD_558	CD8 Naive	NA
CREB1	0	0.1667	-0.968169	0.0632982	132484	8386	0.0612833	2774	170	CREB1_559	CD8 Naive	NA
CTCFL	2.83446	3.7887	-1.16147	0.155498	132484	20601	0.180606	2774	501	CTCFL_560	CD8 Naive	NA
E2F6	4.36356	5.3178	-1.1947	0.161733	132484	21427	0.193223	2774	536	E2F6_561	CD8 Naive	NA
EBF1	0	0.0899	-0.952922	0.105167	132484	13933	0.100216	2774	278	EBF1_562	CD8 Naive	NA
EGR1	8.69366	9.6479	-1.28467	0.154336	132484	20447	0.19827	2774	550	EGR1_563	CD8 Naive	NA
EHF	1.81976	2.774	-1.121	0.177833	132484	23560	0.199351	2774	553	EHF_564	CD8 Naive	NA
ELF1	4.20276	5.157	-1.17554	0.185222	132484	24539	0.217736	2774	604	ELF1_565	CD8 Naive	NA
ELF3	1.95856	2.9128	-1.11732	0.196809	132484	26074	0.219899	2774	610	ELF3_566	CD8 Naive	NA
ESRRA	0	0.0022	-0.833502	0.0722276	132484	9569	0.0602019	2774	167	ESRRA_567	CD8 Naive	NA
ETV1	7.53716	8.4914	-1.23072	0.191563	132484	25379	0.235761	2774	654	ETV1_568	CD8 Naive	NA
ETV4	3.01516	3.9694	-1.13912	0.206651	132484	27378	0.2354	2774	653	ETV4_569	CD8 Naive	NA
ETV5	0.127057	1.0813	-1.10426	0.0626793	132484	8304	0.0692141	2774	192	ETV5_570	CD8 Naive	NA
FOSL1	0	0	-0.466057	0.0618792	132484	8198	0.0288392	2774	80	FOSL1_571	CD8 Naive	NA
FOXA1	0	0.6713	-1.05116	0.0843649	132484	11177	0.0886806	2774	246	FOXA1_572	CD8 Naive	NA
FOXA2	0	0.6399	-1.0497	0.0786435	132484	10419	0.0825523	2774	229	FOXA2_573	CD8 Naive	NA
FOXK2	0.299257	1.2535	-1.11711	0.0651852	132484	8636	0.072819	2774	202	FOXK2_574	CD8 Naive	NA
FOXP1	0	0.6954	-1.05689	0.076062	132484	10077	0.0803893	2774	223	FOXP1_575	CD8 Naive	NA
GABPA	5.70436	6.6586	-1.20019	0.191631	132484	25388	0.229993	2774	638	GABPA_576	CD8 Naive	NA
GATA1	0	0.5777	-1.05962	0.0425259	132484	5634	0.0450613	2774	125	GATA1_577	CD8 Naive	NA
GATA4	0	0.6583	-1.06188	0.0570333	132484	7556	0.0605624	2774	168	GATA4_578	CD8 Naive	NA
GATA6	0.0631575	1.0174	-1.09613	0.0651173	132484	8627	0.0713771	2774	198	GATA6_579	CD8 Naive	NA
GRHL2	0	0.494	-1.03612	0.0626264	132484	8297	0.0648882	2774	180	GRHL2_580	CD8 Naive	NA
HLF	2.24466	3.1989	-1.30494	0.04199	132484	5563	0.0547945	2774	152	HLF_581	CD8 Naive	NA
HNF4A	0	0.0005	-0.797659	0.0682422	132484	9041	0.054434	2774	151	HNF4A_582	CD8 Naive	NA
HNF4G	0	0.0003	-0.785318	0.0670194	132484	8879	0.0526316	2774	146	HNF4G_583	CD8 Naive	NA
HOXB13	0	0.833	-1.04874	0.14712	132484	19491	0.15429	2774	428	HOXB13_584	CD8 Naive	NA
JUNB	0	0	-0.502794	0.0580749	132484	7694	0.0291997	2774	81	JUNB_585	CD8 Naive	NA
JUND	0	0	-0.510147	0.0537046	132484	7115	0.0273973	2774	76	JUND_586	CD8 Naive	NA
KLF4	6.35696	7.3112	-1.16013	0.288359	132484	38203	0.334535	2774	928	KLF4_587	CD8 Naive	NA
KLF9	5.65536	6.6096	-1.17213	0.239274	132484	31700	0.280461	2774	778	KLF9_588	CD8 Naive	NA
LHX2	0	0.5969	-1.0663	0.0385405	132484	5106	0.0410959	2774	114	LHX2_589	CD8 Naive	NA
MAFF	0	0.2489	-0.991229	0.0760092	132484	10070	0.0753425	2774	209	MAFF_590	CD8 Naive	NA
MAFG	0	0.0757	-0.936455	0.0742958	132484	9843	0.0695746	2774	193	MAFG_591	CD8 Naive	NA
MAFK	0	0	-0.658483	0.131389	132484	17407	0.0865177	2774	240	MAFK_592	CD8 Naive	NA
MEF2A	0	0.0586	-0.959055	0.208614	132484	27638	0.200072	2774	555	MEF2A_593	CD8 Naive	NA
MITF	0	0.8186	-1.1228	0.0269693	132484	3573	0.0302812	2774	84	MITF_594	CD8 Naive	NA
MXI1	0	0.4719	-1.03245	0.0635473	132484	8419	0.0656092	2774	182	MXI1_595	CD8 Naive	NA
MYOD1	0	0.4238	-1.01867	0.103688	132484	13737	0.105624	2774	293	MYOD1_596	CD8 Naive	NA
MYOG	0.227157	1.1814	-1.10606	0.0707255	132484	9370	0.0782264	2774	217	MYOG_597	CD8 Naive	NA
MZF1	0	0.0225	-0.891146	0.0695782	132484	9218	0.0620043	2774	172	MZF1_598	CD8 Naive	NA
NFE2L1	0	0.0198	-0.882348	0.0641436	132484	8498	0.056597	2774	157	NFE2L1_599	CD8 Naive	NA
NFIL3	1.17206	2.1263	-1.20526	0.0511458	132484	6776	0.0616438	2774	171	NFIL3_600	CD8 Naive	NA
NFYB	0	0.5869	-1.05361	0.0540594	132484	7162	0.0569575	2774	158	NFYB_601	CD8 Naive	NA
NKX2.5	0	0.0337	-0.881514	0.0458018	132484	6068	0.0403749	2774	112	NKX2.5_602	CD8 Naive	NA
NR4A1	0	0.3154	-1.00407	0.0850895	132484	11273	0.0854362	2774	237	NR4A1_603	CD8 Naive	NA
ONECUT1	0	0.0001	-0.798771	0.088456	132484	11719	0.0706561	2774	196	ONECUT1_604	CD8 Naive	NA
OTX2	0	0.0036	-0.811088	0.0493343	132484	6536	0.0400144	2774	111	OTX2_605	CD8 Naive	NA
PBX2	0	0.1941	-0.976704	0.0653286	132484	8655	0.0638068	2774	177	PBX2_606	CD8 Naive	NA
PHOX2B	0	0.0087	-0.910292	0.150486	132484	19937	0.136986	2774	380	PHOX2B_607	CD8 Naive	NA
PKNOX1	0	0.6764	-1.04868	0.0938453	132484	12433	0.0984138	2774	273	PKNOX1_608	CD8 Naive	NA
POU2F3	0	0.0409	-0.923261	0.092147	132484	12208	0.0850757	2774	236	POU2F3_609	CD8 Naive	NA
PRDM1	0	0.5667	-1.02924	0.141851	132484	18793	0.145999	2774	405	PRDM1_610	CD8 Naive	NA
RFX1	8.11876	9.073	-1.48936	0.0578485	132484	7664	0.0861572	2774	239	RFX1_611	CD8 Naive	NA
RFX3	3.53146	4.4857	-1.32001	0.0573503	132484	7598	0.075703	2774	210	RFX3_612	CD8 Naive	NA
RUNX3	0.598657	1.5529	-1.12121	0.0852027	132484	11288	0.0955299	2774	265	RUNX3_613	CD8 Naive	NA
SCRT1	0	0.321	-1.00634	0.0601809	132484	7973	0.0605624	2774	168	SCRT1_614	CD8 Naive	NA
SCRT2	0	0.2007	-0.977803	0.0611998	132484	8108	0.0598414	2774	166	SCRT2_615	CD8 Naive	NA
SNAI2	0	0.003	-0.873052	0.111485	132484	14770	0.0973324	2774	270	SNAI2_616	CD8 Naive	NA
SOX2	0	0.0169	-0.849538	0.042858	132484	5678	0.0364095	2774	101	SOX2_617	CD8 Naive	NA
SPI1	1.54616	2.5004	-1.08683	0.264689	132484	35067	0.287671	2774	798	SPI1_618	CD8 Naive	NA
SPIB	0.952557	1.9068	-1.08222	0.214184	132484	28376	0.231795	2774	643	SPIB_619	CD8 Naive	NA
SREBF1.var.2	0	0.0184	-0.874282	0.0585505	132484	7757	0.0511896	2774	142	SREBF1.var.2_620	CD8 Naive	NA
TCF3	0	0.199	-0.984697	0.130695	132484	17315	0.128695	2774	357	TCF3_621	CD8 Naive	NA
TCF4	0	0.2042	-0.985983	0.136009	132484	18019	0.134102	2774	372	TCF4_622	CD8 Naive	NA
TCF7	13.4191	14.3733	-1.54895	0.0754053	132484	9990	0.116799	2774	324	TCF7_623	CD8 Naive	NA
TEAD1	0	0.0322	-0.896111	0.061147	132484	8101	0.0547945	2774	152	TEAD1_624	CD8 Naive	NA
TEAD4	0	0.0122	-0.863118	0.0601431	132484	7968	0.0519106	2774	144	TEAD4_625	CD8 Naive	NA
TFAP2A	0	0.0226	-0.918678	0.119682	132484	15856	0.10995	2774	305	TFAP2A_626	CD8 Naive	NA
TFAP2C.var.2	0	0.0417	-0.936728	0.129306	132484	17131	0.121125	2774	336	TFAP2C.var.2_627	CD8 Naive	NA
TWIST1	0	0.0055	-0.852105	0.0698047	132484	9248	0.0594809	2774	165	TWIST1_628	CD8 Naive	NA
USF1	0.109657	1.0639	-1.11478	0.051093	132484	6769	0.0569575	2774	158	USF1_629	CD8 Naive	NA
USF2	0.396457	1.3507	-1.14564	0.0494022	132484	6545	0.056597	2774	157	USF2_630	CD8 Naive	NA
YY2	0	0.085	-0.919313	0.0399973	132484	5299	0.03677	2774	102	YY2_631	CD8 Naive	NA
ZNF263	0.197457	1.1517	-1.0553	0.206327	132484	27335	0.217736	2774	604	ZNF263_632	CD8 Naive	NA
CREM	0	0.6469	-1.0946	0.0250294	132484	3316	0.0273973	2774	76	CREM_633	CD8 Naive	NA
FOXF2	6.33256	7.2868	1.36111	0.0617735	132484	8184	0.0840807	3568	300	FOXF2_1	CD8 MNP-1	NA
FOXD1	7.10886	8.0631	1.39663	0.0581957	132484	7710	0.081278	3568	290	FOXD1_2	CD8 MNP-1	NA
IRF2	12.4947	13.4489	1.41995	0.0884258	132484	11715	0.125561	3568	448	IRF2_3	CD8 MNP-1	NA
MZF1.var.2	0	0.0568	0.943555	0.0986157	132484	13065	0.0930493	3568	332	MZF1.var.2_4	CD8 MNP-1	NA
MAX..MYC	0	0.5946	1.06209	0.0335135	132484	4440	0.0355942	3568	127	MAX..MYC_5	CD8 MNP-1	NA
PPARG	0	0.0775	0.934448	0.0533876	132484	7073	0.0498879	3568	178	PPARG_6	CD8 MNP-1	NA
PAX6	0	0.8367	1.11553	0.0246218	132484	3262	0.0274664	3568	98	PAX6_7	CD8 MNP-1	NA
PBX1	0	0.6007	1.05729	0.0400275	132484	5303	0.0423206	3568	151	PBX1_8	CD8 MNP-1	NA
RORA	1.57176	2.526	1.20476	0.0504816	132484	6688	0.0608184	3568	217	RORA_9	CD8 MNP-1	NA
RORA.var.2	3.34896	4.3032	1.30285	0.0473265	132484	6270	0.0616592	3568	220	RORA.var.2_10	CD8 MNP-1	NA
RREB1	0.0311575	0.9854	1.03819	0.235674	132484	31223	0.244675	3568	873	RREB1_11	CD8 MNP-1	NA
RXRA..VDR	0	0.0513	0.899671	0.0355137	132484	4705	0.0319507	3568	114	RXRA..VDR_12	CD8 MNP-1	NA
SOX9	0	0.8803	1.09711	0.0378083	132484	5009	0.0414798	3568	148	SOX9_13	CD8 MNP-1	NA
SRY	0	0.6114	1.03924	0.0836025	132484	11076	0.0868834	3568	310	SRY_14	CD8 MNP-1	NA
TAL1..TCF3	0	0.0963	0.943014	0.0523082	132484	6930	0.0493274	3568	176	TAL1..TCF3_15	CD8 MNP-1	NA
REL	19.1808	20.135	1.69377	0.0552671	132484	7322	0.0936099	3568	334	REL_16	CD8 MNP-1	REL
RELA	21.2279	22.1821	1.6787	0.0631095	132484	8361	0.105942	3568	378	RELA_17	CD8 MNP-1	RELA
NR1H2..RXRA	0	0.105	0.948752	0.0561275	132484	7436	0.0532511	3568	190	NR1H2..RXRA_18	CD8 MNP-1	NA
NFIC..TLX1	0	0.1848	0.976908	0.064838	132484	8590	0.0633408	3568	226	NFIC..TLX1_19	CD8 MNP-1	NA
ZNF354C	0	0	0.867159	0.177116	132484	23465	0.153587	3568	548	ZNF354C_20	CD8 MNP-1	NA
CTCF	0	0	0.604498	0.209565	132484	27764	0.126682	3568	452	CTCF_21	CD8 MNP-1	NA
EWSR1.FLI1	0	0	0.893975	0.251434	132484	33311	0.224776	3568	802	EWSR1.FLI1_22	CD8 MNP-1	NA
REST	0	0.0005	0.848443	0.095136	132484	12604	0.0807175	3568	288	REST_23	CD8 MNP-1	NA
NFATC2	0	0.3321	1.00495	0.112949	132484	14964	0.113509	3568	405	NFATC2_24	CD8 MNP-1	NA
INSM1	0	0.037	0.93732	0.113923	132484	15093	0.106783	3568	381	INSM1_25	CD8 MNP-1	NA
RARA..RXRA	0	0.0769	0.943484	0.0718879	132484	9524	0.0678251	3568	242	RARA..RXRA_26	CD8 MNP-1	NA
NR4A2	2.46016	3.4144	1.23195	0.0584674	132484	7746	0.0720291	3568	257	NR4A2_27	CD8 MNP-1	NA
PLAG1	0	0.0001	0.861556	0.146387	132484	19394	0.126121	3568	450	PLAG1_28	CD8 MNP-1	NA
ARNT..HIF1A	0	0.1228	0.920879	0.0170436	132484	2258	0.0156951	3568	56	ARNT..HIF1A_29	CD8 MNP-1	NA
DUX4	0.510157	1.4644	1.1273	0.0561879	132484	7444	0.0633408	3568	226	DUX4_30	CD8 MNP-1	NA
FOS	154.099	155.054	2.99561	0.0660533	132484	8751	0.19787	3568	706	FOS_31	CD8 MNP-1	FOS
FOSL2	142.897	143.851	2.99372	0.0617886	132484	8186	0.184978	3568	660	FOSL2_32	CD8 MNP-1	FOSL2
FOXH1	0	0.1274	0.95691	0.0550633	132484	7295	0.0526906	3568	188	FOXH1_33	CD8 MNP-1	NA
JUN	23.979	24.9332	1.73463	0.0617207	132484	8177	0.107063	3568	382	JUN_34	CD8 MNP-1	JUN
JUN.var.2	158.711	159.665	3.00479	0.067344	132484	8922	0.202354	3568	722	JUN.var.2_35	CD8 MNP-1	JUN.var.2
JUND.var.2	26.2135	27.1677	1.79721	0.058324	132484	7727	0.104821	3568	374	JUND.var.2_36	CD8 MNP-1	JUND.var.2
MEF2C	0	0.0222	0.944862	0.190136	132484	25190	0.179652	3568	641	MEF2C_37	CD8 MNP-1	NA
MAF..NFE2	35.9848	36.939	1.86899	0.0676308	132484	8960	0.126401	3568	451	MAF..NFE2_38	CD8 MNP-1	MAF..NFE2
NR2C2	0	0.0615	0.953461	0.130219	132484	17252	0.124159	3568	443	NR2C2_39	CD8 MNP-1	NA
NRF1	1.32726	2.2815	1.16296	0.0669968	132484	8876	0.0779148	3568	278	NRF1_40	CD8 MNP-1	NA
POU2F2	1.97236	2.9266	1.15508	0.0997252	132484	13212	0.115191	3568	411	POU2F2_41	CD8 MNP-1	NA
SMAD2..SMAD3..SMAD4	0	0.8395	1.04936	0.116716	132484	15463	0.122478	3568	437	SMAD2..SMAD3..SMAD4_42	CD8 MNP-1	NA
STAT1..STAT2	14.2649	15.2191	1.26846	0.205044	132484	27165	0.26009	3568	928	STAT1..STAT2_43	CD8 MNP-1	NA
TCF7L2	5.87746	6.8317	1.2737	0.0939585	132484	12448	0.119675	3568	427	TCF7L2_44	CD8 MNP-1	NA
ZBTB33	0	0.7287	1.09528	0.0258446	132484	3424	0.0283072	3568	101	ZBTB33_45	CD8 MNP-1	NA
ELK4	6.38546	7.3397	1.34283	0.0682498	132484	9042	0.091648	3568	327	ELK4_46	CD8 MNP-1	NA
ESR2	0	0.3846	1.0138	0.0790662	132484	10475	0.080157	3568	286	ESR2_47	CD8 MNP-1	NA
IRF1	13.1335	14.0877	1.18874	0.318054	132484	42137	0.378083	3568	1349	IRF1_48	CD8 MNP-1	NA
STAT1	0.159057	1.1133	1.08022	0.0832855	132484	11034	0.0899664	3568	321	STAT1_49	CD8 MNP-1	NA
STAT3	0	0.6842	1.04013	0.107243	132484	14208	0.111547	3568	398	STAT3_50	CD8 MNP-1	NA
GATA1..TAL1	0.328457	1.2827	1.13025	0.043643	132484	5782	0.0493274	3568	176	GATA1..TAL1_51	CD8 MNP-1	NA
YY1	0	0.0022	0.859924	0.0798512	132484	10579	0.0686659	3568	245	YY1_52	CD8 MNP-1	NA
FOXP2	8.04596	9.0002	1.29657	0.108081	132484	14319	0.140135	3568	500	FOXP2_53	CD8 MNP-1	NA
SREBF1	0.523757	1.478	1.11471	0.0688913	132484	9127	0.0767937	3568	274	SREBF1_54	CD8 MNP-1	NA
SREBF2	2.34056	3.2948	1.21527	0.0641134	132484	8494	0.0779148	3568	278	SREBF2_55	CD8 MNP-1	NA
THAP1	0	0.2115	0.98432	0.0728918	132484	9657	0.0717489	3568	256	THAP1_56	CD8 MNP-1	NA
KLF5	3.95316	4.9074	1.11176	0.28537	132484	37807	0.317265	3568	1132	KLF5_57	CD8 MNP-1	NA
DMRT3	0	0.8967	1.10035	0.0369328	132484	4893	0.040639	3568	145	DMRT3_58	CD8 MNP-1	NA
FOXG1	7.35746	8.3117	1.38252	0.0640606	132484	8487	0.088565	3568	316	FOXG1_59	CD8 MNP-1	NA
LBX1	0	0.6321	1.06635	0.0352193	132484	4666	0.0375561	3568	134	LBX1_60	CD8 MNP-1	NA
NFATC3	1.38576	2.34	1.15157	0.0788548	132484	10447	0.0908072	3568	324	NFATC3_61	CD8 MNP-1	NA
POU6F1	0.0344575	0.9887	1.1442	0.0227801	132484	3018	0.026065	3568	93	POU6F1_62	CD8 MNP-1	NA
SHOX	0	0.7283	1.08847	0.0296111	132484	3923	0.0322309	3568	115	SHOX_63	CD8 MNP-1	NA
ALX3	0	0.392	1.02222	0.038933	132484	5158	0.0397982	3568	142	ALX3_64	CD8 MNP-1	NA
BARHL2	0	0.3716	1.03194	0.0149377	132484	1979	0.0154148	3568	55	BARHL2_65	CD8 MNP-1	NA
BHLHE41	1.17916	2.1334	1.32266	0.0173757	132484	2302	0.0229821	3568	82	BHLHE41_66	CD8 MNP-1	NA
CENPB	0	0.416	1.0495	0.0133526	132484	1769	0.0140135	3568	50	CENPB_67	CD8 MNP-1	NA
CREB3	6.44766	7.4019	1.66761	0.0208403	132484	2761	0.0347534	3568	124	CREB3_68	CD8 MNP-1	NA
DBP	1.03066	1.9849	1.2944	0.0186211	132484	2467	0.0241031	3568	86	DBP_69	CD8 MNP-1	NA
ELF4	2.61116	3.5654	1.2418	0.0571012	132484	7565	0.0709081	3568	253	ELF4_70	CD8 MNP-1	NA
ELF5	5.49826	6.4525	1.29928	0.0757148	132484	10031	0.0983744	3568	351	ELF5_71	CD8 MNP-1	NA
EN1	0.223057	1.1773	1.16901	0.0232556	132484	3081	0.0271861	3568	97	EN1_72	CD8 MNP-1	NA
EN2	0.209257	1.1635	1.1855	0.0191495	132484	2537	0.0227018	3568	81	EN2_73	CD8 MNP-1	NA
ESX1	0.642957	1.5972	1.19439	0.0293318	132484	3886	0.0350336	3568	125	ESX1_74	CD8 MNP-1	NA
ETV6	7.88626	8.8405	1.35022	0.0797077	132484	10560	0.107623	3568	384	ETV6_75	CD8 MNP-1	NA
FLI1	4.93116	5.8854	1.39325	0.0420428	132484	5570	0.0585762	3568	209	FLI1_76	CD8 MNP-1	NA
FOXI1	7.02566	7.9799	1.39374	0.0583165	132484	7726	0.081278	3568	290	FOXI1_77	CD8 MNP-1	NA
FOXL1	7.02566	7.9799	1.39374	0.0583165	132484	7726	0.081278	3568	290	FOXL1_78	CD8 MNP-1	NA
FOXO3	7.10886	8.0631	1.39663	0.0581957	132484	7710	0.081278	3568	290	FOXO3_79	CD8 MNP-1	NA
GCM1	0	0.2421	0.984972	0.0244709	132484	3242	0.0241031	3568	86	GCM1_80	CD8 MNP-1	NA
GRHL1	2.15356	3.1078	1.35022	0.0244935	132484	3245	0.0330717	3568	118	GRHL1_81	CD8 MNP-1	NA
GSC	0	0.0117	0.804589	0.0233387	132484	3092	0.018778	3568	67	GSC_82	CD8 MNP-1	NA
HEY2	0	0.9246	1.11737	0.0293469	132484	3888	0.0327915	3568	117	HEY2_83	CD8 MNP-1	NA
HINFP	0	0.5071	1.04831	0.0318152	132484	4215	0.033352	3568	119	HINFP_84	CD8 MNP-1	NA
HNF1A	0	0.8211	1.06359	0.0711482	132484	9426	0.0756726	3568	270	HNF1A_85	CD8 MNP-1	NA
HNF1B	0	0.8999	1.08777	0.0476661	132484	6315	0.0518498	3568	185	HNF1B_86	CD8 MNP-1	NA
HOXC11	0	0.4296	1.04408	0.0190589	132484	2525	0.0198991	3568	71	HOXC11_87	CD8 MNP-1	NA
HSF1	0	0.0576	0.918745	0.048504	132484	6426	0.0445628	3568	159	HSF1_88	CD8 MNP-1	NA
IRF8	25.3404	26.2946	1.72497	0.0664533	132484	8804	0.11463	3568	409	IRF8_89	CD8 MNP-1	IRF8
IRF9	22.2265	23.1807	1.5385	0.0974608	132484	12912	0.149944	3568	535	IRF9_90	CD8 MNP-1	IRF9
ISX	0	0.7283	1.08847	0.0296111	132484	3923	0.0322309	3568	115	ISX_91	CD8 MNP-1	NA
JDP2	127.761	128.716	3.17657	0.0485266	132484	6429	0.154148	3568	550	JDP2_92	CD8 MNP-1	JDP2
JDP2.var.2	32.8692	33.8234	2.37341	0.028577	132484	3786	0.0678251	3568	242	JDP2.var.2_93	CD8 MNP-1	JDP2.var.2
KLF13	2.04526	2.9995	1.22545	0.0526026	132484	6969	0.0644619	3568	230	KLF13_94	CD8 MNP-1	NA
LHX6	0	0.8927	1.12773	0.0233613	132484	3095	0.0263453	3568	94	LHX6_95	CD8 MNP-1	NA
MEF2B	0	0.1578	0.977828	0.117229	132484	15531	0.11463	3568	409	MEF2B_96	CD8 MNP-1	NA
MEOX1	0	0.4107	1.03088	0.0285468	132484	3782	0.0294283	3568	105	MEOX1_97	CD8 MNP-1	NA
MIXL1	0	0.283	0.998238	0.0342532	132484	4538	0.0341928	3568	122	MIXL1_98	CD8 MNP-1	NA
MLX	5.23816	6.1924	1.5904	0.0213233	132484	2825	0.0339126	3568	121	MLX_99	CD8 MNP-1	NA
MLXIPL	3.65226	4.6065	1.50588	0.0201005	132484	2663	0.0302691	3568	108	MLXIPL_100	CD8 MNP-1	NA
MSC	0	0.9201	1.07652	0.0640455	132484	8485	0.0689462	3568	246	MSC_101	CD8 MNP-1	NA
MSX1	0	0.6861	1.09543	0.0222593	132484	2949	0.0243834	3568	87	MSX1_102	CD8 MNP-1	NA
MYF6	1.24566	2.1999	1.1988	0.0444205	132484	5885	0.0532511	3568	190	MYF6_103	CD8 MNP-1	NA
NEUROD2	0	0.4298	1.05695	0.0121977	132484	1616	0.0128924	3568	46	NEUROD2_104	CD8 MNP-1	NA
NEUROG2	0	0.0947	0.917898	0.0256484	132484	3398	0.0235426	3568	84	NEUROG2_105	CD8 MNP-1	NA
NFIA	0	0.0696	0.922869	0.0440355	132484	5834	0.040639	3568	145	NFIA_106	CD8 MNP-1	NA
NFIX	0	0.1113	0.941313	0.0387066	132484	5128	0.036435	3568	130	NFIX_107	CD8 MNP-1	NA
NHLH1	0	0.0931	0.952081	0.0768319	132484	10179	0.0731502	3568	261	NHLH1_108	CD8 MNP-1	NA
NKX2.3	0	0.7676	1.07554	0.0448205	132484	5938	0.0482063	3568	172	NKX2.3_109	CD8 MNP-1	NA
NKX2.8	0	0.428	1.02453	0.0530706	132484	7031	0.0543722	3568	194	NKX2.8_110	CD8 MNP-1	NA
NKX6.1	0.557857	1.5121	1.15462	0.0412654	132484	5467	0.0476457	3568	170	NKX6.1_111	CD8 MNP-1	NA
NKX6.2	0	0.7913	1.08175	0.0414541	132484	5492	0.044843	3568	160	NKX6.2_112	CD8 MNP-1	NA
OLIG2	0	0.681	1.1035	0.0187947	132484	2490	0.0207399	3568	74	OLIG2_113	CD8 MNP-1	NA
PAX4	0	0.2025	0.963737	0.0154132	132484	2042	0.0148543	3568	53	PAX4_114	CD8 MNP-1	NA
PAX7	0	0.0794	0.911437	0.0282902	132484	3748	0.0257848	3568	92	PAX7_115	CD8 MNP-1	NA
POU4F2	0	0.6937	1.04618	0.0865312	132484	11464	0.0905269	3568	323	POU4F2_116	CD8 MNP-1	NA
SP4	5.75746	6.7117	1.20385	0.151792	132484	20110	0.182735	3568	652	SP4_117	CD8 MNP-1	NA
SPDEF	0.639657	1.5939	1.20073	0.0275429	132484	3649	0.0330717	3568	118	SPDEF_118	CD8 MNP-1	NA
SPIC	1.19196	2.1462	1.11391	0.116746	132484	15467	0.130045	3568	464	SPIC_119	CD8 MNP-1	NA
SRF	3.79756	4.7518	1.48035	0.0229084	132484	3035	0.0339126	3568	121	SRF_120	CD8 MNP-1	NA
TBXT	3.22816	4.1824	1.45766	0.0215347	132484	2853	0.0313901	3568	112	TBXT_121	CD8 MNP-1	NA
TBX2	33.7487	34.7029	1.86573	0.0641436	132484	8498	0.119675	3568	427	TBX2_122	CD8 MNP-1	TBX2
TBX20	16.3621	17.3163	1.55582	0.0698952	132484	9260	0.108744	3568	388	TBX20_123	CD8 MNP-1	TBX20
TBX21	25.7388	26.693	1.74317	0.0646342	132484	8563	0.112668	3568	402	TBX21_124	CD8 MNP-1	TBX21
TFAP4	0.834757	1.789	1.16561	0.0466471	132484	6180	0.0543722	3568	194	TFAP4_125	CD8 MNP-1	NA
TFCP2	0.435057	1.3893	1.24311	0.0155566	132484	2061	0.0193386	3568	69	TFCP2_126	CD8 MNP-1	NA
TFEB	5.54536	6.4996	1.48351	0.0323058	132484	4280	0.047926	3568	171	TFEB_127	CD8 MNP-1	NA
ZBTB7B	0	0.0001	0.699433	0.0320567	132484	4247	0.0224215	3568	80	ZBTB7B_128	CD8 MNP-1	NA
ZBTB7C	0	0.0417	0.899871	0.0426693	132484	5653	0.0383969	3568	137	ZBTB7C_129	CD8 MNP-1	NA
ZIC1	0	0.0029	0.861271	0.0754959	132484	10002	0.0650224	3568	232	ZIC1_130	CD8 MNP-1	NA
ZIC3	0	0.0024	0.854263	0.0718502	132484	9519	0.0613789	3568	219	ZIC3_131	CD8 MNP-1	NA
ZBTB18	0	0.6749	1.04306	0.0916262	132484	12139	0.0955717	3568	341	ZBTB18_132	CD8 MNP-1	NA
LBX2	0.00295749	0.9572	1.12772	0.026841	132484	3556	0.0302691	3568	108	LBX2_133	CD8 MNP-1	NA
MEOX2	0	0.7392	1.07519	0.0414465	132484	5491	0.0445628	3568	159	MEOX2_134	CD8 MNP-1	NA
MNX1	0	0.4593	1.02751	0.0597355	132484	7914	0.0613789	3568	219	MNX1_135	CD8 MNP-1	NA
MSX2	0.257757	1.212	1.14952	0.0307207	132484	4070	0.0353139	3568	126	MSX2_136	CD8 MNP-1	NA
NOTO	1.99026	2.9445	1.31429	0.0279354	132484	3701	0.0367152	3568	131	NOTO_137	CD8 MNP-1	NA
OTX1	0	0.0298	0.704385	0.00557048	132484	738	0.00392377	3568	14	OTX1_138	CD8 MNP-1	NA
PDX1	0	0.2898	1.00041	0.0266145	132484	3526	0.0266256	3568	95	PDX1_139	CD8 MNP-1	NA
PHOX2A	0	0.4286	1.02245	0.0624981	132484	8280	0.0639013	3568	228	PHOX2A_140	CD8 MNP-1	NA
PITX3	0	0.0038	0.806008	0.0358156	132484	4745	0.0288677	3568	103	PITX3_141	CD8 MNP-1	NA
PROP1	0	0.3608	1.0103	0.0807267	132484	10695	0.0815583	3568	291	PROP1_142	CD8 MNP-1	NA
PRRX1	0	0.7283	1.08847	0.0296111	132484	3923	0.0322309	3568	115	PRRX1_143	CD8 MNP-1	NA
RAX2	0	0.7283	1.08847	0.0296111	132484	3923	0.0322309	3568	115	RAX2_144	CD8 MNP-1	NA
RAX	0	0.6688	1.07639	0.0315057	132484	4174	0.0339126	3568	121	RAX_145	CD8 MNP-1	NA
RHOXF1	0	0.0006	0.745021	0.0327285	132484	4336	0.0243834	3568	87	RHOXF1_146	CD8 MNP-1	NA
UNCX	0	0.4567	1.03441	0.039016	132484	5169	0.0403587	3568	144	UNCX_147	CD8 MNP-1	NA
VAX1	0	0.0974	0.936422	0.0413031	132484	5472	0.0386771	3568	138	VAX1_148	CD8 MNP-1	NA
VAX2	0	0.4783	1.04461	0.029513	132484	3910	0.0308296	3568	110	VAX2_149	CD8 MNP-1	NA
VENTX	0.908057	1.8623	1.28249	0.0183569	132484	2432	0.0235426	3568	84	VENTX_150	CD8 MNP-1	NA
VSX1	0	0.7368	1.08986	0.0295734	132484	3918	0.0322309	3568	115	VSX1_151	CD8 MNP-1	NA
VSX2	0	0.7368	1.08986	0.0295734	132484	3918	0.0322309	3568	115	VSX2_152	CD8 MNP-1	NA
ESR1	0	0.2189	0.984556	0.0606337	132484	8033	0.0596973	3568	213	ESR1_153	CD8 MNP-1	NA
ESRRB	0	0.8235	1.07402	0.0542783	132484	7191	0.058296	3568	208	ESRRB_154	CD8 MNP-1	NA
NR2F1	0	0	0.793032	0.107085	132484	14187	0.0849215	3568	303	NR2F1_155	CD8 MNP-1	NA
NR3C1	0	0.0854	0.910785	0.0252332	132484	3343	0.0229821	3568	82	NR3C1_156	CD8 MNP-1	NA
NR3C2	0	0.1291	0.936848	0.0245313	132484	3250	0.0229821	3568	82	NR3C2_157	CD8 MNP-1	NA
RARA	0	0	0.787993	0.0821609	132484	10885	0.0647422	3568	231	RARA_158	CD8 MNP-1	NA
RARA.var.2	0	0.0691	0.934176	0.0606035	132484	8029	0.0566143	3568	202	RARA.var.2_159	CD8 MNP-1	NA
BCL6B	0	0.1034	0.946522	0.0530026	132484	7022	0.0501682	3568	179	BCL6B_160	CD8 MNP-1	NA
EGR2	0.276857	1.2311	1.10898	0.0566106	132484	7500	0.0627803	3568	224	EGR2_161	CD8 MNP-1	NA
EGR3	1.27336	2.2276	1.13291	0.0935132	132484	12389	0.105942	3568	378	EGR3_162	CD8 MNP-1	NA
EGR4	0.232057	1.1863	1.08341	0.0864029	132484	11447	0.0936099	3568	334	EGR4_163	CD8 MNP-1	NA
GLIS1	0	0.0065	0.791409	0.0258522	132484	3425	0.0204596	3568	73	GLIS1_164	CD8 MNP-1	NA
GLIS2	0	0.0013	0.809291	0.049523	132484	6561	0.0400785	3568	143	GLIS2_165	CD8 MNP-1	NA
GLIS3	0	0.0011	0.78621	0.0406389	132484	5384	0.0319507	3568	114	GLIS3_166	CD8 MNP-1	NA
HIC2	0	0.0342	0.92208	0.0802437	132484	10631	0.073991	3568	264	HIC2_167	CD8 MNP-1	NA
KLF14	5.23926	6.1935	1.22813	0.116157	132484	15389	0.142657	3568	509	KLF14_168	CD8 MNP-1	NA
KLF16	2.61106	3.5653	1.11375	0.207104	132484	27438	0.230661	3568	823	KLF16_169	CD8 MNP-1	NA
SP8	2.20516	3.1594	1.11544	0.178648	132484	23668	0.199271	3568	711	SP8_170	CD8 MNP-1	NA
ZBED1	0	0.4268	1.10355	0.0043175	132484	572	0.00476457	3568	17	ZBED1_171	CD8 MNP-1	NA
ZIC4	0	0.0014	0.845873	0.0738882	132484	9789	0.0625	3568	223	ZIC4_172	CD8 MNP-1	NA
ZNF143	0	0.7256	1.05957	0.0608375	132484	8060	0.0644619	3568	230	ZNF143_173	CD8 MNP-1	NA
ZNF410	0	0.3574	1.01554	0.0372573	132484	4936	0.0378363	3568	135	ZNF410_174	CD8 MNP-1	NA
CUX1	0	0.5054	1.07687	0.0135337	132484	1793	0.014574	3568	52	CUX1_175	CD8 MNP-1	NA
CUX2	0	0.5049	1.07428	0.0143489	132484	1901	0.0154148	3568	55	CUX2_176	CD8 MNP-1	NA
ONECUT2	0	0.0155	0.86784	0.045213	132484	5990	0.0392377	3568	140	ONECUT2_177	CD8 MNP-1	NA
ONECUT3	0	0.0098	0.887093	0.075194	132484	9962	0.066704	3568	238	ONECUT3_178	CD8 MNP-1	NA
E2F7	0	0.2499	0.988903	0.0325926	132484	4318	0.0322309	3568	115	E2F7_179	CD8 MNP-1	NA
ELK3	2.31546	3.2697	1.30343	0.0339739	132484	4501	0.0442825	3568	158	ELK3_180	CD8 MNP-1	NA
ERF	7.24146	8.1957	1.4533	0.0466698	132484	6183	0.0678251	3568	242	ERF_181	CD8 MNP-1	NA
ERG	6.18226	7.1365	1.43206	0.0438393	132484	5808	0.0627803	3568	224	ERG_182	CD8 MNP-1	NA
ETS1	5.56886	6.5231	1.40129	0.0454017	132484	6015	0.0636211	3568	227	ETS1_183	CD8 MNP-1	NA
ETV2	9.83016	10.7844	1.47734	0.0567238	132484	7515	0.0838004	3568	299	ETV2_184	CD8 MNP-1	NA
ETV3	2.35826	3.3125	1.2826	0.0393331	132484	5211	0.0504484	3568	180	ETV3_185	CD8 MNP-1	NA
FEV	3.16116	4.1154	1.33272	0.0378536	132484	5015	0.0504484	3568	180	FEV_186	CD8 MNP-1	NA
GCM2	0	0.0247	0.814841	0.0175417	132484	2324	0.0142937	3568	51	GCM2_187	CD8 MNP-1	NA
LEF1	0.822157	1.7764	1.10835	0.099378	132484	13166	0.110146	3568	393	LEF1_188	CD8 MNP-1	NA
HSF2	0	0.1337	0.958224	0.0526479	132484	6975	0.0504484	3568	180	HSF2_189	CD8 MNP-1	NA
HSF4	0	0.045	0.90725	0.0466471	132484	6180	0.0423206	3568	151	HSF4_190	CD8 MNP-1	NA
IRF7	10.0074	10.9616	1.31172	0.120294	132484	15937	0.157791	3568	563	IRF7_191	CD8 MNP-1	NA
MEF2D	0	0.1063	0.968205	0.134605	132484	17833	0.130325	3568	465	MEF2D_192	CD8 MNP-1	NA
MEIS1	0	0.9459	1.08903	0.0512137	132484	6785	0.0557735	3568	199	MEIS1_193	CD8 MNP-1	NA
MEIS2	0.254857	1.2091	1.12306	0.0439223	132484	5819	0.0493274	3568	176	MEIS2_194	CD8 MNP-1	NA
MEIS3	0	0.5124	1.03672	0.0543386	132484	7199	0.0563341	3568	201	MEIS3_195	CD8 MNP-1	NA
MYBL1	0	0.4178	1.06565	0.00841611	132484	1115	0.00896861	3568	32	MYBL1_196	CD8 MNP-1	NA
MYBL2	0.216757	1.171	1.30412	0.00773678	132484	1025	0.0100897	3568	36	MYBL2_197	CD8 MNP-1	NA
NFKB1	0.188257	1.1425	1.10488	0.0535234	132484	7091	0.0591368	3568	211	NFKB1_198	CD8 MNP-1	NA
NFKB2	7.76776	8.722	1.49095	0.0432354	132484	5728	0.0644619	3568	230	NFKB2_199	CD8 MNP-1	NA
PAX1	0	0.0469	0.85359	0.0177304	132484	2349	0.0151345	3568	54	PAX1_200	CD8 MNP-1	NA
PAX3	0	0.0469	0.877882	0.0258597	132484	3426	0.0227018	3568	81	PAX3_201	CD8 MNP-1	NA
PAX9	0	0.0124	0.792985	0.0201458	132484	2669	0.0159753	3568	57	PAX9_202	CD8 MNP-1	NA
PKNOX2	0	0.7871	1.06442	0.0634567	132484	8407	0.0675448	3568	241	PKNOX2_203	CD8 MNP-1	NA
POU1F1	2.10516	3.0594	1.1647	0.0945699	132484	12529	0.110146	3568	393	POU1F1_204	CD8 MNP-1	NA
POU2F1	2.31866	3.2729	1.19166	0.0783189	132484	10376	0.0933296	3568	333	POU2F1_205	CD8 MNP-1	NA
POU3F1	1.62176	2.576	1.14709	0.0938227	132484	12430	0.107623	3568	384	POU3F1_206	CD8 MNP-1	NA
POU3F2	2.33306	3.2873	1.18044	0.0876106	132484	11607	0.103419	3568	369	POU3F2_207	CD8 MNP-1	NA
POU3F3	1.18156	2.1358	1.12334	0.101046	132484	13387	0.113509	3568	405	POU3F3_208	CD8 MNP-1	NA
POU3F4	2.46896	3.4232	1.22698	0.0609885	132484	8080	0.0748318	3568	267	POU3F4_209	CD8 MNP-1	NA
POU4F1	0	0.4223	1.01674	0.0970306	132484	12855	0.0986547	3568	352	POU4F1_210	CD8 MNP-1	NA
POU4F3	0	0.2238	0.988258	0.0901845	132484	11948	0.0891256	3568	318	POU4F3_211	CD8 MNP-1	NA
POU5F1B	2.89456	3.8488	1.23188	0.067344	132484	8922	0.0829596	3568	296	POU5F1B_212	CD8 MNP-1	NA
POU6F2	0.703857	1.6581	1.16216	0.043409	132484	5751	0.0504484	3568	180	POU6F2_213	CD8 MNP-1	NA
PROX1	0	0.8792	1.12704	0.0228782	132484	3031	0.0257848	3568	92	PROX1_214	CD8 MNP-1	NA
RFX2	12.7784	13.7326	1.75139	0.0326455	132484	4325	0.0571749	3568	204	RFX2_215	CD8 MNP-1	NA
SMAD3	0	0.172	0.945376	0.0139338	132484	1846	0.0131726	3568	47	SMAD3_216	CD8 MNP-1	NA
TGIF1	0	0.9344	1.09073	0.0483077	132484	6400	0.0526906	3568	188	TGIF1_217	CD8 MNP-1	NA
TGIF2	0	0.6317	1.05724	0.0461263	132484	6111	0.0487668	3568	174	TGIF2_218	CD8 MNP-1	NA
RFX4	10.9037	11.8579	1.62735	0.0385782	132484	5111	0.0627803	3568	224	RFX4_219	CD8 MNP-1	NA
RFX5	11.807	12.7612	1.68315	0.0358005	132484	4743	0.0602578	3568	215	RFX5_220	CD8 MNP-1	NA
RUNX2	19.6957	20.6499	1.86823	0.0384046	132484	5088	0.0717489	3568	256	RUNX2_221	CD8 MNP-1	RUNX2
EOMES	35.911	36.8652	1.90771	0.0627321	132484	8311	0.119675	3568	427	EOMES_222	CD8 MNP-1	EOMES
MGA	13.8875	14.8417	1.4848	0.0760696	132484	10078	0.112948	3568	403	MGA_223	CD8 MNP-1	NA
TBR1	20.3721	21.3263	1.60135	0.0747336	132484	9901	0.119675	3568	427	TBR1_224	CD8 MNP-1	TBR1
TBX15	13.8875	14.8417	1.4848	0.0760696	132484	10078	0.112948	3568	403	TBX15_225	CD8 MNP-1	NA
TBX19	3.64206	4.5963	1.47867	0.0221763	132484	2938	0.0327915	3568	117	TBX19_226	CD8 MNP-1	NA
TBX1	17.385	18.3392	1.51851	0.0832402	132484	11028	0.126401	3568	451	TBX1_227	CD8 MNP-1	TBX1
TBX4	12.8604	13.8146	1.48525	0.0707633	132484	9375	0.105101	3568	375	TBX4_228	CD8 MNP-1	NA
TBX5	12.8604	13.8146	1.48525	0.0707633	132484	9375	0.105101	3568	375	TBX5_229	CD8 MNP-1	NA
TEAD3	0	0.1091	0.945636	0.0468283	132484	6204	0.0442825	3568	158	TEAD3_230	CD8 MNP-1	NA
TFAP2A.var.2	0	0	0.799498	0.0862368	132484	11425	0.0689462	3568	246	TFAP2A.var.2_231	CD8 MNP-1	NA
TFAP2B	0	0	0.772386	0.0693065	132484	9182	0.0535314	3568	191	TFAP2B_232	CD8 MNP-1	NA
TFAP2B.var.2	0	0.0045	0.862153	0.0669666	132484	8872	0.0577354	3568	206	TFAP2B.var.2_233	CD8 MNP-1	NA
TFAP2B.var.3	0	0.1436	0.967019	0.070718	132484	9369	0.0683857	3568	244	TFAP2B.var.3_234	CD8 MNP-1	NA
TFAP2C	0	0.0003	0.812914	0.0692989	132484	9181	0.0563341	3568	201	TFAP2C_235	CD8 MNP-1	NA
TFAP2C.var.3	0	0.1282	0.95921	0.0604828	132484	8013	0.0580157	3568	207	TFAP2C.var.3_236	CD8 MNP-1	NA
BHLHE40	0.276957	1.2312	1.18462	0.0212931	132484	2821	0.0252242	3568	90	BHLHE40_237	CD8 MNP-1	NA
BHLHE23	0.956657	1.9109	1.29773	0.0172776	132484	2289	0.0224215	3568	80	BHLHE23_238	CD8 MNP-1	NA
BHLHE22	0	0.6076	1.09922	0.0150433	132484	1993	0.0165359	3568	59	BHLHE22_239	CD8 MNP-1	NA
CLOCK	0	0.1546	0.94218	0.0181456	132484	2404	0.0170964	3568	61	CLOCK_240	CD8 MNP-1	NA
FIGLA	0	0.0232	0.914512	0.0855047	132484	11328	0.0781951	3568	279	FIGLA_241	CD8 MNP-1	NA
HES5	0	0.1263	0.940515	0.0292035	132484	3869	0.0274664	3568	98	HES5_242	CD8 MNP-1	NA
HES7	0	0.1763	0.963982	0.0314	132484	4160	0.0302691	3568	108	HES7_243	CD8 MNP-1	NA
HEY1	0.159557	1.1138	1.14061	0.0297319	132484	3939	0.0339126	3568	121	HEY1_244	CD8 MNP-1	NA
MAX	0.191557	1.1458	1.14138	0.0309396	132484	4099	0.0353139	3568	126	MAX_245	CD8 MNP-1	NA
MNT	0	0.5653	1.05887	0.0317623	132484	4208	0.0336323	3568	120	MNT_246	CD8 MNP-1	NA
OLIG1	0.483157	1.4374	1.24901	0.0157076	132484	2081	0.0196188	3568	70	OLIG1_247	CD8 MNP-1	NA
OLIG3	0	0.8035	1.1192	0.0212856	132484	2820	0.0238229	3568	85	OLIG3_248	CD8 MNP-1	NA
SREBF2.var.2	3.69176	4.646	1.49701	0.0209686	132484	2778	0.0313901	3568	112	SREBF2.var.2_249	CD8 MNP-1	NA
ATF7	24.2941	25.2483	2.33719	0.0223046	132484	2955	0.05213	3568	186	ATF7_250	CD8 MNP-1	ATF7
CEBPB	1.80546	2.7597	1.36261	0.0197458	132484	2616	0.0269058	3568	96	CEBPB_251	CD8 MNP-1	NA
CEBPE	1.45896	2.4132	1.33336	0.0193382	132484	2562	0.0257848	3568	92	CEBPE_252	CD8 MNP-1	NA
CEBPG	1.18996	2.1442	1.3059	0.0193155	132484	2559	0.0252242	3568	90	CEBPG_253	CD8 MNP-1	NA
CREB3L1	3.50886	4.4631	1.42369	0.026773	132484	3547	0.0381166	3568	136	CREB3L1_254	CD8 MNP-1	NA
NFE2	92.4665	93.4207	2.95317	0.042707	132484	5658	0.126121	3568	450	NFE2_255	CD8 MNP-1	NFE2
TEF	0.738657	1.6929	1.2473	0.0204478	132484	2709	0.0255045	3568	91	TEF_256	CD8 MNP-1	NA
XBP1	6.61336	7.5676	1.74102	0.0177078	132484	2346	0.0308296	3568	110	XBP1_257	CD8 MNP-1	NA
FOXB1	0.142457	1.0967	1.06795	0.108911	132484	14429	0.116312	3568	415	FOXB1_258	CD8 MNP-1	NA
FOXC1	1.94326	2.8975	1.13726	0.121743	132484	16129	0.138453	3568	494	FOXC1_259	CD8 MNP-1	NA
FOXC2	1.06196	2.0162	1.09368	0.150426	132484	19929	0.164518	3568	587	FOXC2_260	CD8 MNP-1	NA
FOXO4	7.02566	7.9799	1.39374	0.0583165	132484	7726	0.081278	3568	290	FOXO4_261	CD8 MNP-1	NA
FOXO6	7.02566	7.9799	1.39374	0.0583165	132484	7726	0.081278	3568	290	FOXO6_262	CD8 MNP-1	NA
FOXP3	7.02566	7.9799	1.39374	0.0583165	132484	7726	0.081278	3568	290	FOXP3_263	CD8 MNP-1	NA
RXRB	0	0.2511	0.99192	0.0638568	132484	8460	0.0633408	3568	226	RXRB_264	CD8 MNP-1	NA
RXRG	0	0.1406	0.963922	0.0625132	132484	8282	0.0602578	3568	215	RXRG_265	CD8 MNP-1	NA
TP63	0	0.5262	1.06691	0.0199647	132484	2645	0.0213004	3568	76	TP63_266	CD8 MNP-1	NA
TP53	0	0.6764	1.08693	0.0255276	132484	3382	0.0277466	3568	99	TP53_267	CD8 MNP-1	NA
TP73	0	0.2054	0.973932	0.0299281	132484	3965	0.029148	3568	104	TP73_268	CD8 MNP-1	NA
GMEB2	4.52996	5.4842	2.03972	0.00673289	132484	892	0.0137332	3568	49	GMEB2_269	CD8 MNP-1	NA
MTF1	0.503457	1.4577	1.16681	0.0338682	132484	4487	0.0395179	3568	141	MTF1_270	CD8 MNP-1	NA
E2F1	0	0.0304	0.7786	0.010439	132484	1383	0.0081278	3568	29	E2F1_271	CD8 MNP-1	NA
E2F8	0	0.3677	1.01607	0.0441336	132484	5847	0.044843	3568	160	E2F8_272	CD8 MNP-1	NA
SOX21	0	0.0674	0.928412	0.052829	132484	6999	0.0490471	3568	175	SOX21_273	CD8 MNP-1	NA
TFAP2A.var.3	0	0.2938	1.00025	0.0644455	132484	8538	0.0644619	3568	230	TFAP2A.var.3_274	CD8 MNP-1	NA
ELK1	2.22866	3.1829	1.2949	0.0346306	132484	4588	0.044843	3568	160	ELK1_275	CD8 MNP-1	NA
HOXD12	0	0.5594	1.07713	0.0187343	132484	2482	0.0201794	3568	72	HOXD12_276	CD8 MNP-1	NA
BARX1	0.0743575	1.0286	1.13066	0.0294979	132484	3908	0.033352	3568	119	BARX1_277	CD8 MNP-1	NA
BSX	0	0.6861	1.09543	0.0222593	132484	2949	0.0243834	3568	87	BSX_278	CD8 MNP-1	NA
DLX6	0	0.2013	0.97202	0.0288337	132484	3820	0.0280269	3568	100	DLX6_279	CD8 MNP-1	NA
DUXA	2.62536	3.5796	1.27384	0.045764	132484	6063	0.058296	3568	208	DUXA_280	CD8 MNP-1	NA
EMX2	0.502057	1.4563	1.22603	0.0192023	132484	2544	0.0235426	3568	84	EMX2_281	CD8 MNP-1	NA
EVX1	0.988357	1.9426	1.29313	0.018206	132484	2412	0.0235426	3568	84	EVX1_282	CD8 MNP-1	NA
EVX2	1.49676	2.451	1.3332	0.0197609	132484	2618	0.0263453	3568	94	EVX2_283	CD8 MNP-1	NA
GBX1	0	0.9442	1.14332	0.0210818	132484	2793	0.0241031	3568	86	GBX1_284	CD8 MNP-1	NA
GBX2	0	0.802	1.10663	0.0260862	132484	3456	0.0288677	3568	103	GBX2_285	CD8 MNP-1	NA
GSC2	0	0.0002	0.670832	0.0238142	132484	3155	0.0159753	3568	57	GSC2_286	CD8 MNP-1	NA
GSX1	1.29826	2.2525	1.23073	0.0348419	132484	4616	0.0428812	3568	153	GSX1_287	CD8 MNP-1	NA
HESX1	0.244757	1.199	1.16002	0.0265768	132484	3521	0.0308296	3568	110	HESX1_288	CD8 MNP-1	NA
HMBOX1	0.502757	1.457	1.19705	0.0248181	132484	3288	0.0297085	3568	106	HMBOX1_289	CD8 MNP-1	NA
HOXA10	0	0.6902	1.04803	0.0796926	132484	10558	0.0835202	3568	298	HOXA10_290	CD8 MNP-1	NA
HOXB3	3.07586	4.0301	1.3573	0.032419	132484	4295	0.0440022	3568	157	HOXB3_291	CD8 MNP-1	NA
HOXC10	0	0.4355	1.03303	0.0339135	132484	4493	0.0350336	3568	125	HOXC10_292	CD8 MNP-1	NA
HOXC12	0	0.136	0.938641	0.0229915	132484	3046	0.0215807	3568	77	HOXC12_293	CD8 MNP-1	NA
HOXC13	0	0.472	1.03874	0.0361553	132484	4790	0.0375561	3568	134	HOXC13_294	CD8 MNP-1	NA
HOXD11	0	0.3334	1.01307	0.0254521	132484	3372	0.0257848	3568	92	HOXD11_295	CD8 MNP-1	NA
ISL2	0.168857	1.1231	1.11995	0.0405407	132484	5371	0.0454036	3568	162	ISL2_296	CD8 MNP-1	NA
FOXK1	4.93466	5.8889	1.30636	0.0658646	132484	8726	0.0860426	3568	307	FOXK1_297	CD8 MNP-1	NA
GATA2	0.239657	1.1939	1.1136	0.0498324	132484	6602	0.0554933	3568	198	GATA2_298	CD8 MNP-1	NA
HIF1A	0	0.1616	0.952081	0.02355	132484	3120	0.0224215	3568	80	HIF1A_299	CD8 MNP-1	NA
MYC	1.45446	2.4087	1.22613	0.0395444	132484	5239	0.0484865	3568	173	MYC_300	CD8 MNP-1	NA
MYB	0	0.2954	1.00114	0.0408729	132484	5415	0.0409193	3568	146	MYB_301	CD8 MNP-1	NA
MYCN	0	0.8485	1.10781	0.0288412	132484	3821	0.0319507	3568	114	MYCN_302	CD8 MNP-1	NA
NEUROD1	0	0.0003	0.828014	0.0822514	132484	10897	0.0681054	3568	243	NEUROD1_303	CD8 MNP-1	NA
NFIC	0	0.0783	0.941486	0.0657891	132484	8716	0.0619395	3568	221	NFIC_304	CD8 MNP-1	NA
NFYA	3.87146	4.8257	1.32548	0.0473642	132484	6275	0.0627803	3568	224	NFYA_305	CD8 MNP-1	NA
NR1H4	1.19816	2.1524	1.22322	0.0348268	132484	4614	0.0426009	3568	152	NR1H4_306	CD8 MNP-1	NA
NR2F2	0.951457	1.9057	1.14173	0.0677516	132484	8976	0.0773543	3568	276	NR2F2_307	CD8 MNP-1	NA
PAX5	0	0.9023	1.11703	0.0281015	132484	3723	0.0313901	3568	112	PAX5_308	CD8 MNP-1	NA
PBX3	0.886057	1.8403	1.10622	0.10793	132484	14299	0.119395	3568	426	PBX3_309	CD8 MNP-1	NA
POU5F1	4.64976	5.604	1.25919	0.083912	132484	11117	0.105661	3568	377	POU5F1_310	CD8 MNP-1	NA
RBPJ	0	0.0009	0.868625	0.109704	132484	14534	0.0952915	3568	340	RBPJ_311	CD8 MNP-1	NA
RELB	1.18626	2.1405	1.19757	0.0432958	132484	5736	0.0518498	3568	185	RELB_312	CD8 MNP-1	NA
SIX1	0	0.3297	1.00783	0.0495003	132484	6558	0.0498879	3568	178	SIX1_313	CD8 MNP-1	NA
SIX2	0.920757	1.875	1.14108	0.0668081	132484	8851	0.0762332	3568	272	SIX2_314	CD8 MNP-1	NA
SOX10	1.01166	1.9659	1.11218	0.1071	132484	14189	0.119114	3568	425	SOX10_315	CD8 MNP-1	NA
SOX13	0	0.5168	1.04355	0.0410918	132484	5444	0.0428812	3568	153	SOX13_316	CD8 MNP-1	NA
TEAD2	0	0.005	0.847139	0.0529347	132484	7013	0.044843	3568	160	TEAD2_317	CD8 MNP-1	NA
TFDP1	0	0.5967	1.04517	0.0606035	132484	8029	0.0633408	3568	226	TFDP1_318	CD8 MNP-1	NA
ZBTB7A	3.10056	4.0548	1.20789	0.0867803	132484	11497	0.104821	3568	374	ZBTB7A_319	CD8 MNP-1	NA
ZEB1	0	0.0006	0.873286	0.127412	132484	16880	0.111267	3568	397	ZEB1_320	CD8 MNP-1	NA
ZNF24	0	0.5106	1.02871	0.0833686	132484	11045	0.0857623	3568	306	ZNF24_321	CD8 MNP-1	NA
ZNF384	0.732857	1.6871	1.05225	0.29938	132484	39663	0.315022	3568	1124	ZNF384_322	CD8 MNP-1	NA
ZNF282	0	0.2562	0.99263	0.0575994	132484	7631	0.0571749	3568	204	ZNF282_323	CD8 MNP-1	NA
ZSCAN4	0	0.2375	0.990817	0.0916488	132484	12142	0.0908072	3568	324	ZSCAN4_324	CD8 MNP-1	NA
GATA3	0	0.5129	1.04016	0.0463452	132484	6140	0.0482063	3568	172	GATA3_325	CD8 MNP-1	NA
FOS..JUN	169.529	170.483	3.38162	0.0546179	132484	7236	0.184697	3568	659	FOS..JUN_326	CD8 MNP-1	FOS..JUN
FOS..JUN.var.2	21.2849	22.2391	2.02191	0.0311887	132484	4132	0.0630605	3568	225	FOS..JUN.var.2_327	CD8 MNP-1	FOS..JUN.var.2
FOSB..JUN	21.562	22.5162	2.07578	0.0288941	132484	3828	0.0599776	3568	214	FOSB..JUN_328	CD8 MNP-1	FOSB..JUN
FOSL1..JUN	171.277	172.231	3.24492	0.0604601	132484	8010	0.196188	3568	700	FOSL1..JUN_329	CD8 MNP-1	FOSL1..JUN
FOSL1..JUN.var.2	21.753	22.7072	2.45282	0.0173681	132484	2301	0.0426009	3568	152	FOSL1..JUN.var.2_330	CD8 MNP-1	FOSL1..JUN.var.2
FOSL2..JUN	166.9	167.855	3.31404	0.0563238	132484	7462	0.186659	3568	666	FOSL2..JUN_331	CD8 MNP-1	FOSL2..JUN
FOSL2..JUN.var.2	31.5741	32.5283	2.22152	0.0335588	132484	4446	0.0745516	3568	266	FOSL2..JUN.var.2_332	CD8 MNP-1	FOSL2..JUN.var.2
JUN..JUNB	136.186	137.141	3.38414	0.0445563	132484	5903	0.150785	3568	538	JUN..JUNB_333	CD8 MNP-1	JUN..JUNB
JUN..JUNB.var.2	22.2812	23.2354	2.16392	0.0260333	132484	3449	0.0563341	3568	201	JUN..JUNB.var.2_334	CD8 MNP-1	JUN..JUNB.var.2
FOS..JUNB	158.144	159.098	3.43315	0.0495532	132484	6565	0.170123	3568	607	FOS..JUNB_335	CD8 MNP-1	FOS..JUNB
FOSB..JUNB	160.05	161.004	3.37801	0.0519383	132484	6881	0.175448	3568	626	FOSB..JUNB_336	CD8 MNP-1	FOSB..JUNB
FOSB..JUNB.var.2	22.007	22.9612	2.22478	0.0235576	132484	3121	0.0524103	3568	187	FOSB..JUNB.var.2_337	CD8 MNP-1	FOSB..JUNB.var.2
FOSL1..JUNB	162.163	163.117	3.29662	0.0555161	132484	7355	0.183016	3568	653	FOSL1..JUNB_338	CD8 MNP-1	FOSL1..JUNB
FOSL2..JUNB	159.989	160.944	3.34249	0.0531611	132484	7043	0.177691	3568	634	FOSL2..JUNB_339	CD8 MNP-1	FOSL2..JUNB
FOSL2..JUNB.var.2	27.9983	28.9525	2.443	0.0224857	132484	2979	0.0549327	3568	196	FOSL2..JUNB.var.2_340	CD8 MNP-1	FOSL2..JUNB.var.2
FOS..JUND	161.544	162.499	3.16226	0.0607998	132484	8055	0.192265	3568	686	FOS..JUND_341	CD8 MNP-1	FOS..JUND
FOSL1..JUND	155.734	156.688	3.20571	0.0570031	132484	7552	0.182735	3568	652	FOSL1..JUND_342	CD8 MNP-1	FOSL1..JUND
FOSL1..JUND.var.2	13.5187	14.4729	1.96288	0.0222744	132484	2951	0.043722	3568	156	FOSL1..JUND.var.2_343	CD8 MNP-1	NA
FOSL2..JUND	160.431	161.385	3.39286	0.0515458	132484	6829	0.174888	3568	624	FOSL2..JUND_344	CD8 MNP-1	FOSL2..JUND
FOSL2..JUND.var.2	23.8688	24.823	2.09935	0.0307056	132484	4068	0.0644619	3568	230	FOSL2..JUND.var.2_345	CD8 MNP-1	FOSL2..JUND.var.2
NR1H4..RXRA	0	0.3605	1.01777	0.0319435	132484	4232	0.0325112	3568	116	NR1H4..RXRA_346	CD8 MNP-1	NA
NR4A2..RXRA	0	0.0443	0.886609	0.0316114	132484	4188	0.0280269	3568	100	NR4A2..RXRA_347	CD8 MNP-1	NA
PPARA..RXRA	0	0.2086	0.983581	0.0720917	132484	9551	0.0709081	3568	253	PPARA..RXRA_348	CD8 MNP-1	NA
RARA..RXRG	0	0.0161	0.895777	0.0707104	132484	9368	0.0633408	3568	226	RARA..RXRG_349	CD8 MNP-1	NA
RORB	2.59546	3.5497	1.27972	0.0435826	132484	5774	0.0557735	3568	199	RORB_350	CD8 MNP-1	NA
RORC	2.34596	3.3002	1.26482	0.0440959	132484	5842	0.0557735	3568	199	RORC_351	CD8 MNP-1	NA
SOX15	1.08206	2.0363	1.11216	0.112142	132484	14857	0.12472	3568	445	SOX15_352	CD8 MNP-1	NA
TFE3	6.28086	7.2351	1.60486	0.0242746	132484	3216	0.0389574	3568	139	TFE3_353	CD8 MNP-1	NA
VDR	0	0.4514	1.02616	0.0606337	132484	8033	0.0622197	3568	222	VDR_354	CD8 MNP-1	NA
IRF3	7.71016	8.6644	1.27098	0.121283	132484	16068	0.154148	3568	550	IRF3_355	CD8 MNP-1	NA
IRF4	24.8342	25.7884	1.78601	0.0568069	132484	7526	0.101457	3568	362	IRF4_356	CD8 MNP-1	IRF4
IRF5	7.76426	8.7185	1.52776	0.0379744	132484	5031	0.0580157	3568	207	IRF5_357	CD8 MNP-1	NA
TCF7L1	3.06256	4.0168	1.20378	0.088939	132484	11783	0.107063	3568	382	TCF7L1_358	CD8 MNP-1	NA
ARGFX	0	0.0112	0.852213	0.0420956	132484	5577	0.0358744	3568	128	ARGFX_359	CD8 MNP-1	NA
ARNT2	4.34516	5.2994	1.46952	0.0270825	132484	3588	0.0397982	3568	142	ARNT2_360	CD8 MNP-1	NA
ATF6	5.22196	6.1762	1.58251	0.0217838	132484	2886	0.0344731	3568	123	ATF6_361	CD8 MNP-1	NA
ATOH1.var.2	0	0.8688	1.06338	0.0803871	132484	10650	0.0854821	3568	305	ATOH1.var.2_362	CD8 MNP-1	NA
ATOH7	0.973157	1.9274	1.22359	0.0297772	132484	3945	0.036435	3568	130	ATOH7_363	CD8 MNP-1	NA
BACH2	104.846	105.801	3.14281	0.0413786	132484	5482	0.130045	3568	464	BACH2_364	CD8 MNP-1	BACH2
BACH2.var.2	8.24346	9.1977	1.72964	0.0225235	132484	2984	0.0389574	3568	139	BACH2.var.2_365	CD8 MNP-1	NA
BARX2	0	0.3652	1.01141	0.0750959	132484	9949	0.0759529	3568	271	BARX2_366	CD8 MNP-1	NA
BHLHA15.var.2	0	0.5955	1.04132	0.0707859	132484	9378	0.0737108	3568	263	BHLHA15.var.2_367	CD8 MNP-1	NA
CDX4	0.422957	1.3772	1.11861	0.0581278	132484	7701	0.0650224	3568	232	CDX4_368	CD8 MNP-1	NA
CREB3L4	2.24286	3.1971	1.32751	0.0287129	132484	3804	0.0381166	3568	136	CREB3L4_369	CD8 MNP-1	NA
CREB3L4.var.2	11.6601	12.6143	1.97459	0.0188778	132484	2501	0.0372758	3568	133	CREB3L4.var.2_370	CD8 MNP-1	NA
DLX5	0	0.3321	1.01229	0.0268561	132484	3558	0.0271861	3568	97	DLX5_371	CD8 MNP-1	NA
DMRTA2	0.221657	1.1759	1.12014	0.0437864	132484	5801	0.0490471	3568	175	DMRTA2_372	CD8 MNP-1	NA
DMRTC2	0	0.5732	1.04773	0.0486851	132484	6450	0.051009	3568	182	DMRTC2_373	CD8 MNP-1	NA
DPRX	0	0.1154	0.929413	0.0247275	132484	3276	0.0229821	3568	82	DPRX_374	CD8 MNP-1	NA
DRGX	0	0.1427	0.945814	0.026373	132484	3494	0.0249439	3568	89	DRGX_375	CD8 MNP-1	NA
ELF2	0.530657	1.4849	1.14087	0.0476586	132484	6314	0.0543722	3568	194	ELF2_376	CD8 MNP-1	NA
ETS2	2.06856	3.0228	1.26814	0.0386764	132484	5124	0.0490471	3568	175	ETS2_377	CD8 MNP-1	NA
FERD3L	0	0.3428	1.00895	0.0630567	132484	8354	0.0636211	3568	227	FERD3L_378	CD8 MNP-1	NA
FOXE1	1.60306	2.5573	1.14202	0.0989025	132484	13103	0.112948	3568	403	FOXE1_379	CD8 MNP-1	NA
FOXN3	0.504957	1.4592	1.14485	0.0440657	132484	5838	0.0504484	3568	180	FOXN3_380	CD8 MNP-1	NA
GLI3	0	0.0279	0.915129	0.0777905	132484	10306	0.0711883	3568	254	GLI3_381	CD8 MNP-1	NA
HES6	0	0.1784	0.964446	0.0308037	132484	4081	0.0297085	3568	106	HES6_382	CD8 MNP-1	NA
HNF4A.var.2	0	0.0448	0.907385	0.0469491	132484	6220	0.0426009	3568	152	HNF4A.var.2_383	CD8 MNP-1	NA
HOXA1	0	0.8354	1.15906	0.0135413	132484	1794	0.0156951	3568	56	HOXA1_384	CD8 MNP-1	NA
HOXA4	6.42596	7.3802	1.48616	0.0367743	132484	4872	0.0546525	3568	195	HOXA4_385	CD8 MNP-1	NA
HOXA6	0	0.1752	0.958894	0.0242595	132484	3214	0.0232623	3568	83	HOXA6_386	CD8 MNP-1	NA
HOXA7	0	0.2508	0.986499	0.0173304	132484	2296	0.0170964	3568	61	HOXA7_387	CD8 MNP-1	NA
HOXB4	5.53156	6.4858	1.4221	0.0411899	132484	5457	0.0585762	3568	209	HOXB4_388	CD8 MNP-1	NA
HOXB6	0	0.4162	1.02975	0.0326605	132484	4327	0.0336323	3568	120	HOXB6_389	CD8 MNP-1	NA
HOXB7	0	0.9328	1.1282	0.0253389	132484	3357	0.0285874	3568	102	HOXB7_390	CD8 MNP-1	NA
HOXB8	0	0.6401	1.07971	0.0259579	132484	3439	0.0280269	3568	100	HOXB8_391	CD8 MNP-1	NA
HOXB9	0	0.5772	1.07043	0.0243501	132484	3226	0.026065	3568	93	HOXB9_392	CD8 MNP-1	NA
HOXC4	5.76236	6.7166	1.47333	0.0348118	132484	4612	0.0512892	3568	183	HOXC4_393	CD8 MNP-1	NA
HOXC8	0	0.0317	0.84173	0.020644	132484	2735	0.0173767	3568	62	HOXC8_394	CD8 MNP-1	NA
HOXD10	0	0.1433	0.943716	0.0240557	132484	3187	0.0227018	3568	81	HOXD10_395	CD8 MNP-1	NA
HOXD4	5.53156	6.4858	1.4221	0.0411899	132484	5457	0.0585762	3568	209	HOXD4_396	CD8 MNP-1	NA
IKZF1	9.08446	10.0387	1.2179	0.197677	132484	26189	0.240751	3568	859	IKZF1_397	CD8 MNP-1	NA
IRF6	4.99946	5.9537	1.77564	0.0124694	132484	1652	0.0221413	3568	79	IRF6_398	CD8 MNP-1	NA
KLF10	5.28906	6.2433	1.20064	0.145195	132484	19236	0.174327	3568	622	KLF10_399	CD8 MNP-1	NA
KLF11	5.67956	6.6338	1.1923	0.165016	132484	21862	0.196749	3568	702	KLF11_400	CD8 MNP-1	NA
KLF15	6.09416	7.0484	1.18726	0.182241	132484	24144	0.216368	3568	772	KLF15_401	CD8 MNP-1	NA
KLF17	0	0.521	1.02161	0.14595	132484	19336	0.149103	3568	532	KLF17_402	CD8 MNP-1	NA
KLF2	4.63806	5.5923	1.14747	0.213475	132484	28282	0.244955	3568	874	KLF2_403	CD8 MNP-1	NA
KLF3	2.44506	3.3993	1.15888	0.113667	132484	15059	0.131726	3568	470	KLF3_404	CD8 MNP-1	NA
KLF6	7.06996	8.0242	1.23838	0.139413	132484	18470	0.172646	3568	616	KLF6_405	CD8 MNP-1	NA
LHX1	0	0.0376	0.847153	0.0195193	132484	2586	0.0165359	3568	59	LHX1_406	CD8 MNP-1	NA
LHX5	0	0.2185	0.978594	0.0303584	132484	4022	0.0297085	3568	106	LHX5_407	CD8 MNP-1	NA
MAF	1.97986	2.9341	1.28238	0.0338758	132484	4488	0.0434417	3568	155	MAF_408	CD8 MNP-1	NA
MAFA	1.44856	2.4028	1.24118	0.0350005	132484	4637	0.0434417	3568	155	MAFA_409	CD8 MNP-1	NA
MAZ	0	0.0103	0.940296	0.226231	132484	29972	0.212724	3568	759	MAZ_410	CD8 MNP-1	NA
MSANTD3	0	0.1146	0.95412	0.0599242	132484	7939	0.0571749	3568	204	MSANTD3_411	CD8 MNP-1	NA
MSGN1	0	0.5235	1.05641	0.0267957	132484	3550	0.0283072	3568	101	MSGN1_412	CD8 MNP-1	NA
NFATC4	3.44806	4.4023	1.24024	0.0736693	132484	9760	0.0913677	3568	326	NFATC4_413	CD8 MNP-1	NA
NFIC.var.2	0	0.1123	0.952814	0.0588297	132484	7794	0.0560538	3568	200	NFIC.var.2_414	CD8 MNP-1	NA
NFIX.var.2	0	0.1393	0.962342	0.0588297	132484	7794	0.0566143	3568	202	NFIX.var.2_415	CD8 MNP-1	NA
NHLH2	0	0.2555	0.993313	0.0747713	132484	9906	0.0742713	3568	265	NHLH2_416	CD8 MNP-1	NA
NKX6.3	0.0435575	0.9978	1.10644	0.0407823	132484	5403	0.0451233	3568	161	NKX6.3_417	CD8 MNP-1	NA
NR1D1	0	0.0072	0.879024	0.0739712	132484	9800	0.0650224	3568	232	NR1D1_418	CD8 MNP-1	NA
NR1D2	0	0.8964	1.0822	0.0533498	132484	7068	0.0577354	3568	206	NR1D2_419	CD8 MNP-1	NA
NR1I2	0	0.0448	0.900608	0.0407672	132484	5401	0.0367152	3568	131	NR1I2_420	CD8 MNP-1	NA
NR1I3	0	0.8935	1.08601	0.0487757	132484	6462	0.0529709	3568	189	NR1I3_421	CD8 MNP-1	NA
NR2C1	0	0.0014	0.822824	0.0565427	132484	7491	0.0465247	3568	166	NR2C1_422	CD8 MNP-1	NA
NR2C2.var.2	0	0.8801	1.07898	0.0553274	132484	7330	0.0596973	3568	213	NR2C2.var.2_423	CD8 MNP-1	NA
NR2F1.var.2	0	0.0842	0.946294	0.0707859	132484	9378	0.0669843	3568	239	NR2F1.var.2_424	CD8 MNP-1	NA
NR2F1.var.3	0	0.6899	1.07268	0.037363	132484	4950	0.0400785	3568	143	NR2F1.var.3_425	CD8 MNP-1	NA
NR2F6.var.3	0	0.2113	0.977953	0.03611	132484	4784	0.0353139	3568	126	NR2F6.var.3_426	CD8 MNP-1	NA
NR5A1	0	0.0197	0.901088	0.0706048	132484	9354	0.0636211	3568	227	NR5A1_427	CD8 MNP-1	NA
NR6A1	0	0.1399	0.963254	0.0611017	132484	8095	0.0588565	3568	210	NR6A1_428	CD8 MNP-1	NA
OSR1	0	0.3606	1.02009	0.0261013	132484	3458	0.0266256	3568	95	OSR1_429	CD8 MNP-1	NA
OVOL1	1.72136	2.6756	1.59984	0.00753299	132484	998	0.0120516	3568	43	OVOL1_430	CD8 MNP-1	NA
OVOL2	0.734557	1.6888	1.44043	0.00700462	132484	928	0.0100897	3568	36	OVOL2_431	CD8 MNP-1	NA
PAX3.var.2	0.133257	1.0875	1.20835	0.0136847	132484	1813	0.0165359	3568	59	PAX3.var.2_432	CD8 MNP-1	NA
PITX2	0	0.0002	0.728062	0.0346457	132484	4590	0.0252242	3568	90	PITX2_433	CD8 MNP-1	NA
PLAGL2	0	0.0051	0.872844	0.0754582	132484	9997	0.0658632	3568	235	PLAGL2_434	CD8 MNP-1	NA
POU6F1.var.2	1.44866	2.4029	1.21818	0.0421032	132484	5578	0.0512892	3568	183	POU6F1.var.2_435	CD8 MNP-1	NA
PPARD	0	0.1225	0.960079	0.0691857	132484	9166	0.0664238	3568	237	PPARD_436	CD8 MNP-1	NA
RARB.var.3	0.703657	1.6579	1.20383	0.0284034	132484	3763	0.0341928	3568	122	RARB.var.3_437	CD8 MNP-1	NA
RARG.var.3	0	0.5189	1.05576	0.0265466	132484	3517	0.0280269	3568	100	RARG.var.3_438	CD8 MNP-1	NA
RFX7	2.70646	3.6607	1.41212	0.0222291	132484	2945	0.0313901	3568	112	RFX7_439	CD8 MNP-1	NA
RXRB.var.2	0	0.5085	1.04926	0.0309849	132484	4105	0.0325112	3568	116	RXRB.var.2_440	CD8 MNP-1	NA
RXRG.var.2	0	0.6823	1.07019	0.0387594	132484	5135	0.0414798	3568	148	RXRG.var.2_441	CD8 MNP-1	NA
SMAD5	0	0.0491	0.817519	0.0106277	132484	1408	0.00868834	3568	31	SMAD5_442	CD8 MNP-1	NA
SNAI1	0	0	0.813593	0.118158	132484	15654	0.0961323	3568	343	SNAI1_443	CD8 MNP-1	NA
SNAI3	0	0	0.811874	0.115991	132484	15367	0.0941704	3568	336	SNAI3_444	CD8 MNP-1	NA
SOHLH2	0	0.4726	1.04931	0.0235047	132484	3114	0.0246637	3568	88	SOHLH2_445	CD8 MNP-1	NA
SOX12	0	0.2698	0.994012	0.0174814	132484	2316	0.0173767	3568	62	SOX12_446	CD8 MNP-1	NA
SOX14	0	0.8431	1.10976	0.0275279	132484	3647	0.0305493	3568	109	SOX14_447	CD8 MNP-1	NA
SOX18	0.0180575	0.9723	1.12927	0.0270523	132484	3584	0.0305493	3568	109	SOX18_448	CD8 MNP-1	NA
SP9	5.00316	5.9574	1.16823	0.18449	132484	24442	0.215527	3568	769	SP9_449	CD8 MNP-1	NA
TBX18	6.99266	7.9469	1.26269	0.117418	132484	15556	0.148262	3568	529	TBX18_450	CD8 MNP-1	NA
TBX3	11.2187	12.1729	1.40559	0.0851424	132484	11280	0.119675	3568	427	TBX3_451	CD8 MNP-1	NA
TBX6	14.0916	15.0458	1.48774	0.076296	132484	10108	0.113509	3568	405	TBX6_452	CD8 MNP-1	NA
TCF21.var.2	0	0.0133	0.802976	0.0216403	132484	2867	0.0173767	3568	62	TCF21.var.2_453	CD8 MNP-1	NA
TFAP2E	0	0.079	0.934455	0.0521874	132484	6914	0.0487668	3568	174	TFAP2E_454	CD8 MNP-1	NA
TFAP4.var.2	2.89956	3.8538	1.40596	0.0243199	132484	3222	0.0341928	3568	122	TFAP4.var.2_455	CD8 MNP-1	NA
TGIF2LX	0	0.8089	1.09883	0.0306075	132484	4055	0.0336323	3568	120	TGIF2LX_456	CD8 MNP-1	NA
TGIF2LY	0	0.4131	1.03142	0.0285317	132484	3780	0.0294283	3568	105	TGIF2LY_457	CD8 MNP-1	NA
THAP11	0	0.0137	0.904025	0.0889768	132484	11788	0.0804372	3568	287	THAP11_458	CD8 MNP-1	NA
THRB	0	0.0057	0.871401	0.0710803	132484	9417	0.0619395	3568	221	THRB_459	CD8 MNP-1	NA
THRB.var.2	0	0.1019	0.933819	0.0354156	132484	4692	0.0330717	3568	118	THRB.var.2_460	CD8 MNP-1	NA
THRB.var.3	0	0.4766	1.02835	0.0659551	132484	8738	0.0678251	3568	242	THRB.var.3_461	CD8 MNP-1	NA
TLX2	0.0334575	0.9877	1.11893	0.0325624	132484	4314	0.036435	3568	130	TLX2_462	CD8 MNP-1	NA
VEZF1	0	0.0037	0.83879	0.0524592	132484	6950	0.0440022	3568	157	VEZF1_463	CD8 MNP-1	NA
ZBTB26	0	0.0009	0.86377	0.102533	132484	13584	0.088565	3568	316	ZBTB26_464	CD8 MNP-1	NA
ZBTB32	0.681657	1.6359	1.15434	0.0466169	132484	6176	0.0538117	3568	192	ZBTB32_465	CD8 MNP-1	NA
ZBTB6	0	0	0.782872	0.119214	132484	15794	0.0933296	3568	333	ZBTB6_466	CD8 MNP-1	NA
ZFP57	0	0.0056	0.785152	0.0257012	132484	3405	0.0201794	3568	72	ZFP57_467	CD8 MNP-1	NA
ZIC5	0	0.0071	0.881029	0.0766659	132484	10157	0.0675448	3568	241	ZIC5_468	CD8 MNP-1	NA
ZKSCAN1	0	0.4586	1.037	0.0348646	132484	4619	0.0361547	3568	129	ZKSCAN1_469	CD8 MNP-1	NA
ZNF135	0	0	0.77421	0.226616	132484	30023	0.175448	3568	626	ZNF135_470	CD8 MNP-1	NA
ZNF136	0	0.2607	0.993575	0.0569805	132484	7549	0.0566143	3568	202	ZNF136_471	CD8 MNP-1	NA
ZNF140	0	0.0421	0.924976	0.0742354	132484	9835	0.0686659	3568	245	ZNF140_472	CD8 MNP-1	NA
ZNF274	0	0.4333	1.0256	0.052195	132484	6915	0.0535314	3568	191	ZNF274_473	CD8 MNP-1	NA
ZNF317	1.88226	2.8365	1.1679	0.083512	132484	11064	0.0975336	3568	348	ZNF317_474	CD8 MNP-1	NA
ZNF382	0.433857	1.3881	1.12288	0.0551614	132484	7308	0.0619395	3568	221	ZNF382_475	CD8 MNP-1	NA
ZNF460	0	0	0.877338	0.334788	132484	44354	0.293722	3568	1048	ZNF460_476	CD8 MNP-1	NA
ZNF528	0	0.0028	0.870742	0.086584	132484	11471	0.0753924	3568	269	ZNF528_477	CD8 MNP-1	NA
ZNF682	0	0.0408	0.940811	0.117969	132484	15629	0.110987	3568	396	ZNF682_478	CD8 MNP-1	NA
ZNF684	0	0.0032	0.868323	0.0813381	132484	10776	0.0706278	3568	252	ZNF684_479	CD8 MNP-1	NA
ZNF75D	0	0.2815	0.998209	0.102201	132484	13540	0.102018	3568	364	ZNF75D_480	CD8 MNP-1	NA
ZSCAN29	1.32526	2.2795	1.30955	0.0205459	132484	2722	0.0269058	3568	96	ZSCAN29_481	CD8 MNP-1	NA
ASCL1	0	0.0356	0.924844	0.0836403	132484	11081	0.0773543	3568	276	ASCL1_482	CD8 MNP-1	NA
ATF3	32.7224	33.6766	2.42639	0.0266825	132484	3535	0.0647422	3568	231	ATF3_483	CD8 MNP-1	ATF3
BARHL1	0.414857	1.3691	1.32959	0.00864255	132484	1145	0.011491	3568	41	BARHL1_484	CD8 MNP-1	NA
BATF..JUN	163.273	164.227	2.89189	0.075594	132484	10015	0.21861	3568	780	BATF..JUN_485	CD8 MNP-1	BATF..JUN
BCL6	0	0.0049	0.834061	0.045364	132484	6010	0.0378363	3568	135	BCL6_486	CD8 MNP-1	NA
CDX1	0.881157	1.8354	1.15505	0.0545953	132484	7233	0.0630605	3568	225	CDX1_487	CD8 MNP-1	NA
E2F2	0	0.0007	0.646824	0.0160321	132484	2124	0.01037	3568	37	E2F2_488	CD8 MNP-1	NA
E2F3	0	0.3031	1.01796	0.00578183	132484	766	0.00588565	3568	21	E2F3_489	CD8 MNP-1	NA
E2F4	0	0.0023	0.645967	0.0117146	132484	1552	0.00756726	3568	27	E2F4_490	CD8 MNP-1	NA
EMX1	0	0.5872	1.07336	0.0237614	132484	3148	0.0255045	3568	91	EMX1_491	CD8 MNP-1	NA
FOXD2	1.36206	2.3163	1.12844	0.104314	132484	13820	0.117713	3568	420	FOXD2_492	CD8 MNP-1	NA
GATA5	0.0313575	0.9856	1.1058	0.0402992	132484	5339	0.0445628	3568	159	GATA5_493	CD8 MNP-1	NA
GFI1	0	0.0348	0.911852	0.0627019	132484	8307	0.0571749	3568	204	GFI1_494	CD8 MNP-1	NA
GLI2	0	0.0697	0.943115	0.0793454	132484	10512	0.0748318	3568	267	GLI2_495	CD8 MNP-1	NA
GSX2	3.19806	4.1523	1.40474	0.0267353	132484	3542	0.0375561	3568	134	GSX2_496	CD8 MNP-1	NA
HES1	0.134957	1.0892	1.11427	0.0420051	132484	5565	0.0468049	3568	167	HES1_497	CD8 MNP-1	NA
HES2	0	0.9357	1.12519	0.0266523	132484	3531	0.0299888	3568	107	HES2_498	CD8 MNP-1	NA
HOXA13	0	0.0518	0.921418	0.0571843	132484	7576	0.0526906	3568	188	HOXA13_499	CD8 MNP-1	NA
HOXA2	0	0.8354	1.15906	0.0135413	132484	1794	0.0156951	3568	56	HOXA2_500	CD8 MNP-1	NA
HOXA5	0	0.6475	1.08606	0.0232254	132484	3077	0.0252242	3568	90	HOXA5_501	CD8 MNP-1	NA
HOXA9	0	0.2109	0.953368	0.00558558	132484	740	0.00532511	3568	19	HOXA9_502	CD8 MNP-1	NA
HOXB2	0	0.7451	1.11281	0.0198967	132484	2636	0.0221413	3568	79	HOXB2_503	CD8 MNP-1	NA
HOXB5	0	0.8354	1.15906	0.0135413	132484	1794	0.0156951	3568	56	HOXB5_504	CD8 MNP-1	NA
HOXC9	0	0.454	1.04431	0.0241539	132484	3200	0.0252242	3568	90	HOXC9_505	CD8 MNP-1	NA
HOXD13	0	0.7672	1.07702	0.0431977	132484	5723	0.0465247	3568	166	HOXD13_506	CD8 MNP-1	NA
HOXD3	0.412557	1.3668	1.17698	0.0273844	132484	3628	0.0322309	3568	115	HOXD3_507	CD8 MNP-1	NA
HOXD8	0	0.5807	1.07247	0.0235198	132484	3116	0.0252242	3568	90	HOXD8_508	CD8 MNP-1	NA
HOXD9	0.919257	1.8735	1.1448	0.063653	132484	8433	0.07287	3568	260	HOXD9_509	CD8 MNP-1	NA
JUNB.var.2	17.4736	18.4278	2.13789	0.0213686	132484	2831	0.0456839	3568	163	JUNB.var.2_510	CD8 MNP-1	JUNB.var.2
LHX9	0	0.7283	1.08847	0.0296111	132484	3923	0.0322309	3568	115	LHX9_511	CD8 MNP-1	NA
LMX1A	0	0.1398	0.952475	0.0364874	132484	4834	0.0347534	3568	124	LMX1A_512	CD8 MNP-1	NA
LMX1B	0	0.0552	0.91814	0.049757	132484	6592	0.0456839	3568	163	LMX1B_513	CD8 MNP-1	NA
NEUROG1	0	0.6048	1.09573	0.0158585	132484	2101	0.0173767	3568	62	NEUROG1_514	CD8 MNP-1	NA
NRL	0.376357	1.3306	1.13756	0.0418843	132484	5549	0.0476457	3568	170	NRL_515	CD8 MNP-1	NA
PITX1	0	0.0268	0.853112	0.0269391	132484	3569	0.0229821	3568	82	PITX1_516	CD8 MNP-1	NA
PRRX2	0	0.7368	1.08986	0.0295734	132484	3918	0.0322309	3568	115	PRRX2_517	CD8 MNP-1	NA
SOX4	0.147557	1.1018	1.07757	0.0868709	132484	11509	0.0936099	3568	334	SOX4_518	CD8 MNP-1	NA
SOX8	0.103557	1.0578	1.10118	0.0498853	132484	6609	0.0549327	3568	196	SOX8_519	CD8 MNP-1	NA
SP1	8.72886	9.6831	1.24395	0.160193	132484	21223	0.199271	3568	711	SP1_520	CD8 MNP-1	NA
SP2	1.23006	2.1843	1.08916	0.179614	132484	23796	0.195628	3568	698	SP2_521	CD8 MNP-1	NA
SP3	5.73436	6.6886	1.17951	0.185577	132484	24586	0.21889	3568	781	SP3_522	CD8 MNP-1	NA
TCFL5	0	0.4879	1.03586	0.0473491	132484	6273	0.0490471	3568	175	TCFL5_523	CD8 MNP-1	NA
TFEC	4.91566	5.8699	1.45341	0.0323964	132484	4292	0.0470852	3568	168	TFEC_524	CD8 MNP-1	NA
ZNF740	0	0.1641	0.980769	0.136024	132484	18021	0.133408	3568	476	ZNF740_525	CD8 MNP-1	NA
ASCL1.var.2	0	0.0001	0.865236	0.147708	132484	19569	0.127803	3568	456	ASCL1.var.2_526	CD8 MNP-1	NA
ATF2	26.017	26.9712	1.76091	0.0627095	132484	8308	0.110426	3568	394	ATF2_527	CD8 MNP-1	ATF2
BACH1	71.2948	72.249	2.22102	0.072054	132484	9546	0.160034	3568	571	BACH1_528	CD8 MNP-1	BACH1
BATF	162.024	162.978	2.88567	0.0754657	132484	9998	0.217769	3568	777	BATF_529	CD8 MNP-1	BATF
BHLHE22.var.2	0	0.0135	0.900211	0.083127	132484	11013	0.0748318	3568	267	BHLHE22.var.2_530	CD8 MNP-1	NA
CEBPG.var.2	2.82466	3.7789	1.24231	0.060913	132484	8070	0.0756726	3568	270	CEBPG.var.2_531	CD8 MNP-1	NA
EBF3	0	0	0.780199	0.0977099	132484	12945	0.0762332	3568	272	EBF3_532	CD8 MNP-1	NA
HAND2	0	0.0452	0.924208	0.0688385	132484	9120	0.0636211	3568	227	HAND2_533	CD8 MNP-1	NA
MEIS1.var.2	0.797957	1.7522	1.15753	0.0496362	132484	6576	0.0574552	3568	205	MEIS1.var.2_534	CD8 MNP-1	NA
MEIS2.var.2	0	0.3428	1.009	0.0624981	132484	8280	0.0630605	3568	225	MEIS2.var.2_535	CD8 MNP-1	NA
MYF5	0	0.5308	1.0391	0.0547538	132484	7254	0.0568946	3568	203	MYF5_536	CD8 MNP-1	NA
NEUROG2.var.2	0	0	0.79928	0.0792473	132484	10499	0.0633408	3568	226	NEUROG2.var.2_537	CD8 MNP-1	NA
NFIB	0	0.0026	0.871149	0.0887956	132484	11764	0.0773543	3568	276	NFIB_538	CD8 MNP-1	NA
NFYC	3.57636	4.5306	1.30403	0.0498626	132484	6606	0.0650224	3568	232	NFYC_539	CD8 MNP-1	NA
NKX2.2	0	0.0962	0.951581	0.0718653	132484	9521	0.0683857	3568	244	NKX2.2_540	CD8 MNP-1	NA
OSR2	0	0.0085	0.901054	0.101401	132484	13434	0.0913677	3568	326	OSR2_541	CD8 MNP-1	NA
PRDM4	2.81966	3.7739	1.17463	0.108564	132484	14383	0.127522	3568	455	PRDM4_542	CD8 MNP-1	NA
TCF12.var.2	0	0.0001	0.850652	0.133767	132484	17722	0.113789	3568	406	TCF12.var.2_543	CD8 MNP-1	NA
ZBTB12	0	0.0012	0.836213	0.0680384	132484	9014	0.0568946	3568	203	ZBTB12_544	CD8 MNP-1	NA
ZBTB14	0	0.8828	1.06658	0.0759412	132484	10061	0.0809978	3568	289	ZBTB14_545	CD8 MNP-1	NA
ZFP42	0	0.0952	0.948794	0.0655777	132484	8688	0.0622197	3568	222	ZFP42_546	CD8 MNP-1	NA
ZKSCAN5	0.713457	1.6677	1.06953	0.192869	132484	25552	0.206278	3568	736	ZKSCAN5_547	CD8 MNP-1	NA
ZNF148	0	0.9534	1.03238	0.285597	132484	37837	0.294843	3568	1052	ZNF148_548	CD8 MNP-1	NA
ZNF16	0	0.0016	0.874728	0.106375	132484	14093	0.0930493	3568	332	ZNF16_549	CD8 MNP-1	NA
ZNF341	0	0.5558	1.03774	0.0677893	132484	8981	0.0703475	3568	251	ZNF341_550	CD8 MNP-1	NA
ZNF449	0	0.1111	0.96371	0.0988799	132484	13100	0.0952915	3568	340	ZNF449_551	CD8 MNP-1	NA
ZNF652	0.479457	1.4337	1.11974	0.0608224	132484	8058	0.0681054	3568	243	ZNF652_552	CD8 MNP-1	NA
FOXA3	4.89556	5.8498	1.29626	0.0694046	132484	9195	0.0899664	3568	321	FOXA3_553	CD8 MNP-1	NA
ATF4	3.30266	4.2569	1.27861	0.0543613	132484	7202	0.0695067	3568	248	ATF4_554	CD8 MNP-1	NA
BATF3	162.419	163.373	2.87146	0.0765224	132484	10138	0.219731	3568	784	BATF3_555	CD8 MNP-1	BATF3
CDX2	0.628457	1.5827	1.10723	0.0860632	132484	11402	0.0952915	3568	340	CDX2_556	CD8 MNP-1	NA
CEBPA	1.24036	2.1946	1.17345	0.0568446	132484	7531	0.066704	3568	238	CEBPA_557	CD8 MNP-1	NA
CEBPD	1.55346	2.5077	1.22345	0.0426089	132484	5645	0.05213	3568	186	CEBPD_558	CD8 MNP-1	NA
CREB1	28.0717	29.0259	1.78881	0.0632982	132484	8386	0.113229	3568	404	CREB1_559	CD8 MNP-1	CREB1
CTCFL	0	0.0003	0.879569	0.155498	132484	20601	0.136771	3568	488	CTCFL_560	CD8 MNP-1	NA
E2F6	0	0.3436	1.00509	0.161733	132484	21427	0.162556	3568	580	E2F6_561	CD8 MNP-1	NA
EBF1	0	0	0.804824	0.105167	132484	13933	0.0846413	3568	302	EBF1_562	CD8 MNP-1	NA
EGR1	1.19986	2.1541	1.09685	0.154336	132484	20447	0.169283	3568	604	EGR1_563	CD8 MNP-1	NA
EHF	17.2833	18.2375	1.32544	0.177833	132484	23560	0.235706	3568	841	EHF_564	CD8 MNP-1	EHF
ELF1	14.9287	15.8829	1.29374	0.185222	132484	24539	0.23963	3568	855	ELF1_565	CD8 MNP-1	NA
ELF3	15.7372	16.6914	1.29021	0.196809	132484	26074	0.253924	3568	906	ELF3_566	CD8 MNP-1	ELF3
ESRRA	0	0.1396	0.96621	0.0722276	132484	9569	0.069787	3568	249	ESRRA_567	CD8 MNP-1	NA
ETV1	22.3763	23.3305	1.3548	0.191563	132484	25379	0.259529	3568	926	ETV1_568	CD8 MNP-1	ETV1
ETV4	8.70086	9.6551	1.20705	0.206651	132484	27378	0.249439	3568	890	ETV4_569	CD8 MNP-1	NA
ETV5	4.00316	4.9574	1.28331	0.0626793	132484	8304	0.0804372	3568	287	ETV5_570	CD8 MNP-1	NA
FOSL1	162.233	163.187	3.14333	0.0618792	132484	8198	0.194507	3568	694	FOSL1_571	CD8 MNP-1	FOSL1
FOXA1	4.21016	5.1644	1.24579	0.0843649	132484	11177	0.105101	3568	375	FOXA1_572	CD8 MNP-1	NA
FOXA2	4.88826	5.8425	1.27584	0.0786435	132484	10419	0.100336	3568	358	FOXA2_573	CD8 MNP-1	NA
FOXK2	8.23006	9.1843	1.40166	0.0651852	132484	8636	0.0913677	3568	326	FOXK2_574	CD8 MNP-1	NA
FOXP1	7.27496	8.2292	1.34493	0.076062	132484	10077	0.102298	3568	365	FOXP1_575	CD8 MNP-1	NA
GABPA	21.2807	22.2349	1.34554	0.191631	132484	25388	0.257848	3568	920	GABPA_576	CD8 MNP-1	GABPA
GATA1	0.572657	1.5269	1.15335	0.0425259	132484	5634	0.0490471	3568	175	GATA1_577	CD8 MNP-1	NA
GATA4	0.241357	1.1956	1.10568	0.0570333	132484	7556	0.0630605	3568	225	GATA4_578	CD8 MNP-1	NA
GATA6	0	0.9223	1.07602	0.0651173	132484	8627	0.0700673	3568	250	GATA6_579	CD8 MNP-1	NA
GRHL2	1.22426	2.1785	1.16357	0.0626264	132484	8297	0.07287	3568	260	GRHL2_580	CD8 MNP-1	NA
HLF	0.657557	1.6118	1.16139	0.04199	132484	5563	0.0487668	3568	174	HLF_581	CD8 MNP-1	NA
HNF4A	0	0.023	0.903535	0.0682422	132484	9041	0.0616592	3568	220	HNF4A_582	CD8 MNP-1	NA
HNF4G	0	0.0203	0.89911	0.0670194	132484	8879	0.0602578	3568	215	HNF4G_583	CD8 MNP-1	NA
HOXB13	0	0.0778	0.962046	0.14712	132484	19491	0.141536	3568	505	HOXB13_584	CD8 MNP-1	NA
JUNB	160.596	161.55	3.21894	0.0580749	132484	7694	0.186939	3568	667	JUNB_585	CD8 MNP-1	JUNB
JUND	155.964	156.918	3.29301	0.0537046	132484	7115	0.17685	3568	631	JUND_586	CD8 MNP-1	JUND
KLF4	4.09576	5.05	1.11288	0.288359	132484	38203	0.320908	3568	1145	KLF4_587	CD8 MNP-1	NA
KLF9	3.26666	4.2209	1.11511	0.239274	132484	31700	0.266816	3568	952	KLF9_588	CD8 MNP-1	NA
LHX2	0.948557	1.9028	1.19262	0.0385405	132484	5106	0.0459641	3568	164	LHX2_589	CD8 MNP-1	NA
MAFF	3.75676	4.711	1.24631	0.0760092	132484	10070	0.0947309	3568	338	MAFF_590	CD8 MNP-1	NA
MAFG	2.97016	3.9244	1.22224	0.0742958	132484	9843	0.0908072	3568	324	MAFG_591	CD8 MNP-1	NA
MAFK	14.5038	15.458	1.3588	0.131389	132484	17407	0.178531	3568	637	MAFK_592	CD8 MNP-1	NA
MEF2A	0	0.0566	0.963277	0.208614	132484	27638	0.200953	3568	717	MEF2A_593	CD8 MNP-1	NA
MITF	5.21316	6.1674	1.51725	0.0269693	132484	3573	0.0409193	3568	146	MITF_594	CD8 MNP-1	NA
MXI1	0	0.146	0.965878	0.0635473	132484	8419	0.0613789	3568	219	MXI1_595	CD8 MNP-1	NA
MYOD1	0	0.0022	0.878476	0.103688	132484	13737	0.0910874	3568	325	MYOD1_596	CD8 MNP-1	NA
MYOG	0	0.0374	0.919363	0.0707255	132484	9370	0.0650224	3568	232	MYOG_597	CD8 MNP-1	NA
MZF1	0	0.0183	0.89827	0.0695782	132484	9218	0.0625	3568	223	MZF1_598	CD8 MNP-1	NA
NFE2L1	51.4576	52.4118	2.09294	0.0641436	132484	8498	0.134249	3568	479	NFE2L1_599	CD8 MNP-1	NFE2L1
NFIL3	2.80176	3.756	1.26584	0.0511458	132484	6776	0.0647422	3568	231	NFIL3_600	CD8 MNP-1	NA
NFYB	1.87036	2.8246	1.21317	0.0540594	132484	7162	0.065583	3568	234	NFYB_601	CD8 MNP-1	NA
NKX2.5	0	0.2797	0.997426	0.0458018	132484	6068	0.0456839	3568	163	NKX2.5_602	CD8 MNP-1	NA
NR4A1	0	0.9009	1.0639	0.0850895	132484	11273	0.0905269	3568	323	NR4A1_603	CD8 MNP-1	NA
ONECUT1	0	0.0073	0.890337	0.088456	132484	11719	0.0787556	3568	281	ONECUT1_604	CD8 MNP-1	NA
OTX2	0	0.044	0.908964	0.0493343	132484	6536	0.044843	3568	160	OTX2_605	CD8 MNP-1	NA
PBX2	0	0.5533	1.03821	0.0653286	132484	8655	0.0678251	3568	242	PBX2_606	CD8 MNP-1	NA
PHOX2B	0	0.115	0.972186	0.150486	132484	19937	0.1463	3568	522	PHOX2B_607	CD8 MNP-1	NA
PKNOX1	1.05456	2.0088	1.12292	0.0938453	132484	12433	0.105381	3568	376	PKNOX1_608	CD8 MNP-1	NA
POU2F3	4.14266	5.0969	1.23183	0.092147	132484	12208	0.113509	3568	405	POU2F3_609	CD8 MNP-1	NA
PRDM1	0	0.6731	1.03334	0.141851	132484	18793	0.146581	3568	523	PRDM1_610	CD8 MNP-1	NA
RFX1	11.4356	12.3898	1.5116	0.0578485	132484	7664	0.0874439	3568	312	RFX1_611	CD8 MNP-1	NA
RFX3	8.58786	9.5421	1.44165	0.0573503	132484	7598	0.0826794	3568	295	RFX3_612	CD8 MNP-1	NA
RUNX3	21.4521	22.4063	1.57235	0.0852027	132484	11288	0.133969	3568	478	RUNX3_613	CD8 MNP-1	RUNX3
SCRT1	0	0.3509	1.01059	0.0601809	132484	7973	0.0608184	3568	217	SCRT1_614	CD8 MNP-1	NA
SCRT2	0	0.7551	1.06246	0.0611998	132484	8108	0.0650224	3568	232	SCRT2_615	CD8 MNP-1	NA
SNAI2	0	0	0.81955	0.111485	132484	14770	0.0913677	3568	326	SNAI2_616	CD8 MNP-1	NA
SOX2	0	0.2932	1.00054	0.042858	132484	5678	0.0428812	3568	153	SOX2_617	CD8 MNP-1	NA
SPI1	2.82226	3.7765	1.10016	0.264689	132484	35067	0.2912	3568	1039	SPI1_618	CD8 MNP-1	NA
SPIB	6.65156	7.6058	1.17638	0.214184	132484	28376	0.251962	3568	899	SPIB_619	CD8 MNP-1	NA
SREBF1.var.2	0	0.5763	1.04352	0.0585505	132484	7757	0.0610987	3568	218	SREBF1.var.2_620	CD8 MNP-1	NA
TCF3	0	0	0.81918	0.130695	132484	17315	0.107063	3568	382	TCF3_621	CD8 MNP-1	NA
TCF4	0	0	0.8016	0.136009	132484	18019	0.109025	3568	389	TCF4_622	CD8 MNP-1	NA
TCF7	5.80056	6.7548	1.30833	0.0754053	132484	9990	0.0986547	3568	352	TCF7_623	CD8 MNP-1	NA
TEAD1	0	0.0071	0.866287	0.061147	132484	8101	0.0529709	3568	189	TEAD1_624	CD8 MNP-1	NA
TEAD4	0	0.0109	0.876087	0.0601431	132484	7968	0.0526906	3568	188	TEAD4_625	CD8 MNP-1	NA
TFAP2A	0	0.0001	0.847722	0.119682	132484	15856	0.101457	3568	362	TFAP2A_626	CD8 MNP-1	NA
TFAP2C.var.2	0	0.0001	0.847486	0.129306	132484	17131	0.109585	3568	391	TFAP2C.var.2_627	CD8 MNP-1	NA
TWIST1	0	0.0881	0.947551	0.0698047	132484	9248	0.0661435	3568	236	TWIST1_628	CD8 MNP-1	NA
USF1	4.54306	5.4973	1.33846	0.051093	132484	6769	0.0683857	3568	244	USF1_629	CD8 MNP-1	NA
USF2	5.13686	6.0911	1.36724	0.0494022	132484	6545	0.0675448	3568	241	USF2_630	CD8 MNP-1	NA
YY2	0	0.0788	0.924951	0.0399973	132484	5299	0.0369955	3568	132	YY2_631	CD8 MNP-1	NA
ZNF263	0	0.2394	0.99433	0.206327	132484	27335	0.205157	3568	732	ZNF263_632	CD8 MNP-1	NA
CREM	20.2217	21.1759	2.12754	0.0250294	132484	3316	0.0532511	3568	190	CREM_633	CD8 MNP-1	CREM

## Sheet: ED_Fig4d
TF	mlog10Padj	mlog10p	Enrichment	BackgroundProporition	nBackground	BackgroundFrequency	CompareProportion	nCompare	CompareFrequency	feature	Group	delabel
FOXF2	1.32216	2.2764	-1.11604	0.0617735	132484	8184	0.0689419	7296	503	FOXF2_1	CD8 Naive	NA
FOXD1	6.80146	7.7557	-1.26238	0.0581957	132484	7710	0.0734649	7296	536	FOXD1_2	CD8 Naive	NA
IRF2	0	0.7391	-1.03386	0.0884258	132484	11715	0.09142	7296	667	IRF2_3	CD8 Naive	NA
MZF1.var.2	0.0215575	0.9758	-1.04378	0.0986157	132484	13065	0.102933	7296	751	MZF1.var.2_4	CD8 Naive	NA
MAX..MYC	0.188457	1.1427	-1.09196	0.0335135	132484	4440	0.0365954	7296	267	MAX..MYC_5	CD8 Naive	NA
PPARG	0	0.0016	-0.875446	0.0533876	132484	7073	0.0467379	7296	341	PPARG_6	CD8 Naive	NA
PAX6	0.00485749	0.9591	-1.09107	0.0246218	132484	3262	0.026864	7296	196	PAX6_7	CD8 Naive	NA
PBX1	0.911857	1.8661	-1.12656	0.0400275	132484	5303	0.0450932	7296	329	PBX1_8	CD8 Naive	NA
RORA	0	0.1303	-0.969283	0.0504816	132484	6688	0.0489309	7296	357	RORA_9	CD8 Naive	NA
RORA.var.2	0	0.6461	-1.03969	0.0473265	132484	6270	0.049205	7296	359	RORA.var.2_10	CD8 Naive	NA
RREB1	0	0.8723	-1.02299	0.235674	132484	31223	0.241091	7296	1759	RREB1_11	CD8 Naive	NA
RXRA..VDR	0	0.0205	-0.903098	0.0355137	132484	4705	0.0320724	7296	234	RXRA..VDR_12	CD8 Naive	NA
SOX9	1.20506	2.1593	-1.14555	0.0378083	132484	5009	0.0433114	7296	316	SOX9_13	CD8 Naive	NA
SRY	6.23256	7.1868	-1.20499	0.0836025	132484	11076	0.10074	7296	735	SRY_14	CD8 Naive	NA
TAL1..TCF3	0	0.0774	-0.953777	0.0523082	132484	6930	0.0498904	7296	364	TAL1..TCF3_15	CD8 Naive	NA
REL	0	0.0161	-0.917594	0.0552671	132484	7322	0.0507127	7296	370	REL_16	CD8 Naive	NA
RELA	0	0.018	-0.925188	0.0631095	132484	8361	0.0583882	7296	426	RELA_17	CD8 Naive	NA
NR1H2..RXRA	0	0.1062	-0.964576	0.0561275	132484	7436	0.0541393	7296	395	NR1H2..RXRA_18	CD8 Naive	NA
NFIC..TLX1	0.165757	1.12	-1.06329	0.064838	132484	8590	0.0689419	7296	503	NFIC..TLX1_19	CD8 Naive	NA
ZNF354C	0	0.005	-0.944874	0.177116	132484	23465	0.167352	7296	1221	ZNF354C_20	CD8 Naive	NA
CTCF	0	0.0017	-0.941801	0.209565	132484	27764	0.197368	7296	1440	CTCF_21	CD8 Naive	NA
EWSR1.FLI1	0	0.0146	-0.964315	0.251434	132484	33311	0.242462	7296	1769	EWSR1.FLI1_22	CD8 Naive	NA
REST	0	0	-0.819752	0.095136	132484	12604	0.0779879	7296	569	REST_23	CD8 Naive	NA
NFATC2	1.64136	2.5956	-1.09091	0.112949	132484	14964	0.123218	7296	899	NFATC2_24	CD8 Naive	NA
INSM1	0	0.0166	-0.944436	0.113923	132484	15093	0.107593	7296	785	INSM1_25	CD8 Naive	NA
RARA..RXRA	0	0.0046	-0.907541	0.0718879	132484	9524	0.0652412	7296	476	RARA..RXRA_26	CD8 Naive	NA
NR4A2	0	0.0094	-0.909563	0.0584674	132484	7746	0.0531798	7296	388	NR4A2_27	CD8 Naive	NA
PLAG1	0	0.0001	-0.901649	0.146387	132484	19394	0.13199	7296	963	PLAG1_28	CD8 Naive	NA
ARNT..HIF1A	0	0.7643	-1.08565	0.0170436	132484	2258	0.0185033	7296	135	ARNT..HIF1A_29	CD8 Naive	NA
DUX4	1.64736	2.6016	-1.13429	0.0561879	132484	7444	0.0637336	7296	465	DUX4_30	CD8 Naive	NA
FOS	0	0	-0.697205	0.0660533	132484	8751	0.0460526	7296	336	FOS_31	CD8 Naive	NA
FOSL2	0	0	-0.687652	0.0617886	132484	8186	0.042489	7296	310	FOSL2_32	CD8 Naive	NA
FOXH1	0	0.2641	-0.995665	0.0550633	132484	7295	0.0548246	7296	400	FOXH1_33	CD8 Naive	NA
JUN	1.22686	2.1811	-1.11256	0.0617207	132484	8177	0.0686678	7296	501	JUN_34	CD8 Naive	NA
JUN.var.2	0	0	-0.716406	0.067344	132484	8922	0.0482456	7296	352	JUN.var.2_35	CD8 Naive	NA
JUND.var.2	0.829557	1.7838	-1.0998	0.058324	132484	7727	0.0641447	7296	468	JUND.var.2_36	CD8 Naive	NA
MEF2C	0	0.625	-1.01713	0.190136	132484	25190	0.193394	7296	1411	MEF2C_37	CD8 Naive	NA
MAF..NFE2	0	0.0002	-0.863337	0.0676308	132484	8960	0.0583882	7296	426	MAF..NFE2_38	CD8 Naive	NA
NR2C2	0	0.0001	-0.896765	0.130219	132484	17252	0.116776	7296	852	NR2C2_39	CD8 Naive	NA
NRF1	3.95766	4.9119	-1.18451	0.0669968	132484	8876	0.0793586	7296	579	NRF1_40	CD8 Naive	NA
POU2F2	4.33646	5.2907	-1.15449	0.0997252	132484	13212	0.115132	7296	840	POU2F2_41	CD8 Naive	NA
SMAD2..SMAD3..SMAD4	0	0.009	-0.937104	0.116716	132484	15463	0.109375	7296	798	SMAD2..SMAD3..SMAD4_42	CD8 Naive	NA
STAT1..STAT2	3.66016	4.6144	-1.09225	0.205044	132484	27165	0.223958	7296	1634	STAT1..STAT2_43	CD8 Naive	NA
TCF7L2	8.00416	8.9584	-1.21805	0.0939585	132484	12448	0.114446	7296	835	TCF7L2_44	CD8 Naive	NA
ZBTB33	2.26466	3.2189	-1.23567	0.0258446	132484	3424	0.0319353	7296	233	ZBTB33_45	CD8 Naive	NA
ELK4	2.52096	3.4752	-1.1467	0.0682498	132484	9042	0.0782621	7296	571	ELK4_46	CD8 Naive	NA
ESR2	0	0	-0.804345	0.0790662	132484	10475	0.0635965	7296	464	ESR2_47	CD8 Naive	NA
IRF1	5.49636	6.4506	-1.08338	0.318054	132484	42137	0.344572	7296	2514	IRF1_48	CD8 Naive	NA
STAT1	4.28656	5.2408	-1.17008	0.0832855	132484	11034	0.0974507	7296	711	STAT1_49	CD8 Naive	NA
STAT3	3.51616	4.4704	-1.13362	0.107243	132484	14208	0.121573	7296	887	STAT3_50	CD8 Naive	NA
GATA1..TAL1	0	0.7292	-1.04893	0.043643	132484	5782	0.0457785	7296	334	GATA1..TAL1_51	CD8 Naive	NA
YY1	0.373457	1.3277	-1.06592	0.0798512	132484	10579	0.0851151	7296	621	YY1_52	CD8 Naive	NA
FOXP2	7.40526	8.3595	-1.19332	0.108081	132484	14319	0.128975	7296	941	FOXP2_53	CD8 Naive	NA
SREBF1	0	0.0408	-0.945027	0.0688913	132484	9127	0.0651042	7296	475	SREBF1_54	CD8 Naive	NA
SREBF2	0	0.0334	-0.938493	0.0641134	132484	8494	0.06017	7296	439	SREBF2_55	CD8 Naive	NA
THAP1	0	0.0001	-0.863076	0.0728918	132484	9657	0.0629112	7296	459	THAP1_56	CD8 Naive	NA
KLF5	0.614857	1.5691	-1.03503	0.28537	132484	37807	0.295367	7296	2155	KLF5_57	CD8 Naive	NA
DMRT3	0.406157	1.3604	-1.1022	0.0369328	132484	4893	0.0407072	7296	297	DMRT3_58	CD8 Naive	NA
FOXG1	5.95376	6.908	-1.23239	0.0640606	132484	8487	0.0789474	7296	576	FOXG1_59	CD8 Naive	NA
LBX1	0	0.3659	-1.01183	0.0352193	132484	4666	0.035636	7296	260	LBX1_60	CD8 Naive	NA
NFATC3	0.352957	1.3072	-1.06549	0.0788548	132484	10447	0.0840186	7296	613	NFATC3_61	CD8 Naive	NA
POU6F1	0	0.1909	-0.974708	0.0227801	132484	3018	0.0222039	7296	162	POU6F1_62	CD8 Naive	NA
SHOX	0.173557	1.1278	-1.09701	0.0296111	132484	3923	0.0324836	7296	237	SHOX_63	CD8 Naive	NA
ALX3	0	0.1069	-0.95756	0.038933	132484	5158	0.0372807	7296	272	ALX3_64	CD8 Naive	NA
BARHL2	0	0.3243	-1.00931	0.0149377	132484	1979	0.0150768	7296	110	BARHL2_65	CD8 Naive	NA
BHLHE41	0	0.7346	-1.08067	0.0173757	132484	2302	0.0187774	7296	137	BHLHE41_66	CD8 Naive	NA
CENPB	0.106857	1.0611	-1.13939	0.0133526	132484	1769	0.0152138	7296	111	CENPB_67	CD8 Naive	NA
CREB3	0	0.4186	-1.02598	0.0208403	132484	2761	0.0213816	7296	156	CREB3_68	CD8 Naive	NA
DBP	10.6185	11.5727	-1.61932	0.0186211	132484	2467	0.0301535	7296	220	DBP_69	CD8 Naive	NA
ELF4	3.44666	4.4009	-1.18816	0.0571012	132484	7565	0.0678454	7296	495	ELF4_70	CD8 Naive	NA
ELF5	5.33126	6.2855	-1.20018	0.0757148	132484	10031	0.0908717	7296	663	ELF5_71	CD8 Naive	NA
EN1	0	0.1301	-0.954777	0.0232556	132484	3081	0.0222039	7296	162	EN1_72	CD8 Naive	NA
EN2	0	0.5641	-1.05214	0.0191495	132484	2537	0.020148	7296	147	EN2_73	CD8 Naive	NA
ESX1	0.0700575	1.0243	-1.08876	0.0293318	132484	3886	0.0319353	7296	233	ESX1_74	CD8 Naive	NA
ETV6	5.45656	6.4108	-1.19681	0.0797077	132484	10560	0.0953947	7296	696	ETV6_75	CD8 Naive	NA
FLI1	7.08166	8.0359	-1.32032	0.0420428	132484	5570	0.0555099	7296	405	FLI1_76	CD8 Naive	NA
FOXI1	6.80326	7.7575	-1.26211	0.0583165	132484	7726	0.073602	7296	537	FOXI1_77	CD8 Naive	NA
FOXL1	6.80326	7.7575	-1.26211	0.0583165	132484	7726	0.073602	7296	537	FOXL1_78	CD8 Naive	NA
FOXO3	6.80146	7.7557	-1.26238	0.0581957	132484	7710	0.0734649	7296	536	FOXO3_79	CD8 Naive	NA
GCM1	0	0.0256	-0.890559	0.0244709	132484	3242	0.0217928	7296	159	GCM1_80	CD8 Naive	NA
GRHL1	0.120157	1.0744	-1.10238	0.0244935	132484	3245	0.0270011	7296	197	GRHL1_81	CD8 Naive	NA
GSC	0	0.5953	-1.05122	0.0233387	132484	3092	0.024534	7296	179	GSC_82	CD8 Naive	NA
HEY2	0.0110575	0.9653	-1.08353	0.0293469	132484	3888	0.0317982	7296	232	HEY2_83	CD8 Naive	NA
HINFP	0	0	-0.758217	0.0318152	132484	4215	0.0241228	7296	176	HINFP_84	CD8 Naive	NA
HNF1A	0	0.0998	-0.967063	0.0711482	132484	9426	0.0688048	7296	502	HNF1A_85	CD8 Naive	NA
HNF1B	0	0.0857	-0.954648	0.0476661	132484	6315	0.0455044	7296	332	HNF1B_86	CD8 Naive	NA
HOXC11	0	0.26	-0.992422	0.0190589	132484	2525	0.0189145	7296	138	HOXC11_87	CD8 Naive	NA
HSF1	1.55036	2.5046	-1.14161	0.048504	132484	6426	0.0553728	7296	404	HSF1_88	CD8 Naive	NA
IRF8	0	0.332	-1.00445	0.0664533	132484	8804	0.0667489	7296	487	IRF8_89	CD8 Naive	NA
IRF9	0.0393575	0.9936	-1.0449	0.0974608	132484	12912	0.101837	7296	743	IRF9_90	CD8 Naive	NA
ISX	0.173557	1.1278	-1.09701	0.0296111	132484	3923	0.0324836	7296	237	ISX_91	CD8 Naive	NA
JDP2	0	0	-0.765428	0.0485266	132484	6429	0.0371436	7296	271	JDP2_92	CD8 Naive	NA
JDP2.var.2	5.67946	6.6337	-1.35253	0.028577	132484	3786	0.0386513	7296	282	JDP2.var.2_93	CD8 Naive	NA
KLF13	2.14676	3.101	-1.15689	0.0526026	132484	6969	0.0608553	7296	444	KLF13_94	CD8 Naive	NA
LHX6	0	0.2794	-0.997394	0.0233613	132484	3095	0.0233004	7296	170	LHX6_95	CD8 Naive	NA
MEF2B	0	0.0058	-0.931832	0.117229	132484	15531	0.109238	7296	797	MEF2B_96	CD8 Naive	NA
MEOX1	0	0.0153	-0.883436	0.0285468	132484	3782	0.0252193	7296	184	MEOX1_97	CD8 Naive	NA
MIXL1	0	0.6195	-1.04437	0.0342532	132484	4538	0.035773	7296	261	MIXL1_98	CD8 Naive	NA
MLX	1.37186	2.3261	-1.20842	0.0213233	132484	2825	0.0257675	7296	188	MLX_99	CD8 Naive	NA
MLXIPL	1.56046	2.5147	-1.22738	0.0201005	132484	2663	0.0246711	7296	180	MLXIPL_100	CD8 Naive	NA
MSC	0	0.343	-1.00583	0.0640455	132484	8485	0.0644189	7296	470	MSC_101	CD8 Naive	NA
MSX1	0.623857	1.5781	-1.15145	0.0222593	132484	2949	0.0256305	7296	187	MSX1_102	CD8 Naive	NA
MYF6	0	0.6327	-1.03983	0.0444205	132484	5885	0.0461897	7296	337	MYF6_103	CD8 Naive	NA
NEUROD2	0	0.3264	-1.0113	0.0121977	132484	1616	0.0123355	7296	90	NEUROD2_104	CD8 Naive	NA
NEUROG2	0	0.3147	-1.00465	0.0256484	132484	3398	0.0257675	7296	188	NEUROG2_105	CD8 Naive	NA
NFIA	0	0.8456	-1.05826	0.0440355	132484	5834	0.0466009	7296	340	NFIA_106	CD8 Naive	NA
NFIX	0	0.2451	-0.991491	0.0387066	132484	5128	0.0383772	7296	280	NFIX_107	CD8 Naive	NA
NHLH1	0	0.0043	-0.909795	0.0768319	132484	10179	0.0699013	7296	510	NHLH1_108	CD8 Naive	NA
NKX2.3	1.24216	2.1964	-1.13452	0.0448205	132484	5938	0.0508498	7296	371	NKX2.3_109	CD8 Naive	NA
NKX2.8	0.780757	1.735	-1.10278	0.0530706	132484	7031	0.0585252	7296	427	NKX2.8_110	CD8 Naive	NA
NKX6.1	0	0.1445	-0.969867	0.0412654	132484	5467	0.0400219	7296	292	NKX6.1_111	CD8 Naive	NA
NKX6.2	0	0.3976	-1.01505	0.0414541	132484	5492	0.0420779	7296	307	NKX6.2_112	CD8 Naive	NA
OLIG2	0	0.3172	-1.00637	0.0187947	132484	2490	0.0189145	7296	138	OLIG2_113	CD8 Naive	NA
PAX4	0	0.2744	-0.995958	0.0154132	132484	2042	0.0153509	7296	112	PAX4_114	CD8 Naive	NA
PAX7	0	0.2367	-0.988346	0.0282902	132484	3748	0.0279605	7296	204	PAX7_115	CD8 Naive	NA
POU4F2	0	0.2366	-0.993139	0.0865312	132484	11464	0.0859375	7296	627	POU4F2_116	CD8 Naive	NA
SP4	8.64566	9.5999	-1.17113	0.151792	132484	20110	0.177769	7296	1297	SP4_117	CD8 Naive	NA
SPDEF	4.48716	5.4414	-1.31871	0.0275429	132484	3649	0.0363213	7296	265	SPDEF_118	CD8 Naive	NA
SPIC	5.81366	6.7679	-1.16345	0.116746	132484	15467	0.135828	7296	991	SPIC_119	CD8 Naive	NA
SRF	0	0.3764	-1.01711	0.0229084	132484	3035	0.0233004	7296	170	SRF_120	CD8 Naive	NA
TBXT	0	0.664	-1.0629	0.0215347	132484	2853	0.0228893	7296	167	TBXT_121	CD8 Naive	NA
TBX2	0	0	-0.75215	0.0641436	132484	8498	0.0482456	7296	352	TBX2_122	CD8 Naive	NA
TBX20	0	0	-0.778499	0.0698952	132484	9260	0.0544134	7296	397	TBX20_123	CD8 Naive	NA
TBX21	0	0	-0.735838	0.0646342	132484	8563	0.0475603	7296	347	TBX21_124	CD8 Naive	NA
TFAP4	0	0.0483	-0.937305	0.0466471	132484	6180	0.0437226	7296	319	TFAP4_125	CD8 Naive	NA
TFCP2	0	0.2427	-0.986776	0.0155566	132484	2061	0.0153509	7296	112	TFCP2_126	CD8 Naive	NA
TFEB	1.44756	2.4018	-1.17097	0.0323058	132484	4280	0.0378289	7296	276	TFEB_127	CD8 Naive	NA
ZBTB7B	0	0.0608	-0.932079	0.0320567	132484	4247	0.0298794	7296	218	ZBTB7B_128	CD8 Naive	NA
ZBTB7C	0	0.0121	-0.89941	0.0426693	132484	5653	0.0383772	7296	280	ZBTB7C_129	CD8 Naive	NA
ZIC1	0	0.0213	-0.934973	0.0754959	132484	10002	0.0705866	7296	515	ZIC1_130	CD8 Naive	NA
ZIC3	0	0.0857	-0.963338	0.0718502	132484	9519	0.069216	7296	505	ZIC3_131	CD8 Naive	NA
ZBTB18	0	0.0227	-0.942402	0.0916262	132484	12139	0.0863487	7296	630	ZBTB18_132	CD8 Naive	NA
LBX2	0.795357	1.7496	-1.14895	0.026841	132484	3556	0.0308388	7296	225	LBX2_133	CD8 Naive	NA
MEOX2	0	0.0071	-0.886262	0.0414465	132484	5491	0.0367325	7296	268	MEOX2_134	CD8 Naive	NA
MNX1	0	0.3731	-1.00957	0.0597355	132484	7914	0.060307	7296	440	MNX1_135	CD8 Naive	NA
MSX2	0.203957	1.1582	-1.09754	0.0307207	132484	4070	0.0337171	7296	246	MSX2_136	CD8 Naive	NA
NOTO	0	0.2277	-0.986179	0.0279354	132484	3701	0.0275493	7296	201	NOTO_137	CD8 Naive	NA
OTX1	0	0.0995	-0.885778	0.00557048	132484	738	0.00493421	7296	36	OTX1_138	CD8 Naive	NA
PDX1	0	0.019	-0.885778	0.0266145	132484	3526	0.0235746	7296	172	PDX1_139	CD8 Naive	NA
PHOX2A	0	0.1794	-0.982486	0.0624981	132484	8280	0.0614035	7296	448	PHOX2A_140	CD8 Naive	NA
PITX3	0	0.5293	-1.03325	0.0358156	132484	4745	0.0370066	7296	270	PITX3_141	CD8 Naive	NA
PROP1	0	0.0401	-0.949095	0.0807267	132484	10695	0.0766173	7296	559	PROP1_142	CD8 Naive	NA
PRRX1	0.173557	1.1278	-1.09701	0.0296111	132484	3923	0.0324836	7296	237	PRRX1_143	CD8 Naive	NA
RAX2	0.173557	1.1278	-1.09701	0.0296111	132484	3923	0.0324836	7296	237	RAX2_144	CD8 Naive	NA
RAX	0	0.5274	-1.03539	0.0315057	132484	4174	0.0326206	7296	238	RAX_145	CD8 Naive	NA
RHOXF1	0	0.1485	-0.967389	0.0327285	132484	4336	0.0316612	7296	231	RHOXF1_146	CD8 Naive	NA
UNCX	0	0.79	-1.0574	0.039016	132484	5169	0.0412555	7296	301	UNCX_147	CD8 Naive	NA
VAX1	0	0.047	-0.932479	0.0413031	132484	5472	0.0385143	7296	281	VAX1_148	CD8 Naive	NA
VAX2	0	0.0463	-0.919532	0.029513	132484	3910	0.0271382	7296	198	VAX2_149	CD8 Naive	NA
VENTX	0	0.3574	-1.01544	0.0183569	132484	2432	0.0186404	7296	136	VENTX_150	CD8 Naive	NA
VSX1	0	0.1919	-0.977905	0.0295734	132484	3918	0.02892	7296	211	VSX1_151	CD8 Naive	NA
VSX2	0	0.1919	-0.977905	0.0295734	132484	3918	0.02892	7296	211	VSX2_152	CD8 Naive	NA
ESR1	0	0.0092	-0.910974	0.0606337	132484	8033	0.0552357	7296	403	ESR1_153	CD8 Naive	NA
ESRRB	0	0.0125	-0.911584	0.0542783	132484	7191	0.0494792	7296	361	ESRRB_154	CD8 Naive	NA
NR2F1	0	0	-0.846037	0.107085	132484	14187	0.0905976	7296	661	NR2F1_155	CD8 Naive	NA
NR3C1	0.140757	1.095	-1.10265	0.0252332	132484	3343	0.0278235	7296	203	NR3C1_156	CD8 Naive	NA
NR3C2	0.226157	1.1804	-1.11186	0.0245313	132484	3250	0.0272752	7296	199	NR3C2_157	CD8 Naive	NA
RARA	0	0	-0.840777	0.0821609	132484	10885	0.0690789	7296	504	RARA_158	CD8 Naive	NA
RARA.var.2	0	0.0028	-0.891073	0.0606035	132484	8029	0.0540022	7296	394	RARA.var.2_159	CD8 Naive	NA
BCL6B	0.924057	1.8783	-1.10937	0.0530026	132484	7022	0.0587993	7296	429	BCL6B_160	CD8 Naive	NA
EGR2	0	0.7103	-1.04108	0.0566106	132484	7500	0.0589364	7296	430	EGR2_161	CD8 Naive	NA
EGR3	0.668857	1.6231	-1.07142	0.0935132	132484	12389	0.100192	7296	731	EGR3_162	CD8 Naive	NA
EGR4	1.31206	2.2663	-1.09614	0.0864029	132484	11447	0.0947094	7296	691	EGR4_163	CD8 Naive	NA
GLIS1	0	0.0858	-0.938407	0.0258522	132484	3425	0.0242599	7296	177	GLIS1_164	CD8 Naive	NA
GLIS2	0	0.0377	-0.932692	0.049523	132484	6561	0.0461897	7296	337	GLIS2_165	CD8 Naive	NA
GLIS3	0	0.0106	-0.893757	0.0406389	132484	5384	0.0363213	7296	265	GLIS3_166	CD8 Naive	NA
HIC2	0	0.0004	-0.88307	0.0802437	132484	10631	0.0708607	7296	517	HIC2_167	CD8 Naive	NA
KLF14	8.29596	9.2502	-1.19648	0.116157	132484	15389	0.13898	7296	1014	KLF14_168	CD8 Naive	NA
KLF16	5.02736	5.9816	-1.10719	0.207104	132484	27438	0.229304	7296	1673	KLF16_169	CD8 Naive	NA
SP8	2.91996	3.8742	-1.09021	0.178648	132484	23668	0.194764	7296	1421	SP8_170	CD8 Naive	NA
ZBED1	0.472957	1.4272	-1.33331	0.0043175	132484	572	0.00575658	7296	42	ZBED1_171	CD8 Naive	NA
ZIC4	0	0.0035	-0.905232	0.0738882	132484	9789	0.066886	7296	488	ZIC4_172	CD8 Naive	NA
ZNF143	0.0883575	1.0426	-1.06112	0.0608375	132484	8060	0.0645559	7296	471	ZNF143_173	CD8 Naive	NA
ZNF410	0	0.6792	-1.04845	0.0372573	132484	4936	0.0390625	7296	285	ZNF410_174	CD8 Naive	NA
CUX1	0	0.0798	-0.911467	0.0135337	132484	1793	0.0123355	7296	90	CUX1_175	CD8 Naive	NA
CUX2	0	0.157	-0.955205	0.0143489	132484	1901	0.0137061	7296	100	CUX2_176	CD8 Naive	NA
ONECUT2	0	0.4323	-1.01857	0.045213	132484	5990	0.0460526	7296	336	ONECUT2_177	CD8 Naive	NA
ONECUT3	0.0715575	1.0258	-1.05356	0.075194	132484	9962	0.0792215	7296	578	ONECUT3_178	CD8 Naive	NA
E2F7	0.813457	1.7677	-1.13543	0.0325926	132484	4318	0.0370066	7296	270	E2F7_179	CD8 Naive	NA
ELK3	1.86386	2.8181	-1.18609	0.0339739	132484	4501	0.0402961	7296	294	ELK3_180	CD8 Naive	NA
ERF	9.56956	10.5238	-1.35388	0.0466698	132484	6183	0.0631853	7296	461	ERF_181	CD8 Naive	NA
ERG	8.65366	9.6079	-1.3475	0.0438393	132484	5808	0.0590735	7296	431	ERG_182	CD8 Naive	NA
ETS1	11.2776	12.2318	-1.39169	0.0454017	132484	6015	0.0631853	7296	461	ETS1_183	CD8 Naive	NA
ETV2	18.8947	19.8489	-1.45461	0.0567238	132484	7515	0.082511	7296	602	ETV2_184	CD8 Naive	ETV2
ETV3	3.12626	4.0805	-1.21962	0.0393331	132484	5211	0.0479715	7296	350	ETV3_185	CD8 Naive	NA
FEV	4.09846	5.0527	-1.25643	0.0378536	132484	5015	0.0475603	7296	347	FEV_186	CD8 Naive	NA
GCM2	0	0.0232	-0.867292	0.0175417	132484	2324	0.0152138	7296	111	GCM2_187	CD8 Naive	NA
LEF1	14.1916	15.1458	-1.28403	0.099378	132484	13166	0.127604	7296	931	LEF1_188	CD8 Naive	NA
HSF2	1.27446	2.2287	-1.12465	0.0526479	132484	6975	0.0592105	7296	432	HSF2_189	CD8 Naive	NA
HSF4	1.43886	2.3931	-1.14004	0.0466471	132484	6180	0.0531798	7296	388	HSF4_190	CD8 Naive	NA
IRF7	0.669457	1.6237	-1.06191	0.120294	132484	15937	0.127741	7296	932	IRF7_191	CD8 Naive	NA
MEF2D	0	0.0419	-0.962246	0.134605	132484	17833	0.129523	7296	945	MEF2D_192	CD8 Naive	NA
MEIS1	1.15076	2.105	-1.12135	0.0512137	132484	6785	0.0574287	7296	419	MEIS1_193	CD8 Naive	NA
MEIS2	0.666257	1.6205	-1.10779	0.0439223	132484	5819	0.0486568	7296	355	MEIS2_194	CD8 Naive	NA
MEIS3	0.000257491	0.9545	-1.05939	0.0543386	132484	7199	0.0575658	7296	420	MEIS3_195	CD8 Naive	NA
MYBL1	0	0.0873	-0.895708	0.00841611	132484	1115	0.00753838	7296	55	MYBL1_196	CD8 Naive	NA
MYBL2	0	0.3618	-1.0275	0.00773678	132484	1025	0.00794956	7296	58	MYBL2_197	CD8 Naive	NA
NFKB1	0	0.0057	-0.896271	0.0535234	132484	7091	0.0479715	7296	350	NFKB1_198	CD8 Naive	NA
NFKB2	0	0.0123	-0.900314	0.0432354	132484	5728	0.0389254	7296	284	NFKB2_199	CD8 Naive	NA
PAX1	0	0.0551	-0.904444	0.0177304	132484	2349	0.0160362	7296	117	PAX1_200	CD8 Naive	NA
PAX3	0	0.5236	-1.03884	0.0258597	132484	3426	0.026864	7296	196	PAX3_201	CD8 Naive	NA
PAX9	0	0.0165	-0.86404	0.0201458	132484	2669	0.0174068	7296	127	PAX9_202	CD8 Naive	NA
PKNOX2	0	0.2626	-0.995723	0.0634567	132484	8407	0.0631853	7296	461	PKNOX2_203	CD8 Naive	NA
POU1F1	0.510357	1.4646	-1.06525	0.0945699	132484	12529	0.10074	7296	735	POU1F1_204	CD8 Naive	NA
POU2F1	2.72356	3.6778	-1.14103	0.0783189	132484	10376	0.089364	7296	652	POU2F1_205	CD8 Naive	NA
POU3F1	0.273257	1.2275	-1.0562	0.0938227	132484	12430	0.0990954	7296	723	POU3F1_206	CD8 Naive	NA
POU3F2	0.327157	1.2814	-1.06069	0.0876106	132484	11607	0.0929276	7296	678	POU3F2_207	CD8 Naive	NA
POU3F3	0.0798575	1.0341	-1.0458	0.101046	132484	13387	0.105674	7296	771	POU3F3_208	CD8 Naive	NA
POU3F4	0.975157	1.9294	-1.10344	0.0609885	132484	8080	0.0672971	7296	491	POU3F4_209	CD8 Naive	NA
POU4F1	0.994157	1.9484	-1.08061	0.0970306	132484	12855	0.104852	7296	765	POU4F1_210	CD8 Naive	NA
POU4F3	0.588157	1.5424	-1.06993	0.0901845	132484	11948	0.0964912	7296	704	POU4F3_211	CD8 Naive	NA
POU5F1B	1.89736	2.8516	-1.12956	0.067344	132484	8922	0.0760691	7296	555	POU5F1B_212	CD8 Naive	NA
POU6F2	0	0.2795	-0.997751	0.043409	132484	5751	0.0433114	7296	316	POU6F2_213	CD8 Naive	NA
PROX1	0	0.6146	-1.0544	0.0228782	132484	3031	0.0241228	7296	176	PROX1_214	CD8 Naive	NA
RFX2	6.50746	7.4617	-1.35191	0.0326455	132484	4325	0.0441338	7296	322	RFX2_215	CD8 Naive	NA
SMAD3	0	0.9464	-1.12138	0.0139338	132484	1846	0.015625	7296	114	SMAD3_216	CD8 Naive	NA
TGIF1	1.44656	2.4008	-1.13774	0.0483077	132484	6400	0.0549616	7296	401	TGIF1_217	CD8 Naive	NA
TGIF2	0	0.4395	-1.0192	0.0461263	132484	6111	0.0470121	7296	343	TGIF2_218	CD8 Naive	NA
RFX4	5.83996	6.7942	-1.30388	0.0385782	132484	5111	0.0503015	7296	367	RFX4_219	CD8 Naive	NA
RFX5	8.55086	9.5051	-1.38591	0.0358005	132484	4743	0.0496162	7296	362	RFX5_220	CD8 Naive	NA
RUNX2	9.80366	10.7579	-1.399	0.0384046	132484	5088	0.0537281	7296	392	RUNX2_221	CD8 Naive	NA
EOMES	0	0	-0.721007	0.0627321	132484	8311	0.0452303	7296	330	EOMES_222	CD8 Naive	NA
MGA	0	0	-0.727923	0.0760696	132484	10078	0.0553728	7296	404	MGA_223	CD8 Naive	NA
TBR1	0	0	-0.759276	0.0747336	132484	9901	0.0567434	7296	414	TBR1_224	CD8 Naive	NA
TBX15	0	0	-0.727923	0.0760696	132484	10078	0.0553728	7296	404	TBX15_225	CD8 Naive	NA
TBX19	0.444657	1.3989	-1.13722	0.0221763	132484	2938	0.0252193	7296	184	TBX19_226	CD8 Naive	NA
TBX1	0	0	-0.737666	0.0832402	132484	11028	0.0614035	7296	448	TBX1_227	CD8 Naive	NA
TBX4	0	0	-0.763139	0.0707633	132484	9375	0.0540022	7296	394	TBX4_228	CD8 Naive	NA
TBX5	0	0	-0.763139	0.0707633	132484	9375	0.0540022	7296	394	TBX5_229	CD8 Naive	NA
TEAD3	0	0.0778	-0.95124	0.0468283	132484	6204	0.044545	7296	325	TEAD3_230	CD8 Naive	NA
TFAP2A.var.2	0	0	-0.807395	0.0862368	132484	11425	0.0696272	7296	508	TFAP2A.var.2_231	CD8 Naive	NA
TFAP2B	0	0	-0.804889	0.0693065	132484	9182	0.055784	7296	407	TFAP2B_232	CD8 Naive	NA
TFAP2B.var.2	0	0.0004	-0.869853	0.0669666	132484	8872	0.0582511	7296	425	TFAP2B.var.2_233	CD8 Naive	NA
TFAP2B.var.3	0	0	-0.798514	0.070718	132484	9369	0.0564693	7296	412	TFAP2B.var.3_234	CD8 Naive	NA
TFAP2C	0	0	-0.818821	0.0692989	132484	9181	0.0567434	7296	414	TFAP2C_235	CD8 Naive	NA
TFAP2C.var.3	0	0	-0.772748	0.0604828	132484	8013	0.0467379	7296	341	TFAP2C.var.3_236	CD8 Naive	NA
BHLHE40	0.669057	1.6233	-1.15864	0.0212931	132484	2821	0.0246711	7296	180	BHLHE40_237	CD8 Naive	NA
BHLHE23	0	0.5171	-1.04714	0.0172776	132484	2289	0.0180921	7296	132	BHLHE23_238	CD8 Naive	NA
BHLHE22	0	0.6024	-1.066	0.0150433	132484	1993	0.0160362	7296	117	BHLHE22_239	CD8 Naive	NA
CLOCK	0	0.5882	-1.05748	0.0181456	132484	2404	0.0191886	7296	140	CLOCK_240	CD8 Naive	NA
FIGLA	0	0.0039	-0.913693	0.0855047	132484	11328	0.078125	7296	570	FIGLA_241	CD8 Naive	NA
HES5	0	0.1379	-0.96213	0.0292035	132484	3869	0.0280976	7296	205	HES5_242	CD8 Naive	NA
HES7	0	0.2068	-0.982127	0.0314	132484	4160	0.0308388	7296	225	HES7_243	CD8 Naive	NA
HEY1	0.355957	1.3102	-1.11099	0.0297319	132484	3939	0.0330318	7296	241	HEY1_244	CD8 Naive	NA
MAX	0.801657	1.7559	-1.1385	0.0309396	132484	4099	0.0352248	7296	257	MAX_245	CD8 Naive	NA
MNT	2.00886	2.9631	-1.19963	0.0317623	132484	4208	0.0381031	7296	278	MNT_246	CD8 Naive	NA
OLIG1	0	0.1639	-0.959841	0.0157076	132484	2081	0.0150768	7296	110	OLIG1_247	CD8 Naive	NA
OLIG3	0	0.5663	-1.04958	0.0212856	132484	2820	0.022341	7296	163	OLIG3_248	CD8 Naive	NA
SREBF2.var.2	0.120757	1.075	-1.11121	0.0209686	132484	2778	0.0233004	7296	170	SREBF2.var.2_249	CD8 Naive	NA
ATF7	3.92066	4.8749	-1.33346	0.0223046	132484	2955	0.0297423	7296	217	ATF7_250	CD8 Naive	NA
CEBPB	0	0.8501	-1.08978	0.0197458	132484	2616	0.0215186	7296	157	CEBPB_251	CD8 Naive	NA
CEBPE	0	0.6901	-1.07023	0.0193382	132484	2562	0.0206963	7296	151	CEBPE_252	CD8 Naive	NA
CEBPG	0	0.5532	-1.0502	0.0193155	132484	2559	0.0202851	7296	148	CEBPG_253	CD8 Naive	NA
CREB3L1	0	0.5702	-1.04435	0.026773	132484	3547	0.0279605	7296	204	CREB3L1_254	CD8 Naive	NA
NFE2	0	0	-0.770241	0.042707	132484	5658	0.0328947	7296	240	NFE2_255	CD8 Naive	NA
TEF	8.07026	9.0245	-1.50818	0.0204478	132484	2709	0.0308388	7296	225	TEF_256	CD8 Naive	NA
XBP1	0	0.5079	-1.04492	0.0177078	132484	2346	0.0185033	7296	135	XBP1_257	CD8 Naive	NA
FOXB1	4.09076	5.045	-1.14269	0.108911	132484	14429	0.124452	7296	908	FOXB1_258	CD8 Naive	NA
FOXC1	5.57976	6.534	-1.15622	0.121743	132484	16129	0.140762	7296	1027	FOXC1_259	CD8 Naive	NA
FOXC2	2.62366	3.5779	-1.09521	0.150426	132484	19929	0.164748	7296	1202	FOXC2_260	CD8 Naive	NA
FOXO4	6.80326	7.7575	-1.26211	0.0583165	132484	7726	0.073602	7296	537	FOXO4_261	CD8 Naive	NA
FOXO6	6.80326	7.7575	-1.26211	0.0583165	132484	7726	0.073602	7296	537	FOXO6_262	CD8 Naive	NA
FOXP3	6.80326	7.7575	-1.26211	0.0583165	132484	7726	0.073602	7296	537	FOXP3_263	CD8 Naive	NA
RXRB	0	0.0399	-0.942264	0.0638568	132484	8460	0.06017	7296	439	RXRB_264	CD8 Naive	NA
RXRG	0	0.0997	-0.964708	0.0625132	132484	8282	0.060307	7296	440	RXRG_265	CD8 Naive	NA
TP63	0.971857	1.9261	-1.18768	0.0199647	132484	2645	0.0237116	7296	173	TP63_266	CD8 Naive	NA
TP53	0	0.2852	-0.998661	0.0255276	132484	3382	0.0254934	7296	186	TP53_267	CD8 Naive	NA
TP73	0	0.3336	-1.00753	0.0299281	132484	3965	0.0301535	7296	220	TP73_268	CD8 Naive	NA
GMEB2	2.90566	3.8599	-1.54713	0.00673289	132484	892	0.0104167	7296	76	GMEB2_269	CD8 Naive	NA
MTF1	0	0.4784	-1.02791	0.0338682	132484	4487	0.0348136	7296	254	MTF1_270	CD8 Naive	NA
E2F1	0	0.0463	-0.866563	0.010439	132484	1383	0.00904605	7296	66	E2F1_271	CD8 Naive	NA
E2F8	0	0.7416	-1.04969	0.0441336	132484	5847	0.0463268	7296	338	E2F8_272	CD8 Naive	NA
SOX21	1.31336	2.2676	-1.12598	0.052829	132484	6999	0.0594846	7296	434	SOX21_273	CD8 Naive	NA
TFAP2A.var.3	0	0	-0.797542	0.0644455	132484	8538	0.051398	7296	375	TFAP2A.var.3_274	CD8 Naive	NA
ELK1	0.896857	1.8511	-1.13589	0.0346306	132484	4588	0.0393366	7296	287	ELK1_275	CD8 Naive	NA
HOXD12	0.0655575	1.0198	-1.11204	0.0187343	132484	2482	0.0208333	7296	152	HOXD12_276	CD8 Naive	NA
BARX1	0	0.637	-1.0501	0.0294979	132484	3908	0.0309759	7296	226	BARX1_277	CD8 Naive	NA
BSX	0.623857	1.5781	-1.15145	0.0222593	132484	2949	0.0256305	7296	187	BSX_278	CD8 Naive	NA
DLX6	0	0.1474	-0.964964	0.0288337	132484	3820	0.0278235	7296	203	DLX6_279	CD8 Naive	NA
DUXA	0.604057	1.5583	-1.10215	0.045764	132484	6063	0.0504386	7296	368	DUXA_280	CD8 Naive	NA
EMX2	0	0.0973	-0.935046	0.0192023	132484	2544	0.017955	7296	131	EMX2_281	CD8 Naive	NA
EVX1	0	0.0209	-0.865763	0.018206	132484	2412	0.0157621	7296	115	EVX1_282	CD8 Naive	NA
EVX2	0	0.0186	-0.867	0.0197609	132484	2618	0.0171327	7296	125	EVX2_283	CD8 Naive	NA
GBX1	0	0.4641	-1.03372	0.0210818	132484	2793	0.0217928	7296	159	GBX1_284	CD8 Naive	NA
GBX2	0	0.5357	-1.04033	0.0260862	132484	3456	0.0271382	7296	198	GBX2_285	CD8 Naive	NA
GSC2	0	0.1822	-0.972671	0.0238142	132484	3155	0.0231634	7296	169	GSC2_286	CD8 Naive	NA
GSX1	0	0.6423	-1.04639	0.0348419	132484	4616	0.0364583	7296	266	GSX1_287	CD8 Naive	NA
HESX1	0	0.5116	-1.03659	0.0265768	132484	3521	0.0275493	7296	201	HESX1_288	CD8 Naive	NA
HMBOX1	0.0915575	1.0458	-1.09901	0.0248181	132484	3288	0.0272752	7296	199	HMBOX1_289	CD8 Naive	NA
HOXA10	0.721357	1.6756	-1.08008	0.0796926	132484	10558	0.0860746	7296	628	HOXA10_290	CD8 Naive	NA
HOXB3	0	0.0502	-0.92589	0.032419	132484	4295	0.0300164	7296	219	HOXB3_291	CD8 Naive	NA
HOXC10	1.31456	2.2688	-1.15991	0.0339135	132484	4493	0.0393366	7296	287	HOXC10_292	CD8 Naive	NA
HOXC12	0.568657	1.5229	-1.14459	0.0229915	132484	3046	0.0263158	7296	192	HOXC12_293	CD8 Naive	NA
HOXC13	0.346057	1.3003	-1.09936	0.0361553	132484	4790	0.0397478	7296	290	HOXC13_294	CD8 Naive	NA
HOXD11	0	0.888	-1.0824	0.0254521	132484	3372	0.0275493	7296	201	HOXD11_295	CD8 Naive	NA
ISL2	0	0.4159	-1.01763	0.0405407	132484	5371	0.0412555	7296	301	ISL2_296	CD8 Naive	NA
FOXK1	7.11156	8.0658	-1.25066	0.0658646	132484	8726	0.0823739	7296	601	FOXK1_297	CD8 Naive	NA
GATA2	0	0.3858	-1.01216	0.0498324	132484	6602	0.0504386	7296	368	GATA2_298	CD8 Naive	NA
HIF1A	0.469057	1.4233	-1.1349	0.02355	132484	3120	0.026727	7296	195	HIF1A_299	CD8 Naive	NA
MYC	1.54106	2.4953	-1.15765	0.0395444	132484	5239	0.0457785	7296	334	MYC_300	CD8 Naive	NA
MYB	0	0.5466	-1.03283	0.0408729	132484	5415	0.0422149	7296	308	MYB_301	CD8 Naive	NA
MYCN	0.474157	1.4284	-1.12154	0.0288412	132484	3821	0.0323465	7296	236	MYCN_302	CD8 Naive	NA
NEUROD1	0	0.0007	-0.889842	0.0822514	132484	10897	0.0731908	7296	534	NEUROD1_303	CD8 Naive	NA
NFIC	0	0.9302	-1.05209	0.0657891	132484	8716	0.069216	7296	505	NFIC_304	CD8 Naive	NA
NFYA	11.6375	12.5917	-1.38901	0.0473642	132484	6275	0.0657895	7296	480	NFYA_305	CD8 Naive	NA
NR1H4	0	0.0011	-0.838264	0.0348268	132484	4614	0.0291941	7296	213	NR1H4_306	CD8 Naive	NA
NR2F2	0	0.0001	-0.851683	0.0677516	132484	8976	0.0577029	7296	421	NR2F2_307	CD8 Naive	NA
PAX5	0	0.0216	-0.892558	0.0281015	132484	3723	0.0250822	7296	183	PAX5_308	CD8 Naive	NA
PBX3	0	0.0227	-0.947353	0.10793	132484	14299	0.102248	7296	746	PBX3_309	CD8 Naive	NA
POU5F1	3.05406	4.0083	-1.14338	0.083912	132484	11117	0.095943	7296	700	POU5F1_310	CD8 Naive	NA
RBPJ	0	0.0198	-0.945778	0.109704	132484	14534	0.103755	7296	757	RBPJ_311	CD8 Naive	NA
RELB	0	0.2761	-0.997195	0.0432958	132484	5736	0.0431743	7296	315	RELB_312	CD8 Naive	NA
SIX1	0.275057	1.2293	-1.07987	0.0495003	132484	6558	0.0534539	7296	390	SIX1_313	CD8 Naive	NA
SIX2	0.213457	1.1677	-1.06476	0.0668081	132484	8851	0.0711349	7296	519	SIX2_314	CD8 Naive	NA
SOX10	5.92886	6.8831	-1.17354	0.1071	132484	14189	0.125685	7296	917	SOX10_315	CD8 Naive	NA
SOX13	0	0.3188	-1.00398	0.0410918	132484	5444	0.0412555	7296	301	SOX13_316	CD8 Naive	NA
TEAD2	0	0.487	-1.02276	0.0529347	132484	7013	0.0541393	7296	395	TEAD2_317	CD8 Naive	NA
TFDP1	0	0.0584	-0.949875	0.0606035	132484	8029	0.0575658	7296	420	TFDP1_318	CD8 Naive	NA
ZBTB7A	0.190657	1.1449	-1.05504	0.0867803	132484	11497	0.091557	7296	668	ZBTB7A_319	CD8 Naive	NA
ZEB1	0	0.0001	-0.893938	0.127412	132484	16880	0.113898	7296	831	ZEB1_320	CD8 Naive	NA
ZNF24	0	0.4661	-1.01602	0.0833686	132484	11045	0.0847039	7296	618	ZNF24_321	CD8 Naive	NA
ZNF384	14.7535	15.7077	-1.14363	0.29938	132484	39663	0.342379	7296	2498	ZNF384_322	CD8 Naive	NA
ZNF282	0	0.1386	-0.973241	0.0575994	132484	7631	0.0560581	7296	409	ZNF282_323	CD8 Naive	NA
ZSCAN4	1.68986	2.6441	-1.10368	0.0916488	132484	12142	0.101151	7296	738	ZSCAN4_324	CD8 Naive	NA
GATA3	0	0.4495	-1.0203	0.0463452	132484	6140	0.0472862	7296	345	GATA3_325	CD8 Naive	NA
FOS..JUN	0	0	-0.685082	0.0546179	132484	7236	0.0374178	7296	273	FOS..JUN_326	CD8 Naive	NA
FOS..JUN.var.2	0.0646575	1.0189	-1.08546	0.0311887	132484	4132	0.0338542	7296	247	FOS..JUN.var.2_327	CD8 Naive	NA
FOSB..JUN	3.67226	4.6265	-1.28077	0.0288941	132484	3828	0.0370066	7296	270	FOSB..JUN_328	CD8 Naive	NA
FOSL1..JUN	0	0	-0.689159	0.0604601	132484	8010	0.0416667	7296	304	FOSL1..JUN_329	CD8 Naive	NA
FOSL1..JUN.var.2	1.57666	2.5309	-1.24686	0.0173681	132484	2301	0.0216557	7296	158	FOSL1..JUN.var.2_330	CD8 Naive	NA
FOSL2..JUN	0	0	-0.664333	0.0563238	132484	7462	0.0374178	7296	273	FOSL2..JUN_331	CD8 Naive	NA
FOSL2..JUN.var.2	2.86706	3.8213	-1.22935	0.0335588	132484	4446	0.0412555	7296	301	FOSL2..JUN.var.2_332	CD8 Naive	NA
JUN..JUNB	0	0	-0.750578	0.0445563	132484	5903	0.033443	7296	244	JUN..JUNB_333	CD8 Naive	NA
JUN..JUNB.var.2	2.31586	3.2701	-1.23724	0.0260333	132484	3449	0.0322094	7296	235	JUN..JUNB.var.2_334	CD8 Naive	NA
FOS..JUNB	0	0	-0.685955	0.0495532	132484	6565	0.0339912	7296	248	FOS..JUNB_335	CD8 Naive	NA
FOSB..JUNB	0	0	-0.672926	0.0519383	132484	6881	0.0349507	7296	255	FOSB..JUNB_336	CD8 Naive	NA
FOSB..JUNB.var.2	2.32876	3.283	-1.2509	0.0235576	132484	3121	0.0294682	7296	215	FOSB..JUNB.var.2_337	CD8 Naive	NA
FOSL1..JUNB	0	0	-0.698687	0.0555161	132484	7355	0.0387884	7296	283	FOSL1..JUNB_338	CD8 Naive	NA
FOSL2..JUNB	0	0	-0.688386	0.0531611	132484	7043	0.0365954	7296	267	FOSL2..JUNB_339	CD8 Naive	NA
FOSL2..JUNB.var.2	4.42936	5.3836	-1.3532	0.0224857	132484	2979	0.0304276	7296	222	FOSL2..JUNB.var.2_340	CD8 Naive	NA
FOS..JUND	0	0	-0.683055	0.0607998	132484	8055	0.0415296	7296	303	FOS..JUND_341	CD8 Naive	NA
FOSL1..JUND	0	0	-0.694887	0.0570031	132484	7552	0.0396107	7296	289	FOSL1..JUND_342	CD8 Naive	NA
FOSL1..JUND.var.2	0.775857	1.7301	-1.16298	0.0222744	132484	2951	0.0259046	7296	189	FOSL1..JUND.var.2_343	CD8 Naive	NA
FOSL2..JUND	0	0	-0.680709	0.0515458	132484	6829	0.0350877	7296	256	FOSL2..JUND_344	CD8 Naive	NA
FOSL2..JUND.var.2	3.68396	4.6382	-1.27216	0.0307056	132484	4068	0.0390625	7296	285	FOSL2..JUND.var.2_345	CD8 Naive	NA
NR1H4..RXRA	0	0.1053	-0.952546	0.0319435	132484	4232	0.0304276	7296	222	NR1H4..RXRA_346	CD8 Naive	NA
NR4A2..RXRA	0	0.0036	-0.854158	0.0316114	132484	4188	0.0270011	7296	197	NR4A2..RXRA_347	CD8 Naive	NA
PPARA..RXRA	0	0.3825	-1.00954	0.0720917	132484	9551	0.0727796	7296	531	PPARA..RXRA_348	CD8 Naive	NA
RARA..RXRG	0	0	-0.802476	0.0707104	132484	9368	0.0567434	7296	414	RARA..RXRG_349	CD8 Naive	NA
RORB	1.21436	2.1686	-1.1353	0.0435826	132484	5774	0.0494792	7296	361	RORB_350	CD8 Naive	NA
RORC	0	0.4647	-1.02262	0.0440959	132484	5842	0.0450932	7296	329	RORC_351	CD8 Naive	NA
SOX15	2.88416	3.8384	-1.11833	0.112142	132484	14857	0.125411	7296	915	SOX15_352	CD8 Naive	NA
TFE3	1.70596	2.6602	-1.21395	0.0242746	132484	3216	0.0294682	7296	215	TFE3_353	CD8 Naive	NA
VDR	0	0.3234	-1.00365	0.0606337	132484	8033	0.0608553	7296	444	VDR_354	CD8 Naive	NA
IRF3	0.155357	1.1096	-1.04421	0.121283	132484	16068	0.126645	7296	924	IRF3_355	CD8 Naive	NA
IRF4	0	0.6651	-1.03749	0.0568069	132484	7526	0.0589364	7296	430	IRF4_356	CD8 Naive	NA
IRF5	0	0.8232	-1.06114	0.0379744	132484	5031	0.0402961	7296	294	IRF5_357	CD8 Naive	NA
TCF7L1	4.84696	5.8012	-1.1743	0.088939	132484	11783	0.104441	7296	762	TCF7L1_358	CD8 Naive	NA
ARGFX	0	0.068	-0.944226	0.0420956	132484	5577	0.0397478	7296	290	ARGFX_359	CD8 Naive	NA
ARNT2	1.85416	2.8084	-1.20955	0.0270825	132484	3588	0.0327577	7296	239	ARNT2_360	CD8 Naive	NA
ATF6	0	0.039	-0.899743	0.0217838	132484	2886	0.0195998	7296	143	ATF6_361	CD8 Naive	NA
ATOH1.var.2	0	0.0009	-0.891724	0.0803871	132484	10650	0.0716831	7296	523	ATOH1.var.2_362	CD8 Naive	NA
ATOH7	0	0.0694	-0.934389	0.0297772	132484	3945	0.0278235	7296	203	ATOH7_363	CD8 Naive	NA
BACH2	0	0	-0.722098	0.0413786	132484	5482	0.0298794	7296	218	BACH2_364	CD8 Naive	NA
BACH2.var.2	0	0.7405	-1.07101	0.0225235	132484	2984	0.0241228	7296	176	BACH2.var.2_365	CD8 Naive	NA
BARX2	0.0622575	1.0165	-1.05311	0.0750959	132484	9949	0.0790844	7296	577	BARX2_366	CD8 Naive	NA
BHLHA15.var.2	0	0.0004	-0.873263	0.0707859	132484	9378	0.0618147	7296	451	BHLHA15.var.2_367	CD8 Naive	NA
CDX4	0.402757	1.357	-1.07993	0.0581278	132484	7701	0.0627741	7296	458	CDX4_368	CD8 Naive	NA
CREB3L4	0.223457	1.1777	-1.10268	0.0287129	132484	3804	0.0316612	7296	231	CREB3L4_369	CD8 Naive	NA
CREB3L4.var.2	0.754957	1.7092	-1.1762	0.0188778	132484	2501	0.0222039	7296	162	CREB3L4.var.2_370	CD8 Naive	NA
DLX5	0	0.626	-1.05133	0.0268561	132484	3558	0.0282346	7296	206	DLX5_371	CD8 Naive	NA
DMRTA2	0.391557	1.3458	-1.09245	0.0437864	132484	5801	0.0478344	7296	349	DMRTA2_372	CD8 Naive	NA
DMRTC2	1.38266	2.3369	-1.13455	0.0486851	132484	6450	0.0552357	7296	403	DMRTC2_373	CD8 Naive	NA
DPRX	0	0.6661	-1.05869	0.0247275	132484	3276	0.0261787	7296	191	DPRX_374	CD8 Naive	NA
DRGX	0	0.0607	-0.925072	0.026373	132484	3494	0.0243969	7296	178	DRGX_375	CD8 Naive	NA
ELF2	2.98346	3.9377	-1.1935	0.0476586	132484	6314	0.0568805	7296	415	ELF2_376	CD8 Naive	NA
ETS2	1.44756	2.4018	-1.15528	0.0386764	132484	5124	0.044682	7296	326	ETS2_377	CD8 Naive	NA
FERD3L	0	0.0015	-0.884664	0.0630567	132484	8354	0.055784	7296	407	FERD3L_378	CD8 Naive	NA
FOXE1	0	0.5642	-1.02135	0.0989025	132484	13103	0.101014	7296	737	FOXE1_379	CD8 Naive	NA
FOXN3	4.71726	5.6715	-1.25349	0.0440657	132484	5838	0.0552357	7296	403	FOXN3_380	CD8 Naive	NA
GLI3	0	0.0139	-0.928537	0.0777905	132484	10306	0.0722314	7296	527	GLI3_381	CD8 Naive	NA
HES6	0	0.1942	-0.978892	0.0308037	132484	4081	0.0301535	7296	220	HES6_382	CD8 Naive	NA
HNF4A.var.2	0	0.2835	-0.998422	0.0469491	132484	6220	0.046875	7296	342	HNF4A.var.2_383	CD8 Naive	NA
HOXA1	0	0.0145	-0.829985	0.0135413	132484	1794	0.011239	7296	82	HOXA1_384	CD8 Naive	NA
HOXA4	0	0.0137	-0.894505	0.0367743	132484	4872	0.0328947	7296	240	HOXA4_385	CD8 Naive	NA
HOXA6	0	0.038	-0.903967	0.0242595	132484	3214	0.0219298	7296	160	HOXA6_386	CD8 Naive	NA
HOXA7	0	0.053	-0.901595	0.0173304	132484	2296	0.015625	7296	114	HOXA7_387	CD8 Naive	NA
HOXB4	0	0.0219	-0.911749	0.0411899	132484	5457	0.0375548	7296	274	HOXB4_388	CD8 Naive	NA
HOXB6	0	0.2048	-0.981991	0.0326605	132484	4327	0.0320724	7296	234	HOXB6_389	CD8 Naive	NA
HOXB7	0	0.0629	-0.924961	0.0253389	132484	3357	0.0234375	7296	171	HOXB7_390	CD8 Naive	NA
HOXB8	0	0.06	-0.924027	0.0259579	132484	3439	0.0239857	7296	175	HOXB8_391	CD8 Naive	NA
HOXB9	0.251357	1.2056	-1.1145	0.0243501	132484	3226	0.0271382	7296	198	HOXB9_392	CD8 Naive	NA
HOXC4	0	0.0813	-0.944932	0.0348118	132484	4612	0.0328947	7296	240	HOXC4_393	CD8 Naive	NA
HOXC8	0	0.0717	-0.922861	0.020644	132484	2735	0.0190515	7296	139	HOXC8_394	CD8 Naive	NA
HOXD10	1.11466	2.0689	-1.17942	0.0240557	132484	3187	0.0283717	7296	207	HOXD10_395	CD8 Naive	NA
HOXD4	0	0.0219	-0.911749	0.0411899	132484	5457	0.0375548	7296	274	HOXD4_396	CD8 Naive	NA
IKZF1	13.6749	14.6291	-1.18357	0.197677	132484	26189	0.233964	7296	1707	IKZF1_397	CD8 Naive	NA
IRF6	0	0.6252	-1.0772	0.0124694	132484	1652	0.013432	7296	98	IRF6_398	CD8 Naive	NA
KLF10	4.48406	5.4383	-1.12617	0.145195	132484	19236	0.163514	7296	1193	KLF10_399	CD8 Naive	NA
KLF11	5.31626	6.2705	-1.12712	0.165016	132484	21862	0.185992	7296	1357	KLF11_400	CD8 Naive	NA
KLF15	0	0.8804	-1.02735	0.182241	132484	24144	0.187226	7296	1366	KLF15_401	CD8 Naive	NA
KLF17	0	0.3223	-1.00202	0.14595	132484	19336	0.146245	7296	1067	KLF17_402	CD8 Naive	NA
KLF2	0	0.8382	-1.02343	0.213475	132484	28282	0.218476	7296	1594	KLF2_403	CD8 Naive	NA
KLF3	0.0270575	0.9813	-1.04062	0.113667	132484	15059	0.118284	7296	863	KLF3_404	CD8 Naive	NA
KLF6	0.636457	1.5907	-1.05588	0.139413	132484	18470	0.147204	7296	1074	KLF6_405	CD8 Naive	NA
LHX1	0	0.2508	-0.990078	0.0195193	132484	2586	0.0193257	7296	141	LHX1_406	CD8 Naive	NA
LHX5	0	0.1209	-0.957133	0.0303584	132484	4022	0.029057	7296	212	LHX5_407	CD8 Naive	NA
MAF	0	0.3887	-1.01555	0.0338758	132484	4488	0.0344024	7296	251	MAF_408	CD8 Naive	NA
MAFA	0	0.4983	-1.02991	0.0350005	132484	4637	0.0360471	7296	263	MAFA_409	CD8 Naive	NA
MAZ	0.238057	1.1923	-1.03236	0.226231	132484	29972	0.233553	7296	1704	MAZ_410	CD8 Naive	NA
MSANTD3	0	0.0081	-0.908037	0.0599242	132484	7939	0.0544134	7296	397	MSANTD3_411	CD8 Naive	NA
MSGN1	0	0.4212	-1.02301	0.0267957	132484	3550	0.0274123	7296	200	MSGN1_412	CD8 Naive	NA
NFATC4	1.84886	2.8031	-1.12188	0.0736693	132484	9760	0.082648	7296	603	NFATC4_413	CD8 Naive	NA
NFIC.var.2	0	0.6069	-1.0321	0.0588297	132484	7794	0.0607182	7296	443	NFIC.var.2_414	CD8 Naive	NA
NFIX.var.2	0	0.103	-0.964536	0.0588297	132484	7794	0.0567434	7296	414	NFIX.var.2_415	CD8 Naive	NA
NHLH2	0	0.0001	-0.865211	0.0747713	132484	9906	0.064693	7296	472	NHLH2_416	CD8 Naive	NA
NKX6.3	0	0.1932	-0.981356	0.0407823	132484	5403	0.0400219	7296	292	NKX6.3_417	CD8 Naive	NA
NR1D1	0	0	-0.824542	0.0739712	132484	9800	0.0609923	7296	445	NR1D1_418	CD8 Naive	NA
NR1D2	0	0.0078	-0.901756	0.0533498	132484	7068	0.0481086	7296	351	NR1D2_419	CD8 Naive	NA
NR1I2	0	0.0079	-0.887582	0.0407672	132484	5401	0.0361842	7296	264	NR1I2_420	CD8 Naive	NA
NR1I3	1.54246	2.4967	-1.14087	0.0487757	132484	6462	0.0556469	7296	406	NR1I3_421	CD8 Naive	NA
NR2C1	0	0	-0.775691	0.0565427	132484	7491	0.0438596	7296	320	NR2C1_422	CD8 Naive	NA
NR2C2.var.2	0	0.0001	-0.834842	0.0553274	132484	7330	0.0461897	7296	337	NR2C2.var.2_423	CD8 Naive	NA
NR2F1.var.2	0	0.0144	-0.925542	0.0707859	132484	9378	0.0655154	7296	478	NR2F1.var.2_424	CD8 Naive	NA
NR2F1.var.3	0	0.0357	-0.920761	0.037363	132484	4950	0.0344024	7296	251	NR2F1.var.3_425	CD8 Naive	NA
NR2F6.var.3	0	0.0022	-0.854024	0.03611	132484	4784	0.0308388	7296	225	NR2F6.var.3_426	CD8 Naive	NA
NR5A1	0	0	-0.83862	0.0706048	132484	9354	0.0592105	7296	432	NR5A1_427	CD8 Naive	NA
NR6A1	0	0.0312	-0.935401	0.0611017	132484	8095	0.0571546	7296	417	NR6A1_428	CD8 Naive	NA
OSR1	0	0.0147	-0.87694	0.0261013	132484	3458	0.0228893	7296	167	OSR1_429	CD8 Naive	NA
OVOL1	0	0.1113	-0.909742	0.00753299	132484	998	0.00685307	7296	50	OVOL1_430	CD8 Naive	NA
OVOL2	0	0.5137	-1.0762	0.00700462	132484	928	0.00753838	7296	55	OVOL2_431	CD8 Naive	NA
PAX3.var.2	0	0.2003	-0.971522	0.0136847	132484	1813	0.013295	7296	97	PAX3.var.2_432	CD8 Naive	NA
PITX2	0	0.1519	-0.969242	0.0346457	132484	4590	0.03358	7296	245	PITX2_433	CD8 Naive	NA
PLAGL2	0	0	-0.83009	0.0754582	132484	9997	0.0626371	7296	457	PLAGL2_434	CD8 Naive	NA
POU6F1.var.2	0.0847575	1.039	-1.07427	0.0421032	132484	5578	0.0452303	7296	330	POU6F1.var.2_435	CD8 Naive	NA
PPARD	0	0.1005	-0.96676	0.0691857	132484	9166	0.066886	7296	488	PPARD_436	CD8 Naive	NA
RARB.var.3	0	0.0181	-0.887896	0.0284034	132484	3763	0.0252193	7296	184	RARB.var.3_437	CD8 Naive	NA
RARG.var.3	0	0.0024	-0.831251	0.0265466	132484	3517	0.0220669	7296	161	RARG.var.3_438	CD8 Naive	NA
RFX7	1.86066	2.8149	-1.23317	0.0222291	132484	2945	0.0274123	7296	200	RFX7_439	CD8 Naive	NA
RXRB.var.2	0	0.0081	-0.871428	0.0309849	132484	4105	0.0270011	7296	197	RXRB.var.2_440	CD8 Naive	NA
RXRG.var.2	0	0.0466	-0.930023	0.0387594	132484	5135	0.0360471	7296	263	RXRG.var.2_441	CD8 Naive	NA
SMAD5	0	0.5586	-1.07042	0.0106277	132484	1408	0.0113761	7296	83	SMAD5_442	CD8 Naive	NA
SNAI1	0	0.0002	-0.89899	0.118158	132484	15654	0.106223	7296	775	SNAI1_443	CD8 Naive	NA
SNAI3	0	0	-0.868514	0.115991	132484	15367	0.10074	7296	735	SNAI3_444	CD8 Naive	NA
SOHLH2	0.971157	1.9254	-1.17208	0.0235047	132484	3114	0.0275493	7296	201	SOHLH2_445	CD8 Naive	NA
SOX12	0.0405575	0.9948	-1.11334	0.0174814	132484	2316	0.0194627	7296	142	SOX12_446	CD8 Naive	NA
SOX14	1.42626	2.3805	-1.185	0.0275279	132484	3647	0.0326206	7296	238	SOX14_447	CD8 Naive	NA
SOX18	0	0.6483	-1.05384	0.0270523	132484	3584	0.0285088	7296	208	SOX18_448	CD8 Naive	NA
SP9	3.23146	4.1857	-1.09283	0.18449	132484	24442	0.201617	7296	1471	SP9_449	CD8 Naive	NA
TBX18	0	0	-0.815939	0.117418	132484	15556	0.0958059	7296	699	TBX18_450	CD8 Naive	NA
TBX3	0	0	-0.783968	0.0851424	132484	11280	0.0667489	7296	487	TBX3_451	CD8 Naive	NA
TBX6	0	0	-0.749117	0.076296	132484	10108	0.0571546	7296	417	TBX6_452	CD8 Naive	NA
TCF21.var.2	0	0.0718	-0.924706	0.0216403	132484	2867	0.020011	7296	146	TCF21.var.2_453	CD8 Naive	NA
TFAP2E	0	0.0001	-0.840425	0.0521874	132484	6914	0.0438596	7296	320	TFAP2E_454	CD8 Naive	NA
TFAP4.var.2	0	0.5816	-1.04825	0.0243199	132484	3222	0.0254934	7296	186	TFAP4.var.2_455	CD8 Naive	NA
TGIF2LX	0	0.361	-1.01204	0.0306075	132484	4055	0.0309759	7296	226	TGIF2LX_456	CD8 Naive	NA
TGIF2LY	0	0.2421	-0.989587	0.0285317	132484	3780	0.0282346	7296	206	TGIF2LY_457	CD8 Naive	NA
THAP11	1.28296	2.2372	-1.0937	0.0889768	132484	11788	0.0973136	7296	710	THAP11_458	CD8 Naive	NA
THRB	0	0.0177	-0.929422	0.0710803	132484	9417	0.0660636	7296	482	THRB_459	CD8 Naive	NA
THRB.var.2	0	0.0106	-0.88625	0.0354156	132484	4692	0.0313871	7296	229	THRB.var.2_460	CD8 Naive	NA
THRB.var.3	0	0.0004	-0.868646	0.0659551	132484	8738	0.0572917	7296	418	THRB.var.3_461	CD8 Naive	NA
TLX2	0.257457	1.2117	-1.0986	0.0325624	132484	4314	0.035773	7296	261	TLX2_462	CD8 Naive	NA
VEZF1	0	0.0701	-0.951032	0.0524592	132484	6950	0.0498904	7296	364	VEZF1_463	CD8 Naive	NA
ZBTB26	0	0.089	-0.970482	0.102533	132484	13584	0.0995066	7296	726	ZBTB26_464	CD8 Naive	NA
ZBTB32	1.31606	2.2703	-1.1349	0.0466169	132484	6176	0.0529057	7296	386	ZBTB32_465	CD8 Naive	NA
ZBTB6	0	0	-0.859979	0.119214	132484	15794	0.102522	7296	748	ZBTB6_466	CD8 Naive	NA
ZFP57	1.38046	2.3347	-1.18923	0.0257012	132484	3405	0.0305647	7296	223	ZFP57_467	CD8 Naive	NA
ZIC5	0	0.0188	-0.933219	0.0766659	132484	10157	0.0715461	7296	522	ZIC5_468	CD8 Naive	NA
ZKSCAN1	0	0.0164	-0.896325	0.0348646	132484	4619	0.03125	7296	228	ZKSCAN1_469	CD8 Naive	NA
ZNF135	0	0	-0.873962	0.226616	132484	30023	0.198054	7296	1445	ZNF135_470	CD8 Naive	NA
ZNF136	0	0.1052	-0.96457	0.0569805	132484	7549	0.0549616	7296	401	ZNF136_471	CD8 Naive	NA
ZNF140	0	0.085	-0.963773	0.0742354	132484	9835	0.0715461	7296	522	ZNF140_472	CD8 Naive	NA
ZNF274	0	0.8804	-1.05563	0.052195	132484	6915	0.0550987	7296	402	ZNF274_473	CD8 Naive	NA
ZNF317	0.101657	1.0559	-1.05202	0.083512	132484	11064	0.0878564	7296	641	ZNF317_474	CD8 Naive	NA
ZNF382	0.154557	1.1088	-1.06844	0.0551614	132484	7308	0.0589364	7296	430	ZNF382_475	CD8 Naive	NA
ZNF460	0	0	-0.905589	0.334788	132484	44354	0.30318	7296	2212	ZNF460_476	CD8 Naive	NA
ZNF528	0	0.0047	-0.916549	0.086584	132484	11471	0.0793586	7296	579	ZNF528_477	CD8 Naive	NA
ZNF682	0	0.105	-0.975948	0.117969	132484	15629	0.115132	7296	840	ZNF682_478	CD8 Naive	NA
ZNF684	0	0.2887	-0.999254	0.0813381	132484	10776	0.0812774	7296	593	ZNF684_479	CD8 Naive	NA
ZNF75D	0	0.013	-0.937426	0.102201	132484	13540	0.0958059	7296	699	ZNF75D_480	CD8 Naive	NA
ZSCAN29	0	0.0211	-0.8739	0.0205459	132484	2722	0.017955	7296	131	ZSCAN29_481	CD8 Naive	NA
ASCL1	0	0.0001	-0.871789	0.0836403	132484	11081	0.0729167	7296	532	ASCL1_482	CD8 Naive	NA
ATF3	4.51626	5.4705	-1.32528	0.0266825	132484	3535	0.0353618	7296	258	ATF3_483	CD8 Naive	NA
BARHL1	0	0.2418	-0.983252	0.00864255	132484	1145	0.00849781	7296	62	BARHL1_484	CD8 Naive	NA
BATF..JUN	0	0	-0.721624	0.075594	132484	10015	0.0545504	7296	398	BATF..JUN_485	CD8 Naive	NA
BCL6	1.29626	2.2505	-1.13604	0.045364	132484	6010	0.0515351	7296	376	BCL6_486	CD8 Naive	NA
CDX1	0.639057	1.5933	-1.09458	0.0545953	132484	7233	0.0597588	7296	436	CDX1_487	CD8 Naive	NA
E2F2	0	0.6324	-1.06865	0.0160321	132484	2124	0.0171327	7296	125	E2F2_488	CD8 Naive	NA
E2F3	0	0.1818	-0.948222	0.00578183	132484	766	0.00548246	7296	40	E2F3_489	CD8 Naive	NA
E2F4	0	0.3934	-1.0296	0.0117146	132484	1552	0.0120614	7296	88	E2F4_490	CD8 Naive	NA
EMX1	0	0.1073	-0.945993	0.0237614	132484	3148	0.0224781	7296	164	EMX1_491	CD8 Naive	NA
FOXD2	0.398757	1.353	-1.05771	0.104314	132484	13820	0.110334	7296	805	FOXD2_492	CD8 Naive	NA
GATA5	0.422357	1.3766	-1.09855	0.0402992	132484	5339	0.0442708	7296	323	GATA5_493	CD8 Naive	NA
GFI1	1.49826	2.4525	-1.12138	0.0627019	132484	8307	0.0703125	7296	513	GFI1_494	CD8 Naive	NA
GLI2	0	0.191	-0.986346	0.0793454	132484	10512	0.0782621	7296	571	GLI2_495	CD8 Naive	NA
GSX2	0	0.0018	-0.825384	0.0267353	132484	3542	0.0220669	7296	161	GSX2_496	CD8 Naive	NA
HES1	0	0.284	-0.99847	0.0420051	132484	5565	0.0419408	7296	306	HES1_497	CD8 Naive	NA
HES2	0.149857	1.1041	-1.10051	0.0266523	132484	3531	0.0293311	7296	214	HES2_498	CD8 Naive	NA
HOXA13	0	0.9055	-1.05461	0.0571843	132484	7576	0.060307	7296	440	HOXA13_499	CD8 Naive	NA
HOXA2	0	0.0145	-0.829985	0.0135413	132484	1794	0.011239	7296	82	HOXA2_500	CD8 Naive	NA
HOXA5	0	0.1185	-0.950117	0.0232254	132484	3077	0.0220669	7296	161	HOXA5_501	CD8 Naive	NA
HOXA9	0.681957	1.6362	-1.32508	0.00558558	132484	740	0.00740132	7296	54	HOXA9_502	CD8 Naive	NA
HOXB2	0	0.0229	-0.874857	0.0198967	132484	2636	0.0174068	7296	127	HOXB2_503	CD8 Naive	NA
HOXB5	0	0.0145	-0.829985	0.0135413	132484	1794	0.011239	7296	82	HOXB5_504	CD8 Naive	NA
HOXC9	0.796657	1.7509	-1.1576	0.0241539	132484	3200	0.0279605	7296	204	HOXC9_505	CD8 Naive	NA
HOXD13	0	0.8171	-1.05657	0.0431977	132484	5723	0.0456414	7296	333	HOXD13_506	CD8 Naive	NA
HOXD3	0	0.0006	-0.805818	0.0273844	132484	3628	0.0220669	7296	161	HOXD3_507	CD8 Naive	NA
HOXD8	0	0.2268	-0.984845	0.0235198	132484	3116	0.0231634	7296	169	HOXD8_508	CD8 Naive	NA
HOXD9	0.0102575	0.9645	-1.0551	0.063653	132484	8433	0.0671601	7296	490	HOXD9_509	CD8 Naive	NA
JUNB.var.2	3.76056	4.7148	-1.33414	0.0213686	132484	2831	0.0285088	7296	208	JUNB.var.2_510	CD8 Naive	NA
LHX9	0.173557	1.1278	-1.09701	0.0296111	132484	3923	0.0324836	7296	237	LHX9_511	CD8 Naive	NA
LMX1A	0	0.0738	-0.942857	0.0364874	132484	4834	0.0344024	7296	251	LMX1A_512	CD8 Naive	NA
LMX1B	0	0.0788	-0.953098	0.049757	132484	6592	0.0474232	7296	346	LMX1B_513	CD8 Naive	NA
NEUROG1	0	0.7644	-1.08899	0.0158585	132484	2101	0.0172697	7296	126	NEUROG1_514	CD8 Naive	NA
NRL	0.210857	1.1651	-1.08316	0.0418843	132484	5549	0.0453673	7296	331	NRL_515	CD8 Naive	NA
PITX1	0	0.4869	-1.03283	0.0269391	132484	3569	0.0278235	7296	203	PITX1_516	CD8 Naive	NA
PRRX2	0	0.1919	-0.977905	0.0295734	132484	3918	0.02892	7296	211	PRRX2_517	CD8 Naive	NA
SOX4	3.72446	4.6787	-1.15492	0.0868709	132484	11509	0.100329	7296	732	SOX4_518	CD8 Naive	NA
SOX8	3.10396	4.0582	-1.19243	0.0498853	132484	6609	0.0594846	7296	434	SOX8_519	CD8 Naive	NA
SP1	6.71816	7.6724	-1.14565	0.160193	132484	21223	0.183525	7296	1339	SP1_520	CD8 Naive	NA
SP2	6.69536	7.6496	-1.13548	0.179614	132484	23796	0.203947	7296	1488	SP2_521	CD8 Naive	NA
SP3	4.92516	5.8794	-1.11376	0.185577	132484	24586	0.206689	7296	1508	SP3_522	CD8 Naive	NA
TCFL5	1.33836	2.2926	-1.13472	0.0473491	132484	6273	0.0537281	7296	392	TCFL5_523	CD8 Naive	NA
TFEC	1.47156	2.4258	-1.17192	0.0323964	132484	4292	0.037966	7296	277	TFEC_524	CD8 Naive	NA
ZNF740	0	0.681	-1.02375	0.136024	132484	18021	0.139254	7296	1016	ZNF740_525	CD8 Naive	NA
ASCL1.var.2	0	0	-0.873172	0.147708	132484	19569	0.128975	7296	941	ASCL1.var.2_526	CD8 Naive	NA
ATF2	0.246457	1.2007	-1.06879	0.0627095	132484	8308	0.067023	7296	489	ATF2_527	CD8 Naive	NA
BACH1	0	0	-0.696207	0.072054	132484	9546	0.0501645	7296	366	BACH1_528	CD8 Naive	NA
BATF	0	0	-0.719218	0.0754657	132484	9998	0.0542763	7296	396	BATF_529	CD8 Naive	NA
BHLHE22.var.2	0	0	-0.845844	0.083127	132484	11013	0.0703125	7296	513	BHLHE22.var.2_530	CD8 Naive	NA
CEBPG.var.2	0.400257	1.3545	-1.07781	0.060913	132484	8070	0.0656524	7296	479	CEBPG.var.2_531	CD8 Naive	NA
EBF3	0	0	-0.850059	0.0977099	132484	12945	0.0830592	7296	606	EBF3_532	CD8 Naive	NA
HAND2	0	0.0024	-0.895976	0.0688385	132484	9120	0.0616776	7296	450	HAND2_533	CD8 Naive	NA
MEIS1.var.2	0.0112575	0.9655	-1.06311	0.0496362	132484	6576	0.0527686	7296	385	MEIS1.var.2_534	CD8 Naive	NA
MEIS2.var.2	1.05676	2.011	-1.1053	0.0624981	132484	8280	0.0690789	7296	504	MEIS2.var.2_535	CD8 Naive	NA
MYF5	0	0.0173	-0.918686	0.0547538	132484	7254	0.0503015	7296	367	MYF5_536	CD8 Naive	NA
NEUROG2.var.2	0	0.0007	-0.888984	0.0792473	132484	10499	0.0704496	7296	514	NEUROG2.var.2_537	CD8 Naive	NA
NFIB	0	0.1074	-0.972443	0.0887956	132484	11764	0.0863487	7296	630	NFIB_538	CD8 Naive	NA
NFYC	11.5826	12.5368	-1.37714	0.0498626	132484	6606	0.0686678	7296	501	NFYC_539	CD8 Naive	NA
NKX2.2	0	0.0368	-0.944064	0.0718653	132484	9521	0.0678454	7296	495	NKX2.2_540	CD8 Naive	NA
OSR2	0	0.2124	-0.99078	0.101401	132484	13434	0.100466	7296	733	OSR2_541	CD8 Naive	NA
PRDM4	4.51466	5.4689	-1.15013	0.108564	132484	14383	0.124863	7296	911	PRDM4_542	CD8 Naive	NA
TCF12.var.2	0	0.0001	-0.900647	0.133767	132484	17722	0.120477	7296	879	TCF12.var.2_543	CD8 Naive	NA
ZBTB12	0	0.2427	-0.993134	0.0680384	132484	9014	0.0675713	7296	493	ZBTB12_544	CD8 Naive	NA
ZBTB14	0.269957	1.2242	-1.06305	0.0759412	132484	10061	0.0807292	7296	589	ZBTB14_545	CD8 Naive	NA
ZFP42	1.02786	1.9821	-1.10146	0.0655777	132484	8688	0.0722314	7296	527	ZFP42_546	CD8 Naive	NA
ZKSCAN5	0	0.0052	-0.948003	0.192869	132484	25552	0.18284	7296	1334	ZKSCAN5_547	CD8 Naive	NA
ZNF148	0	0.9342	-1.02173	0.285597	132484	37837	0.291804	7296	2129	ZNF148_548	CD8 Naive	NA
ZNF16	0	0.0162	-0.941873	0.106375	132484	14093	0.100192	7296	731	ZNF16_549	CD8 Naive	NA
ZNF341	0	0.1442	-0.976565	0.0677893	132484	8981	0.0662007	7296	483	ZNF341_550	CD8 Naive	NA
ZNF449	0	0.0022	-0.913467	0.0988799	132484	13100	0.0903235	7296	659	ZNF449_551	CD8 Naive	NA
ZNF652	3.85476	4.809	-1.19208	0.0608224	132484	8058	0.0725055	7296	529	ZNF652_552	CD8 Naive	NA
FOXA3	6.38266	7.3369	-1.23031	0.0694046	132484	9195	0.0853893	7296	623	FOXA3_553	CD8 Naive	NA
ATF4	0.332557	1.2868	-1.07912	0.0543613	132484	7202	0.0586623	7296	428	ATF4_554	CD8 Naive	NA
BATF3	0	0	-0.721824	0.0765224	132484	10138	0.0552357	7296	403	BATF3_555	CD8 Naive	NA
CDX2	0.851357	1.8056	-1.08135	0.0860632	132484	11402	0.0930647	7296	679	CDX2_556	CD8 Naive	NA
CEBPA	0.532657	1.4869	-1.08743	0.0568446	132484	7531	0.0618147	7296	451	CEBPA_557	CD8 Naive	NA
CEBPD	0.139557	1.0938	-1.0776	0.0426089	132484	5645	0.0459156	7296	335	CEBPD_558	CD8 Naive	NA
CREB1	0.536857	1.4911	-1.08266	0.0632982	132484	8386	0.0685307	7296	500	CREB1_559	CD8 Naive	NA
CTCFL	0	0.03	-0.960764	0.155498	132484	20601	0.149397	7296	1090	CTCFL_560	CD8 Naive	NA
E2F6	0	0.0087	-0.947456	0.161733	132484	21427	0.153235	7296	1118	E2F6_561	CD8 Naive	NA
EBF1	0	0.0001	-0.884919	0.105167	132484	13933	0.0930647	7296	679	EBF1_562	CD8 Naive	NA
EGR1	0	0.684	-1.02217	0.154336	132484	20447	0.157758	7296	1151	EGR1_563	CD8 Naive	NA
EHF	15.1447	16.0989	-1.20697	0.177833	132484	23560	0.214638	7296	1566	EHF_564	CD8 Naive	EHF
ELF1	11.9805	12.9347	-1.17879	0.185222	132484	24539	0.218339	7296	1593	ELF1_565	CD8 Naive	NA
ELF3	6.16136	7.1156	-1.12263	0.196809	132484	26074	0.220943	7296	1612	ELF3_566	CD8 Naive	NA
ESRRA	0	0.0029	-0.901375	0.0722276	132484	9569	0.0651042	7296	475	ESRRA_567	CD8 Naive	NA
ETV1	16.4994	17.4536	-1.20632	0.191563	132484	25379	0.231086	7296	1686	ETV1_568	CD8 Naive	ETV1
ETV4	2.68596	3.6402	-1.07911	0.206651	132484	27378	0.222999	7296	1627	ETV4_569	CD8 Naive	NA
ETV5	4.82676	5.781	-1.21144	0.0626793	132484	8304	0.075932	7296	554	ETV5_570	CD8 Naive	NA
FOSL1	0	0	-0.67114	0.0618792	132484	8198	0.0415296	7296	303	FOSL1_571	CD8 Naive	NA
FOXA1	9.33296	10.2872	-1.25096	0.0843649	132484	11177	0.105537	7296	770	FOXA1_572	CD8 Naive	NA
FOXA2	5.21646	6.1707	-1.19383	0.0786435	132484	10419	0.0938871	7296	685	FOXA2_573	CD8 Naive	NA
FOXK2	5.84226	6.7965	-1.22794	0.0651852	132484	8636	0.0800439	7296	584	FOXK2_574	CD8 Naive	NA
FOXP1	4.79636	5.7506	-1.1893	0.076062	132484	10077	0.0904605	7296	660	FOXP1_575	CD8 Naive	NA
GABPA	13.9852	14.9394	-1.18944	0.191631	132484	25388	0.227933	7296	1663	GABPA_576	CD8 Naive	NA
GATA1	0.370157	1.3244	-1.0926	0.0425259	132484	5634	0.0464638	7296	339	GATA1_577	CD8 Naive	NA
GATA4	0	0.3487	-1.00693	0.0570333	132484	7556	0.0574287	7296	419	GATA4_578	CD8 Naive	NA
GATA6	0	0.2613	-0.995589	0.0651173	132484	8627	0.06483	7296	473	GATA6_579	CD8 Naive	NA
GRHL2	0	0.6319	-1.033	0.0626264	132484	8297	0.064693	7296	472	GRHL2_580	CD8 Naive	NA
HLF	7.85566	8.8099	-1.3383	0.04199	132484	5563	0.0561952	7296	410	HLF_581	CD8 Naive	NA
HNF4A	0	0.0037	-0.901796	0.0682422	132484	9041	0.0615406	7296	449	HNF4A_582	CD8 Naive	NA
HNF4G	0	0.0059	-0.908024	0.0670194	132484	8879	0.0608553	7296	444	HNF4G_583	CD8 Naive	NA
HOXB13	1.46486	2.4191	-1.07417	0.14712	132484	19491	0.158032	7296	1153	HOXB13_584	CD8 Naive	NA
JUNB	0	0	-0.729264	0.0580749	132484	7694	0.042352	7296	309	JUNB_585	CD8 Naive	NA
JUND	0	0	-0.727359	0.0537046	132484	7115	0.0390625	7296	285	JUND_586	CD8 Naive	NA
KLF4	0.921557	1.8758	-1.03999	0.288359	132484	38203	0.29989	7296	2188	KLF4_587	CD8 Naive	NA
KLF9	2.11286	3.0671	-1.0643	0.239274	132484	31700	0.25466	7296	1858	KLF9_588	CD8 Naive	NA
LHX2	0.0336575	0.9879	-1.074	0.0385405	132484	5106	0.0413925	7296	302	LHX2_589	CD8 Naive	NA
MAFF	0	0.7395	-1.03685	0.0760092	132484	10070	0.0788103	7296	575	MAFF_590	CD8 Naive	NA
MAFG	0	0.0887	-0.964834	0.0742958	132484	9843	0.0716831	7296	523	MAFG_591	CD8 Naive	NA
MAFK	0	0	-0.810542	0.131389	132484	17407	0.106497	7296	777	MAFK_592	CD8 Naive	NA
MEF2A	0.680457	1.6347	-1.04465	0.208614	132484	27638	0.217928	7296	1590	MEF2A_593	CD8 Naive	NA
MITF	2.58096	3.5352	-1.24512	0.0269693	132484	3573	0.03358	7296	245	MITF_594	CD8 Naive	NA
MXI1	0	0.4827	-1.02019	0.0635473	132484	8419	0.06483	7296	473	MXI1_595	CD8 Naive	NA
MYOD1	0	0.0001	-0.880361	0.103688	132484	13737	0.0912829	7296	666	MYOD1_596	CD8 Naive	NA
MYOG	0	0.0027	-0.899201	0.0707255	132484	9370	0.0635965	7296	464	MYOG_597	CD8 Naive	NA
MZF1	0	0.0209	-0.931758	0.0695782	132484	9218	0.06483	7296	473	MZF1_598	CD8 Naive	NA
NFE2L1	0	0	-0.784202	0.0641436	132484	8498	0.0503015	7296	367	NFE2L1_599	CD8 Naive	NA
NFIL3	8.89546	9.8497	-1.32383	0.0511458	132484	6776	0.0677083	7296	494	NFIL3_600	CD8 Naive	NA
NFYB	2.67206	3.6263	-1.17135	0.0540594	132484	7162	0.0633224	7296	462	NFYB_601	CD8 Naive	NA
NKX2.5	0.532957	1.4872	-1.09824	0.0458018	132484	6068	0.0503015	7296	367	NKX2.5_602	CD8 Naive	NA
NR4A1	0	0.0798	-0.964864	0.0850895	132484	11273	0.0820998	7296	599	NR4A1_603	CD8 Naive	NA
ONECUT1	0.242457	1.1967	-1.05675	0.088456	132484	11719	0.0934759	7296	682	ONECUT1_604	CD8 Naive	NA
OTX2	0	0.1126	-0.964042	0.0493343	132484	6536	0.0475603	7296	347	OTX2_605	CD8 Naive	NA
PBX2	0.429557	1.3838	-1.07629	0.0653286	132484	8655	0.0703125	7296	513	PBX2_606	CD8 Naive	NA
PHOX2B	0	0.3998	-1.00734	0.150486	132484	19937	0.15159	7296	1106	PHOX2B_607	CD8 Naive	NA
PKNOX1	0	0.2592	-0.996064	0.0938453	132484	12433	0.0934759	7296	682	PKNOX1_608	CD8 Naive	NA
POU2F3	2.28526	3.2395	-1.11854	0.092147	132484	12208	0.10307	7296	752	POU2F3_609	CD8 Naive	NA
PRDM1	0	0.6825	-1.02324	0.141851	132484	18793	0.145148	7296	1059	PRDM1_610	CD8 Naive	NA
RFX1	14.168	15.1222	-1.38605	0.0578485	132484	7664	0.0801809	7296	585	RFX1_611	CD8 Naive	NA
RFX3	10.9233	11.8775	-1.33834	0.0573503	132484	7598	0.0767544	7296	560	RFX3_612	CD8 Naive	NA
RUNX3	7.90136	8.8556	-1.22901	0.0852027	132484	11288	0.104715	7296	764	RUNX3_613	CD8 Naive	NA
SCRT1	0	0.2763	-0.997541	0.0601809	132484	7973	0.0600329	7296	438	SCRT1_614	CD8 Naive	NA
SCRT2	0	0.1968	-0.985411	0.0611998	132484	8108	0.060307	7296	440	SCRT2_615	CD8 Naive	NA
SNAI2	0	0	-0.850754	0.111485	132484	14770	0.0948465	7296	692	SNAI2_616	CD8 Naive	NA
SOX2	0	0.3209	-1.00418	0.042858	132484	5678	0.0430373	7296	314	SOX2_617	CD8 Naive	NA
SPI1	7.57256	8.5268	-1.11176	0.264689	132484	35067	0.294271	7296	2147	SPI1_618	CD8 Naive	NA
SPIB	2.21036	3.1646	-1.07059	0.214184	132484	28376	0.229304	7296	1673	SPIB_619	CD8 Naive	NA
SREBF1.var.2	0	0.0038	-0.894228	0.0585505	132484	7757	0.0523575	7296	382	SREBF1.var.2_620	CD8 Naive	NA
TCF3	0	0.0001	-0.900843	0.130695	132484	17315	0.117736	7296	859	TCF3_621	CD8 Naive	NA
TCF4	0	0	-0.860609	0.136009	132484	18019	0.11705	7296	854	TCF4_622	CD8 Naive	NA
TCF7	4.45486	5.4091	-1.1833	0.0754053	132484	9990	0.089227	7296	651	TCF7_623	CD8 Naive	NA
TEAD1	0	0.4517	-1.01764	0.061147	132484	8101	0.0622259	7296	454	TEAD1_624	CD8 Naive	NA
TEAD4	0	0.0919	-0.961705	0.0601431	132484	7968	0.0578399	7296	422	TEAD4_625	CD8 Naive	NA
TFAP2A	0	0	-0.849746	0.119682	132484	15856	0.1017	7296	742	TFAP2A_626	CD8 Naive	NA
TFAP2C.var.2	0	0	-0.819361	0.129306	132484	17131	0.105948	7296	773	TFAP2C.var.2_627	CD8 Naive	NA
TWIST1	0	0.001	-0.885538	0.0698047	132484	9248	0.0618147	7296	451	TWIST1_628	CD8 Naive	NA
USF1	1.54336	2.4976	-1.13742	0.051093	132484	6769	0.058114	7296	424	USF1_629	CD8 Naive	NA
USF2	1.55196	2.5062	-1.14028	0.0494022	132484	6545	0.0563322	7296	411	USF2_630	CD8 Naive	NA
YY2	1.73516	2.6894	-1.1651	0.0399973	132484	5299	0.0466009	7296	340	YY2_631	CD8 Naive	NA
ZNF263	0	0.0308	-0.96721	0.206327	132484	27335	0.199561	7296	1456	ZNF263_632	CD8 Naive	NA
CREM	0.0558575	1.0101	-1.0952	0.0250294	132484	3316	0.0274123	7296	200	CREM_633	CD8 Naive	NA
FOXF2	0.0313575	0.9856	1.05137	0.0617735	132484	8184	0.0649467	8915	579	FOXF2_1	CD8 MNP-2	NA
FOXD1	4.44496	5.3992	1.18925	0.0581957	132484	7710	0.0692092	8915	617	FOXD1_2	CD8 MNP-2	NA
IRF2	0	0.0912	0.971692	0.0884258	132484	11715	0.0859226	8915	766	IRF2_3	CD8 MNP-2	NA
MZF1.var.2	0.0576575	1.0119	1.04077	0.0986157	132484	13065	0.102636	8915	915	MZF1.var.2_4	CD8 MNP-2	NA
MAX..MYC	1.04366	1.9979	1.13129	0.0335135	132484	4440	0.0379136	8915	338	MAX..MYC_5	CD8 MNP-2	NA
PPARG	0	0.0162	0.924466	0.0533876	132484	7073	0.049355	8915	440	PPARG_6	CD8 MNP-2	NA
PAX6	0	0.5474	1.03871	0.0246218	132484	3262	0.0255749	8915	228	PAX6_7	CD8 MNP-2	NA
PBX1	0	0.01	0.902353	0.0400275	132484	5303	0.0361189	8915	322	PBX1_8	CD8 MNP-2	NA
RORA	0	0.1073	0.966574	0.0504816	132484	6688	0.0487942	8915	435	RORA_9	CD8 MNP-2	NA
RORA.var.2	0	0.0284	0.931466	0.0473265	132484	6270	0.044083	8915	393	RORA.var.2_10	CD8 MNP-2	NA
RREB1	13.1458	14.1	1.14372	0.235674	132484	31223	0.269546	8915	2403	RREB1_11	CD8 MNP-2	NA
RXRA..VDR	0	0.4979	1.02652	0.0355137	132484	4705	0.0364554	8915	325	RXRA..VDR_12	CD8 MNP-2	NA
SOX9	0	0.0669	0.946415	0.0378083	132484	5009	0.0357824	8915	319	SOX9_13	CD8 MNP-2	NA
SRY	0	0	0.826494	0.0836025	132484	11076	0.069097	8915	616	SRY_14	CD8 MNP-2	NA
TAL1..TCF3	0	0.0028	0.894221	0.0523082	132484	6930	0.0467751	8915	417	TAL1..TCF3_15	CD8 MNP-2	NA
REL	19.4871	20.4413	1.4187	0.0552671	132484	7322	0.0784072	8915	699	REL_16	CD8 MNP-2	REL
RELA	19.4405	20.3947	1.38815	0.0631095	132484	8361	0.0876052	8915	781	RELA_17	CD8 MNP-2	RELA
NR1H2..RXRA	0	0.0819	0.961275	0.0561275	132484	7436	0.053954	8915	481	NR1H2..RXRA_18	CD8 MNP-2	NA
NFIC..TLX1	0	0.2382	0.993026	0.064838	132484	8590	0.0643859	8915	574	NFIC..TLX1_19	CD8 MNP-2	NA
ZNF354C	0	0	0.824579	0.177116	132484	23465	0.146046	8915	1302	ZNF354C_20	CD8 MNP-2	NA
CTCF	0	0	0.785753	0.209565	132484	27764	0.164666	8915	1468	CTCF_21	CD8 MNP-2	NA
EWSR1.FLI1	0	0.2084	0.994854	0.251434	132484	33311	0.25014	8915	2230	EWSR1.FLI1_22	CD8 MNP-2	NA
REST	0	0.3779	1.00691	0.095136	132484	12604	0.0957936	8915	854	REST_23	CD8 MNP-2	NA
NFATC2	0	0	0.812358	0.112949	132484	14964	0.0917555	8915	818	NFATC2_24	CD8 MNP-2	NA
INSM1	1.12486	2.0791	1.06929	0.113923	132484	15093	0.121817	8915	1086	INSM1_25	CD8 MNP-2	NA
RARA..RXRA	1.51986	2.4741	1.10161	0.0718879	132484	9524	0.0791924	8915	706	RARA..RXRA_26	CD8 MNP-2	NA
NR4A2	1.48876	2.443	1.11274	0.0584674	132484	7746	0.0650589	8915	580	NR4A2_27	CD8 MNP-2	NA
PLAG1	2.70436	3.6586	1.08809	0.146387	132484	19394	0.159282	8915	1420	PLAG1_28	CD8 MNP-2	NA
ARNT..HIF1A	0	0.5008	1.03986	0.0170436	132484	2258	0.0177229	8915	158	ARNT..HIF1A_29	CD8 MNP-2	NA
DUX4	0	0.0003	0.86841	0.0561879	132484	7444	0.0487942	8915	435	DUX4_30	CD8 MNP-2	NA
FOS	48.9767	49.9309	1.61837	0.0660533	132484	8751	0.106898	8915	953	FOS_31	CD8 MNP-2	FOS
FOSL2	51.0923	52.0465	1.65745	0.0617886	132484	8186	0.102412	8915	913	FOSL2_32	CD8 MNP-2	FOSL2
FOXH1	0	0.0003	0.867813	0.0550633	132484	7295	0.0477846	8915	426	FOXH1_33	CD8 MNP-2	NA
JUN	12.262	13.2162	1.30852	0.0617207	132484	8177	0.0807628	8915	720	JUN_34	CD8 MNP-2	NA
JUN.var.2	53.1586	54.1128	1.63898	0.067344	132484	8922	0.110376	8915	984	JUN.var.2_35	CD8 MNP-2	JUN.var.2
JUND.var.2	12.6167	13.5709	1.32318	0.058324	132484	7727	0.0771733	8915	688	JUND.var.2_36	CD8 MNP-2	NA
MEF2C	0	0	0.845986	0.190136	132484	25190	0.160852	8915	1434	MEF2C_37	CD8 MNP-2	NA
MAF..NFE2	5.23566	6.1899	1.1892	0.0676308	132484	8960	0.0804262	8915	717	MAF..NFE2_38	CD8 MNP-2	NA
NR2C2	1.50886	2.4631	1.07244	0.130219	132484	17252	0.139652	8915	1245	NR2C2_39	CD8 MNP-2	NA
NRF1	55.4874	56.4416	1.65585	0.0669968	132484	8876	0.110937	8915	989	NRF1_40	CD8 MNP-2	NRF1
POU2F2	0	0	0.867217	0.0997252	132484	13212	0.0864835	8915	771	POU2F2_41	CD8 MNP-2	NA
SMAD2..SMAD3..SMAD4	0	0.3391	1.00334	0.116716	132484	15463	0.117106	8915	1044	SMAD2..SMAD3..SMAD4_42	CD8 MNP-2	NA
STAT1..STAT2	0.0727575	1.027	1.02683	0.205044	132484	27165	0.210544	8915	1877	STAT1..STAT2_43	CD8 MNP-2	NA
TCF7L2	3.32906	4.2833	1.12578	0.0939585	132484	12448	0.105777	8915	943	TCF7L2_44	CD8 MNP-2	NA
ZBTB33	10.4837	11.4379	1.4583	0.0258446	132484	3424	0.0376893	8915	336	ZBTB33_45	CD8 MNP-2	NA
ELK4	45.8944	46.8486	1.58601	0.0682498	132484	9042	0.108245	8915	965	ELK4_46	CD8 MNP-2	ELK4
ESR2	2.13696	3.0912	1.11225	0.0790662	132484	10475	0.0879417	8915	784	ESR2_47	CD8 MNP-2	NA
IRF1	0	0.0001	0.946235	0.318054	132484	42137	0.300953	8915	2683	IRF1_48	CD8 MNP-2	NA
STAT1	0	0	0.853883	0.0832855	132484	11034	0.0711161	8915	634	STAT1_49	CD8 MNP-2	NA
STAT3	0	0	0.885916	0.107243	132484	14208	0.0950084	8915	847	STAT3_50	CD8 MNP-2	NA
GATA1..TAL1	0	0.0754	0.953538	0.043643	132484	5782	0.0416153	8915	371	GATA1..TAL1_51	CD8 MNP-2	NA
YY1	0	0	0.856894	0.0798512	132484	10579	0.068424	8915	610	YY1_52	CD8 MNP-2	NA
FOXP2	2.22606	3.1803	1.09596	0.108081	132484	14319	0.118452	8915	1056	FOXP2_53	CD8 MNP-2	NA
SREBF1	2.10266	3.0569	1.12022	0.0688913	132484	9127	0.0771733	8915	688	SREBF1_54	CD8 MNP-2	NA
SREBF2	0.869557	1.8238	1.08648	0.0641134	132484	8494	0.0696579	8915	621	SREBF2_55	CD8 MNP-2	NA
THAP1	2.06866	3.0229	1.11568	0.0728918	132484	9657	0.0813236	8915	725	THAP1_56	CD8 MNP-2	NA
KLF5	71.3235	72.2777	1.2991	0.28537	132484	37807	0.370723	8915	3305	KLF5_57	CD8 MNP-2	KLF5
DMRT3	0	0.0015	0.862552	0.0369328	132484	4893	0.0318564	8915	284	DMRT3_58	CD8 MNP-2	NA
FOXG1	0.751457	1.7057	1.08212	0.0640606	132484	8487	0.0693214	8915	618	FOXG1_59	CD8 MNP-2	NA
LBX1	0	0	0.761194	0.0352193	132484	4666	0.0268087	8915	239	LBX1_60	CD8 MNP-2	NA
NFATC3	0	0.0055	0.923199	0.0788548	132484	10447	0.0727987	8915	649	NFATC3_61	CD8 MNP-2	NA
POU6F1	0	0	0.674595	0.0227801	132484	3018	0.0153674	8915	137	POU6F1_62	CD8 MNP-2	NA
SHOX	0	0.0043	0.86748	0.0296111	132484	3923	0.025687	8915	229	SHOX_63	CD8 MNP-2	NA
ALX3	0	0	0.792307	0.038933	132484	5158	0.0308469	8915	275	ALX3_64	CD8 MNP-2	NA
BARHL2	0	0.0156	0.856054	0.0149377	132484	1979	0.0127874	8915	114	BARHL2_65	CD8 MNP-2	NA
BHLHE41	0.329957	1.2842	1.12973	0.0173757	132484	2302	0.0196298	8915	175	BHLHE41_66	CD8 MNP-2	NA
CENPB	0	0.4366	1.03328	0.0133526	132484	1769	0.013797	8915	123	CENPB_67	CD8 MNP-2	NA
CREB3	12.9536	13.9078	1.57704	0.0208403	132484	2761	0.032866	8915	293	CREB3_68	CD8 MNP-2	NA
DBP	0	0.0957	0.939718	0.0186211	132484	2467	0.0174986	8915	156	DBP_69	CD8 MNP-2	NA
ELF4	13.2718	14.226	1.3358	0.0571012	132484	7565	0.0762759	8915	680	ELF4_70	CD8 MNP-2	NA
ELF5	17.2539	18.2081	1.32889	0.0757148	132484	10031	0.100617	8915	897	ELF5_71	CD8 MNP-2	ELF5
EN1	0	0.0125	0.877853	0.0232556	132484	3081	0.020415	8915	182	EN1_72	CD8 MNP-2	NA
EN2	0	0.0374	0.902074	0.0191495	132484	2537	0.0172743	8915	154	EN2_73	CD8 MNP-2	NA
ESX1	0	0.0038	0.864267	0.0293318	132484	3886	0.0253505	8915	226	ESX1_74	CD8 MNP-2	NA
ETV6	38.4585	39.4127	1.48749	0.0797077	132484	10560	0.118564	8915	1057	ETV6_75	CD8 MNP-2	ETV6
FLI1	26.6668	27.621	1.57679	0.0420428	132484	5570	0.0662928	8915	591	FLI1_76	CD8 MNP-2	FLI1
FOXI1	4.33996	5.2942	1.18679	0.0583165	132484	7726	0.0692092	8915	617	FOXI1_77	CD8 MNP-2	NA
FOXL1	4.33996	5.2942	1.18679	0.0583165	132484	7726	0.0692092	8915	617	FOXL1_78	CD8 MNP-2	NA
FOXO3	4.44496	5.3992	1.18925	0.0581957	132484	7710	0.0692092	8915	617	FOXO3_79	CD8 MNP-2	NA
GCM1	0	0.7656	1.06345	0.0244709	132484	3242	0.0260236	8915	232	GCM1_80	CD8 MNP-2	NA
GRHL1	0	0.0352	0.91134	0.0244935	132484	3245	0.0223219	8915	199	GRHL1_81	CD8 MNP-2	NA
GSC	0	0.0007	0.812249	0.0233387	132484	3092	0.0189568	8915	169	GSC_82	CD8 MNP-2	NA
HEY2	1.62786	2.5821	1.1696	0.0293469	132484	3888	0.0343242	8915	306	HEY2_83	CD8 MNP-2	NA
HINFP	24.9313	25.8855	1.65002	0.0318152	132484	4215	0.0524958	8915	468	HINFP_84	CD8 MNP-2	HINFP
HNF1A	0	0	0.766215	0.0711482	132484	9426	0.0545149	8915	486	HNF1A_85	CD8 MNP-2	NA
HNF1B	0	0	0.818932	0.0476661	132484	6315	0.0390353	8915	348	HNF1B_86	CD8 MNP-2	NA
HOXC11	0	0.0027	0.823965	0.0190589	132484	2525	0.0157039	8915	140	HOXC11_87	CD8 MNP-2	NA
HSF1	0	0	0.800161	0.048504	132484	6426	0.038811	8915	346	HSF1_88	CD8 MNP-2	NA
IRF8	0.179357	1.1336	1.05666	0.0664533	132484	8804	0.0702187	8915	626	IRF8_89	CD8 MNP-2	NA
IRF9	1.74306	2.6973	1.09108	0.0974608	132484	12912	0.106338	8915	948	IRF9_90	CD8 MNP-2	NA
ISX	0	0.0043	0.86748	0.0296111	132484	3923	0.025687	8915	229	ISX_91	CD8 MNP-2	NA
JDP2	38.4912	39.4454	1.64812	0.0485266	132484	6429	0.0799776	8915	713	JDP2_92	CD8 MNP-2	JDP2
JDP2.var.2	24.0024	24.9566	1.67606	0.028577	132484	3786	0.0478968	8915	427	JDP2.var.2_93	CD8 MNP-2	JDP2.var.2
KLF13	10.5361	11.4903	1.31143	0.0526026	132484	6969	0.0689849	8915	615	KLF13_94	CD8 MNP-2	NA
LHX6	0	0	0.753843	0.0233613	132484	3095	0.0176108	8915	157	LHX6_95	CD8 MNP-2	NA
MEF2B	0	0	0.863076	0.117229	132484	15531	0.101178	8915	902	MEF2B_96	CD8 MNP-2	NA
MEOX1	0	0	0.730859	0.0285468	132484	3782	0.0208637	8915	186	MEOX1_97	CD8 MNP-2	NA
MIXL1	0	0.0002	0.828511	0.0342532	132484	4538	0.0283791	8915	253	MIXL1_98	CD8 MNP-2	NA
MLX	4.88696	5.8412	1.34142	0.0213233	132484	2825	0.0286035	8915	255	MLX_99	CD8 MNP-2	NA
MLXIPL	4.98606	5.9403	1.35605	0.0201005	132484	2663	0.0272574	8915	243	MLXIPL_100	CD8 MNP-2	NA
MSC	3.41926	4.3735	1.15769	0.0640455	132484	8485	0.0741447	8915	661	MSC_101	CD8 MNP-2	NA
MSX1	0	0.0619	0.927225	0.0222593	132484	2949	0.0206394	8915	184	MSX1_102	CD8 MNP-2	NA
MYF6	0	0.8243	1.05048	0.0444205	132484	5885	0.0466629	8915	416	MYF6_103	CD8 MNP-2	NA
NEUROD2	0	0.0221	0.855231	0.0121977	132484	1616	0.0104319	8915	93	NEUROD2_104	CD8 MNP-2	NA
NEUROG2	0	0.0471	0.922786	0.0256484	132484	3398	0.023668	8915	211	NEUROG2_105	CD8 MNP-2	NA
NFIA	0	0.2042	0.985795	0.0440355	132484	5834	0.04341	8915	387	NFIA_106	CD8 MNP-2	NA
NFIX	0	0.4499	1.02009	0.0387066	132484	5128	0.039484	8915	352	NFIX_107	CD8 MNP-2	NA
NHLH1	6.06296	7.0172	1.18986	0.0768319	132484	10179	0.091419	8915	815	NHLH1_108	CD8 MNP-2	NA
NKX2.3	0	0.0052	0.895952	0.0448205	132484	5938	0.040157	8915	358	NKX2.3_109	CD8 MNP-2	NA
NKX2.8	0	0.0361	0.940557	0.0530706	132484	7031	0.0499159	8915	445	NKX2.8_110	CD8 MNP-2	NA
NKX6.1	0	0.0008	0.861692	0.0412654	132484	5467	0.035558	8915	317	NKX6.1_111	CD8 MNP-2	NA
NKX6.2	0	0	0.819887	0.0414541	132484	5492	0.0339877	8915	303	NKX6.2_112	CD8 MNP-2	NA
OLIG2	0	0.0003	0.775865	0.0187947	132484	2490	0.0145822	8915	130	OLIG2_113	CD8 MNP-2	NA
PAX4	0	0	0.713202	0.0154132	132484	2042	0.0109927	8915	98	PAX4_114	CD8 MNP-2	NA
PAX7	0	0	0.693874	0.0282902	132484	3748	0.0196298	8915	175	PAX7_115	CD8 MNP-2	NA
POU4F2	0	0	0.806299	0.0865312	132484	11464	0.0697701	8915	622	POU4F2_116	CD8 MNP-2	NA
SP4	73.3796	74.3338	1.46539	0.151792	132484	20110	0.222434	8915	1983	SP4_117	CD8 MNP-2	SP4
SPDEF	4.42216	5.3764	1.28286	0.0275429	132484	3649	0.0353337	8915	315	SPDEF_118	CD8 MNP-2	NA
SPIC	0	0.5838	1.01846	0.116746	132484	15467	0.118901	8915	1060	SPIC_119	CD8 MNP-2	NA
SRF	0	0.24	0.989088	0.0229084	132484	3035	0.0226584	8915	202	SRF_120	CD8 MNP-2	NA
TBXT	2.99526	3.9495	1.26575	0.0215347	132484	2853	0.0272574	8915	243	TBXT_121	CD8 MNP-2	NA
TBX2	60.5459	61.5001	1.70502	0.0641436	132484	8498	0.109366	8915	975	TBX2_122	CD8 MNP-2	TBX2
TBX20	45.5921	46.5463	1.57595	0.0698952	132484	9260	0.110151	8915	982	TBX20_123	CD8 MNP-2	TBX20
TBX21	56.0013	56.9555	1.67299	0.0646342	132484	8563	0.108132	8915	964	TBX21_124	CD8 MNP-2	TBX21
TFAP4	0.337357	1.2916	1.07729	0.0466471	132484	6180	0.0502524	8915	448	TFAP4_125	CD8 MNP-2	NA
TFCP2	0	0.0653	0.915731	0.0155566	132484	2061	0.0142457	8915	127	TFCP2_126	CD8 MNP-2	NA
TFEB	5.42886	6.3831	1.28817	0.0323058	132484	4280	0.0416153	8915	371	TFEB_127	CD8 MNP-2	NA
ZBTB7B	0.405557	1.3598	1.09873	0.0320567	132484	4247	0.0352215	8915	314	ZBTB7B_128	CD8 MNP-2	NA
ZBTB7C	2.60796	3.5622	1.17246	0.0426693	132484	5653	0.050028	8915	446	ZBTB7C_129	CD8 MNP-2	NA
ZIC1	6.05506	7.0093	1.1916	0.0754959	132484	10002	0.0899607	8915	802	ZIC1_130	CD8 MNP-2	NA
ZIC3	7.99656	8.9508	1.22708	0.0718502	132484	9519	0.088166	8915	786	ZIC3_131	CD8 MNP-2	NA
ZBTB18	0	0.0082	0.934079	0.0916262	132484	12139	0.0855861	8915	763	ZBTB18_132	CD8 MNP-2	NA
LBX2	0	0.0402	0.919397	0.026841	132484	3556	0.0246775	8915	220	LBX2_133	CD8 MNP-2	NA
MEOX2	0	0	0.75779	0.0414465	132484	5491	0.0314077	8915	280	MEOX2_134	CD8 MNP-2	NA
MNX1	0	0	0.766137	0.0597355	132484	7914	0.0457656	8915	408	MNX1_135	CD8 MNP-2	NA
MSX2	0	0.0265	0.912825	0.0307207	132484	4070	0.0280426	8915	250	MSX2_136	CD8 MNP-2	NA
NOTO	0	0.0086	0.879361	0.0279354	132484	3701	0.0245653	8915	219	NOTO_137	CD8 MNP-2	NA
OTX1	0	0.0284	0.805463	0.00557048	132484	738	0.00448682	8915	40	OTX1_138	CD8 MNP-2	NA
PDX1	0	0	0.729132	0.0266145	132484	3526	0.0194055	8915	173	PDX1_139	CD8 MNP-2	NA
PHOX2A	0	0	0.730476	0.0624981	132484	8280	0.0456534	8915	407	PHOX2A_140	CD8 MNP-2	NA
PITX3	0	0	0.76418	0.0358156	132484	4745	0.0273696	8915	244	PITX3_141	CD8 MNP-2	NA
PROP1	0	0	0.70587	0.0807267	132484	10695	0.0569826	8915	508	PROP1_142	CD8 MNP-2	NA
PRRX1	0	0.0043	0.86748	0.0296111	132484	3923	0.025687	8915	229	PRRX1_143	CD8 MNP-2	NA
RAX2	0	0.0043	0.86748	0.0296111	132484	3923	0.025687	8915	229	RAX2_144	CD8 MNP-2	NA
RAX	0	0.0101	0.890081	0.0315057	132484	4174	0.0280426	8915	250	RAX_145	CD8 MNP-2	NA
RHOXF1	0	0.0002	0.819126	0.0327285	132484	4336	0.0268087	8915	239	RHOXF1_146	CD8 MNP-2	NA
UNCX	0	0.0001	0.825121	0.039016	132484	5169	0.0321929	8915	287	UNCX_147	CD8 MNP-2	NA
VAX1	0	0	0.714252	0.0413031	132484	5472	0.0295008	8915	263	VAX1_148	CD8 MNP-2	NA
VAX2	0	0	0.733538	0.029513	132484	3910	0.0216489	8915	193	VAX2_149	CD8 MNP-2	NA
VENTX	0	0.0302	0.892137	0.0183569	132484	2432	0.0163769	8915	146	VENTX_150	CD8 MNP-2	NA
VSX1	0	0	0.754798	0.0295734	132484	3918	0.0223219	8915	199	VSX1_151	CD8 MNP-2	NA
VSX2	0	0	0.754798	0.0295734	132484	3918	0.0223219	8915	199	VSX2_152	CD8 MNP-2	NA
ESR1	0	0.0113	0.923134	0.0606337	132484	8033	0.0559731	8915	499	ESR1_153	CD8 MNP-2	NA
ESRRB	0	0.0313	0.938229	0.0542783	132484	7191	0.0509254	8915	454	ESRRB_154	CD8 MNP-2	NA
NR2F1	0	0	0.863135	0.107085	132484	14187	0.0924285	8915	824	NR2F1_155	CD8 MNP-2	NA
NR3C1	0	0.0293	0.906851	0.0252332	132484	3343	0.0228828	8915	204	NR3C1_156	CD8 MNP-2	NA
NR3C2	0	0.1596	0.969381	0.0245313	132484	3250	0.0237801	8915	212	NR3C2_157	CD8 MNP-2	NA
RARA	0	0	0.876493	0.0821609	132484	10885	0.0720135	8915	642	RARA_158	CD8 MNP-2	NA
RARA.var.2	0.315457	1.2697	1.06611	0.0606035	132484	8029	0.0646102	8915	576	RARA.var.2_159	CD8 MNP-2	NA
BCL6B	0	0	0.819016	0.0530026	132484	7022	0.04341	8915	387	BCL6B_160	CD8 MNP-2	NA
EGR2	47.1868	48.141	1.66243	0.0566106	132484	7500	0.094111	8915	839	EGR2_161	CD8 MNP-2	EGR2
EGR3	66.5203	67.4745	1.59416	0.0935132	132484	12389	0.149075	8915	1329	EGR3_162	CD8 MNP-2	EGR3
EGR4	52.4978	53.452	1.54878	0.0864029	132484	11447	0.133819	8915	1193	EGR4_163	CD8 MNP-2	EGR4
GLIS1	0.346657	1.3009	1.10642	0.0258522	132484	3425	0.0286035	8915	255	GLIS1_164	CD8 MNP-2	NA
GLIS2	4.08836	5.0426	1.1982	0.049523	132484	6561	0.0593382	8915	529	GLIS2_165	CD8 MNP-2	NA
GLIS3	0	0.416	1.01575	0.0406389	132484	5384	0.0412787	8915	368	GLIS3_166	CD8 MNP-2	NA
HIC2	0	0.3489	1.00507	0.0802437	132484	10631	0.0806506	8915	719	HIC2_167	CD8 MNP-2	NA
KLF14	70.8665	71.8207	1.53929	0.116157	132484	15389	0.1788	8915	1594	KLF14_168	CD8 MNP-2	KLF14
KLF16	59.6783	60.6325	1.34158	0.207104	132484	27438	0.277846	8915	2477	KLF16_169	CD8 MNP-2	KLF16
SP8	64.1216	65.0758	1.39077	0.178648	132484	23668	0.248458	8915	2215	SP8_170	CD8 MNP-2	SP8
ZBED1	0	0.6072	1.11716	0.0043175	132484	572	0.00482333	8915	43	ZBED1_171	CD8 MNP-2	NA
ZIC4	10.0006	10.9548	1.25092	0.0738882	132484	9789	0.0924285	8915	824	ZIC4_172	CD8 MNP-2	NA
ZNF143	0	0.0746	0.960605	0.0608375	132484	8060	0.0584408	8915	521	ZNF143_173	CD8 MNP-2	NA
ZNF410	0	0.0009	0.855038	0.0372573	132484	4936	0.0318564	8915	284	ZNF410_174	CD8 MNP-2	NA
CUX1	0	0	0.696211	0.0135337	132484	1793	0.00942232	8915	84	CUX1_175	CD8 MNP-2	NA
CUX2	0	0	0.625389	0.0143489	132484	1901	0.00897364	8915	80	CUX2_176	CD8 MNP-2	NA
ONECUT2	0	0	0.659929	0.045213	132484	5990	0.0298374	8915	266	ONECUT2_177	CD8 MNP-2	NA
ONECUT3	0	0	0.727973	0.075194	132484	9962	0.0547392	8915	488	ONECUT3_178	CD8 MNP-2	NA
E2F7	0	0.0006	0.839749	0.0325926	132484	4318	0.0273696	8915	244	E2F7_179	CD8 MNP-2	NA
ELK3	13.5821	14.5363	1.45273	0.0339739	132484	4501	0.049355	8915	440	ELK3_180	CD8 MNP-2	NA
ERF	19.7723	20.7265	1.46373	0.0466698	132484	6183	0.0683118	8915	609	ERF_181	CD8 MNP-2	ERF
ERG	26.887	27.8412	1.56591	0.0438393	132484	5808	0.0686483	8915	612	ERG_182	CD8 MNP-2	ERG
ETS1	25.0494	26.0036	1.53426	0.0454017	132484	6015	0.0696579	8915	621	ETS1_183	CD8 MNP-2	ETS1
ETV2	15.7211	16.6753	1.36842	0.0567238	132484	7515	0.077622	8915	692	ETV2_184	CD8 MNP-2	ETV2
ETV3	17.2619	18.2161	1.47439	0.0393331	132484	5211	0.0579921	8915	517	ETV3_185	CD8 MNP-2	ETV3
FEV	20.1359	21.0901	1.52608	0.0378536	132484	5015	0.0577678	8915	515	FEV_186	CD8 MNP-2	FEV
GCM2	0	0.7031	1.06788	0.0175417	132484	2324	0.0187325	8915	167	GCM2_187	CD8 MNP-2	NA
LEF1	0.0322575	0.9865	1.03956	0.099378	132484	13166	0.103309	8915	921	LEF1_188	CD8 MNP-2	NA
HSF2	0	0.0001	0.850101	0.0526479	132484	6975	0.044756	8915	399	HSF2_189	CD8 MNP-2	NA
HSF4	0	0.0001	0.836822	0.0466471	132484	6180	0.0390353	8915	348	HSF4_190	CD8 MNP-2	NA
IRF7	0	0.2383	0.994947	0.120294	132484	15937	0.119686	8915	1067	IRF7_191	CD8 MNP-2	NA
MEF2D	0	0	0.841665	0.134605	132484	17833	0.113292	8915	1010	MEF2D_192	CD8 MNP-2	NA
MEIS1	0	0.0242	0.930853	0.0512137	132484	6785	0.0476725	8915	425	MEIS1_193	CD8 MNP-2	NA
MEIS2	0	0.0661	0.950029	0.0439223	132484	5819	0.0417274	8915	372	MEIS2_194	CD8 MNP-2	NA
MEIS3	0	0.6621	1.03421	0.0543386	132484	7199	0.0561974	8915	501	MEIS3_195	CD8 MNP-2	NA
MYBL1	0	0.2469	0.986277	0.00841611	132484	1115	0.00830062	8915	74	MYBL1_196	CD8 MNP-2	NA
MYBL2	0	0.1027	0.913395	0.00773678	132484	1025	0.00706674	8915	63	MYBL2_197	CD8 MNP-2	NA
NFKB1	1.33266	2.2869	1.11283	0.0535234	132484	7091	0.0595625	8915	531	NFKB1_198	CD8 MNP-2	NA
NFKB2	14.045	14.9992	1.40358	0.0432354	132484	5728	0.0606842	8915	541	NFKB2_199	CD8 MNP-2	NA
PAX1	1.94386	2.8981	1.23998	0.0177304	132484	2349	0.0219854	8915	196	PAX1_200	CD8 MNP-2	NA
PAX3	0	0	0.724388	0.0258597	132484	3426	0.0187325	8915	167	PAX3_201	CD8 MNP-2	NA
PAX9	0.603057	1.5573	1.14142	0.0201458	132484	2669	0.022995	8915	205	PAX9_202	CD8 MNP-2	NA
PKNOX2	0.922257	1.8765	1.08888	0.0634567	132484	8407	0.069097	8915	616	PKNOX2_203	CD8 MNP-2	NA
POU1F1	0	0	0.849256	0.0945699	132484	12529	0.0803141	8915	716	POU1F1_204	CD8 MNP-2	NA
POU2F1	0	0	0.839286	0.0783189	132484	10376	0.0657319	8915	586	POU2F1_205	CD8 MNP-2	NA
POU3F1	0	0	0.853629	0.0938227	132484	12430	0.0800897	8915	714	POU3F1_206	CD8 MNP-2	NA
POU3F2	0	0	0.862943	0.0876106	132484	11607	0.0756029	8915	674	POU3F2_207	CD8 MNP-2	NA
POU3F3	0	0	0.835899	0.101046	132484	13387	0.0844644	8915	753	POU3F3_208	CD8 MNP-2	NA
POU3F4	0	0.0013	0.892016	0.0609885	132484	8080	0.0544027	8915	485	POU3F4_209	CD8 MNP-2	NA
POU4F1	0	0	0.776854	0.0970306	132484	12855	0.0753786	8915	672	POU4F1_210	CD8 MNP-2	NA
POU4F3	0	0	0.776125	0.0901845	132484	11948	0.0699944	8915	624	POU4F3_211	CD8 MNP-2	NA
POU5F1B	0	0.0001	0.864465	0.067344	132484	8922	0.0582165	8915	519	POU5F1B_212	CD8 MNP-2	NA
POU6F2	0	0.0045	0.891493	0.043409	132484	5751	0.0386988	8915	345	POU6F2_213	CD8 MNP-2	NA
PROX1	0	0.2687	0.995296	0.0228782	132484	3031	0.0227706	8915	203	PROX1_214	CD8 MNP-2	NA
RFX2	17.6695	18.6237	1.53247	0.0326455	132484	4325	0.050028	8915	446	RFX2_215	CD8 MNP-2	RFX2
SMAD3	0	0.0133	0.845278	0.0139338	132484	1846	0.0117779	8915	105	SMAD3_216	CD8 MNP-2	NA
TGIF1	0.235757	1.19	1.07044	0.0483077	132484	6400	0.0517106	8915	461	TGIF1_217	CD8 MNP-2	NA
TGIF2	1.36536	2.3196	1.1235	0.0461263	132484	6111	0.0518228	8915	462	TGIF2_218	CD8 MNP-2	NA
RFX4	12.8617	13.8159	1.41019	0.0385782	132484	5111	0.0544027	8915	485	RFX4_219	CD8 MNP-2	NA
RFX5	16.1316	17.0858	1.48201	0.0358005	132484	4743	0.0530566	8915	473	RFX5_220	CD8 MNP-2	RFX5
RUNX2	13.1805	14.1347	1.41657	0.0384046	132484	5088	0.0544027	8915	485	RUNX2_221	CD8 MNP-2	NA
EOMES	63.7599	64.7141	1.73445	0.0627321	132484	8311	0.108805	8915	970	EOMES_222	CD8 MNP-2	EOMES
MGA	32.9404	33.8946	1.46131	0.0760696	132484	10078	0.111161	8915	991	MGA_223	CD8 MNP-2	MGA
TBR1	42.5433	43.4975	1.53396	0.0747336	132484	9901	0.114638	8915	1022	TBR1_224	CD8 MNP-2	TBR1
TBX15	32.9404	33.8946	1.46131	0.0760696	132484	10078	0.111161	8915	991	TBX15_225	CD8 MNP-2	TBX15
TBX19	0.961857	1.9161	1.15831	0.0221763	132484	2938	0.025687	8915	229	TBX19_226	CD8 MNP-2	NA
TBX1	31.9768	32.931	1.4311	0.0832402	132484	11028	0.119125	8915	1062	TBX1_227	CD8 MNP-2	TBX1
TBX4	26.101	27.0552	1.42505	0.0707633	132484	9375	0.100841	8915	899	TBX4_228	CD8 MNP-2	TBX4
TBX5	26.101	27.0552	1.42505	0.0707633	132484	9375	0.100841	8915	899	TBX5_229	CD8 MNP-2	TBX5
TEAD3	0	0	0.797654	0.0468283	132484	6204	0.0373528	8915	333	TEAD3_230	CD8 MNP-2	NA
TFAP2A.var.2	13.9578	14.912	1.27341	0.0862368	132484	11425	0.109815	8915	979	TFAP2A.var.2_231	CD8 MNP-2	NA
TFAP2B	7.67186	8.6261	1.2268	0.0693065	132484	9182	0.0850252	8915	758	TFAP2B_232	CD8 MNP-2	NA
TFAP2B.var.2	3.50576	4.46	1.15577	0.0669666	132484	8872	0.0773976	8915	690	TFAP2B.var.2_233	CD8 MNP-2	NA
TFAP2B.var.3	15.7639	16.7181	1.32604	0.070718	132484	9369	0.0937745	8915	836	TFAP2B.var.3_234	CD8 MNP-2	TFAP2B.var.3
TFAP2C	7.89416	8.8484	1.23017	0.0692989	132484	9181	0.0852496	8915	760	TFAP2C_235	CD8 MNP-2	NA
TFAP2C.var.3	16.6917	17.6459	1.36683	0.0604828	132484	8013	0.0826697	8915	737	TFAP2C.var.3_236	CD8 MNP-2	TFAP2C.var.3
BHLHE40	0	0.6825	1.05885	0.0212931	132484	2821	0.0225463	8915	201	BHLHE40_237	CD8 MNP-2	NA
BHLHE23	0	0.0176	0.869964	0.0172776	132484	2289	0.0150308	8915	134	BHLHE23_238	CD8 MNP-2	NA
BHLHE22	0	0.005	0.820215	0.0150433	132484	1993	0.0123388	8915	110	BHLHE22_239	CD8 MNP-2	NA
CLOCK	0	0.3575	1.0138	0.0181456	132484	2404	0.018396	8915	164	CLOCK_240	CD8 MNP-2	NA
FIGLA	0	0.0035	0.920929	0.0855047	132484	11328	0.0787437	8915	702	FIGLA_241	CD8 MNP-2	NA
HES5	0	0.0343	0.917997	0.0292035	132484	3869	0.0268087	8915	239	HES5_242	CD8 MNP-2	NA
HES7	0	0.0635	0.939517	0.0314	132484	4160	0.0295008	8915	263	HES7_243	CD8 MNP-2	NA
HEY1	2.45926	3.4135	1.2035	0.0297319	132484	3939	0.0357824	8915	319	HEY1_244	CD8 MNP-2	NA
MAX	1.44386	2.3981	1.15652	0.0309396	132484	4099	0.0357824	8915	319	MAX_245	CD8 MNP-2	NA
MNT	0.391457	1.3457	1.09831	0.0317623	132484	4208	0.034885	8915	311	MNT_246	CD8 MNP-2	NA
OLIG1	0	0.0178	0.864083	0.0157076	132484	2081	0.0135726	8915	121	OLIG1_247	CD8 MNP-2	NA
OLIG3	0	0.0003	0.785198	0.0212856	132484	2820	0.0167134	8915	149	OLIG3_248	CD8 MNP-2	NA
SREBF2.var.2	4.98596	5.9402	1.34806	0.0209686	132484	2778	0.028267	8915	252	SREBF2.var.2_249	CD8 MNP-2	NA
ATF7	21.4489	22.4031	1.72999	0.0223046	132484	2955	0.0385867	8915	344	ATF7_250	CD8 MNP-2	ATF7
CEBPB	0	0.0371	0.903236	0.0197458	132484	2616	0.0178351	8915	159	CEBPB_251	CD8 MNP-2	NA
CEBPE	0	0.0243	0.887471	0.0193382	132484	2562	0.0171621	8915	153	CEBPE_252	CD8 MNP-2	NA
CEBPG	0	0.0066	0.847861	0.0193155	132484	2559	0.0163769	8915	146	CEBPG_253	CD8 MNP-2	NA
CREB3L1	5.45876	6.413	1.31975	0.026773	132484	3547	0.0353337	8915	315	CREB3L1_254	CD8 MNP-2	NA
NFE2	34.8093	35.7635	1.65995	0.042707	132484	5658	0.0708918	8915	632	NFE2_255	CD8 MNP-2	NFE2
TEF	0	0.0025	0.828343	0.0204478	132484	2709	0.0169377	8915	151	TEF_256	CD8 MNP-2	NA
XBP1	7.63636	8.5906	1.47594	0.0177078	132484	2346	0.0261357	8915	233	XBP1_257	CD8 MNP-2	NA
FOXB1	0	0	0.843509	0.108911	132484	14429	0.0918676	8915	819	FOXB1_258	CD8 MNP-2	NA
FOXC1	0	0	0.863325	0.121743	132484	16129	0.105104	8915	937	FOXC1_259	CD8 MNP-2	NA
FOXC2	0	0.0004	0.926143	0.150426	132484	19929	0.139316	8915	1242	FOXC2_260	CD8 MNP-2	NA
FOXO4	4.33996	5.2942	1.18679	0.0583165	132484	7726	0.0692092	8915	617	FOXO4_261	CD8 MNP-2	NA
FOXO6	4.33996	5.2942	1.18679	0.0583165	132484	7726	0.0692092	8915	617	FOXO6_262	CD8 MNP-2	NA
FOXP3	4.33996	5.2942	1.18679	0.0583165	132484	7726	0.0692092	8915	617	FOXP3_263	CD8 MNP-2	NA
RXRB	0	0.0216	0.936265	0.0638568	132484	8460	0.0597869	8915	533	RXRB_264	CD8 MNP-2	NA
RXRG	0	0.0277	0.940239	0.0625132	132484	8282	0.0587773	8915	524	RXRG_265	CD8 MNP-2	NA
TP63	0	0.198	0.97761	0.0199647	132484	2645	0.0195177	8915	174	TP63_266	CD8 MNP-2	NA
TP53	0	0.2357	0.988669	0.0255276	132484	3382	0.0252384	8915	225	TP53_267	CD8 MNP-2	NA
TP73	0	0.2552	0.993218	0.0299281	132484	3965	0.0297252	8915	265	TP73_268	CD8 MNP-2	NA
GMEB2	3.68456	4.6388	1.54939	0.00673289	132484	892	0.0104319	8915	93	GMEB2_269	CD8 MNP-2	NA
MTF1	0	0.5233	1.03002	0.0338682	132484	4487	0.034885	8915	311	MTF1_270	CD8 MNP-2	NA
E2F1	0	0.4553	1.0423	0.010439	132484	1383	0.0108805	8915	97	E2F1_271	CD8 MNP-2	NA
E2F8	0	0.1225	0.968354	0.0441336	132484	5847	0.042737	8915	381	E2F8_272	CD8 MNP-2	NA
SOX21	0	0.0003	0.864173	0.052829	132484	6999	0.0456534	8915	407	SOX21_273	CD8 MNP-2	NA
TFAP2A.var.3	14.5838	15.538	1.32978	0.0644455	132484	8538	0.0856983	8915	764	TFAP2A.var.3_274	CD8 MNP-2	NA
ELK1	17.0828	18.037	1.50616	0.0346306	132484	4588	0.0521593	8915	465	ELK1_275	CD8 MNP-2	ELK1
HOXD12	0	0.005	0.83824	0.0187343	132484	2482	0.0157039	8915	140	HOXD12_276	CD8 MNP-2	NA
BARX1	0	0.0029	0.859401	0.0294979	132484	3908	0.0253505	8915	226	BARX1_277	CD8 MNP-2	NA
BSX	0	0.0619	0.927225	0.0222593	132484	2949	0.0206394	8915	184	BSX_278	CD8 MNP-2	NA
DLX6	0	0	0.785833	0.0288337	132484	3820	0.0226584	8915	202	DLX6_279	CD8 MNP-2	NA
DUXA	0	0.0267	0.928953	0.045764	132484	6063	0.0425126	8915	379	DUXA_280	CD8 MNP-2	NA
EMX2	0	0.0002	0.771079	0.0192023	132484	2544	0.0148065	8915	132	EMX2_281	CD8 MNP-2	NA
EVX1	0	0.0316	0.893373	0.018206	132484	2412	0.0162647	8915	145	EVX1_282	CD8 MNP-2	NA
EVX2	0	0.031	0.89687	0.0197609	132484	2618	0.0177229	8915	158	EVX2_283	CD8 MNP-2	NA
GBX1	0	0.0183	0.883241	0.0210818	132484	2793	0.0186203	8915	166	GBX1_284	CD8 MNP-2	NA
GBX2	0	0.0013	0.8342	0.0260862	132484	3456	0.0217611	8915	194	GBX2_285	CD8 MNP-2	NA
GSC2	0	0.0003	0.80074	0.0238142	132484	3155	0.019069	8915	170	GSC2_286	CD8 MNP-2	NA
GSX1	0	0.0114	0.898215	0.0348419	132484	4616	0.0312956	8915	279	GSX1_287	CD8 MNP-2	NA
HESX1	0	0.0538	0.928536	0.0265768	132484	3521	0.0246775	8915	220	HESX1_288	CD8 MNP-2	NA
HMBOX1	0	0.0022	0.840665	0.0248181	132484	3288	0.0208637	8915	186	HMBOX1_289	CD8 MNP-2	NA
HOXA10	0	0	0.833263	0.0796926	132484	10558	0.0664049	8915	592	HOXA10_290	CD8 MNP-2	NA
HOXB3	0	0.0019	0.858086	0.032419	132484	4295	0.0278183	8915	248	HOXB3_291	CD8 MNP-2	NA
HOXC10	0	0.0043	0.876499	0.0339135	132484	4493	0.0297252	8915	265	HOXC10_292	CD8 MNP-2	NA
HOXC12	0	0.0011	0.819637	0.0229915	132484	3046	0.0188446	8915	168	HOXC12_293	CD8 MNP-2	NA
HOXC13	0	0.0453	0.933841	0.0361553	132484	4790	0.0337633	8915	301	HOXC13_294	CD8 MNP-2	NA
HOXD11	0	0.0002	0.802095	0.0254521	132484	3372	0.020415	8915	182	HOXD11_295	CD8 MNP-2	NA
ISL2	0	0.0001	0.830058	0.0405407	132484	5371	0.0336511	8915	300	ISL2_296	CD8 MNP-2	NA
FOXK1	3.54586	4.5001	1.15807	0.0658646	132484	8726	0.0762759	8915	680	FOXK1_297	CD8 MNP-2	NA
GATA2	0	0.0822	0.958906	0.0498324	132484	6602	0.0477846	8915	426	GATA2_298	CD8 MNP-2	NA
HIF1A	2.53236	3.4866	1.23364	0.02355	132484	3120	0.0290522	8915	259	HIF1A_299	CD8 MNP-2	NA
MYC	2.36446	3.3187	1.1715	0.0395444	132484	5239	0.0463264	8915	413	MYC_300	CD8 MNP-2	NA
MYB	0.356457	1.3107	1.08403	0.0408729	132484	5415	0.0443073	8915	395	MYB_301	CD8 MNP-2	NA
MYCN	4.78926	5.7435	1.28734	0.0288412	132484	3821	0.0371284	8915	331	MYCN_302	CD8 MNP-2	NA
NEUROD1	0	0.0054	0.924623	0.0822514	132484	10897	0.0760516	8915	678	NEUROD1_303	CD8 MNP-2	NA
NFIC	0	0.0088	0.922406	0.0657891	132484	8716	0.0606842	8915	541	NFIC_304	CD8 MNP-2	NA
NFYA	3.90006	4.8543	1.19834	0.0473642	132484	6275	0.0567583	8915	506	NFYA_305	CD8 MNP-2	NA
NR1H4	0	0.1808	0.979125	0.0348268	132484	4614	0.0340998	8915	304	NR1H4_306	CD8 MNP-2	NA
NR2F2	0	0.2528	0.995024	0.0677516	132484	8976	0.0674145	8915	601	NR2F2_307	CD8 MNP-2	NA
PAX5	5.11336	6.0676	1.30127	0.0281015	132484	3723	0.0365676	8915	326	PAX5_308	CD8 MNP-2	NA
PBX3	0.527957	1.4822	1.05488	0.10793	132484	14299	0.113853	8915	1015	PBX3_309	CD8 MNP-2	NA
POU5F1	0	0.0219	0.945092	0.083912	132484	11117	0.0793045	8915	707	POU5F1_310	CD8 MNP-2	NA
RBPJ	0	0.013	0.945799	0.109704	132484	14534	0.103758	8915	925	RBPJ_311	CD8 MNP-2	NA
RELB	0	0.2428	0.992274	0.0432958	132484	5736	0.0429613	8915	383	RELB_312	CD8 MNP-2	NA
SIX1	0	0.0749	0.956276	0.0495003	132484	6558	0.047336	8915	422	SIX1_313	CD8 MNP-2	NA
SIX2	0	0.009	0.923448	0.0668081	132484	8851	0.0616938	8915	550	SIX2_314	CD8 MNP-2	NA
SOX10	0	0.4389	1.01069	0.1071	132484	14189	0.108245	8915	965	SOX10_315	CD8 MNP-2	NA
SOX13	0	0.0636	0.947226	0.0410918	132484	5444	0.0389232	8915	347	SOX13_316	CD8 MNP-2	NA
TEAD2	0	0	0.807353	0.0529347	132484	7013	0.042737	8915	381	TEAD2_317	CD8 MNP-2	NA
TFDP1	24.926	25.8802	1.45295	0.0606035	132484	8029	0.0880538	8915	785	TFDP1_318	CD8 MNP-2	TFDP1
ZBTB7A	51.5421	52.4963	1.54205	0.0867803	132484	11497	0.133819	8915	1193	ZBTB7A_319	CD8 MNP-2	ZBTB7A
ZEB1	2.37366	3.3279	1.08991	0.127412	132484	16880	0.138867	8915	1238	ZEB1_320	CD8 MNP-2	NA
ZNF24	0	0.0001	0.885324	0.0833686	132484	11045	0.0738082	8915	658	ZNF24_321	CD8 MNP-2	NA
ZNF384	0	0	0.858384	0.29938	132484	39663	0.256983	8915	2291	ZNF384_322	CD8 MNP-2	NA
ZNF282	0	0.0292	0.938659	0.0575994	132484	7631	0.0540662	8915	482	ZNF282_323	CD8 MNP-2	NA
ZSCAN4	0	0.1131	0.976686	0.0916488	132484	12142	0.0895121	8915	798	ZSCAN4_324	CD8 MNP-2	NA
GATA3	0	0.0656	0.951188	0.0463452	132484	6140	0.044083	8915	393	GATA3_325	CD8 MNP-2	NA
FOS..JUN	62.4137	63.3679	1.78675	0.0546179	132484	7236	0.0975883	8915	870	FOS..JUN_326	CD8 MNP-2	FOS..JUN
FOS..JUN.var.2	16.4132	17.3674	1.52492	0.0311887	132484	4132	0.0475603	8915	424	FOS..JUN.var.2_327	CD8 MNP-2	FOS..JUN.var.2
FOSB..JUN	20.8533	21.8075	1.62273	0.0288941	132484	3828	0.0468873	8915	418	FOSB..JUN_328	CD8 MNP-2	FOSB..JUN
FOSL1..JUN	64.2115	65.1657	1.75324	0.0604601	132484	8010	0.106001	8915	945	FOSL1..JUN_329	CD8 MNP-2	FOSL1..JUN
FOSL1..JUN.var.2	15.5939	16.5481	1.70502	0.0173681	132484	2301	0.029613	8915	264	FOSL1..JUN.var.2_330	CD8 MNP-2	FOSL1..JUN.var.2
FOSL2..JUN	64.1425	65.0967	1.78441	0.0563238	132484	7462	0.100505	8915	896	FOSL2..JUN_331	CD8 MNP-2	FOSL2..JUN
FOSL2..JUN.var.2	25.1897	26.1439	1.63449	0.0335588	132484	4446	0.0548514	8915	489	FOSL2..JUN.var.2_332	CD8 MNP-2	FOSL2..JUN.var.2
JUN..JUNB	42.9596	43.9138	1.72197	0.0445563	132484	5903	0.0767246	8915	684	JUN..JUNB_333	CD8 MNP-2	JUN..JUNB
JUN..JUNB.var.2	25.5321	26.4863	1.73642	0.0260333	132484	3449	0.0452047	8915	403	JUN..JUNB.var.2_334	CD8 MNP-2	JUN..JUNB.var.2
FOS..JUNB	59.2017	60.1559	1.80865	0.0495532	132484	6565	0.0896242	8915	799	FOS..JUNB_335	CD8 MNP-2	FOS..JUNB
FOSB..JUNB	54.9524	55.9066	1.75582	0.0519383	132484	6881	0.0911946	8915	813	FOSB..JUNB_336	CD8 MNP-2	FOSB..JUNB
FOSB..JUNB.var.2	18.1817	19.1359	1.6475	0.0235576	132484	3121	0.038811	8915	346	FOSB..JUNB.var.2_337	CD8 MNP-2	FOSB..JUNB.var.2
FOSL1..JUNB	58.9843	59.9385	1.75582	0.0555161	132484	7355	0.0974762	8915	869	FOSL1..JUNB_338	CD8 MNP-2	FOSL1..JUNB
FOSL2..JUNB	54.8451	55.7993	1.74498	0.0531611	132484	7043	0.092765	8915	827	FOSL2..JUNB_339	CD8 MNP-2	FOSL2..JUNB
FOSL2..JUNB.var.2	21.6828	22.637	1.73102	0.0224857	132484	2979	0.0389232	8915	347	FOSL2..JUNB.var.2_340	CD8 MNP-2	FOSL2..JUNB.var.2
FOS..JUND	61.0467	62.0009	1.73053	0.0607998	132484	8055	0.105216	8915	938	FOS..JUND_341	CD8 MNP-2	FOS..JUND
FOSL1..JUND	55.1678	56.122	1.71789	0.0570031	132484	7552	0.0979248	8915	873	FOSL1..JUND_342	CD8 MNP-2	FOSL1..JUND
FOSL1..JUND.var.2	18.3856	19.3398	1.6719	0.0222744	132484	2951	0.0372406	8915	332	FOSL1..JUND.var.2_343	CD8 MNP-2	FOSL1..JUND.var.2
FOSL2..JUND	57.4803	58.4345	1.7779	0.0515458	132484	6829	0.0916433	8915	817	FOSL2..JUND_344	CD8 MNP-2	FOSL2..JUND
FOSL2..JUND.var.2	22.8787	23.8329	1.63293	0.0307056	132484	4068	0.0501402	8915	447	FOSL2..JUND.var.2_345	CD8 MNP-2	FOSL2..JUND.var.2
NR1H4..RXRA	0	0.1096	0.958648	0.0319435	132484	4232	0.0306225	8915	273	NR1H4..RXRA_346	CD8 MNP-2	NA
NR4A2..RXRA	0	0.5048	1.02904	0.0316114	132484	4188	0.0325294	8915	290	NR4A2..RXRA_347	CD8 MNP-2	NA
PPARA..RXRA	0	0.0357	0.949124	0.0720917	132484	9551	0.068424	8915	610	PPARA..RXRA_348	CD8 MNP-2	NA
RARA..RXRG	3.83666	4.7909	1.15803	0.0707104	132484	9368	0.0818845	8915	730	RARA..RXRG_349	CD8 MNP-2	NA
RORB	0	0.4535	1.0192	0.0435826	132484	5774	0.0444195	8915	396	RORB_350	CD8 MNP-2	NA
RORC	0	0	0.824187	0.0440959	132484	5842	0.0363432	8915	324	RORC_351	CD8 MNP-2	NA
SOX15	0	0.0416	0.962246	0.112142	132484	14857	0.107908	8915	962	SOX15_352	CD8 MNP-2	NA
TFE3	12.2708	13.225	1.51565	0.0242746	132484	3216	0.0367919	8915	328	TFE3_353	CD8 MNP-2	NA
VDR	0	0.0008	0.886135	0.0606337	132484	8033	0.0537297	8915	479	VDR_354	CD8 MNP-2	NA
IRF3	0.0985575	1.0528	1.0377	0.121283	132484	16068	0.125855	8915	1122	IRF3_355	CD8 MNP-2	NA
IRF4	2.23406	3.1883	1.13737	0.0568069	132484	7526	0.0646102	8915	576	IRF4_356	CD8 MNP-2	NA
IRF5	0.672057	1.6263	1.10474	0.0379744	132484	5031	0.0419518	8915	374	IRF5_357	CD8 MNP-2	NA
TCF7L1	0	0.4867	1.01527	0.088939	132484	11783	0.0902973	8915	805	TCF7L1_358	CD8 MNP-2	NA
ARGFX	0	0	0.708799	0.0420956	132484	5577	0.0298374	8915	266	ARGFX_359	CD8 MNP-2	NA
ARNT2	4.89456	5.8488	1.30053	0.0270825	132484	3588	0.0352215	8915	314	ARNT2_360	CD8 MNP-2	NA
ATF6	4.92336	5.8776	1.33881	0.0217838	132484	2886	0.0291643	8915	260	ATF6_361	CD8 MNP-2	NA
ATOH1.var.2	4.05166	5.0059	1.15119	0.0803871	132484	10650	0.0925407	8915	825	ATOH1.var.2_362	CD8 MNP-2	NA
ATOH7	0	0.1318	0.964351	0.0297772	132484	3945	0.0287156	8915	256	ATOH7_363	CD8 MNP-2	NA
BACH2	35.9276	36.8818	1.68343	0.0413786	132484	5482	0.0696579	8915	621	BACH2_364	CD8 MNP-2	BACH2
BACH2.var.2	0.633657	1.5879	1.13548	0.0225235	132484	2984	0.0255749	8915	228	BACH2.var.2_365	CD8 MNP-2	NA
BARX2	0	0	0.778216	0.0750959	132484	9949	0.0584408	8915	521	BARX2_366	CD8 MNP-2	NA
BHLHA15.var.2	4.42166	5.3759	1.16947	0.0707859	132484	9378	0.0827818	8915	738	BHLHA15.var.2_367	CD8 MNP-2	NA
CDX4	0	0.0004	0.874164	0.0581278	132484	7701	0.0508132	8915	453	CDX4_368	CD8 MNP-2	NA
CREB3L4	9.13636	10.0906	1.40248	0.0287129	132484	3804	0.0402692	8915	359	CREB3L4_369	CD8 MNP-2	NA
CREB3L4.var.2	23.1978	24.152	1.83606	0.0188778	132484	2501	0.0346607	8915	309	CREB3L4.var.2_370	CD8 MNP-2	CREB3L4.var.2
DLX5	0	0.0001	0.789401	0.0268561	132484	3558	0.0212002	8915	189	DLX5_371	CD8 MNP-2	NA
DMRTA2	0	0.0027	0.883809	0.0437864	132484	5801	0.0386988	8915	345	DMRTA2_372	CD8 MNP-2	NA
DMRTC2	0	0.001	0.87552	0.0486851	132484	6450	0.0426248	8915	380	DMRTC2_373	CD8 MNP-2	NA
DPRX	0	0.0001	0.780237	0.0247275	132484	3276	0.0192933	8915	172	DPRX_374	CD8 MNP-2	NA
DRGX	0	0	0.727303	0.026373	132484	3494	0.0191812	8915	171	DRGX_375	CD8 MNP-2	NA
ELF2	10.5948	11.549	1.3298	0.0476586	132484	6314	0.0633763	8915	565	ELF2_376	CD8 MNP-2	NA
ETS2	18.8844	19.8386	1.50232	0.0386764	132484	5124	0.0581043	8915	518	ETS2_377	CD8 MNP-2	ETS2
FERD3L	6.44306	7.3973	1.21854	0.0630567	132484	8354	0.0768368	8915	685	FERD3L_378	CD8 MNP-2	NA
FOXE1	0.615157	1.5694	1.06043	0.0989025	132484	13103	0.104879	8915	935	FOXE1_379	CD8 MNP-2	NA
FOXN3	0.733957	1.6882	1.09967	0.0440657	132484	5838	0.0484577	8915	432	FOXN3_380	CD8 MNP-2	NA
GLI3	6.31526	7.2695	1.1925	0.0777905	132484	10306	0.092765	8915	827	GLI3_381	CD8 MNP-2	NA
HES6	0	0.805	1.05966	0.0308037	132484	4081	0.0326416	8915	291	HES6_382	CD8 MNP-2	NA
HNF4A.var.2	0	0.0766	0.955678	0.0469491	132484	6220	0.0448682	8915	400	HNF4A.var.2_383	CD8 MNP-2	NA
HOXA1	0	0.0087	0.828361	0.0135413	132484	1794	0.011217	8915	100	HOXA1_384	CD8 MNP-2	NA
HOXA4	0	0.2409	0.99133	0.0367743	132484	4872	0.0364554	8915	325	HOXA4_385	CD8 MNP-2	NA
HOXA6	0	0.003	0.84615	0.0242595	132484	3214	0.0205272	8915	183	HOXA6_386	CD8 MNP-2	NA
HOXA7	0	0.0237	0.880256	0.0173304	132484	2296	0.0152552	8915	136	HOXA7_387	CD8 MNP-2	NA
HOXB4	0	0.0431	0.936799	0.0411899	132484	5457	0.0385867	8915	344	HOXB4_388	CD8 MNP-2	NA
HOXB6	0	0	0.769313	0.0326605	132484	4327	0.0251262	8915	224	HOXB6_389	CD8 MNP-2	NA
HOXB7	0	0.0002	0.801252	0.0253389	132484	3357	0.0203029	8915	181	HOXB7_390	CD8 MNP-2	NA
HOXB8	0	0.0094	0.877215	0.0259579	132484	3439	0.0227706	8915	203	HOXB8_391	CD8 MNP-2	NA
HOXB9	0	0.0039	0.852216	0.0243501	132484	3226	0.0207515	8915	185	HOXB9_392	CD8 MNP-2	NA
HOXC4	0	0.2138	0.985994	0.0348118	132484	4612	0.0343242	8915	306	HOXC4_393	CD8 MNP-2	NA
HOXC8	0	0	0.733531	0.020644	132484	2735	0.015143	8915	135	HOXC8_394	CD8 MNP-2	NA
HOXD10	0	0.0023	0.83933	0.0240557	132484	3187	0.0201907	8915	180	HOXD10_395	CD8 MNP-2	NA
HOXD4	0	0.0431	0.936799	0.0411899	132484	5457	0.0385867	8915	344	HOXD4_396	CD8 MNP-2	NA
IKZF1	16.932	17.8862	1.18369	0.197677	132484	26189	0.233988	8915	2086	IKZF1_397	CD8 MNP-2	IKZF1
IRF6	1.06696	2.0212	1.22341	0.0124694	132484	1652	0.0152552	8915	136	IRF6_398	CD8 MNP-2	NA
KLF10	61.9224	62.8766	1.43772	0.145195	132484	19236	0.208749	8915	1861	KLF10_399	CD8 MNP-2	KLF10
KLF11	72.2322	73.1864	1.43768	0.165016	132484	21862	0.237241	8915	2115	KLF11_400	CD8 MNP-2	KLF11
KLF15	143.383	144.337	1.58801	0.182241	132484	24144	0.2894	8915	2580	KLF15_401	CD8 MNP-2	KLF15
KLF17	6.79576	7.75	1.139	0.14595	132484	19336	0.166237	8915	1482	KLF17_402	CD8 MNP-2	NA
KLF2	69.5976	70.5518	1.36249	0.213475	132484	28282	0.290858	8915	2593	KLF2_403	CD8 MNP-2	KLF2
KLF3	75.4968	76.451	1.56513	0.113667	132484	15059	0.177902	8915	1586	KLF3_404	CD8 MNP-2	KLF3
KLF6	66.0289	66.9831	1.46436	0.139413	132484	18470	0.20415	8915	1820	KLF6_405	CD8 MNP-2	KLF6
LHX1	0	0.0003	0.781542	0.0195193	132484	2586	0.0152552	8915	136	LHX1_406	CD8 MNP-2	NA
LHX5	0	0	0.709416	0.0303584	132484	4022	0.0215367	8915	192	LHX5_407	CD8 MNP-2	NA
MAF	0.151857	1.1061	1.07946	0.0338758	132484	4488	0.0365676	8915	326	MAF_408	CD8 MNP-2	NA
MAFA	1.24466	2.1989	1.13771	0.0350005	132484	4637	0.0398205	8915	355	MAFA_409	CD8 MNP-2	NA
MAZ	12.8239	13.7781	1.14585	0.226231	132484	29972	0.259226	8915	2311	MAZ_410	CD8 MNP-2	NA
MSANTD3	0.670957	1.6252	1.08194	0.0599242	132484	7939	0.0648345	8915	578	MSANTD3_411	CD8 MNP-2	NA
MSGN1	0	0.133	0.962812	0.0267957	132484	3550	0.0257992	8915	230	MSGN1_412	CD8 MNP-2	NA
NFATC4	0	0.0836	0.966865	0.0736693	132484	9760	0.0712283	8915	635	NFATC4_413	CD8 MNP-2	NA
NFIC.var.2	2.50146	3.4557	1.14211	0.0588297	132484	7794	0.0671901	8915	599	NFIC.var.2_414	CD8 MNP-2	NA
NFIX.var.2	3.82286	4.7771	1.17453	0.0588297	132484	7794	0.069097	8915	616	NFIX.var.2_415	CD8 MNP-2	NA
NHLH2	8.89816	9.8524	1.23465	0.0747713	132484	9906	0.0923163	8915	823	NHLH2_416	CD8 MNP-2	NA
NKX6.3	0	0.0062	0.893903	0.0407823	132484	5403	0.0364554	8915	325	NKX6.3_417	CD8 MNP-2	NA
NR1D1	0	0.3183	1.00235	0.0739712	132484	9800	0.0741447	8915	661	NR1D1_418	CD8 MNP-2	NA
NR1D2	0	0.6608	1.03445	0.0533498	132484	7068	0.0551879	8915	492	NR1D2_419	CD8 MNP-2	NA
NR1I2	1.07936	2.0336	1.11986	0.0407672	132484	5401	0.0456534	8915	407	NR1I2_420	CD8 MNP-2	NA
NR1I3	0	0.0015	0.880793	0.0487757	132484	6462	0.0429613	8915	383	NR1I3_421	CD8 MNP-2	NA
NR2C1	0	0.3102	1.00183	0.0565427	132484	7491	0.0566461	8915	505	NR2C1_422	CD8 MNP-2	NA
NR2C2.var.2	1.76646	2.7207	1.1252	0.0553274	132484	7330	0.0622546	8915	555	NR2C2.var.2_423	CD8 MNP-2	NA
NR2F1.var.2	0	0.047	0.953956	0.0707859	132484	9378	0.0675266	8915	602	NR2F1.var.2_424	CD8 MNP-2	NA
NR2F1.var.3	0	0.6953	1.04476	0.037363	132484	4950	0.0390353	8915	348	NR2F1.var.3_425	CD8 MNP-2	NA
NR2F6.var.3	0	0.6407	1.04063	0.03611	132484	4784	0.0375771	8915	335	NR2F6.var.3_426	CD8 MNP-2	NA
NR5A1	0	0.1089	0.972291	0.0706048	132484	9354	0.0686483	8915	612	NR5A1_427	CD8 MNP-2	NA
NR6A1	0	0.0728	0.960123	0.0611017	132484	8095	0.0586652	8915	523	NR6A1_428	CD8 MNP-2	NA
OSR1	0	0.7245	1.05719	0.0261013	132484	3458	0.0275939	8915	246	OSR1_429	CD8 MNP-2	NA
OVOL1	0	0.6093	1.08701	0.00753299	132484	998	0.00818845	8915	73	OVOL1_430	CD8 MNP-2	NA
OVOL2	0	0.534	1.07292	0.00700462	132484	928	0.00751542	8915	67	OVOL2_431	CD8 MNP-2	NA
PAX3.var.2	1.51116	2.4654	1.24591	0.0136847	132484	1813	0.0170499	8915	152	PAX3.var.2_432	CD8 MNP-2	NA
PITX2	0	0	0.689619	0.0346457	132484	4590	0.0238923	8915	213	PITX2_433	CD8 MNP-2	NA
PLAGL2	2.95546	3.9097	1.13422	0.0754582	132484	9997	0.0855861	8915	763	PLAGL2_434	CD8 MNP-2	NA
POU6F1.var.2	0	0.1531	0.97509	0.0421032	132484	5578	0.0410544	8915	366	POU6F1.var.2_435	CD8 MNP-2	NA
PPARD	0	0.0145	0.932245	0.0691857	132484	9166	0.064498	8915	575	PPARD_436	CD8 MNP-2	NA
RARB.var.3	0.795057	1.7493	1.12947	0.0284034	132484	3763	0.0320808	8915	286	RARB.var.3_437	CD8 MNP-2	NA
RARG.var.3	0.376557	1.3308	1.10706	0.0265466	132484	3517	0.0293887	8915	262	RARG.var.3_438	CD8 MNP-2	NA
RFX7	2.43136	3.3856	1.2363	0.0222291	132484	2945	0.0274818	8915	245	RFX7_439	CD8 MNP-2	NA
RXRB.var.2	0	0.8191	1.06071	0.0309849	132484	4105	0.032866	8915	293	RXRB.var.2_440	CD8 MNP-2	NA
RXRG.var.2	1.47876	2.433	1.14024	0.0387594	132484	5135	0.0441952	8915	394	RXRG.var.2_441	CD8 MNP-2	NA
SMAD5	0	0.0425	0.876027	0.0106277	132484	1408	0.00931015	8915	83	SMAD5_442	CD8 MNP-2	NA
SNAI1	0	0.3158	1.00154	0.118158	132484	15654	0.11834	8915	1055	SNAI1_443	CD8 MNP-2	NA
SNAI3	0	0.0156	0.949652	0.115991	132484	15367	0.110151	8915	982	SNAI3_444	CD8 MNP-2	NA
SOHLH2	0	0.1764	0.97354	0.0235047	132484	3114	0.0228828	8915	204	SOHLH2_445	CD8 MNP-2	NA
SOX12	0	0.1217	0.949654	0.0174814	132484	2316	0.0166012	8915	148	SOX12_446	CD8 MNP-2	NA
SOX14	0	0.1155	0.957578	0.0275279	132484	3647	0.0263601	8915	235	SOX14_447	CD8 MNP-2	NA
SOX18	0	0.5458	1.03661	0.0270523	132484	3584	0.0280426	8915	250	SOX18_448	CD8 MNP-2	NA
SP9	85.6918	86.646	1.44522	0.18449	132484	24442	0.266629	8915	2377	SP9_449	CD8 MNP-2	SP9
TBX18	21.5764	22.5306	1.2868	0.117418	132484	15556	0.151094	8915	1347	TBX18_450	CD8 MNP-2	TBX18
TBX3	28.5049	29.4591	1.40045	0.0851424	132484	11280	0.119237	8915	1063	TBX3_451	CD8 MNP-2	TBX3
TBX6	29.7584	30.7126	1.43639	0.076296	132484	10108	0.109591	8915	977	TBX6_452	CD8 MNP-2	TBX6
TCF21.var.2	0	0.0042	0.844894	0.0216403	132484	2867	0.0182838	8915	163	TCF21.var.2_453	CD8 MNP-2	NA
TFAP2E	12.1429	13.0971	1.33691	0.0521874	132484	6914	0.0697701	8915	622	TFAP2E_454	CD8 MNP-2	NA
TFAP4.var.2	0	0.538	1.03777	0.0243199	132484	3222	0.0252384	8915	225	TFAP4.var.2_455	CD8 MNP-2	NA
TGIF2LX	1.53726	2.4915	1.16174	0.0306075	132484	4055	0.035558	8915	317	TGIF2LX_456	CD8 MNP-2	NA
TGIF2LY	1.29076	2.245	1.15584	0.0285317	132484	3780	0.0329781	8915	294	TGIF2LY_457	CD8 MNP-2	NA
THAP11	0	0.0007	0.905162	0.0889768	132484	11788	0.0805384	8915	718	THAP11_458	CD8 MNP-2	NA
THRB	0	0.0187	0.937381	0.0710803	132484	9417	0.0666293	8915	594	THRB_459	CD8 MNP-2	NA
THRB.var.2	0.914557	1.8688	1.12121	0.0354156	132484	4692	0.0397084	8915	354	THRB.var.2_460	CD8 MNP-2	NA
THRB.var.3	1.11196	2.0662	1.09356	0.0659551	132484	8738	0.0721256	8915	643	THRB.var.3_461	CD8 MNP-2	NA
TLX2	0	0.0008	0.843972	0.0325624	132484	4314	0.0274818	8915	245	TLX2_462	CD8 MNP-2	NA
VEZF1	0	0.6917	1.03705	0.0524592	132484	6950	0.0544027	8915	485	VEZF1_463	CD8 MNP-2	NA
ZBTB26	0	0	0.845656	0.102533	132484	13584	0.0867078	8915	773	ZBTB26_464	CD8 MNP-2	NA
ZBTB32	0	0	0.796458	0.0466169	132484	6176	0.0371284	8915	331	ZBTB32_465	CD8 MNP-2	NA
ZBTB6	0	0.0949	0.976669	0.119214	132484	15794	0.116433	8915	1038	ZBTB6_466	CD8 MNP-2	NA
ZFP57	0	0.5197	1.03436	0.0257012	132484	3405	0.0265844	8915	237	ZFP57_467	CD8 MNP-2	NA
ZIC5	17.5975	18.5517	1.32997	0.0766659	132484	10157	0.101963	8915	909	ZIC5_468	CD8 MNP-2	ZIC5
ZKSCAN1	0	0.0863	0.952326	0.0348646	132484	4619	0.0332025	8915	296	ZKSCAN1_469	CD8 MNP-2	NA
ZNF135	0	0	0.88057	0.226616	132484	30023	0.199551	8915	1779	ZNF135_470	CD8 MNP-2	NA
ZNF136	0	0	0.777588	0.0569805	132484	7549	0.0443073	8915	395	ZNF136_471	CD8 MNP-2	NA
ZNF140	0	0.0001	0.879409	0.0742354	132484	9835	0.0652832	8915	582	ZNF140_472	CD8 MNP-2	NA
ZNF274	0	0.1764	0.982123	0.052195	132484	6915	0.0512619	8915	457	ZNF274_473	CD8 MNP-2	NA
ZNF317	0	0.1952	0.988571	0.083512	132484	11064	0.0825575	8915	736	ZNF317_474	CD8 MNP-2	NA
ZNF382	0	0.4521	1.01675	0.0551614	132484	7308	0.0560852	8915	500	ZNF382_475	CD8 MNP-2	NA
ZNF460	7.93446	8.8887	1.08657	0.334788	132484	44354	0.363769	8915	3243	ZNF460_476	CD8 MNP-2	NA
ZNF528	0	0.0668	0.965155	0.086584	132484	11471	0.083567	8915	745	ZNF528_477	CD8 MNP-2	NA
ZNF682	15.9797	16.9339	1.24466	0.117969	132484	15629	0.146831	8915	1309	ZNF682_478	CD8 MNP-2	ZNF682
ZNF684	0	0.368	1.00672	0.0813381	132484	10776	0.0818845	8915	730	ZNF684_479	CD8 MNP-2	NA
ZNF75D	0	0.0001	0.895599	0.102201	132484	13540	0.0915311	8915	816	ZNF75D_480	CD8 MNP-2	NA
ZSCAN29	0	0.8198	1.07552	0.0205459	132484	2722	0.0220976	8915	197	ZSCAN29_481	CD8 MNP-2	NA
ASCL1	6.27286	7.2271	1.1842	0.0836403	132484	11081	0.0990466	8915	883	ASCL1_482	CD8 MNP-2	NA
ATF3	21.9375	22.8917	1.66895	0.0266825	132484	3535	0.0445317	8915	397	ATF3_483	CD8 MNP-2	ATF3
BARHL1	0	0.1299	0.934478	0.00864255	132484	1145	0.00807628	8915	72	BARHL1_484	CD8 MNP-2	NA
BATF..JUN	45.8623	46.8165	1.55211	0.075594	132484	10015	0.11733	8915	1046	BATF..JUN_485	CD8 MNP-2	BATF..JUN
BCL6	0	0	0.801148	0.045364	132484	6010	0.0363432	8915	324	BCL6_486	CD8 MNP-2	NA
CDX1	0	0.0031	0.897853	0.0545953	132484	7233	0.0490185	8915	437	CDX1_487	CD8 MNP-2	NA
E2F2	0	0.003	0.811607	0.0160321	132484	2124	0.0130118	8915	116	E2F2_488	CD8 MNP-2	NA
E2F3	0	0.258	0.989426	0.00578183	132484	766	0.0057207	8915	51	E2F3_489	CD8 MNP-2	NA
E2F4	0	0.0341	0.871348	0.0117146	132484	1552	0.0102075	8915	91	E2F4_490	CD8 MNP-2	NA
EMX1	0	0.0001	0.769476	0.0237614	132484	3148	0.0182838	8915	163	EMX1_491	CD8 MNP-2	NA
FOXD2	0	0.0023	0.924767	0.104314	132484	13820	0.0964666	8915	860	FOXD2_492	CD8 MNP-2	NA
GATA5	0	0.3936	1.01317	0.0402992	132484	5339	0.0408301	8915	364	GATA5_493	CD8 MNP-2	NA
GFI1	0	0.0195	0.933831	0.0627019	132484	8307	0.058553	8915	522	GFI1_494	CD8 MNP-2	NA
GLI2	5.94886	6.9031	1.18468	0.0793454	132484	10512	0.0939989	8915	838	GLI2_495	CD8 MNP-2	NA
GSX2	0	0.0657	0.935618	0.0267353	132484	3542	0.025014	8915	223	GSX2_496	CD8 MNP-2	NA
HES1	23.1934	24.1476	1.53548	0.0420051	132484	5565	0.064498	8915	575	HES1_497	CD8 MNP-2	HES1
HES2	3.22076	4.175	1.24576	0.0266523	132484	3531	0.0332025	8915	296	HES2_498	CD8 MNP-2	NA
HOXA13	0	0	0.823856	0.0571843	132484	7576	0.0471116	8915	420	HOXA13_499	CD8 MNP-2	NA
HOXA2	0	0.0087	0.828361	0.0135413	132484	1794	0.011217	8915	100	HOXA2_500	CD8 MNP-2	NA
HOXA5	0	0.0042	0.850016	0.0232254	132484	3077	0.019742	8915	176	HOXA5_501	CD8 MNP-2	NA
HOXA9	0	0.0274	0.803286	0.00558558	132484	740	0.00448682	8915	40	HOXA9_502	CD8 MNP-2	NA
HOXB2	0	0.0022	0.823094	0.0198967	132484	2636	0.0163769	8915	146	HOXB2_503	CD8 MNP-2	NA
HOXB5	0	0.0087	0.828361	0.0135413	132484	1794	0.011217	8915	100	HOXB5_504	CD8 MNP-2	NA
HOXC9	0	0.0054	0.85914	0.0241539	132484	3200	0.0207515	8915	185	HOXC9_505	CD8 MNP-2	NA
HOXD13	0	0.0168	0.916628	0.0431977	132484	5723	0.0395962	8915	353	HOXD13_506	CD8 MNP-2	NA
HOXD3	0	0.0002	0.802843	0.0273844	132484	3628	0.0219854	8915	196	HOXD3_507	CD8 MNP-2	NA
HOXD8	0	0.0555	0.925223	0.0235198	132484	3116	0.0217611	8915	194	HOXD8_508	CD8 MNP-2	NA
HOXD9	0	0	0.822956	0.063653	132484	8433	0.0523836	8915	467	HOXD9_509	CD8 MNP-2	NA
JUNB.var.2	20.6491	21.6033	1.73227	0.0213686	132484	2831	0.0370163	8915	330	JUNB.var.2_510	CD8 MNP-2	JUNB.var.2
LHX9	0	0.0043	0.86748	0.0296111	132484	3923	0.025687	8915	229	LHX9_511	CD8 MNP-2	NA
LMX1A	0	0	0.667107	0.0364874	132484	4834	0.024341	8915	217	LMX1A_512	CD8 MNP-2	NA
LMX1B	0	0	0.707872	0.049757	132484	6592	0.0352215	8915	314	LMX1B_513	CD8 MNP-2	NA
NEUROG1	0	0.123	0.947809	0.0158585	132484	2101	0.0150308	8915	134	NEUROG1_514	CD8 MNP-2	NA
NRL	0.0708575	1.0251	1.06589	0.0418843	132484	5549	0.0446439	8915	398	NRL_515	CD8 MNP-2	NA
PITX1	0	0	0.753658	0.0269391	132484	3569	0.0203029	8915	181	PITX1_516	CD8 MNP-2	NA
PRRX2	0	0	0.754798	0.0295734	132484	3918	0.0223219	8915	199	PRRX2_517	CD8 MNP-2	NA
SOX4	0	0.317	1.002	0.0868709	132484	11509	0.0870443	8915	776	SOX4_518	CD8 MNP-2	NA
SOX8	0	0.0382	0.939902	0.0498853	132484	6609	0.0468873	8915	418	SOX8_519	CD8 MNP-2	NA
SP1	82.922	83.8762	1.47957	0.160193	132484	21223	0.237016	8915	2113	SP1_520	CD8 MNP-2	SP1
SP2	35.5435	36.4977	1.28649	0.179614	132484	23796	0.231071	8915	2060	SP2_521	CD8 MNP-2	SP2
SP3	85.2092	86.1634	1.4422	0.185577	132484	24586	0.267639	8915	2386	SP3_522	CD8 MNP-2	SP3
TCFL5	39.6447	40.5989	1.66778	0.0473491	132484	6273	0.078968	8915	704	TCFL5_523	CD8 MNP-2	TCFL5
TFEC	13.3871	14.3413	1.46115	0.0323964	132484	4292	0.047336	8915	422	TFEC_524	CD8 MNP-2	NA
ZNF740	17.691	18.6452	1.23696	0.136024	132484	18021	0.168256	8915	1500	ZNF740_525	CD8 MNP-2	ZNF740
ASCL1.var.2	1.15206	2.1063	1.06013	0.147708	132484	19569	0.15659	8915	1396	ASCL1.var.2_526	CD8 MNP-2	NA
ATF2	19.4697	20.4239	1.38985	0.0627095	132484	8308	0.0871565	8915	777	ATF2_527	CD8 MNP-2	ATF2
BACH1	24.3751	25.3293	1.40575	0.072054	132484	9546	0.10129	8915	903	BACH1_528	CD8 MNP-2	BACH1
BATF	45.9568	46.911	1.55326	0.0754657	132484	9998	0.117218	8915	1045	BATF_529	CD8 MNP-2	BATF
BHLHE22.var.2	3.75586	4.7101	1.14293	0.083127	132484	11013	0.0950084	8915	847	BHLHE22.var.2_530	CD8 MNP-2	NA
CEBPG.var.2	0	0.033	0.942841	0.060913	132484	8070	0.0574313	8915	512	CEBPG.var.2_531	CD8 MNP-2	NA
EBF3	0	0.0983	0.974648	0.0977099	132484	12945	0.0952328	8915	849	EBF3_532	CD8 MNP-2	NA
HAND2	0	0.0049	0.915764	0.0688385	132484	9120	0.0630398	8915	562	HAND2_533	CD8 MNP-2	NA
MEIS1.var.2	0	0.0014	0.881343	0.0496362	132484	6576	0.0437465	8915	390	MEIS1.var.2_534	CD8 MNP-2	NA
MEIS2.var.2	0	0	0.827395	0.0624981	132484	8280	0.0517106	8915	461	MEIS2.var.2_535	CD8 MNP-2	NA
MYF5	4.11256	5.0668	1.18821	0.0547538	132484	7254	0.0650589	8915	580	MYF5_536	CD8 MNP-2	NA
NEUROG2.var.2	0	0.0004	0.893148	0.0792473	132484	10499	0.0707796	8915	631	NEUROG2.var.2_537	CD8 MNP-2	NA
NFIB	1.66186	2.6161	1.09397	0.0887956	132484	11764	0.0971397	8915	866	NFIB_538	CD8 MNP-2	NA
NFYC	1.94426	2.8985	1.13829	0.0498626	132484	6606	0.0567583	8915	506	NFYC_539	CD8 MNP-2	NA
NKX2.2	0	0.3151	1.00206	0.0718653	132484	9521	0.0720135	8915	642	NKX2.2_540	CD8 MNP-2	NA
OSR2	0.253857	1.2081	1.04758	0.101401	132484	13434	0.106225	8915	947	OSR2_541	CD8 MNP-2	NA
PRDM4	0	0.0708	0.970193	0.108564	132484	14383	0.105328	8915	939	PRDM4_542	CD8 MNP-2	NA
TCF12.var.2	0.547457	1.5017	1.04903	0.133767	132484	17722	0.140325	8915	1251	TCF12.var.2_543	CD8 MNP-2	NA
ZBTB12	0	0	0.794642	0.0680384	132484	9014	0.0540662	8915	482	ZBTB12_544	CD8 MNP-2	NA
ZBTB14	59.1062	60.0604	1.63068	0.0759412	132484	10061	0.123836	8915	1104	ZBTB14_545	CD8 MNP-2	ZBTB14
ZFP42	0	0.153	0.980115	0.0655777	132484	8688	0.0642737	8915	573	ZFP42_546	CD8 MNP-2	NA
ZKSCAN5	14.0538	15.008	1.16958	0.192869	132484	25552	0.225575	8915	2011	ZKSCAN5_547	CD8 MNP-2	NA
ZNF148	56.4361	57.3903	1.26507	0.285597	132484	37837	0.361301	8915	3221	ZNF148_548	CD8 MNP-2	ZNF148
ZNF16	0	0.0636	0.968013	0.106375	132484	14093	0.102973	8915	918	ZNF16_549	CD8 MNP-2	NA
ZNF341	0	0.7501	1.03584	0.0677893	132484	8981	0.0702187	8915	626	ZNF341_550	CD8 MNP-2	NA
ZNF449	3.00306	3.9573	1.11626	0.0988799	132484	13100	0.110376	8915	984	ZNF449_551	CD8 MNP-2	NA
ZNF652	0	0.0004	0.877853	0.0608224	132484	8058	0.0533932	8915	476	ZNF652_552	CD8 MNP-2	NA
FOXA3	1.75456	2.7088	1.11032	0.0694046	132484	9195	0.0770611	8915	687	FOXA3_553	CD8 MNP-2	NA
ATF4	0	0.1529	0.978064	0.0543613	132484	7202	0.0531688	8915	474	ATF4_554	CD8 MNP-2	NA
BATF3	42.4316	43.3858	1.52595	0.0765224	132484	10138	0.116769	8915	1041	BATF3_555	CD8 MNP-2	BATF3
CDX2	0	0	0.827627	0.0860632	132484	11402	0.0712283	8915	635	CDX2_556	CD8 MNP-2	NA
CEBPA	0	0.0023	0.895871	0.0568446	132484	7531	0.0509254	8915	454	CEBPA_557	CD8 MNP-2	NA
CEBPD	0	0.0688	0.950354	0.0426089	132484	5645	0.0404936	8915	361	CEBPD_558	CD8 MNP-2	NA
CREB1	26.5149	27.4691	1.45666	0.0632982	132484	8386	0.0922042	8915	822	CREB1_559	CD8 MNP-2	CREB1
CTCFL	12.9403	13.8945	1.18592	0.155498	132484	20601	0.184408	8915	1644	CTCFL_560	CD8 MNP-2	NA
E2F6	37.5421	38.4963	1.31498	0.161733	132484	21427	0.212675	8915	1896	E2F6_561	CD8 MNP-2	E2F6
EBF1	0	0.0254	0.953531	0.105167	132484	13933	0.10028	8915	894	EBF1_562	CD8 MNP-2	NA
EGR1	90.8804	91.8346	1.51537	0.154336	132484	20447	0.233875	8915	2085	EGR1_563	CD8 MNP-2	EGR1
EHF	54.6419	55.5961	1.36056	0.177833	132484	23560	0.241952	8915	2157	EHF_564	CD8 MNP-2	EHF
ELF1	61.5058	62.46	1.3735	0.185222	132484	24539	0.254403	8915	2268	ELF1_565	CD8 MNP-2	ELF1
ELF3	46.8009	47.7551	1.31145	0.196809	132484	26074	0.258104	8915	2301	ELF3_566	CD8 MNP-2	ELF3
ESRRA	0	0.0116	0.930256	0.0722276	132484	9569	0.0671901	8915	599	ESRRA_567	CD8 MNP-2	NA
ETV1	66.1809	67.1351	1.37957	0.191563	132484	25379	0.264274	8915	2356	ETV1_568	CD8 MNP-2	ETV1
ETV4	39.6194	40.5736	1.27667	0.206651	132484	27378	0.263825	8915	2352	ETV4_569	CD8 MNP-2	ETV4
ETV5	32.1308	33.085	1.50863	0.0626793	132484	8304	0.0945597	8915	843	ETV5_570	CD8 MNP-2	ETV5
FOSL1	57.2616	58.2158	1.69853	0.0618792	132484	8198	0.105104	8915	937	FOSL1_571	CD8 MNP-2	FOSL1
FOXA1	0	0.416	1.01049	0.0843649	132484	11177	0.0852496	8915	760	FOXA1_572	CD8 MNP-2	NA
FOXA2	0.304657	1.2589	1.0569	0.0786435	132484	10419	0.0831183	8915	741	FOXA2_573	CD8 MNP-2	NA
FOXK2	4.84236	5.7966	1.18563	0.0651852	132484	8636	0.0772855	8915	689	FOXK2_574	CD8 MNP-2	NA
FOXP1	2.57906	3.5333	1.12521	0.076062	132484	10077	0.0855861	8915	763	FOXP1_575	CD8 MNP-2	NA
GABPA	66.8324	67.7866	1.38142	0.191631	132484	25388	0.264722	8915	2360	GABPA_576	CD8 MNP-2	GABPA
GATA1	0	0.0026	0.880991	0.0425259	132484	5634	0.0374649	8915	334	GATA1_577	CD8 MNP-2	NA
GATA4	0	0.0421	0.946009	0.0570333	132484	7556	0.053954	8915	481	GATA4_578	CD8 MNP-2	NA
GATA6	0	0.0042	0.911251	0.0651173	132484	8627	0.0593382	8915	529	GATA6_579	CD8 MNP-2	NA
GRHL2	0	0.0208	0.934957	0.0626264	132484	8297	0.058553	8915	522	GRHL2_580	CD8 MNP-2	NA
HLF	0	0.001	0.865522	0.04199	132484	5563	0.0363432	8915	324	HLF_581	CD8 MNP-2	NA
HNF4A	0	0.0163	0.933628	0.0682422	132484	9041	0.0637128	8915	568	HNF4A_582	CD8 MNP-2	NA
HNF4G	0	0.0392	0.948989	0.0670194	132484	8879	0.0636007	8915	567	HNF4G_583	CD8 MNP-2	NA
HOXB13	0	0	0.805903	0.14712	132484	19491	0.118564	8915	1057	HOXB13_584	CD8 MNP-2	NA
JUNB	51.7621	52.7163	1.68618	0.0580749	132484	7694	0.0979248	8915	873	JUNB_585	CD8 MNP-2	JUNB
JUND	52.7588	53.713	1.72523	0.0537046	132484	7115	0.0926528	8915	826	JUND_586	CD8 MNP-2	JUND
KLF4	67.2493	68.2035	1.28796	0.288359	132484	38203	0.371397	8915	3311	KLF4_587	CD8 MNP-2	KLF4
KLF9	43.3286	44.2828	1.26246	0.239274	132484	31700	0.302075	8915	2693	KLF9_588	CD8 MNP-2	KLF9
LHX2	0	0.0003	0.841122	0.0385405	132484	5106	0.0324173	8915	289	LHX2_589	CD8 MNP-2	NA
MAFF	0	0.739	1.03302	0.0760092	132484	10070	0.0785193	8915	700	MAFF_590	CD8 MNP-2	NA
MAFG	0	0.7006	1.03118	0.0742958	132484	9843	0.0766125	8915	683	MAFG_591	CD8 MNP-2	NA
MAFK	0	0.3517	1.00398	0.131389	132484	17407	0.131913	8915	1176	MAFK_592	CD8 MNP-2	NA
MEF2A	0	0	0.846869	0.208614	132484	27638	0.176669	8915	1575	MEF2A_593	CD8 MNP-2	NA
MITF	5.45776	6.412	1.31846	0.0269693	132484	3573	0.035558	8915	317	MITF_594	CD8 MNP-2	NA
MXI1	0	0.0155	0.930234	0.0635473	132484	8419	0.0591139	8915	527	MXI1_595	CD8 MNP-2	NA
MYOD1	0	0.5343	1.0169	0.103688	132484	13737	0.10544	8915	940	MYOD1_596	CD8 MNP-2	NA
MYOG	7.16096	8.1152	1.21646	0.0707255	132484	9370	0.0860348	8915	767	MYOG_597	CD8 MNP-2	NA
MZF1	0	0.0092	0.925374	0.0695782	132484	9218	0.0643859	8915	574	MZF1_598	CD8 MNP-2	NA
NFE2L1	10.9989	11.9531	1.28532	0.0641436	132484	8498	0.0824453	8915	735	NFE2L1_599	CD8 MNP-2	NA
NFIL3	0	0.0009	0.877261	0.0511458	132484	6776	0.0448682	8915	400	NFIL3_600	CD8 MNP-2	NA
NFYB	18.0292	18.9834	1.40682	0.0540594	132484	7162	0.0760516	8915	678	NFYB_601	CD8 MNP-2	NFYB
NKX2.5	0	0.0436	0.940433	0.0458018	132484	6068	0.0430735	8915	384	NKX2.5_602	CD8 MNP-2	NA
NR4A1	0	0.4078	1.00979	0.0850895	132484	11273	0.0859226	8915	766	NR4A1_603	CD8 MNP-2	NA
ONECUT1	0	0	0.72535	0.088456	132484	11719	0.0641615	8915	572	ONECUT1_604	CD8 MNP-2	NA
OTX2	0	0	0.745768	0.0493343	132484	6536	0.0367919	8915	328	OTX2_605	CD8 MNP-2	NA
PBX2	0	0	0.843056	0.0653286	132484	8655	0.0550757	8915	491	PBX2_606	CD8 MNP-2	NA
PHOX2B	0	0	0.717808	0.150486	132484	19937	0.10802	8915	963	PHOX2B_607	CD8 MNP-2	NA
PKNOX1	0	0.7577	1.03032	0.0938453	132484	12433	0.096691	8915	862	PKNOX1_608	CD8 MNP-2	NA
POU2F3	0	0.0002	0.893498	0.092147	132484	12208	0.0823331	8915	734	POU2F3_609	CD8 MNP-2	NA
PRDM1	0	0.0027	0.937844	0.141851	132484	18793	0.133034	8915	1186	PRDM1_610	CD8 MNP-2	NA
RFX1	8.02136	8.9756	1.2565	0.0578485	132484	7664	0.0726865	8915	648	RFX1_611	CD8 MNP-2	NA
RFX3	8.73656	9.6908	1.26937	0.0573503	132484	7598	0.0727987	8915	649	RFX3_612	CD8 MNP-2	NA
RUNX3	13.4881	14.4423	1.27043	0.0852027	132484	11288	0.108245	8915	965	RUNX3_613	CD8 MNP-2	NA
SCRT1	0	0.4717	1.01768	0.0601809	132484	7973	0.0612451	8915	546	SCRT1_614	CD8 MNP-2	NA
SCRT2	0.336357	1.2906	1.06672	0.0611998	132484	8108	0.0652832	8915	582	SCRT2_615	CD8 MNP-2	NA
SNAI2	0	0.0017	0.924649	0.111485	132484	14770	0.103085	8915	919	SNAI2_616	CD8 MNP-2	NA
SOX2	0	0.0113	0.908189	0.042858	132484	5678	0.0389232	8915	347	SOX2_617	CD8 MNP-2	NA
SPI1	2.33826	3.2925	1.05649	0.264689	132484	35067	0.279641	8915	2493	SPI1_618	CD8 MNP-2	NA
SPIB	15.5368	16.491	1.16683	0.214184	132484	28376	0.249916	8915	2228	SPIB_619	CD8 MNP-2	SPIB
SREBF1.var.2	0	0.0028	0.900422	0.0585505	132484	7757	0.0527201	8915	470	SREBF1.var.2_620	CD8 MNP-2	NA
TCF3	0.144357	1.0986	1.03764	0.130695	132484	17315	0.135614	8915	1209	TCF3_621	CD8 MNP-2	NA
TCF4	0	0.8363	1.02761	0.136009	132484	18019	0.139764	8915	1246	TCF4_622	CD8 MNP-2	NA
TCF7	2.65566	3.6099	1.12758	0.0754053	132484	9990	0.0850252	8915	758	TCF7_623	CD8 MNP-2	NA
TEAD1	0	0	0.825498	0.061147	132484	8101	0.0504767	8915	450	TEAD1_624	CD8 MNP-2	NA
TEAD4	0	0	0.78892	0.0601431	132484	7968	0.0474481	8915	423	TEAD4_625	CD8 MNP-2	NA
TFAP2A	2.45356	3.4078	1.09469	0.119682	132484	15856	0.131015	8915	1168	TFAP2A_626	CD8 MNP-2	NA
TFAP2C.var.2	9.76876	10.723	1.17977	0.129306	132484	17131	0.152552	8915	1360	TFAP2C.var.2_627	CD8 MNP-2	NA
TWIST1	0	0	0.859702	0.0698047	132484	9248	0.0600112	8915	535	TWIST1_628	CD8 MNP-2	NA
USF1	7.58236	8.5366	1.26676	0.051093	132484	6769	0.0647224	8915	577	USF1_629	CD8 MNP-2	NA
USF2	4.88526	5.8395	1.21702	0.0494022	132484	6545	0.0601234	8915	536	USF2_630	CD8 MNP-2	NA
YY2	6.12966	7.0839	1.27322	0.0399973	132484	5299	0.0509254	8915	454	YY2_631	CD8 MNP-2	NA
ZNF263	10.365	11.3192	1.13896	0.206327	132484	27335	0.234997	8915	2095	ZNF263_632	CD8 MNP-2	NA
CREM	32.8725	33.8267	1.86432	0.0250294	132484	3316	0.0466629	8915	416	CREM_633	CD8 MNP-2	CREM
