# Supplementary material for: Trimodal single-cell profiling reveals a novel pediatric CD8αα+ T cell subset and broad age-related molecular reprogramming across the T cell compartment
Source: Nat Immunol. 2023 Oct 16;24(11):1947–59. doi: 10.1038/s41590-023-01641-8 (PMC10602854; doi:10.1038/s41590-023-01641-8)
Supplement: Supplementary file 13 — Statistical source data. [file 41590_2023_1641_MOESM13_ESM.xlsx]

## Sheet: ED_Fig6d
qRT-PCR	ZNF683		KLRC2		IL21R		GNG4		MME
sample	CD244-CD11b-	CD244+CD11b+	CD244-CD11b-	CD244+CD11b+	CD244-CD11b-	CD244+CD11b+	CD244-CD11b-	CD244+CD11b+	CD244-CD11b-	CD244+CD11b+
CB1	8.3138e-05	0.0297249	5.055e-05	0.0141004	0.00769993	0.0707221	7.0627e-05	0.00010667	5.055e-05	0.00334813
CB2	4.4922e-05	0.0437351	6.3609e-05	0.0270363	0.0163468	0.058907	8.8663e-06	0.00041603	8.8663e-06	0.0043409
CB3	4.3918e-05	0.0613181	1.267e-05	0.0859921	0.0245089	0.0827289	8.5396e-06	0.00027615	0.00013566	0.00445693
CB4	0.00018337	0.046851	2.3217e-05	0.0104	0.00128357	0.136743	8.8663e-06	0.00013804	8.8663e-06	0.00246223

## Sheet: ED_Fig6e
Flow	CD8A MFI		CD8B MFI		IL21R MFI		CD27 MFI
sample	CD244-CD11b-	CD244+CD11b+	CD244-CD11b-	CD244+CD11b+	CD244-CD11b-	CD244+CD11b+	CD244-CD11b-	CD244+CD11b+
CB1	223314	266382	91179	25111	2175	6156	33769	42901
CB2	224793	220385	86239	19116	2175	4309	39302	42411
CB3	214644	244959	81251	22182	2436	5783	33458	41214
