# Supplementary material for: Trimodal single-cell profiling reveals a novel pediatric CD8αα+ T cell subset and broad age-related molecular reprogramming across the T cell compartment
Source: Nat Immunol. 2023 Oct 16;24(11):1947–59. doi: 10.1038/s41590-023-01641-8 (PMC10602854; doi:10.1038/s41590-023-01641-8)
Supplement: Supplementary file 14 — Statistical source data. [file 41590_2023_1641_MOESM14_ESM.xlsx]

## Sheet: ED_Fig7d
Frequencies of CD244+CD8Blow CD8 T cells after enriched naïve CD8 T cells stimulation with aCD3/CD28
			days post-stimulation with aCD3/CD28
	Pre-enrichment	Post-enrichment	1	2	3	7
CB1	1.35	0.00527	0.035	0.00555	0.021	n/a	exp1
CB2	2.48	0.012	0.00391	0.013	0.14	0.094	exp2
CB3	1.07	0.018	0.02	0.028	0.21	0.065	exp2
CB4	1.51	0.0088	0.00274	0.018	0.032	0	exp2
CB5	2.28	0.04	0.028	0.025	0.037	0.054	exp2
CB6	0.51	0.00241	0	0.0038	0.027	n/a	exp3
CB7	1.33	0	0.00268	0.00697	0.033	n/a	exp3
