# Supplementary material for: Trimodal single-cell profiling reveals a novel pediatric CD8αα+ T cell subset and broad age-related molecular reprogramming across the T cell compartment
Source: Nat Immunol. 2023 Oct 16;24(11):1947–59. doi: 10.1038/s41590-023-01641-8 (PMC10602854; doi:10.1038/s41590-023-01641-8)
Supplement: Supplementary file 15 — Statistical source data. [file 41590_2023_1641_MOESM15_ESM.xlsx]

## Sheet: ED_Fig9A
	JAK3	STAT3	SOCS1	SOCS3	celltype
Memory-UP1002	2.89926	5.56042	2.59166	2.99853	Memory
Memory-UP1003	3.05533	6.00624	2.4479	2.88116	Memory
Memory-UP1006	3.59016	5.15869	1.81683	2.08132	Memory
Memory-UP1010	2.40999	6.29089	2.70328	4.07404	Memory
MNP-2-UP1002	3.18215	6.33251	3.78625	5.9425	MNP-2
MNP-2-UP1003	2.82217	6.40538	3.51203	6.08672	MNP-2
MNP-2-UP1006	3.24406	6.10375	2.71301	5.71872	MNP-2
MNP-2-UP1010	2.26156	7.1747	3.65532	7.10712	MNP-2
Naive-UP1002	3.28333	4.41968	2.05294	4.303	Naive
Naive-UP1003	3.31783	4.22479	2.01103	4.14083	Naive
Naive-UP1006	3.43899	3.83718	1.86149	4.59563	Naive
Naive-UP1010	2.9449	4.92561	2.23487	4.24431	Naive
