# Supplementary material for: Trimodal single-cell profiling reveals a novel pediatric CD8αα+ T cell subset and broad age-related molecular reprogramming across the T cell compartment
Source: Nat Immunol. 2023 Oct 16;24(11):1947–59. doi: 10.1038/s41590-023-01641-8 (PMC10602854; doi:10.1038/s41590-023-01641-8)
Supplement: Supplementary file 16 — Statistical source data. [file 41590_2023_1641_MOESM16_ESM.xlsx]

## Sheet: ED_Fig10C
pathway	padj	NES	celltype
HALLMARK_INFLAMMATORY_RESPONSE	0.0396993	1.30312	Memory
HALLMARK_MYC_TARGETS_V1	0.00139485	1.32698	Memory
HALLMARK_TNFA_SIGNALING_VIA_NFKB	1.9574e-08	1.47785	Memory
REACTOME_CYTOKINE_SIGNALING_IN_IMMUNE_SYSTEM	0.00245859	1.20071	Memory
REACTOME_METABOLISM_OF_RNA	0.00245859	1.1906	Memory
REACTOME_SIGNALING_BY_INTERLEUKINS	0.0267257	1.21796	Memory
HALLMARK_INFLAMMATORY_RESPONSE	0.633468	1.17943	Naive
HALLMARK_MYC_TARGETS_V1	3.07505e-05	1.44074	Naive
HALLMARK_TNFA_SIGNALING_VIA_NFKB	0.000432971	1.41177	Naive
REACTOME_CYTOKINE_SIGNALING_IN_IMMUNE_SYSTEM	0.00128314	1.2642	Naive
REACTOME_METABOLISM_OF_RNA	1.57822e-08	1.36132	Naive
REACTOME_SIGNALING_BY_INTERLEUKINS	0.17828	1.2063	Naive
HALLMARK_INFLAMMATORY_RESPONSE	0.0119098	1.33338	MNP-2
HALLMARK_MYC_TARGETS_V1	0.024938	1.23648	MNP-2
HALLMARK_TNFA_SIGNALING_VIA_NFKB	1.71498e-05	1.38984	MNP-2
REACTOME_CYTOKINE_SIGNALING_IN_IMMUNE_SYSTEM	0.00321943	1.17941	MNP-2
REACTOME_METABOLISM_OF_RNA	0.404838	1.07889	MNP-2
REACTOME_SIGNALING_BY_INTERLEUKINS	0.015075	1.20657	MNP-2

## Sheet: ED_Fig10D
	IFNG_PMA	SPRY2_PMA	IFNG_TCR	SPRY2_TCR
Memory-UP1002	267.979	0.147929	5.87571	0.0508475
Memory-UP1003	234.625	0.181022	9.58474	0.0864198
Memory-UP1006	467.758	0.112656	32.8467	0.0665163
Memory-UP1010	156.527	0.283768	8.01522	0.114593
MNP-2-UP1002	36.5419	1.47765	0.0808081	0.505051
MNP-2-UP1003	54.6906	1.97358	0.435768	0.646096
MNP-2-UP1006	61.3406	1.13386	0.846682	0.512586
MNP-2-UP1010	24.2216	1.56572	0.296252	0.707376
Naive-UP1002	1.10045	0.0167981	0.048929	0.00104998
Naive-UP1003	1.86766	0.0391304	0.211199	0.00787402
Naive-UP1006	1.18939	0.0309174	0.282232	0.0035279
Naive-UP1010	1.34865	0.0271154	0.11178	0.0102913

## Sheet: ED_Fig10G
	CCL3	CCL4	CSF2	CCL5
Memory-UP1002	34.3491	129.267	32.9858	11.1586
Memory-UP1003	33.9898	118.188	38.2949	10.5708
Memory-UP1006	72.484	267.399	48.1502	14.765
Memory-UP1010	24.8956	87.2849	25.8967	10.3348
MNP-2-UP1002	11.3268	42.0112	32.3994	4.97765
MNP-2-UP1003	19.5226	69.1075	41.0453	6.19623
MNP-2-UP1006	18.9154	72.2618	28.7717	6.87795
MNP-2-UP1010	20.0206	63.8853	19.5155	5.40077
Naive-UP1002	0.143641	0.585019	0.520912	0.154782
Naive-UP1003	0.239674	0.965217	0.586957	0.280707
Naive-UP1006	0.0883595	0.350735	0.634229	0.143436
Naive-UP1010	0.220769	0.761346	0.554423	0.2525

## Sheet: ED_Fig10H
	TNFRSF9	ADT_CD137
Memory-UP1002	10.297	15.8473
Memory-UP1003	8.22482	9.06277
Memory-UP1006	10.4312	24.8261
Memory-UP1010	8.61294	14.0863
MNP-2-UP1002	13.2765	25.9274
MNP-2-UP1003	16.0396	14.5283
MNP-2-UP1006	15.7559	38.9272
MNP-2-UP1010	13.3544	14.3492
Naive-UP1002	4.54508	11.9441
Naive-UP1003	3.6875	7.77201
Naive-UP1006	3.7432	13.171
Naive-UP1010	2.64808	9.57827

## Sheet: ED_Fig10I
MNP-2	Total_T	Perc	Condition
316	36119	0.874886	Healthy
19	12124	0.156714	MIS-C Moderate
57	6440	0.885093	MIS-C Moderate Recovered
5	11378	0.0439445	MIS-C Severe
60	6311	0.950721	MIS-C Severe Recovered
